# Supplementary material for: Energy transfer-enabled enantioselective photocyclization using a privileged Al–salen catalyst
Source: Nat Chem. 2025 Jul 17;17(9):1383–90. doi: 10.1038/s41557-025-01857-1 (PMC12411254; doi:10.1038/s41557-025-01857-1)
Supplement: Supplementary file 2 — Crystallographic data for compound 2j-cis; CCDC reference 2368374. [file 41557_2025_1857_MOESM2_ESM.cif]

 
data_sad_a
 
_audit_creation_method            'SHELXL-2019/1'
_shelx_SHELXL_version_number      '2019/1'
_chemical_name_systematic         ?
_chemical_name_common             ?
_chemical_melting_point           ?
_chemical_formula_moiety          ?
_chemical_formula_sum
 'C11 H11 N O' 
_chemical_formula_weight          173.21

loop_
 _atom_type_symbol
 _atom_type_description
 _atom_type_scat_dispersion_real
 _atom_type_scat_dispersion_imag
 _atom_type_scat_source
 'C'  'C'   0.0181   0.0091
 'International Tables Vol C Tables 4.2.6.8 and 6.1.1.4'
 'H'  'H'   0.0000   0.0000
 'International Tables Vol C Tables 4.2.6.8 and 6.1.1.4'
 'N'  'N'   0.0311   0.0180
 'International Tables Vol C Tables 4.2.6.8 and 6.1.1.4'
 'O'  'O'   0.0492   0.0322
 'International Tables Vol C Tables 4.2.6.8 and 6.1.1.4'
 
_space_group_crystal_system       monoclinic
_space_group_IT_number            4
_space_group_name_H-M_alt         'P 21'
_space_group_name_Hall            'P 2yb'
 
_shelx_space_group_comment
;
The symmetry employed for this shelxl refinement is uniquely defined
by the following loop, which should always be used as a source of
symmetry information in preference to the above space-group names.
They are only intended as comments.
;
 
loop_
 _space_group_symop_operation_xyz
 'x, y, z'
 '-x, y+1/2, -z'
 
_cell_length_a                    6.4392(2)
_cell_length_b                    7.5168(2)
_cell_length_c                    9.3141(3)
_cell_angle_alpha                 90
_cell_angle_beta                  109.6380(10)
_cell_angle_gamma                 90
_cell_volume                      424.60(2)
_cell_formula_units_Z             2
_cell_measurement_temperature     120(2)
_cell_measurement_reflns_used      6633
_cell_measurement_theta_min        5.04
_cell_measurement_theta_max       79.33
 
_exptl_crystal_description       'plate'
_exptl_crystal_colour            'colourless'
_exptl_crystal_density_meas       ?
_exptl_crystal_density_method     ?
_exptl_crystal_density_diffrn     1.355          
_exptl_crystal_F_000              184
_exptl_transmission_factor_min    ?
_exptl_transmission_factor_max    ?
_exptl_crystal_size_max           0.300
_exptl_crystal_size_mid           0.100
_exptl_crystal_size_min           0.050
_exptl_absorpt_coefficient_mu     0.694
_shelx_estimated_absorpt_T_min    0.819
_shelx_estimated_absorpt_T_max    0.966
 _exptl_absorpt_process_details
;
 SADABS 2016/2: Krause, L., Herbst-Irmer, R., Sheldrick G.M. & Stalke D.,
 J. Appl. Cryst. 48 (2015) 3-10
;
 _exptl_absorpt_correction_type   multi-scan
 _exptl_absorpt_correction_T_max  0.7542
 _exptl_absorpt_correction_T_min  0.6478
_exptl_absorpt_special_details    ?
_diffrn_ambient_temperature       120(2)
_diffrn_radiation_wavelength      1.54178
_diffrn_radiation_type            CuK\a
_diffrn_source                    'microsource'
_diffrn_measurement_device_type   'Bruker Venture D8 with Photon III CMOS detector'
_diffrn_measurement_method        '\f and \w scans'
_diffrn_detector_area_resol_mean  ?
_diffrn_reflns_number             7818
_diffrn_reflns_av_unetI/netI      0.0204
_diffrn_reflns_av_R_equivalents   0.0263
_diffrn_reflns_limit_h_min        -7
_diffrn_reflns_limit_h_max        7
_diffrn_reflns_limit_k_min        -8
_diffrn_reflns_limit_k_max        9
_diffrn_reflns_limit_l_min        -11
_diffrn_reflns_limit_l_max        11
_diffrn_reflns_theta_min          5.042
_diffrn_reflns_theta_max          79.326
_diffrn_reflns_theta_full         67.679
_diffrn_measured_fraction_theta_max   0.973
_diffrn_measured_fraction_theta_full  1.000
_diffrn_reflns_Laue_measured_fraction_max    0.973
_diffrn_reflns_Laue_measured_fraction_full   1.000
_diffrn_reflns_point_group_measured_fraction_max   0.940
_diffrn_reflns_point_group_measured_fraction_full  0.993
_reflns_number_total              1737
_reflns_number_gt                 1707
_reflns_threshold_expression      'I > 2\s(I)'
_reflns_Friedel_coverage          0.794
_reflns_Friedel_fraction_max      0.903
_reflns_Friedel_fraction_full     0.986
 
_reflns_special_details
;
 Reflections were merged by SHELXL according to the crystal
 class for the calculation of statistics and refinement.
 
 _reflns_Friedel_fraction is defined as the number of unique
 Friedel pairs measured divided by the number that would be
 possible theoretically, ignoring centric projections and
 systematic absences.
;
 
_computing_data_collection       'Bruker APEX4 2021/10-0'					
_computing_cell_refinement       'Bruker SAINT+'					
_computing_data_reduction        'Bruker SAINT+'					
_computing_structure_solution    'SHELXT-2018/2 (Sheldrick, 2015)'
_computing_structure_refinement  'SHELXL-2019/1 (Sheldrick, 2019)'
_computing_molecular_graphics    'Bruker SHELXTL'
_computing_publication_material  'Bruker SHELXTL'
_refine_special_details           ?
_refine_ls_structure_factor_coef  Fsqd
_refine_ls_matrix_type            full
_refine_ls_weighting_scheme       calc
_refine_ls_weighting_details
'w=1/[\s^2^(Fo^2^)+(0.0442P)^2^+0.0605P] where P=(Fo^2^+2Fc^2^)/3'
_atom_sites_solution_primary      'intrinsic phasing'
_atom_sites_solution_secondary    ?
_atom_sites_solution_hydrogens    geom
_refine_ls_hydrogen_treatment     constr
_refine_ls_extinction_method      none
_refine_ls_extinction_coef        .
_refine_ls_abs_structure_details
;
 Flack x determined using 747 quotients [(I+)-(I-)]/[(I+)+(I-)]
 (Parsons, Flack and Wagner, Acta Cryst. B69 (2013) 249-259).
;
_refine_ls_abs_structure_Flack    -0.01(9)
_chemical_absolute_configuration  ad
_refine_ls_number_reflns          1737
_refine_ls_number_parameters      118
_refine_ls_number_restraints      1
_refine_ls_R_factor_all           0.0281
_refine_ls_R_factor_gt            0.0277
_refine_ls_wR_factor_ref          0.0730
_refine_ls_wR_factor_gt           0.0724
_refine_ls_goodness_of_fit_ref    1.049
_refine_ls_restrained_S_all       1.049
_refine_ls_shift/su_max           0.000
_refine_ls_shift/su_mean          0.000
 
loop_
 _atom_site_label
 _atom_site_type_symbol
 _atom_site_fract_x
 _atom_site_fract_y
 _atom_site_fract_z
 _atom_site_U_iso_or_equiv
 _atom_site_adp_type
 _atom_site_occupancy
 _atom_site_site_symmetry_order  
 _atom_site_calc_flag
 _atom_site_refinement_flags_posn
 _atom_site_refinement_flags_adp
 _atom_site_refinement_flags_occupancy
 _atom_site_disorder_assembly
 _atom_site_disorder_group
O1 O -0.03436(19) 0.61682(16) 0.52697(14) 0.0257(3) Uani 1 1 d . . . . .
N1 N 0.2547(2) 0.43111(18) 0.60608(15) 0.0203(3) Uani 1 1 d . . . . .
H1 H 0.166283 0.343717 0.560252 0.024 Uiso 1 1 calc R U . . .
C1 C 0.5313(3) 0.6895(2) 0.79691(18) 0.0207(3) Uani 1 1 d . . . . .
H1A H 0.645212 0.784467 0.810929 0.025 Uiso 1 1 calc R U . . .
C2 C 0.4159(3) 0.7080(3) 0.91965(18) 0.0253(4) Uani 1 1 d . . . . .
H2A H 0.357270 0.594598 0.944349 0.030 Uiso 1 1 calc R U . . .
H2B H 0.505952 0.770611 1.013401 0.030 Uiso 1 1 calc R U . . .
C3 C 0.2400(3) 0.8265(2) 0.80641(19) 0.0255(4) Uani 1 1 d . . . . .
H3A H 0.268917 0.955582 0.822448 0.031 Uiso 1 1 calc R U . . .
H3B H 0.086820 0.797330 0.799017 0.031 Uiso 1 1 calc R U . . .
C4 C 0.3095(3) 0.7475(2) 0.67565(18) 0.0211(3) Uani 1 1 d . . . . .
H4 H 0.327534 0.839246 0.602976 0.025 Uiso 1 1 calc R U . . .
C5 C 0.6218(3) 0.5129(2) 0.77448(17) 0.0192(3) Uani 1 1 d . . . . .
C6 C 0.4789(3) 0.3878(2) 0.68144(17) 0.0177(3) Uani 1 1 d . . . . .
C7 C 0.1641(3) 0.5941(2) 0.59807(18) 0.0197(3) Uani 1 1 d . . . . .
C8 C 0.8422(3) 0.4650(2) 0.84536(19) 0.0224(4) Uani 1 1 d . . . . .
H8 H 0.942360 0.549015 0.908006 0.027 Uiso 1 1 calc R U . . .
C9 C 0.9176(3) 0.2969(2) 0.82600(19) 0.0242(4) Uani 1 1 d . . . . .
H9 H 1.068015 0.266300 0.875241 0.029 Uiso 1 1 calc R U . . .
C10 C 0.7721(3) 0.1737(2) 0.73425(19) 0.0239(4) Uani 1 1 d . . . . .
H10 H 0.823230 0.058249 0.721393 0.029 Uiso 1 1 calc R U . . .
C11 C 0.5527(3) 0.2181(2) 0.66123(18) 0.0217(3) Uani 1 1 d . . . . .
H11 H 0.453568 0.133734 0.598084 0.026 Uiso 1 1 calc R U . . .
 
loop_
 _atom_site_aniso_label
 _atom_site_aniso_U_11
 _atom_site_aniso_U_22
 _atom_site_aniso_U_33
 _atom_site_aniso_U_23
 _atom_site_aniso_U_13
 _atom_site_aniso_U_12
O1 0.0204(6) 0.0203(6) 0.0304(6) 0.0029(5) 0.0005(5) 0.0029(4)
N1 0.0178(7) 0.0159(6) 0.0240(7) -0.0004(5) 0.0025(5) -0.0018(5)
C1 0.0197(7) 0.0179(8) 0.0233(7) -0.0017(6) 0.0055(6) -0.0020(6)
C2 0.0274(8) 0.0255(9) 0.0222(7) -0.0029(6) 0.0073(6) 0.0040(7)
C3 0.0273(9) 0.0190(8) 0.0300(8) -0.0023(7) 0.0093(7) 0.0025(7)
C4 0.0231(8) 0.0147(7) 0.0243(7) 0.0021(6) 0.0063(6) 0.0006(6)
C5 0.0192(8) 0.0193(7) 0.0193(7) 0.0019(6) 0.0066(6) -0.0004(6)
C6 0.0181(7) 0.0168(8) 0.0181(7) 0.0026(5) 0.0058(6) 0.0007(6)
C7 0.0203(7) 0.0169(7) 0.0206(7) 0.0023(6) 0.0051(6) 0.0006(6)
C8 0.0184(8) 0.0254(9) 0.0227(8) 0.0002(6) 0.0058(6) -0.0020(6)
C9 0.0183(8) 0.0285(10) 0.0250(7) 0.0053(7) 0.0060(6) 0.0036(6)
C10 0.0270(9) 0.0195(8) 0.0272(8) 0.0043(6) 0.0116(7) 0.0069(6)
C11 0.0254(8) 0.0170(8) 0.0224(7) 0.0007(6) 0.0076(6) 0.0000(6)
 
_geom_special_details
;
 All esds (except the esd in the dihedral angle between two l.s. planes)
 are estimated using the full covariance matrix.  The cell esds are taken
 into account individually in the estimation of esds in distances, angles
 and torsion angles; correlations between esds in cell parameters are only
 used when they are defined by crystal symmetry.  An approximate (isotropic)
 treatment of cell esds is used for estimating esds involving l.s. planes.
;
 
loop_
 _geom_bond_atom_site_label_1
 _geom_bond_atom_site_label_2
 _geom_bond_distance
 _geom_bond_site_symmetry_2
 _geom_bond_publ_flag
O1 C7 1.2377(19) . ?
N1 C7 1.348(2) . ?
N1 C6 1.4150(19) . ?
N1 H1 0.8800 . ?
C1 C5 1.492(2) . ?
C1 C4 1.556(2) . ?
C1 C2 1.565(2) . ?
C1 H1A 1.0000 . ?
C2 C3 1.545(2) . ?
C2 H2A 0.9900 . ?
C2 H2B 0.9900 . ?
C3 C4 1.550(2) . ?
C3 H3A 0.9900 . ?
C3 H3B 0.9900 . ?
C4 C7 1.508(2) . ?
C4 H4 1.0000 . ?
C5 C6 1.396(2) . ?
C5 C8 1.397(2) . ?
C6 C11 1.396(2) . ?
C8 C9 1.386(2) . ?
C8 H8 0.9500 . ?
C9 C10 1.388(2) . ?
C9 H9 0.9500 . ?
C10 C11 1.387(2) . ?
C10 H10 0.9500 . ?
C11 H11 0.9500 . ?
 
loop_
 _geom_angle_atom_site_label_1
 _geom_angle_atom_site_label_2
 _geom_angle_atom_site_label_3
 _geom_angle
 _geom_angle_site_symmetry_1
 _geom_angle_site_symmetry_3
 _geom_angle_publ_flag
C7 N1 C6 125.95(14) . . ?
C7 N1 H1 117.0 . . ?
C6 N1 H1 117.0 . . ?
C5 C1 C4 116.99(13) . . ?
C5 C1 C2 118.99(14) . . ?
C4 C1 C2 87.73(12) . . ?
C5 C1 H1A 110.4 . . ?
C4 C1 H1A 110.4 . . ?
C2 C1 H1A 110.4 . . ?
C3 C2 C1 88.36(12) . . ?
C3 C2 H2A 113.9 . . ?
C1 C2 H2A 113.9 . . ?
C3 C2 H2B 113.9 . . ?
C1 C2 H2B 113.9 . . ?
H2A C2 H2B 111.1 . . ?
C2 C3 C4 88.65(12) . . ?
C2 C3 H3A 113.9 . . ?
C4 C3 H3A 113.9 . . ?
C2 C3 H3B 113.9 . . ?
C4 C3 H3B 113.9 . . ?
H3A C3 H3B 111.1 . . ?
C7 C4 C3 111.87(13) . . ?
C7 C4 C1 113.86(13) . . ?
C3 C4 C1 88.50(12) . . ?
C7 C4 H4 113.4 . . ?
C3 C4 H4 113.4 . . ?
C1 C4 H4 113.4 . . ?
C6 C5 C8 118.21(16) . . ?
C6 C5 C1 118.66(13) . . ?
C8 C5 C1 123.11(15) . . ?
C5 C6 C11 121.11(15) . . ?
C5 C6 N1 120.18(14) . . ?
C11 C6 N1 118.71(14) . . ?
O1 C7 N1 120.30(15) . . ?
O1 C7 C4 120.95(14) . . ?
N1 C7 C4 118.75(13) . . ?
C9 C8 C5 121.23(16) . . ?
C9 C8 H8 119.4 . . ?
C5 C8 H8 119.4 . . ?
C8 C9 C10 119.63(15) . . ?
C8 C9 H9 120.2 . . ?
C10 C9 H9 120.2 . . ?
C11 C10 C9 120.47(15) . . ?
C11 C10 H10 119.8 . . ?
C9 C10 H10 119.8 . . ?
C10 C11 C6 119.35(15) . . ?
C10 C11 H11 120.3 . . ?
C6 C11 H11 120.3 . . ?
 
loop_
 _geom_torsion_atom_site_label_1
 _geom_torsion_atom_site_label_2
 _geom_torsion_atom_site_label_3
 _geom_torsion_atom_site_label_4
 _geom_torsion
 _geom_torsion_site_symmetry_1
 _geom_torsion_site_symmetry_2
 _geom_torsion_site_symmetry_3
 _geom_torsion_site_symmetry_4
 _geom_torsion_publ_flag
C5 C1 C2 C3 -139.26(14) . . . . ?
C4 C1 C2 C3 -19.44(12) . . . . ?
C1 C2 C3 C4 19.51(12) . . . . ?
C2 C3 C4 C7 95.56(14) . . . . ?
C2 C3 C4 C1 -19.62(12) . . . . ?
C5 C1 C4 C7 27.7(2) . . . . ?
C2 C1 C4 C7 -93.95(15) . . . . ?
C5 C1 C4 C3 140.98(14) . . . . ?
C2 C1 C4 C3 19.37(12) . . . . ?
C4 C1 C5 C6 -20.5(2) . . . . ?
C2 C1 C5 C6 82.89(18) . . . . ?
C4 C1 C5 C8 161.20(15) . . . . ?
C2 C1 C5 C8 -95.43(18) . . . . ?
C8 C5 C6 C11 1.0(2) . . . . ?
C1 C5 C6 C11 -177.45(14) . . . . ?
C8 C5 C6 N1 -179.35(14) . . . . ?
C1 C5 C6 N1 2.2(2) . . . . ?
C7 N1 C6 C5 9.2(2) . . . . ?
C7 N1 C6 C11 -171.13(15) . . . . ?
C6 N1 C7 O1 179.05(14) . . . . ?
C6 N1 C7 C4 -0.3(2) . . . . ?
C3 C4 C7 O1 64.5(2) . . . . ?
C1 C4 C7 O1 162.91(14) . . . . ?
C3 C4 C7 N1 -116.20(16) . . . . ?
C1 C4 C7 N1 -17.8(2) . . . . ?
C6 C5 C8 C9 -0.8(2) . . . . ?
C1 C5 C8 C9 177.48(15) . . . . ?
C5 C8 C9 C10 0.2(2) . . . . ?
C8 C9 C10 C11 0.4(2) . . . . ?
C9 C10 C11 C6 -0.3(2) . . . . ?
C5 C6 C11 C10 -0.4(2) . . . . ?
N1 C6 C11 C10 179.92(14) . . . . ?
 
_refine_diff_density_max    0.142
_refine_diff_density_min   -0.161
_refine_diff_density_rms    0.034

_shelx_res_file
;
TITL sad_a.res in P2(1)
    sad_a.res
    created by SHELXL-2019/1 at 18:50:28 on 03-Jul-2024
REM Old TITL sad in P2(1)
REM SHELXT solution in P2(1): R1 0.079, Rweak 0.019, Alpha 0.004
REM <I/s>   0.122 for    5 systematic absences,  Orientation as input
REM Flack x =  0.022 ( 0.081 ) from   739 Parsons' quotients
REM Formula found by SHELXT:  C11 N O
CELL  1.54178   6.4392   7.5168   9.3141   90.000  109.638   90.000
ZERR    2.000   0.0002   0.0002   0.0003    0.000    0.001    0.000
LATT -1
SYMM -X, 1/2+Y, -Z
SFAC C H N O
UNIT 22 22 2 2
ACTA
LIST 4
TEMP -153.150
SIZE 0.05 0.10 0.30
L.S. 10
BOND $H
CONF
HTAB
REM LIST 6
FMAP 2
PLAN 20
WGHT    0.044200    0.060500
FVAR       1.65205
O1    4   -0.034365    0.616817    0.526973    11.00000    0.02036    0.02026 =
         0.03040    0.00295    0.00053    0.00285
N1    3    0.254671    0.431115    0.606076    11.00000    0.01778    0.01586 =
         0.02401   -0.00041    0.00255   -0.00180
AFIX  43
H1    2    0.166283    0.343717    0.560252    11.00000   -1.20000
AFIX   0
C1    1    0.531285    0.689539    0.796913    11.00000    0.01967    0.01794 =
         0.02332   -0.00172    0.00548   -0.00205
AFIX  13
H1A   2    0.645212    0.784467    0.810929    11.00000   -1.20000
AFIX   0
C2    1    0.415934    0.707956    0.919648    11.00000    0.02740    0.02546 =
         0.02223   -0.00291    0.00734    0.00402
AFIX  23
H2A   2    0.357270    0.594598    0.944349    11.00000   -1.20000
H2B   2    0.505952    0.770611    1.013401    11.00000   -1.20000
AFIX   0
C3    1    0.240007    0.826475    0.806405    11.00000    0.02731    0.01900 =
         0.03002   -0.00226    0.00935    0.00254
AFIX  23
H3A   2    0.268917    0.955582    0.822448    11.00000   -1.20000
H3B   2    0.086820    0.797330    0.799017    11.00000   -1.20000
AFIX   0
C4    1    0.309520    0.747501    0.675650    11.00000    0.02312    0.01473 =
         0.02426    0.00210    0.00630    0.00062
AFIX  13
H4    2    0.327534    0.839246    0.602976    11.00000   -1.20000
AFIX   0
C5    1    0.621807    0.512950    0.774478    11.00000    0.01921    0.01928 =
         0.01933    0.00194    0.00659   -0.00036
C6    1    0.478878    0.387751    0.681435    11.00000    0.01808    0.01680 =
         0.01809    0.00255    0.00579    0.00071
C7    1    0.164094    0.594130    0.598070    11.00000    0.02029    0.01693 =
         0.02065    0.00235    0.00508    0.00064
C8    1    0.842232    0.464959    0.845360    11.00000    0.01840    0.02539 =
         0.02266    0.00020    0.00583   -0.00199
AFIX  43
H8    2    0.942360    0.549015    0.908006    11.00000   -1.20000
AFIX   0
C9    1    0.917639    0.296945    0.826005    11.00000    0.01830    0.02846 =
         0.02496    0.00526    0.00603    0.00361
AFIX  43
H9    2    1.068015    0.266300    0.875241    11.00000   -1.20000
AFIX   0
C10   1    0.772138    0.173724    0.734254    11.00000    0.02697    0.01948 =
         0.02715    0.00430    0.01157    0.00691
AFIX  43
H10   2    0.823230    0.058249    0.721393    11.00000   -1.20000
AFIX   0
C11   1    0.552665    0.218050    0.661226    11.00000    0.02540    0.01702 =
         0.02243    0.00066    0.00757   -0.00001
AFIX  43
H11   2    0.453568    0.133734    0.598084    11.00000   -1.20000
AFIX   0
HKLF 4


REM  sad_a.res in P2(1)
REM wR2 = 0.0730, GooF = S = 1.049, Restrained GooF = 1.049 for all data
REM R1 = 0.0277 for 1707 Fo > 4sig(Fo) and 0.0281 for all 1737 data
REM 118 parameters refined using 1 restraints

END

WGHT      0.0441      0.0610

REM Instructions for potential hydrogen bonds
EQIV $1 -x, y-1/2, -z+1
HTAB N1 O1_$1
HTAB C11 O1_$1

REM Highest difference peak  0.142,  deepest hole -0.161,  1-sigma level  0.034
Q1    1   0.4276  0.7141  0.7207  11.00000  0.05    0.14
Q2    1   0.2621  0.7972  0.7312  11.00000  0.05    0.14
Q3    1   0.4909  0.6991  0.8692  11.00000  0.05    0.14
Q4    1   0.5343  0.3172  0.6497  11.00000  0.05    0.13
Q5    1   0.5423  0.4519  0.7169  11.00000  0.05    0.12
Q6    1   0.7290  0.4835  0.8047  11.00000  0.05    0.12
Q7    1   0.3599  0.6065  0.9012  11.00000  0.05    0.10
Q8    1   0.2408  0.6776  0.6380  11.00000  0.05    0.10
Q9    1   0.5751  0.6031  0.7822  11.00000  0.05    0.10
Q10   1   0.4614  0.7009  1.0209  11.00000  0.05    0.10
Q11   1   0.2651  0.8147  0.5858  11.00000  0.05    0.10
Q12   1  -0.0409  0.3211  0.5190  11.00000  0.05    0.10
Q13   1   0.4933  0.6772  1.1385  11.00000  0.05    0.10
Q14   1   0.6770  0.2147  0.6623  11.00000  0.05    0.10
Q15   1  -0.0733  0.2842  0.6049  11.00000  0.05    0.09
Q16   1   0.3129  0.7619  0.8783  11.00000  0.05    0.09
Q17   1   0.3668  0.4151  0.6416  11.00000  0.05    0.09
Q18   1  -0.0019  0.4166  0.3808  11.00000  0.05    0.09
Q19   1   1.0013  0.4485  0.9990  11.00000  0.05    0.09
Q20   1   0.4288  0.1981  0.5197  11.00000  0.05    0.08
;
_shelx_res_checksum    4910

_shelx_hkl_file
;
   1   0   0  562.84   17.20
  -1   0   0  581.74   17.20
  -1   0   0  560.84   17.20
   1   0   0  573.54   17.10
   1   0   0  553.84   17.30
   1   0   0  552.64   17.10
   2   0   0   29.00    1.50
   2   0   0   32.80    1.80
  -2   0   0   31.70    1.70
   2   0   0   29.70    1.50
  -2   0   0   30.50    1.60
   3   0   0  271.67    8.90
   3   0   0  280.67    9.40
   3   0   0  278.67    9.30
  -3   0   0  290.17    9.80
  -3   0   0  274.27    9.60
   4   0   0  321.17   10.80
  -4   0   0  310.97   11.60
   4   0   0  354.76   12.70
  -4   0   0  316.27   12.20
   4   0   0  307.67   11.60
  -4   0   0  306.97   11.60
  -5   0   0    3.90    1.00
  -5   0   0    4.20    1.60
  -5   0   0    3.60    1.10
   5   0   0    2.70    1.00
   5   0   0    0.50    1.60
  -5   0   0    3.80    1.30
   5   0   0    2.80    1.10
  -6   0   0   10.80    2.10
   6   0   0   13.10    3.30
  -7   0   0    0.80    0.80
   7   0   0   -1.60    0.80
   0  -1   0    0.00    0.10
   0   1   0    0.10    0.20
   0   1   0    0.60    0.30
   0   1   0   -0.10    0.20
   0   1   0    0.00    0.20
   1  -1   0 3275.47   97.09
   1   1   0 3204.88   97.79
   2  -1   0   13.10    1.30
  -2  -1   0   13.70    1.10
  -2  -1   0   13.00    1.10
   2  -1   0   14.10    0.90
   2   1   0   12.40    1.20
  -2   1   0   13.40    1.30
   2   1   0   14.40    1.10
   2   1   0   12.20    1.10
  -2   1   0   13.20    1.10
   3  -1   0  551.24   18.20
  -3  -1   0  575.44   18.40
   3  -1   0  550.64   17.90
   3  -1   0  591.24   19.00
  -3  -1   0  603.44   18.70
   3   1   0  581.04   18.70
  -3   1   0  573.64   18.80
   3   1   0  558.24   18.50
  -3   1   0  609.04   18.90
   3   1   0  582.64   18.50
   3   1   0  563.14   18.00
  -4  -1   0  164.18    6.90
  -4  -1   0  160.68    7.10
   4  -1   0  172.88    7.30
  -4  -1   0  168.98    6.80
   4  -1   0  167.38    6.30
   4   1   0  159.38    5.80
   4   1   0  168.28    6.70
  -4   1   0  167.78    7.10
  -4   1   0  164.58    7.00
  -4   1   0  163.78    7.20
   4   1   0  154.28    7.20
  -4   1   0  154.68    6.90
  -5  -1   0   20.80    2.60
  -5  -1   0   20.00    2.80
  -5  -1   0   19.70    2.80
   5  -1   0   20.30    2.60
   5  -1   0   16.40    2.50
   5   1   0   14.10    2.90
  -5   1   0   17.10    2.50
   5   1   0   19.70    2.30
  -5   1   0   17.60    2.30
   5   1   0   18.50    2.50
  -5   1   0   19.10    2.50
  -5   1   0   17.80    2.00
  -5   1   0   18.00    1.90
  -5   1   0   20.70    2.70
   6  -1   0   61.19    3.20
   6  -1   0   63.59    4.10
  -6  -1   0   60.19    4.00
   6   1   0   55.89    3.70
  -6   1   0   57.19    4.10
  -6   1   0   52.89    3.40
   6   1   0   60.89    3.80
   7  -1   0   26.40    2.20
  -7  -1   0   28.90    2.30
  -7   1   0   29.30    2.30
   7   1   0   29.90    2.00
   0  -2   0 1510.35   45.80
   0   2   0 1550.84   46.40
   0   2   0 1539.05   45.90
   0   2   0 1486.35   46.00
   0   2   0 1517.35   46.20
  -1  -2   0  723.13   21.50
  -1  -2   0  716.63   21.30
  -1   2   0  707.03   21.50
   1   2   0  682.43   22.20
   1   2   0  693.33   21.90
  -1   2   0  658.73   21.70
  -1   2   0  709.03   21.80
  -1   2   0  707.43   21.50
   1   2   0  682.73   21.10
   2  -2   0  997.70   29.80
  -2  -2   0  958.40   29.90
  -2  -2   0  982.60   29.90
   2  -2   0  957.50   30.40
   2   2   0  933.11   30.40
  -2   2   0 1011.50   30.20
  -2   2   0 1028.40   30.30
   2   2   0  914.11   29.70
  -3  -2   0   39.90    2.30
   3  -2   0   36.90    1.90
  -3  -2   0   36.10    1.90
   3  -2   0   38.30    2.70
  -3  -2   0   38.40    2.30
   3   2   0   36.60    2.60
  -3   2   0   39.70    2.60
   3   2   0   30.20    2.40
  -3   2   0   38.50    2.50
   3   2   0   35.10    2.40
   4  -2   0  103.99    5.50
  -4  -2   0  104.79    4.10
  -4  -2   0  100.29    5.00
  -4  -2   0  106.89    5.00
   4  -2   0  104.39    4.60
   4   2   0  108.49    5.10
  -4   2   0   99.79    5.20
  -4   2   0   99.69    4.80
  -4   2   0  106.79    5.30
  -4   2   0  101.39    4.50
   4   2   0  100.79    5.50
  -4   2   0  105.89    5.30
   4   2   0  103.99    5.30
  -4   2   0  109.09    5.60
   4   2   0  107.29    5.20
   5  -2   0  275.67   11.70
   5  -2   0  283.97   10.10
  -5  -2   0  263.07   11.10
  -5  -2   0  277.87   11.00
  -5  -2   0  281.77   11.40
  -5   2   0  267.67   10.80
  -5   2   0  277.87   11.40
  -5   2   0  277.17   11.20
   5   2   0  268.27   11.30
  -5   2   0  273.27   11.60
  -5   2   0  278.27   10.00
   5   2   0  269.57   10.30
   6  -2   0   99.19    4.60
   6  -2   0  103.09    5.60
  -6  -2   0   89.19    5.20
  -6   2   0   96.89    5.30
  -6   2   0   91.29    4.20
   6   2   0   90.09    4.90
  -6   2   0   90.09    4.60
   6   2   0   88.69    4.50
   7  -2   0   12.00    1.40
  -7  -2   0   12.90    1.40
   7   2   0   14.00    1.30
  -7   2   0   13.80    1.50
   0  -3   0   -0.20    0.40
   0   3   0    0.00    0.30
   0   3   0    0.20    0.50
   0   3   0   -0.10    0.40
   0   3   0    0.10    0.40
   1  -3   0  657.73   21.70
  -1  -3   0  721.43   21.60
  -1  -3   0  735.53   21.30
  -1   3   0  693.53   21.80
   1   3   0  660.93   20.90
  -1   3   0  695.43   21.90
  -1   3   0  687.43   21.80
  -1   3   0  686.53   21.40
   1   3   0  662.53   22.10
   2  -3   0  588.14   19.00
   2  -3   0  605.84   19.40
   2  -3   0  613.84   20.10
  -2  -3   0  643.14   19.40
  -2  -3   0  616.74   19.50
   2   3   0  625.74   20.90
  -2   3   0  597.24   20.00
  -2   3   0  632.24   19.70
   2   3   0  620.64   20.30
  -3  -3   0   76.89    3.70
   3  -3   0   73.59    3.40
  -3  -3   0   84.09    3.80
   3  -3   0   77.89    4.20
  -3  -3   0   82.49    3.30
  -3   3   0   74.59    4.20
   3   3   0   80.49    4.30
   3   3   0   73.59    3.90
  -3   3   0   80.29    4.00
   3   3   0   69.79    5.00
  -3   3   0   74.99    4.20
   3   3   0   76.89    4.50
  -3   3   0   67.69    4.30
  -4  -3   0  400.66   14.10
   4  -3   0  389.36   13.40
  -4  -3   0  395.16   13.00
   4  -3   0  406.16   15.20
  -4   3   0  419.66   14.80
   4   3   0  393.96   13.60
  -4   3   0  398.66   14.60
  -4   3   0  405.96   13.80
   4   3   0  397.86   14.50
  -4   3   0  387.66   13.30
  -4   3   0  407.66   15.00
   4   3   0  384.76   14.90
   4   3   0  399.36   15.00
  -4   3   0  381.46   16.70
   4   3   0  356.66   14.90
  -5  -3   0  619.14   19.80
  -5  -3   0  633.84   22.20
   5  -3   0  661.43   21.00
  -5  -3   0  611.04   22.60
   5  -3   0  625.14   23.70
  -5   3   0  639.64   20.80
   5   3   0  652.03   22.60
  -5   3   0  658.13   22.10
   5   3   0  638.64   21.00
   5   3   0  607.04   20.40
  -5   3   0  660.93   21.10
  -5   3   0  658.13   22.70
   6  -3   0    1.50    1.00
  -6  -3   0    0.70    1.10
   6  -3   0    2.50    1.10
  -6   3   0    2.40    1.00
  -6   3   0    1.30    0.90
   6   3   0    1.90    0.90
   6   3   0    2.60    1.20
  -6   3   0    1.40    1.10
  -7  -3   0    2.70    0.90
   7  -3   0    2.70    0.80
  -7   3   0    4.20    0.80
   0  -4   0  307.37   10.60
   0  -4   0  339.87   11.00
   0  -4   0  301.57   10.60
   0   4   0  325.87   11.50
   0   4   0  342.07   12.00
  -1  -4   0 1258.57   40.20
  -1  -4   0 1343.37   39.90
   1  -4   0 1303.97   40.50
   1   4   0 1319.07   41.80
  -1   4   0 1339.77   40.70
   1   4   0 1272.17   41.10
  -2  -4   0   52.59    2.50
   2  -4   0   51.89    2.80
  -2  -4   0   54.39    2.90
  -2  -4   0   52.39    2.60
   2  -4   0   54.09    3.20
  -2   4   0   54.89    3.30
   2   4   0   55.89    3.30
  -2   4   0   46.40    3.20
  -2   4   0   56.09    2.90
   2   4   0   57.79    3.60
   2   4   0   56.89    4.00
   2   4   0   50.59    3.60
   2   4   0   48.80    3.20
  -3  -4   0  183.08    7.10
   3  -4   0  170.68    7.60
  -3  -4   0  179.38    6.40
  -3  -4   0  172.28    6.90
   3  -4   0  177.98    8.10
   3   4   0  172.48    8.40
  -3   4   0  159.88    7.50
  -3   4   0  164.88    7.90
   3   4   0  172.68    7.20
   3   4   0  182.18    6.60
   3   4   0  172.58    7.80
  -3   4   0  171.68    7.60
  -3   4   0  169.78    6.90
   3   4   0  172.58    8.00
  -3   4   0  175.38    7.30
   3   4   0  182.08    7.40
   4  -4   0  428.96   16.10
   4  -4   0  426.76   14.40
  -4  -4   0  420.66   15.20
  -4  -4   0  433.66   14.10
  -4  -4   0  434.96   15.20
  -4   4   0  444.66   14.80
   4   4   0  443.06   14.10
   4   4   0  419.76   14.80
  -4   4   0  429.06   14.30
  -4   4   0  434.06   16.10
   4   4   0  435.36   16.70
  -4   4   0  422.16   15.70
  -4   4   0  395.56   16.00
   4   4   0  373.46   14.30
   4   4   0  423.66   16.20
   4   4   0  433.36   16.00
  -4   4   0  431.96   16.00
  -5  -4   0    2.10    1.30
  -5  -4   0    4.70    0.90
   5  -4   0    4.00    1.10
   5   4   0    4.10    1.30
  -5   4   0    4.00    1.50
  -5   4   0    4.70    1.20
  -5   4   0    4.40    1.50
   5   4   0    5.50    1.60
  -5   4   0    4.30    1.40
   5   4   0    6.30    1.20
   6  -4   0    8.80    1.40
  -6  -4   0   10.20    1.80
   6  -4   0    9.80    1.30
   6   4   0    8.30    1.50
  -6   4   0    9.40    1.30
  -6   4   0    9.30    1.50
  -6   4   0   12.60    1.90
  -7  -4   0   32.90    1.70
   0  -5   0   -1.40    0.60
   0  -5   0    0.40    0.60
   0   5   0   -0.80    0.70
   0   5   0    0.00    0.80
   0   5   0   -0.40    0.80
   0   5   0    0.00    0.70
  -1  -5   0  209.78    7.30
   1  -5   0  200.58    7.70
   1  -5   0  226.78    8.20
  -1  -5   0  206.18    7.90
  -1   5   0  203.88    8.30
   1   5   0  218.58    8.60
  -1   5   0  190.38   10.50
  -1   5   0  221.58    8.50
  -1   5   0  217.58    8.80
   1   5   0  214.38    8.60
   1   5   0  209.28    8.80
   1   5   0  219.38    9.10
   1   5   0  201.68    9.30
  -1   5   0  210.18    8.40
   2  -5   0   44.80    3.10
   2  -5   0   45.90    3.10
  -2  -5   0   42.60    2.70
  -2  -5   0   43.60    2.40
  -2  -5   0   42.00    2.50
   2   5   0   47.50    2.60
  -2   5   0   49.60    3.20
   2   5   0   42.50    3.40
   2   5   0   46.10    3.10
  -2   5   0   35.00    3.30
  -2   5   0   45.60    2.90
  -2   5   0   43.40    3.40
   2   5   0   45.10    3.20
  -2   5   0   43.20    3.20
   2   5   0   43.70    3.60
   2   5   0   45.90    3.90
  -3  -5   0  257.17    9.00
  -3  -5   0  242.68    9.70
   3  -5   0  263.87   10.70
   3   5   0  270.47   10.20
   3   5   0  262.77    9.20
   3   5   0  263.97   11.80
   3   5   0  264.57   10.10
  -3   5   0  239.88   10.00
  -3   5   0  254.67    9.60
   3   5   0  260.97   11.00
  -3   5   0  225.78   10.40
  -3   5   0  263.57   10.90
  -3   5   0  252.57   10.30
   3   5   0  267.37   11.00
  -4  -5   0    5.00    1.10
  -4   5   0    9.30    2.00
  -4   5   0    8.60    1.60
  -4   5   0    5.80    1.40
  -4   5   0    6.20    1.10
   4   5   0    5.20    1.40
   4   5   0    7.20    1.80
   4   5   0    6.70    1.40
   4   5   0    6.00    1.10
  -5  -5   0   59.89    3.80
  -5  -5   0   56.89    2.80
   5  -5   0   59.39    3.20
  -5   5   0   54.19    3.80
  -5   5   0   62.19    3.90
   5   5   0   58.99    2.90
  -5   5   0   62.69    3.20
  -5   5   0   61.89    3.30
   5   5   0   56.69    3.10
   5   5   0   62.89    4.20
  -6  -5   0   94.79    4.20
  -6   5   0   88.29    3.70
  -6   5   0   84.89    3.90
   6   5   0   86.89    4.10
  -6   5   0   93.09    4.10
   0  -6   0   17.20    2.10
   0   6   0   15.10    2.10
   0   6   0   16.20    1.60
   0   6   0   17.40    2.90
   0   6   0   19.70    2.90
  -1  -6   0  960.60   31.60
   1  -6   0  990.40   31.90
  -1   6   0  954.90   31.00
  -1   6   0  965.80   31.70
  -1   6   0  988.20   32.50
   1   6   0 1003.60   32.20
   1   6   0 1002.60   32.30
   1   6   0  976.60   33.70
  -1   6   0  991.50   31.20
  -1   6   0  980.00   31.80
   1   6   0  998.80   31.20
   1   6   0 1010.90   32.80
  -2  -6   0   98.49    5.10
   2  -6   0  104.99    5.30
   2   6   0  112.19    4.80
  -2   6   0  128.99    6.70
  -2   6   0  108.79    4.70
   2   6   0  108.69    6.20
  -2   6   0  104.09    5.00
  -2   6   0  107.79    5.40
  -2   6   0  111.09    5.90
  -2   6   0  107.69    5.80
   2   6   0  110.79    5.50
   2   6   0  106.39    5.60
   2   6   0  109.59    6.80
   2   6   0  101.39    6.00
  -3  -6   0   57.89    2.90
   3   6   0   55.09    4.30
   3   6   0   52.19    3.50
  -3   6   0   51.79    3.90
   3   6   0   57.99    3.10
  -3   6   0   53.99    3.30
   3   6   0   56.79    4.20
  -3   6   0   55.49    3.80
   3   6   0   59.09    3.80
   4  -6   0    2.90    1.00
  -4  -6   0    4.00    0.90
   4   6   0    1.70    1.00
  -4   6   0    3.80    1.40
   4   6   0    2.30    0.80
  -4   6   0    3.10    1.10
  -4   6   0    2.60    1.10
   4   6   0    2.50    0.80
  -5  -6   0   45.20    2.00
  -5  -6   0   48.10    3.00
  -5   6   0   47.70    2.60
   5   6   0   51.59    3.30
   5   6   0   44.50    2.20
  -5   6   0   48.40    2.90
  -5   6   0   49.70    3.00
   5   6   0   44.70    2.30
  -6   6   0   27.00    1.40
   0   7   0   -0.20    0.60
   0   7   0    0.70    0.70
   0   7   0   -0.30    1.20
   0   7   0   -0.20    0.60
  -1   7   0  166.38    8.50
   1   7   0  170.48    8.10
  -1   7   0  159.88    8.40
   1   7   0  171.28    6.60
   1   7   0  157.58    8.80
  -1   7   0  163.48    6.40
   1   7   0  167.58    7.40
  -2  -7   0  176.28    6.40
   2   7   0  178.38    7.50
  -2   7   0  154.58    6.20
   2   7   0  170.98    8.00
  -2   7   0  172.88    7.60
  -2   7   0  166.68    7.20
   2   7   0  178.58    7.40
  -2   7   0  172.08    6.70
   2   7   0  163.58    7.20
  -3  -7   0    4.90    1.00
   3   7   0    4.40    0.90
  -3   7   0    3.20    1.20
   3   7   0    3.90    1.50
   3   7   0    3.70    1.00
  -3   7   0    5.10    1.20
  -3   7   0    5.40    1.20
  -4  -7   0   36.70    2.00
  -4   7   0   38.60    2.60
   4   7   0   33.30    2.20
  -4   7   0   34.30    2.40
   4   7   0   34.40    2.90
   4   7   0   32.60    1.90
  -4   7   0   34.60    2.20
  -5  -7   0   82.69    3.50
   5   7   0   82.89    3.70
  -5   7   0   83.69    3.40
   0   8   0   82.79    3.50
   0   8   0   76.99    4.00
   0   8   0   78.79    4.00
  -1  -8   0    0.60    0.70
  -1   8   0    0.10    0.70
   1   8   0    0.70    0.70
  -1   8   0    0.50    0.80
   1   8   0    0.40    0.60
   1   8   0    0.40    0.70
  -1   8   0    0.50    0.80
   1   8   0   -0.70    1.00
   2   8   0   55.69    3.10
   2   8   0   61.99    2.90
   2   8   0   60.49    3.40
   2   8   0   53.59    3.30
  -2   8   0   59.79    3.10
  -3  -8   0  126.39    4.50
  -3   8   0  123.59    4.60
   3   8   0  126.09    5.00
   3   8   0  118.39    4.50
  -3   8   0  120.99    4.30
   3   8   0  120.59    5.20
   4   8   0   28.10    1.40
   4   8   0   31.40    1.70
   0   9   0   -0.40    0.50
   0   9   0    0.30    0.40
   1   9   0    0.30    0.50
   1   9   0   -0.40    0.30
   2   9   0   14.50    1.10
   7   0  -1    0.80    1.00
  -7   0   1    1.20    1.00
   6   0  -1    1.00    0.90
  -6   0   1    0.10    1.00
   6   0  -1    1.90    1.30
   6   0  -1    1.40    1.40
  -5   0   1    1.60    1.20
  -5   0   1    1.50    1.10
   5   0  -1    1.50    0.80
   5   0  -1    2.90    1.20
  -5   0   1    1.70    1.10
  -5   0   1    2.10    1.00
  -5   0   1    1.90    0.90
  -5   0   1    1.80    1.20
   4   0  -1  878.41   27.10
  -4   0   1  892.41   27.80
  -4   0   1  814.42   27.80
  -4   0   1  855.51   28.40
   4   0  -1  886.11   28.00
   3   0  -1  656.93   21.50
  -3   0   1  706.73   21.80
   3   0  -1  685.83   21.80
   3   0  -1  671.73   21.40
  -3   0   1  708.23   21.60
   2   0  -1  171.88    5.60
  -2   0   1  175.38    6.00
   2   0  -1  182.48    6.10
   2   0  -1  176.78    6.20
  -2   0   1  175.98    6.10
  -2   0   1  182.48    6.30
   1   0  -1  441.56   13.90
  -1   0   1  443.96   13.90
   1   0  -1  456.25   14.00
  -1   0   1  475.75   13.80
  -1   0   1  442.66   14.00
   0   0   1  790.22   24.60
   0   0   1  820.42   24.80
   0   0  -1  832.62   24.50
   0   0   1  774.62   24.70
   0   0  -1  828.52   24.60
   0   0  -1  862.81   24.80
  -1   0  -1  198.68    6.20
   1   0   1  179.28    6.30
  -1   0  -1  180.98    6.10
   1   0   1  188.88    6.20
   1   0   1  188.18    6.00
  -2   0  -1   28.70    1.80
   2   0   1   31.60    1.70
   2   0   1   31.20    1.90
  -2   0  -1   29.60    1.70
   2   0   1   29.50    1.40
  -3   0  -1 1297.67   40.30
   3   0   1 1290.07   39.50
   3   0   1 1310.67   40.00
   3   0   1 1271.07   40.30
  -3   0  -1 1285.67   40.10
   4   0   1   87.39    3.90
  -4   0  -1   88.99    4.70
  -4   0  -1   86.99    4.10
  -4   0  -1   96.09    4.80
   4   0   1   87.49    4.90
   4   0   1   85.69    4.10
   4   0   1   89.49    4.40
  -4   0  -1   91.19    4.90
   5   0   1   -1.10    1.90
  -5   0  -1    2.30    1.50
   5   0   1    2.40    1.40
  -5   0  -1    1.40    1.20
   5   0   1    1.60    1.00
  -5   0  -1    1.70    1.60
   6   0   1   99.69    5.00
  -6   0  -1  100.39    5.40
  -7   0  -1    4.30    1.00
   7   0   1    3.90    0.90
   7  -1  -1    8.20    1.40
  -7  -1   1    7.20    1.40
  -7   1   1    7.10    1.40
   7   1  -1    6.60    1.20
   6  -1  -1  281.57    9.80
  -6  -1   1  282.77   11.30
  -6   1   1  277.47   10.20
   6   1  -1  287.67   10.20
  -6   1   1  274.27   10.10
  -6   1   1  278.67   11.30
   6   1  -1  279.07   11.00
  -6   1   1  270.97   10.50
  -5  -1   1  115.19    5.80
   5  -1  -1  109.19    5.80
   5  -1  -1  111.79    6.00
   5  -1  -1  111.29    5.00
  -5  -1   1  117.49    5.90
  -5  -1   1  109.89    4.90
  -5  -1   1  115.59    6.10
  -5   1   1  117.59    6.10
   5   1  -1  112.79    5.00
  -5   1   1  121.49    5.20
  -5   1   1  122.99    6.20
   5   1  -1  112.09    4.40
  -5   1   1  109.99    5.60
   5   1  -1  120.19    6.80
  -5   1   1  118.09    6.10
  -5   1   1  112.99    5.10
   4  -1  -1   29.80    2.00
   4  -1  -1   33.30    2.70
  -4  -1   1   28.00    2.50
  -4  -1   1   30.60    2.30
  -4  -1   1   32.30    2.40
   4   1  -1   27.90    2.30
   4   1  -1   26.50    2.00
   4   1  -1   26.60    2.20
  -4   1   1   30.80    2.50
   4   1  -1   27.60    2.60
  -4   1   1   30.70    2.70
  -4   1   1   29.70    2.40
   4   1  -1   31.40    1.80
  -3  -1   1  600.24   19.70
  -3  -1   1  613.44   19.70
  -3  -1   1  588.54   19.00
   3  -1  -1  624.54   20.20
  -3   1   1  632.64   19.90
   3   1  -1  629.24   20.20
   3   1  -1  631.54   19.50
   3   1  -1  604.14   19.20
   3   1  -1  606.24   19.50
  -3   1   1  647.44   19.90
  -2  -1   1   40.20    1.80
  -2  -1   1   39.40    1.80
   2  -1  -1   38.90    1.60
  -2   1   1   36.60    2.00
  -2   1   1   40.70    2.30
  -2   1   1   37.70    2.00
   2   1  -1   36.70    2.20
   2   1  -1   37.60    1.90
  -1  -1   1 1838.32   54.19
  -1  -1   1 1820.92   54.09
  -1   1   1 1783.82   54.49
   1   1  -1 1822.82   54.19
   1   1  -1 1912.61   54.79
  -1   1   1 1668.93   54.39
  -1   1   1 1824.52   54.69
   0  -1   1 2955.30  181.38
   0  -1   1 2820.62   92.09
   0  -1   1 2957.10   93.99
   0  -1  -1 2944.41  167.98
   0  -1  -1 3004.90   90.99
   0  -1  -1 2864.01   92.09
   0   1  -1 2841.42   92.29
   0   1   1 2855.81   90.39
   0   1   1 2842.12   91.79
   0   1  -1 2768.72  211.58
   0   1  -1 2864.91   93.59
   0   1   1 2862.21  168.88
   1  -1   1  908.11   27.20
   1  -1   1  870.31   27.00
  -1  -1  -1  894.41   27.00
  -1  -1  -1  890.91   26.80
  -1   1  -1  836.82   27.10
   1   1   1  869.91   27.30
  -1   1  -1  936.01   27.00
   1   1   1  890.31   27.40
   1   1   1  881.21   27.20
  -1   1  -1  877.01   26.70
  -2  -1  -1  747.83   23.00
   2  -1   1  710.63   22.90
  -2  -1  -1  688.03   22.80
  -2   1  -1  769.82   23.10
   2   1   1  743.53   23.20
   2   1   1  765.72   23.20
  -2   1  -1  742.83   23.20
   2   1   1  729.43   23.10
   3  -1   1  402.66   13.30
   3  -1   1  410.36   13.20
  -3  -1  -1  404.56   13.70
  -3  -1  -1  394.76   13.40
  -3  -1  -1  385.76   12.80
   3  -1   1  410.76   14.00
   3   1   1  395.76   12.80
   3   1   1  399.76   13.70
  -3   1  -1  406.16   13.80
   3   1   1  407.26   13.70
  -3   1  -1  415.56   13.80
   3   1   1  390.96   13.30
   4  -1   1  307.77   10.80
  -4  -1  -1  306.27   11.80
  -4  -1  -1  310.07   11.80
  -4  -1  -1  305.67   11.30
   4  -1   1  311.57   11.80
   4  -1   1  315.87   10.60
   4   1   1  300.37   11.30
  -4   1  -1  292.77   11.60
  -4   1  -1  303.87   11.90
  -4   1  -1  292.87   11.40
   4   1   1  338.27   14.20
   4   1   1  293.87   11.70
  -4   1  -1  300.17   10.60
   4   1   1  286.77   10.60
  -4   1  -1  288.67   11.20
  -5  -1  -1   78.69    5.90
   5  -1   1   72.09    3.90
  -5  -1  -1   71.09    4.70
  -5  -1  -1   76.49    6.90
   5  -1   1   71.09    5.80
   5  -1   1   73.59    3.80
   5   1   1   76.29    4.20
   5   1   1   57.79    4.20
  -5   1  -1   69.89    4.20
  -5   1  -1   73.29    4.60
   6  -1   1    1.70    0.90
  -6  -1  -1    1.60    1.00
   6  -1   1    2.50    1.30
  -6   1  -1    2.50    1.10
   6   1   1   -1.40    1.10
  -7  -1  -1   69.79    3.60
   7  -1   1   81.59    3.90
   7   1   1   75.49    3.40
  -7   1  -1   73.19    3.60
  -7  -2   1    2.80    0.90
   7  -2  -1   -1.70    1.50
   7  -2  -1    2.20    1.00
  -7   2   1    3.20    0.70
   7   2  -1    4.10    1.10
   7   2  -1    3.80    0.90
  -7   2   1    1.60    0.80
  -6  -2   1  192.38    8.60
   6  -2  -1  197.38    7.50
  -6   2   1  196.78    8.60
   6   2  -1  189.58    7.70
  -6   2   1  204.58    8.20
  -6   2   1  181.08    8.20
  -6   2   1  194.68    7.50
   6   2  -1  189.38    8.50
  -5  -2   1  446.06   16.20
  -5  -2   1  459.55   16.30
  -5  -2   1  429.26   15.90
   5  -2  -1  451.85   16.40
   5  -2  -1  454.25   16.80
   5   2  -1  430.06   15.10
   5   2  -1  434.46   16.60
  -5   2   1  450.15   16.20
  -5   2   1  432.56   16.90
  -5   2   1  458.05   15.20
  -5   2   1  440.96   16.40
  -5   2   1  446.26   15.30
  -5   2   1  471.85   16.80
  -4  -2   1   20.30    2.00
  -4  -2   1   21.60    1.50
   4  -2  -1   21.40    1.70
  -4  -2   1   22.90    1.90
   4  -2  -1   24.60    2.30
   4   2  -1   22.90    2.00
  -4   2   1   21.70    2.50
   4   2  -1   22.50    2.30
  -4   2   1   21.80    2.30
  -4   2   1   22.20    2.30
   4   2  -1   22.10    2.50
  -4   2   1   25.40    2.30
  -3  -2   1  285.57    9.60
  -3  -2   1  293.97   10.10
  -3  -2   1  293.27   10.10
   3  -2  -1  305.67   10.90
   3   2  -1  295.17   11.10
   3   2  -1  305.97   10.50
  -3   2   1  302.07   10.50
  -3   2   1  311.67   10.60
   3   2  -1  280.97    9.90
   2  -2  -1  792.82   23.50
   2  -2  -1  773.82   23.50
  -2  -2   1  783.72   23.60
  -2   2   1  724.83   23.90
   2   2  -1  764.92   26.20
  -2   2   1  746.73   24.40
  -2   2   1  786.62   24.00
   2   2  -1  760.72   24.10
  -1  -2   1  363.06   11.10
  -1  -2   1  370.06   11.60
  -1   2   1  353.86   11.90
  -1   2   1  360.16   11.60
  -1   2   1  364.06   11.60
  -1   2   1  365.06   11.60
  -1   2   1  382.46   11.80
   1   2  -1  369.46   11.90
   1   2  -1  352.36   12.20
   0  -2   1  543.25   16.80
   0  -2   1  569.04   16.60
   0  -2  -1  540.55   16.80
   0   2  -1  541.15   17.20
   0   2  -1  538.45   17.40
   0   2   1  565.14   17.50
   0   2   1  540.95   17.30
   0   2   1  542.75   17.10
   1  -2   1 3488.65  106.09
  -1  -2  -1 3546.55  105.89
   1   2   1 3597.84  106.59
   1   2   1 3350.56  106.19
  -1   2  -1 3653.03  105.79
  -1   2  -1 3562.74  105.79
   1   2   1 3602.64  105.89
  -1   2  -1 3418.26  106.09
  -2  -2  -1   25.80    1.70
   2  -2   1   28.50    2.00
   2  -2   1   29.60    2.10
  -2  -2  -1   29.80    1.90
   2   2   1   28.30    2.10
   2   2   1   29.20    2.00
  -2   2  -1   32.30    1.90
   2   2   1   30.30    2.20
  -3  -2  -1   91.49    4.10
  -3  -2  -1   94.79    4.40
   3  -2   1   89.79    3.90
   3  -2   1   83.59    3.90
  -3  -2  -1   91.29    3.70
   3   2   1   88.99    4.50
  -3   2  -1  100.89    4.50
  -3   2  -1   89.89    4.40
   3   2   1   91.89    4.60
   3   2   1   96.09    4.50
  -3   2  -1  105.39    6.90
  -4  -2  -1  128.79    6.10
   4  -2   1  120.39    5.20
  -4  -2  -1  117.09    4.70
   4  -2   1  129.69    6.30
  -4  -2  -1  124.19    6.00
  -4  -2  -1  124.29    5.70
   4   2   1  120.99    6.20
  -4   2  -1  119.79    6.20
  -4   2  -1  121.19    5.90
  -4   2  -1  119.79    5.10
  -4   2  -1  117.49    5.80
   4   2   1  126.89    5.90
  -4   2  -1  119.99    6.10
   4   2   1  123.89    6.00
  -4   2  -1  131.09    6.20
   4   2   1  112.79    5.30
   4   2   1  123.09    5.00
   4   2   1  116.29    5.40
   5  -2   1  580.64   19.20
   5  -2   1  580.64   21.20
  -5  -2  -1  577.34   18.70
  -5  -2  -1  564.24   20.50
   5  -2   1  588.74   19.20
  -5  -2  -1  615.14   21.10
  -5   2  -1  568.64   20.70
   5   2   1  570.94   19.70
  -5   2  -1  592.74   19.30
  -5   2  -1  594.74   20.90
  -5   2  -1  597.54   19.30
   5   2   1  585.34   20.50
  -5   2  -1  581.04   20.10
   6  -2   1   18.00    2.00
   6  -2   1   17.40    2.00
  -6  -2  -1   17.00    2.10
  -6   2  -1   15.90    1.90
   6   2   1   17.30    2.00
   6   2   1   12.20    1.90
  -6   2  -1   15.70    1.60
  -6   2  -1   14.90    2.30
  -7  -2  -1   12.90    1.30
   7  -2   1   12.00    1.20
   7   2   1   12.80    1.10
  -7   2  -1   11.10    1.30
   7  -3  -1    4.20    0.90
  -7  -3   1    4.30    1.00
   7  -3  -1    4.20    1.50
  -7   3   1    4.30    0.70
  -7   3   1    2.60    0.90
  -7   3   1    3.10    0.90
   7   3  -1    4.10    1.10
   6  -3  -1   94.09    4.40
  -6  -3   1   93.19    5.40
  -6   3   1   98.09    4.30
  -6   3   1   97.69    4.50
  -6   3   1   96.69    5.00
  -6   3   1   91.49    5.20
   6   3  -1   93.09    5.20
   6   3  -1   92.99    4.20
  -5  -3   1  505.95   18.10
   5  -3  -1  522.95   19.50
   5  -3  -1  487.75   16.30
  -5  -3   1  468.95   19.00
  -5  -3   1  470.35   15.40
  -5  -3   1  480.45   17.30
  -5   3   1  446.16   17.60
   5   3  -1  465.35   16.30
  -5   3   1  501.95   16.50
  -5   3   1  476.55   17.40
  -5   3   1  480.15   16.20
  -5   3   1  502.35   18.70
   5   3  -1  480.15   18.00
  -4  -3   1   13.20    1.20
   4  -3  -1   11.20    2.10
  -4  -3   1   13.90    1.80
  -4  -3   1   13.20    1.80
   4  -3  -1   13.50    1.50
  -4   3   1   13.80    2.20
  -4   3   1   11.40    1.90
  -4   3   1   14.50    2.30
   4   3  -1    9.20    1.50
   4   3  -1   10.30    2.00
  -4   3   1   10.80    1.90
   4   3  -1   13.60    2.00
  -4   3   1   10.50    1.70
   4   3  -1   13.30    2.10
  -4   3   1   14.80    1.70
  -3  -3   1   11.90    1.40
  -3  -3   1    9.80    1.00
  -3  -3   1    9.50    1.30
   3  -3  -1   11.20    1.80
  -3   3   1   10.00    1.40
   3   3  -1    9.70    1.50
   3   3  -1   10.80    1.70
  -3   3   1    8.50    1.50
   3   3  -1   10.80    2.10
   3   3  -1    6.10    1.30
  -3   3   1   10.60    1.70
  -2  -3   1  874.51   27.00
   2  -3  -1  850.31   27.40
  -2  -3   1  866.71   27.40
   2   3  -1  894.11   28.90
  -2   3   1  889.21   28.20
   2   3  -1  887.21   28.10
  -2   3   1  896.31   27.70
  -1  -3   1 1040.70   31.50
  -1  -3   1 1002.50   31.10
  -1  -3   1 1030.60   30.70
  -1   3   1 1023.30   31.80
  -1   3   1 1060.39   31.50
  -1   3   1 1021.40   31.80
  -1   3   1  990.80   31.40
   1   3  -1 1014.50   32.50
  -1   3   1 1020.00   31.60
   1   3  -1  985.60   31.80
   0  -3  -1  622.54   19.00
   0  -3   1  587.94   18.40
   0  -3   1  590.64   18.60
   0  -3   1  617.84   18.40
   0  -3  -1  586.44   18.80
   0   3  -1  645.84   19.80
   0   3   1  572.64   19.00
   0   3   1  618.24   19.70
   0   3  -1  597.14   19.20
   0   3  -1  603.84   19.60
   0   3   1  578.94   19.30
   1  -3   1   61.99    3.00
  -1  -3  -1   66.59    3.00
   1   3   1   63.99    2.80
  -1   3  -1   66.79    2.70
  -1   3  -1   68.59    3.10
   1   3   1   62.79    3.40
  -2  -3  -1 1237.28   38.20
   2  -3   1 1231.08   38.60
  -2  -3  -1 1188.08   37.60
   2  -3   1 1224.88   38.10
  -2  -3  -1 1288.87   38.00
  -2   3  -1 1247.78   38.20
   2   3   1 1186.28   39.30
  -2   3  -1 1261.87   38.70
   2   3   1 1248.18   39.00
   2   3   1 1220.38   37.90
  -3  -3  -1   85.89    4.30
   3  -3   1   77.59    3.70
   3  -3   1   87.59    4.70
   3  -3   1   89.39    4.00
  -3  -3  -1   85.99    4.00
  -3  -3  -1   81.19    3.50
   3   3   1   89.99    4.80
   3   3   1   79.19    4.70
  -3   3  -1   82.99    4.90
  -3   3  -1   83.19    4.30
  -3   3  -1   80.19    4.50
   3   3   1   84.89    4.80
   3   3   1   80.19    4.10
  -3   3  -1   88.59    4.60
   4  -3   1  278.47   11.50
  -4  -3  -1  274.77    9.70
  -4  -3  -1  284.77   11.20
   4  -3   1  284.17   10.10
  -4  -3  -1  283.87   10.70
  -4  -3  -1  291.07   11.20
  -4   3  -1  267.37    9.90
   4   3   1  278.67   11.40
   4   3   1  263.97   11.30
  -4   3  -1  286.07   11.20
   4   3   1  281.97   10.30
  -4   3  -1  298.57   11.70
  -4   3  -1  278.37   11.30
  -4   3  -1  277.47   11.20
  -4   3  -1  294.97   10.40
   4   3   1  285.57    9.80
   4   3   1  277.07   10.30
   4   3   1  290.87   11.60
   5  -3   1  106.79    5.00
  -5  -3  -1  111.39    8.20
   5  -3   1  117.49    5.20
  -5   3  -1  132.19    7.50
  -5   3  -1  115.59    5.00
   5   3   1  121.99    4.90
  -5   3  -1  122.89    5.30
   5   3   1  111.89    5.20
   5   3   1  116.19    6.30
  -5   3  -1  115.39    6.50
   6  -3   1    6.00    1.30
   6  -3   1    4.20    1.30
  -6  -3  -1    5.90    1.30
  -6   3  -1    5.80    1.30
  -6   3  -1    4.30    1.30
  -6   3  -1    6.20    1.10
   6   3   1    6.20    1.10
   6   3   1    4.10    1.20
  -7  -4   1  101.29    4.00
   7  -4  -1   97.59    3.70
   6  -4  -1   27.40    2.00
  -6  -4   1   24.70    2.60
  -6   4   1   32.20    2.50
  -6   4   1   23.00    2.10
  -6   4   1   25.90    2.40
  -6   4   1   25.20    1.90
   6   4  -1   24.20    2.60
  -5  -4   1   60.79    2.90
   5  -4  -1   61.69    3.40
  -5   4   1   60.99    3.30
   5   4  -1   61.99    3.00
  -5   4   1   65.79    4.40
  -5   4   1   58.19    3.50
   4  -4  -1  627.94   20.70
  -4  -4   1  614.44   20.30
  -4  -4   1  646.54   21.50
   4  -4  -1  641.44   22.50
   4   4  -1  640.14   22.60
   4   4  -1  645.14   20.40
   4   4  -1  655.83   21.20
   4   4  -1  627.04   22.00
  -4   4   1  662.83   21.20
  -4   4   1  590.84   22.00
  -4   4   1  658.93   22.20
  -4   4   1  646.64   22.40
  -4   4   1  629.14   20.60
   4   4  -1  630.14   23.30
  -4   4   1  655.23   22.20
  -3  -4   1  225.18    8.50
  -3  -4   1  233.18    7.90
   3  -4  -1  223.38    9.20
  -3  -4   1  218.38    8.00
   3   4  -1  224.28    9.20
   3   4  -1  226.68   10.10
   3   4  -1  223.38    9.50
  -3   4   1  220.88    9.30
   3   4  -1  230.28    9.00
  -3   4   1  230.08    9.10
  -3   4   1  222.08    8.80
   3   4  -1  223.08    8.80
  -3   4   1  215.78    8.30
  -3   4   1  221.98    9.20
   2  -4  -1  333.67   11.60
   2  -4  -1  329.07   12.10
  -2  -4   1  353.96   10.80
  -2  -4   1  316.87   10.90
  -2  -4   1  329.87   11.50
   2   4  -1  329.37   13.00
   2   4  -1  354.16   12.40
   2   4  -1  315.87   12.10
   2   4  -1  315.17   12.00
  -2   4   1  348.67   11.60
  -2   4   1  342.37   11.90
  -1  -4   1  637.64   19.10
  -1  -4   1  643.64   20.30
  -1   4   1  625.84   20.50
   1   4  -1  598.24   20.70
  -1   4   1  627.14   20.20
   1   4  -1  653.73   21.60
  -1   4   1  608.64   20.30
  -1   4   1  627.24   20.70
   0  -4  -1  772.72   23.80
   0  -4   1  729.63   23.40
   0  -4   1  734.93   23.10
   0  -4  -1  795.92   24.00
   0  -4   1  795.82   23.00
   0   4   1  751.72   24.90
   0   4  -1  746.73   24.30
   0   4   1  768.52   24.60
   0   4   1  727.43   23.90
   0   4  -1  744.23   24.90
   1  -4   1   87.99    3.90
  -1  -4  -1   89.59    3.80
  -1  -4  -1   85.09    3.70
  -1   4  -1   85.29    4.30
   1   4   1   88.59    4.50
   1   4   1   81.99    3.50
  -1   4  -1   87.79    4.20
   1   4   1   88.59    4.90
  -2  -4  -1  131.69    5.50
  -2  -4  -1  128.49    5.00
   2  -4   1  133.09    6.00
   2  -4   1  138.29    5.70
  -2  -4  -1  133.69    5.40
   2   4   1  151.68    7.20
  -2   4  -1  138.89    5.50
   2   4   1  137.89    6.90
   2   4   1  136.99    5.90
  -2   4  -1  136.59    6.20
   2   4   1  136.69    6.50
   2   4   1  130.19    6.80
   3  -4   1  145.39    6.80
   3  -4   1  143.89    6.20
  -3  -4  -1  148.19    5.60
  -3  -4  -1  144.99    6.10
   3   4   1  150.08    7.20
   3   4   1  148.29    5.70
  -3   4  -1  148.79    6.50
   3   4   1  130.89    5.90
   3   4   1  144.89    7.40
  -3   4  -1  144.99    7.20
   3   4   1  148.89    6.30
  -3   4  -1  143.69    6.80
  -3   4  -1  130.09    5.60
   3   4   1  141.69    7.10
  -3   4  -1  150.58    6.20
  -3   4  -1  144.09    7.40
   4  -4   1  178.18    7.10
  -4  -4  -1  179.28    8.30
  -4  -4  -1  174.88    8.40
  -4  -4  -1  186.38    6.80
   4   4   1  178.88    6.90
   4   4   1  180.68    8.60
   4   4   1  179.38    8.90
  -4   4  -1  200.98    8.90
  -4   4  -1  189.08    7.50
  -4   4  -1  153.38    8.60
  -4   4  -1  179.28    6.80
   4   4   1  175.38    8.50
  -4   4  -1  188.98    8.30
   4   4   1  183.78    7.20
   4   4   1  180.98    7.40
   5  -4   1   37.10    2.50
   5  -4   1   37.30    4.80
  -5  -4  -1   43.30    3.50
  -5  -4  -1   37.90    1.90
   5   4   1   38.70    2.60
   5   4   1   36.30    2.30
   5   4   1   37.10    3.40
  -5   4  -1   41.70    3.60
  -5   4  -1   38.40    3.10
  -5   4  -1   39.50    2.70
   5   4   1   32.70    2.40
   6  -4   1  102.79    4.30
   6  -4   1  101.19    4.50
  -6  -4  -1  110.49    4.90
   6   4   1  106.39    4.60
  -6   4  -1  112.59    5.00
   6   4   1  100.99    3.90
  -6   4  -1  110.79    4.70
  -6   4  -1   98.29    4.10
   6  -5  -1   24.30    1.70
  -6  -5   1   23.00    2.20
   6  -5  -1   23.70    1.70
   6   5  -1   20.20    2.10
  -6   5   1   21.10    1.70
  -6   5   1   24.00    2.00
  -6   5   1   18.50    1.80
   5  -5  -1   49.70    2.90
  -5  -5   1   49.60    2.50
  -5   5   1   48.90    3.00
  -5   5   1   47.90    3.50
  -5   5   1   50.29    2.60
   5   5  -1   45.60    2.80
   5   5  -1   46.70    2.50
  -5   5   1   49.90    3.30
   5   5  -1   51.09    4.00
  -4  -5   1  488.05   15.70
  -4  -5   1  467.35   17.60
   4  -5  -1  447.46   18.50
   4   5  -1  476.15   16.50
  -4   5   1  494.25   17.50
  -4   5   1  488.15   17.40
   4   5  -1  468.05   15.70
   4   5  -1  487.95   17.90
  -4   5   1  492.15   16.40
   4   5  -1  468.05   17.50
  -4   5   1  480.65   15.80
   3  -5  -1    7.10    1.70
  -3  -5   1    7.90    1.10
  -3  -5   1    8.00    1.60
  -3   5   1   10.10    1.50
   3   5  -1    9.30    2.00
   3   5  -1    9.70    2.30
  -3   5   1   10.10    2.00
   3   5  -1    9.10    1.80
  -3   5   1    5.40    1.70
  -3   5   1    6.50    1.60
   3   5  -1    7.20    1.50
  -3   5   1    9.20    1.30
   3   5  -1    7.60    1.20
  -3   5   1    8.20    1.80
   3   5  -1    7.70    1.60
  -2  -5   1   35.10    2.10
  -2  -5   1   33.20    2.50
   2  -5  -1   31.20    2.70
   2   5  -1   31.50    3.00
  -2   5   1   33.10    2.70
   2   5  -1   35.60    2.80
  -2   5   1   35.60    2.70
  -2   5   1   33.00    2.90
  -2   5   1   35.90    2.40
   2   5  -1   36.60    2.90
   2   5  -1   38.30    2.90
   2   5  -1   32.60    3.20
  -1  -5   1   16.40    1.80
   1  -5  -1   17.60    1.80
   1  -5  -1   18.20    1.80
   1  -5  -1   14.30    1.70
  -1   5   1   17.40    2.20
   1   5  -1   15.00    2.30
  -1   5   1   15.30    1.80
   1   5  -1   17.40    2.30
   1   5  -1   19.10    2.70
  -1   5   1   15.40    2.00
  -1   5   1   15.40    2.00
   1   5  -1   15.80    2.10
   0  -5   1   36.20    2.60
   0  -5  -1   31.80    2.20
   0  -5  -1   36.30    2.30
   0   5  -1   35.90    2.90
   0   5  -1   33.80    3.00
   0   5   1   35.80    2.60
   0   5   1   31.70    2.90
   0   5  -1   34.40    2.70
   0   5   1   33.80    2.70
   0   5   1   40.60    3.10
  -1  -5  -1   59.59    3.20
   1  -5   1   63.89    3.50
  -1  -5  -1   61.79    3.20
  -1   5  -1   66.09    4.20
   1   5   1   59.29    4.00
  -1   5  -1   58.39    3.60
  -1   5  -1   58.29    3.70
   1   5   1   60.49    3.00
   1   5   1   61.79    3.60
   1   5   1   61.49    3.70
   1   5   1   64.69    4.20
  -1   5  -1   56.59    3.70
   1   5   1   60.39    4.30
  -1   5  -1   66.19    3.70
   2  -5   1  184.18    7.50
  -2  -5  -1  184.38    7.20
   2  -5   1  183.48    7.80
  -2  -5  -1  178.68    7.20
  -2  -5  -1  185.08    6.60
  -2   5  -1  166.88    7.10
   2   5   1  181.08    8.40
   2   5   1  192.18    7.00
  -2   5  -1  165.38    7.50
  -2   5  -1  181.38    8.40
   2   5   1  180.48    7.60
   2   5   1  180.58    8.40
  -2   5  -1  182.58    7.90
   2   5   1  216.28   10.80
  -3  -5  -1  301.07   10.30
   3  -5   1  293.97   11.90
  -3  -5  -1  283.17   11.00
  -3   5  -1  305.77   11.80
   3   5   1  301.07   12.30
   3   5   1  299.17   11.30
  -3   5  -1  294.27   12.30
  -3   5  -1  298.57   10.90
   3   5   1  289.97   12.90
   3   5   1  294.97   12.40
  -3   5  -1  310.77   12.30
   4  -5   1   25.60    2.10
  -4  -5  -1   27.70    2.00
  -4   5  -1   24.20    2.30
   4   5   1   27.90    3.10
   4   5   1   25.30    2.30
   4   5   1   26.10    2.00
  -4   5  -1   24.70    3.00
  -4   5  -1   28.70    2.80
   4   5   1   21.00    2.90
  -5  -5  -1   10.00    1.20
   5  -5   1   15.40    1.80
  -5  -5  -1   13.30    1.90
  -5   5  -1   13.40    1.60
   5   5   1   14.00    1.60
  -5   5  -1   12.00    2.00
  -5   5  -1   13.30    1.90
   5   5   1   12.40    2.10
   5   5   1   12.70    1.30
  -6  -5  -1   19.60    1.40
   6  -5   1   20.20    1.40
  -6   5  -1   19.30    1.50
  -6   5  -1   17.00    1.20
  -6   5  -1   19.70    1.50
   6   5   1   19.30    1.70
  -6  -6   1    1.80    0.70
  -6   6   1    1.70    0.60
   6   6  -1    2.60    0.80
  -6   6   1    1.90    0.70
  -5  -6   1   83.59    3.80
  -5  -6   1   72.39    4.00
   5  -6  -1   76.69    3.40
  -5   6   1   73.79    3.90
  -5   6   1   79.79    3.60
   5   6  -1   69.79    3.00
  -5   6   1   72.99    3.80
   5   6  -1   80.89    4.50
   5   6  -1   73.79    3.60
  -4  -6   1   10.70    1.30
  -4   6   1   12.10    2.00
  -4   6   1    8.00    1.10
  -4   6   1    9.40    1.50
   4   6  -1    9.10    1.40
   4   6  -1   10.30    1.30
   4   6  -1   11.90    2.30
  -4   6   1   12.10    1.90
  -3  -6   1    8.00    1.20
  -3   6   1    7.80    1.60
   3   6  -1    7.10    1.50
  -3   6   1    8.30    1.50
   3   6  -1    8.60    1.70
   3   6  -1    8.60    2.00
   3   6  -1    6.10    1.20
  -3   6   1    9.60    1.80
   2  -6  -1   75.59    5.30
   2  -6  -1   85.49    4.60
  -2  -6   1   87.49    4.70
  -2  -6   1   85.19    3.90
   2   6  -1   80.99    4.70
   2   6  -1   86.19    4.40
  -2   6   1   78.89    4.30
  -2   6   1   87.29    4.80
   2   6  -1   85.69    5.20
  -2   6   1   88.89    4.90
   2   6  -1   87.39    6.10
  -2   6   1   81.19    4.60
  -2   6   1   85.09    4.20
  -1  -6   1  277.67   10.60
   1  -6  -1  262.77   10.30
   1   6  -1  294.67   11.90
  -1   6   1  277.17    9.80
   1   6  -1  288.37   12.40
  -1   6   1  282.87   10.50
  -1   6   1  272.77   10.60
   1   6  -1  285.27   10.10
  -1   6   1  271.17   11.40
  -1   6   1  282.47   11.40
   1   6  -1  277.07   11.00
   1   6  -1  283.57   11.10
   0  -6   1  338.57   12.40
   0   6   1  332.97   11.50
   0   6  -1  319.97   13.40
   0   6  -1  322.27   11.60
   0   6   1  322.07   12.70
   0   6  -1  328.67   12.60
   0   6  -1  341.87   12.90
   0   6   1  321.37   13.40
   0   6   1  354.66   13.90
   0   6   1  340.47   12.40
  -1  -6  -1  156.98    6.70
   1  -6   1  164.08    7.40
   1   6   1  163.48    7.30
  -1   6  -1  158.48    7.20
   1   6   1  176.08    6.50
   1   6   1  159.68    7.80
   1   6   1  173.48    8.10
   1   6   1  155.18    8.30
   1   6   1  167.58    7.20
  -1   6  -1  163.38    7.80
  -1   6  -1  164.78    6.50
  -1   6  -1  162.58    6.60
  -1   6  -1  157.08    7.10
  -2  -6  -1   87.59    4.90
   2  -6   1   93.79    5.10
  -2  -6  -1   98.89    4.10
  -2   6  -1   91.49    7.10
  -2   6  -1   93.39    4.30
  -2   6  -1   98.69    5.80
  -2   6  -1   98.49    5.20
   2   6   1   95.99    7.20
   2   6   1   94.19    4.90
  -2   6  -1   91.79    4.80
   2   6   1   94.99    5.10
   2   6   1  103.99    4.40
   2   6   1  100.79    5.90
   2   6   1   96.99    5.80
  -2   6  -1   96.39    4.60
  -3  -6  -1  147.69    5.80
  -3   6  -1  144.49    6.90
  -3   6  -1  138.89    7.30
   3   6   1  152.98    8.30
   3   6   1  145.89    7.50
   3   6   1  144.89    6.60
  -3   6  -1  147.29    6.20
  -4  -6  -1   71.39    3.90
  -4  -6  -1   71.89    3.30
   4   6   1   65.79    4.40
   4   6   1   63.89    3.60
   4   6   1   69.39    3.20
  -4   6  -1   67.09    3.60
  -4   6  -1   66.19    4.00
  -4   6  -1   70.09    4.30
  -5  -6  -1    6.10    1.10
   5  -6   1    5.20    1.20
   5   6   1    5.20    1.20
  -5   6  -1    5.70    1.10
  -5   6  -1    5.60    0.90
   5   6   1    5.30    0.70
  -5   6  -1    7.30    1.30
  -5  -7   1  110.09    4.50
  -5   7   1  112.39    4.50
   5   7  -1  111.09    4.80
  -4  -7   1    7.90    1.00
   4   7  -1    7.70    1.50
   4   7  -1    6.60    0.90
  -4   7   1    5.20    1.20
  -4   7   1    6.50    1.10
  -4   7   1    7.80    1.40
   4   7  -1    6.90    1.20
  -3  -7   1   48.10    2.60
   3   7  -1   48.50    2.70
  -3   7   1   49.50    2.80
  -3   7   1   48.20    3.00
   3   7  -1   46.70    3.20
  -3   7   1   50.69    3.20
   3   7  -1   50.89    3.80
   3   7  -1   49.50    3.30
  -2  -7   1  253.87    8.80
   2   7  -1  248.68   10.00
  -2   7   1  256.57    9.50
   2   7  -1  250.07   10.00
  -2   7   1  247.18    9.00
   2   7  -1  258.47    9.10
  -2   7   1  246.38    9.70
   2   7  -1  233.48   10.20
  -1  -7   1   45.90    2.70
  -1   7   1   42.40    2.50
   1   7  -1   46.80    2.80
  -1   7   1   49.20    3.70
   1   7  -1   49.10    3.50
  -1   7   1   40.40    3.80
   1   7  -1   46.10    3.30
   1   7  -1   46.20    3.40
   0   7   1   18.40    2.50
   0   7  -1   21.70    2.50
   0   7  -1   21.10    1.90
   0   7   1   19.50    1.70
   0   7  -1   21.10    2.20
   0   7   1   16.60    2.00
   0   7   1   19.20    2.00
   1  -7   1  477.45   18.30
  -1   7  -1  466.75   15.60
  -1   7  -1  478.25   16.60
  -1   7  -1  494.05   17.30
   1   7   1  461.05   15.70
   1   7   1  465.65   17.40
   1   7   1  488.65   16.50
  -1   7  -1  462.75   15.80
   1   7   1  475.05   16.80
  -2  -7  -1   69.59    3.20
  -2   7  -1   66.19    4.00
  -2   7  -1   71.19    3.30
  -2   7  -1   73.79    4.60
   2   7   1   67.09    3.80
  -2   7  -1   73.49    3.60
   2   7   1   71.09    4.10
   2   7   1   64.49    3.40
   2   7   1   75.99    4.90
  -3  -7  -1   14.50    1.40
   3  -7   1   10.00    1.80
   3   7   1   15.50    1.80
  -3   7  -1   14.40    1.60
  -3   7  -1   13.90    2.00
   3   7   1   12.90    2.10
   3   7   1   14.20    1.40
  -3   7  -1   14.40    1.90
  -4  -7  -1  101.09    4.30
  -4  -7  -1  102.89    4.00
   4   7   1  102.59    3.90
   4   7   1  101.19    4.20
  -4   7  -1   95.49    4.00
   4   7   1  100.19    4.90
  -4   7  -1   95.09    4.50
  -4   7  -1  103.29    4.50
   5   7   1   26.40    2.00
  -4  -8   1    1.70    0.70
   4   8  -1    2.70    0.60
   4   8  -1    1.90    0.60
   4   8  -1    2.40    0.80
  -3  -8   1   27.30    1.60
   3   8  -1   24.10    1.60
   3   8  -1   25.10    1.80
   3   8  -1   23.10    2.30
  -2  -8   1   92.89    3.80
   2   8  -1   94.19    4.30
   2   8  -1   94.89    4.50
   2   8  -1   93.99    4.50
  -1  -8   1  101.19    4.10
  -1   8   1   95.09    3.80
  -1   8   1   99.19    4.30
   1   8  -1  100.99    4.80
   1   8  -1   97.49    4.70
   1   8  -1   96.29    4.10
  -1   8   1   92.49    4.20
   0   8   1   65.19    3.00
   0   8  -1   65.29    3.10
   0   8   1   63.59    3.40
   0   8  -1   61.49    3.60
   0   8   1   61.49    3.30
   0   8  -1   70.79    3.90
  -1  -8  -1    2.20    0.80
  -1   8  -1    2.50    0.90
   1   8   1    1.90    0.70
   1   8   1    4.20    1.20
   1   8   1    2.30    0.70
   1   8   1    1.90    0.80
  -1   8  -1    2.70    0.90
  -1   8  -1    2.70    0.80
  -2  -8  -1   43.90    2.20
  -2   8  -1   45.00    2.80
   2   8   1   45.60    2.70
   2   8   1   43.70    2.30
   2   8   1   48.30    3.10
  -2   8  -1   44.00    2.70
  -3  -8  -1    8.10    0.90
  -3  -8  -1    7.60    1.20
   3   8   1    5.70    0.90
   3   8   1    4.40    1.00
   3   8   1    8.20    0.90
  -3   8  -1    7.40    0.80
  -3   8  -1    6.80    1.10
   2   9  -1    3.40    0.60
   2   9  -1    3.10    0.50
   1   9  -1    6.40    0.90
   1   9  -1    6.80    0.90
   1   9  -1    6.40    0.70
   0   9  -1   77.79    3.00
   0   9   1   80.69    3.00
   0   9  -1   84.69    3.40
   0   9   1   82.09    3.20
   0   9  -1   79.89    3.30
  -1   9  -1   11.00    1.10
   1   9   1   11.00    0.80
   1   9   1   10.30    1.00
   2   9   1   64.19    2.70
   2   9   1   68.59    2.60
  -7   0   2  172.08    7.40
   7   0  -2  178.98    6.70
  -6   0   2   28.50    2.40
   6   0  -2   26.60    3.10
  -6   0   2   27.40    2.80
  -6   0   2   29.40    2.30
   6   0  -2   29.60    2.10
  -5   0   2    3.50    1.60
  -5   0   2    9.40    1.80
   5   0  -2    4.10    1.50
  -5   0   2    5.90    1.20
  -5   0   2    7.20    1.70
  -5   0   2    6.90    1.10
   5   0  -2    5.90    1.10
  -5   0   2    6.80    1.50
   5   0  -2    6.90    1.70
  -4   0   2    1.90    0.90
  -4   0   2    2.60    0.90
   4   0  -2    2.10    0.70
   4   0  -2    1.40    0.80
   4   0  -2    1.70    0.80
   3   0  -2  153.18    5.80
  -3   0   2  155.18    5.70
   3   0  -2  136.09    5.30
   3   0  -2  144.89    5.70
  -3   0   2  150.68    5.90
   2   0  -2 1722.63   51.49
  -2   0   2 1665.13   51.19
  -2   0   2 1684.13   51.39
   1   0  -2 6509.15  210.28
  -1   0   2 6661.03  357.36
   1   0  -2 6978.70  357.46
  -1   0   2 6574.24  207.88
  -1   0   2 6757.92  210.38
   1   0  -2 6509.85  208.38
   0   0  -2 2944.41   87.99
   1   0   2    0.70    0.80
  -1   0  -2    0.10    0.40
   1   0   2    0.30    0.40
  -1   0  -2    0.20    0.40
  -1   0  -2    0.50    0.40
  -2   0  -2    2.60    0.80
  -2   0  -2    2.20    0.50
  -2   0  -2    2.50    0.80
   2   0   2    0.70    0.50
   2   0   2    1.90    0.70
  -3   0  -2  465.35   16.10
   3   0   2  482.15   16.10
   3   0   2  497.85   15.40
  -3   0  -2  457.45   16.20
   3   0   2  481.45   17.60
  -4   0  -2   23.90    2.50
  -4   0  -2   23.00    2.40
   4   0   2   19.60    2.90
  -4   0  -2   24.20    2.50
  -4   0  -2   24.80    1.90
   4   0   2   24.50    2.40
   4   0   2   18.80    2.10
   4   0   2   26.50    2.40
  -5   0  -2  208.78    9.10
  -5   0  -2  195.28    7.50
   5   0   2  217.88    8.50
  -6   0  -2   75.49    4.40
   6   0   2   80.19    4.10
   7   0   2    9.80    1.00
  -7   0  -2    6.40    0.90
   7  -1  -2   41.80    2.50
  -7  -1   2   36.20    2.70
  -7   1   2   36.20    2.60
   7   1  -2   33.30    2.50
   7   1  -2   34.90    2.50
  -7   1   2   30.60    1.90
   6  -1  -2  209.98    9.10
   6  -1  -2  218.38    8.10
  -6  -1   2  215.18    9.90
   6   1  -2  227.08   10.70
   6   1  -2  216.38    8.20
  -6   1   2  209.28   10.60
  -6   1   2  207.48    8.10
  -6   1   2  223.58    8.30
  -5  -1   2   55.19    3.10
   5  -1  -2   57.89    3.20
  -5  -1   2   64.69    5.50
   5  -1  -2   65.59    4.30
   5  -1  -2   58.89    3.90
  -5  -1   2   64.89    4.00
  -5  -1   2   55.79    3.70
   5   1  -2   60.29    2.90
  -5   1   2   57.49    3.40
  -5   1   2   59.39    3.20
  -5   1   2   55.19    3.90
  -5   1   2   55.79    3.80
  -5   1   2   63.49    4.20
  -5   1   2   65.79    4.10
   5   1  -2   62.49    4.30
   4  -1  -2  603.84   19.70
   4  -1  -2  633.14   20.80
  -4  -1   2  609.54   20.10
  -4  -1   2  619.34   20.30
   4   1  -2  605.44   19.50
  -4   1   2  616.64   20.50
  -4   1   2  640.84   22.70
   4   1  -2  596.14   19.90
  -4   1   2  633.94   20.60
   4   1  -2  609.34   21.00
   4   1  -2  616.44   20.80
  -3  -1   2   21.10    1.60
   3  -1  -2   18.10    1.50
  -3  -1   2   20.80    1.60
   3   1  -2   22.40    1.40
   3   1  -2   18.70    1.50
   3   1  -2   24.60    2.00
  -3   1   2   20.50    2.00
  -3   1   2   22.40    1.80
   3   1  -2   23.20    1.30
   2  -1  -2   90.39    3.50
  -2  -1   2   87.19    3.30
  -2  -1   2   83.99    3.20
  -2   1   2   79.39    3.30
  -2   1   2   81.99    3.70
  -2   1   2   83.29    3.50
   2   1  -2   88.49    3.90
   2   1  -2   88.39    3.30
   1  -1  -2 7447.66  369.66
  -1  -1   2 7257.57  418.06
  -1  -1   2 7545.05  237.98
   1  -1  -2 7444.56  235.48
   1  -1  -2 7685.43  234.38
  -1  -1   2 7901.61  240.88
   1   1  -2 7646.73  241.08
   1   1  -2 7681.23  238.28
  -1   1   2 7269.97  232.58
  -1   1   2 7334.77  234.98
  -1   1   2 7706.33  363.56
   1   1  -2 7517.65  407.66
   0  -1   2  641.94   19.40
   0  -1   2  629.24   18.90
   0  -1   2  597.94   19.20
   0  -1  -2  623.34   19.50
   0  -1  -2  578.04   19.30
   0  -1  -2  610.44   18.60
   0   1  -2  630.44   18.80
   0   1   2  627.84   19.50
   0   1  -2  631.24   19.20
   0   1  -2  644.24   19.40
   0   1   2  607.94   19.20
   0   1   2  636.54   19.40
  -1  -1  -2  672.23   21.10
   1  -1   2  692.63   21.60
   1  -1   2  656.23   21.60
  -1  -1  -2  667.53   21.40
   1   1   2  700.53   21.70
   1   1   2  681.13   21.70
  -1   1  -2  704.13   21.50
  -1   1  -2  711.43   21.30
  -1   1  -2  723.53   21.30
   1   1   2  684.23   21.60
   2  -1   2 1079.79   34.30
  -2  -1  -2 1115.19   34.40
  -2  -1  -2 1079.89   34.70
   2  -1   2 1095.19   34.60
   2   1   2 1107.49   34.90
  -2   1  -2 1142.09   34.70
  -2   1  -2 1144.39   34.70
   2   1   2 1180.18   34.80
   3  -1   2  477.85   16.00
  -3  -1  -2  446.36   15.30
  -3  -1  -2  459.05   14.40
  -3  -1  -2  437.56   15.80
   3  -1   2  432.26   15.20
  -3  -1  -2  487.05   15.40
  -3  -1  -2  447.16   15.60
   3  -1   2  470.15   14.80
   3   1   2  466.95   15.70
   3   1   2  419.06   16.00
   3   1   2  437.36   14.30
  -3   1  -2  447.86   15.50
  -3   1  -2  455.25   15.90
  -3   1  -2  465.45   15.60
  -4  -1  -2  514.95   19.00
   4  -1   2  541.35   17.90
   4  -1   2  569.94   17.90
  -4  -1  -2  530.75   17.50
   4  -1   2  567.14   19.70
  -4  -1  -2  528.65   20.70
   4  -1   2  555.74   18.70
  -4  -1  -2  563.54   19.30
   4   1   2  570.04   19.20
   4   1   2  522.95   18.70
  -4   1  -2  499.85   17.70
   4   1   2  545.25   19.40
  -4   1  -2  533.25   18.60
  -4   1  -2  539.05   18.80
  -4   1  -2  558.74   19.30
  -4   1  -2  528.45   19.10
   5  -1   2  233.08    8.90
   5  -1   2  222.78    8.60
  -5  -1  -2  219.78    8.10
  -5  -1  -2  234.38    9.70
  -5   1  -2  225.18    9.80
   5   1   2  228.08    9.20
  -5   1  -2  225.98    9.00
   6  -1   2    3.70    1.30
  -6  -1  -2    4.30    1.20
   6   1   2    3.80    1.20
  -6   1  -2    4.10    1.40
  -7  -1  -2   37.40    2.00
  -7   1  -2   37.20    2.00
   7   1   2   37.60    1.80
   7  -2  -2   25.90    1.90
  -7  -2   2   23.70    2.10
   7  -2  -2   24.90    2.00
   7   2  -2   20.80    1.80
  -7   2   2   24.40    1.90
   7   2  -2   22.70    2.10
  -7   2   2   22.20    1.60
  -7   2   2   21.80    2.00
   6  -2  -2   14.70    1.80
  -6  -2   2   17.20    2.50
  -6   2   2   16.50    1.90
  -6   2   2   14.70    2.20
  -6   2   2   18.50    1.90
   6   2  -2   11.50    2.20
  -6   2   2   15.60    2.20
   5  -2  -2  110.89    6.30
   5  -2  -2  111.59    5.00
  -5  -2   2  103.39    5.40
  -5  -2   2  113.49    5.50
  -5  -2   2  119.79    5.90
   5  -2  -2  112.09    5.70
   5   2  -2  107.39    4.90
  -5   2   2  105.29    5.90
  -5   2   2  116.99    6.00
  -5   2   2  117.79    5.20
  -5   2   2  109.19    4.90
   5   2  -2  115.89    6.30
  -5   2   2  110.19    5.90
  -5   2   2  114.09    5.90
   4  -2  -2   40.40    2.30
  -4  -2   2   41.80    2.60
  -4  -2   2   40.10    2.60
  -4  -2   2   37.70    1.90
   4  -2  -2   38.70    3.00
   4   2  -2   40.50    3.30
  -4   2   2   37.40    2.80
  -4   2   2   37.10    2.80
  -4   2   2   34.00    2.80
   4   2  -2   37.00    3.10
   4   2  -2   38.20    2.40
  -4   2   2   34.80    3.10
  -3  -2   2    7.40    1.20
   3  -2  -2    5.80    0.80
  -3  -2   2    6.30    1.00
  -3  -2   2    6.20    0.80
   3   2  -2    6.20    1.40
   3   2  -2    7.30    1.20
  -3   2   2    6.70    1.30
  -3   2   2    6.10    1.10
  -3   2   2    6.20    1.30
   2  -2  -2  681.43   22.00
  -2  -2   2  675.63   21.40
  -2  -2   2  742.83   21.90
  -2   2   2  710.03   21.80
   2   2  -2  718.73   22.10
  -2   2   2  693.83   22.10
   2   2  -2  679.83   22.80
   1  -2  -2  997.80   31.10
  -1  -2   2 1017.80   30.80
  -1   2   2  976.80   30.40
  -1   2   2  959.50   30.70
  -1   2   2 1016.10   30.90
   1   2  -2 1028.80   31.50
  -1   2   2 1027.80   31.20
   0  -2   2  942.21   28.60
   0  -2  -2  940.71   29.00
   0  -2  -2  955.50   28.30
   0  -2   2  901.21   28.10
   0   2   2  922.51   29.00
   0   2  -2  927.91   28.00
   0   2   2  909.11   29.00
   0   2  -2  899.21   29.00
   0   2   2  999.10   29.40
   0   2  -2  971.00   29.20
  -1  -2  -2 1026.80   31.30
  -1  -2  -2 1017.40   31.80
   1  -2   2  994.50   31.70
   1  -2   2 1045.50   31.90
   1   2   2 1049.40   32.40
   1   2   2 1028.80   32.10
  -1   2  -2 1049.30   31.40
  -1   2  -2 1035.30   31.60
  -1   2  -2 1033.60   31.90
   1   2   2 1005.80   31.90
   2  -2   2  184.78    7.10
  -2  -2  -2  180.68    6.20
  -2  -2  -2  181.18    6.40
  -2  -2  -2  169.58    6.70
   2  -2   2  185.68    6.90
   2  -2   2  170.28    6.40
   2   2   2  182.68    7.20
   2   2   2  177.58    7.20
  -2   2  -2  179.68    7.00
  -2   2  -2  189.08    6.70
  -3  -2  -2  146.89    6.00
   3  -2   2  146.29    6.10
  -3  -2  -2  137.59    6.30
  -3  -2  -2  144.69    5.50
   3  -2   2  131.49    6.80
   3  -2   2  151.68    6.80
  -3  -2  -2  148.69    6.60
   3   2   2  146.99    6.70
   3   2   2  150.68    6.80
  -3   2  -2  140.69    6.70
  -3   2  -2  147.39    6.40
  -3   2  -2  158.28    6.50
   3   2   2  147.29    6.00
   3   2   2  148.69    6.40
   3   2   2  168.08    8.00
   4  -2   2  856.81   28.90
   4  -2   2  824.92   27.00
   4  -2   2  774.72   27.50
   4  -2   2  852.01   27.10
  -4  -2  -2  878.01   28.10
  -4  -2  -2  831.82   28.50
  -4  -2  -2  866.61   26.40
  -4  -2  -2  905.81   28.80
  -4   2  -2  872.31   28.20
  -4   2  -2  865.71   27.20
   4   2   2  851.11   27.40
   4   2   2  856.21   28.50
   4   2   2  917.91   27.10
  -4   2  -2  857.91   28.40
  -4   2  -2  781.32   27.00
   4   2   2  859.11   28.80
  -4   2  -2  816.82   28.60
  -4   2  -2  868.01   28.70
   5  -2   2  174.68    6.90
  -5  -2  -2  160.48    6.20
  -5  -2  -2  170.38    7.80
   5  -2   2  169.58    6.80
   5   2   2  156.78    7.30
  -5   2  -2  162.88    7.80
  -5   2  -2  160.88    7.30
   5   2   2  167.58    7.00
  -5   2  -2  163.48    6.50
  -6  -2  -2    9.00    1.60
   6  -2   2   10.80    1.60
   6   2   2    9.50    1.40
   7  -3  -2   45.40    2.30
  -7  -3   2   46.70    2.80
   7  -3  -2   44.70    2.40
  -7   3   2   39.10    2.50
   7   3  -2   41.90    2.60
  -7   3   2   41.80    2.20
   6  -3  -2  377.26   13.10
  -6  -3   2  376.46   14.10
  -6   3   2  366.56   13.70
   6   3  -2  367.06   14.20
  -6   3   2  362.36   12.90
  -6   3   2  363.26   13.70
  -6   3   2  378.96   12.70
   5  -3  -2  333.17   13.50
  -5  -3   2  332.77   10.70
   5  -3  -2  325.07   11.50
  -5  -3   2  334.97   12.40
  -5   3   2  343.57   12.90
   5   3  -2  311.47   14.30
   5   3  -2  330.97   13.20
  -5   3   2  330.77   12.80
  -5   3   2  338.07   11.60
  -5   3   2  332.87   11.90
  -5   3   2  282.57   12.60
  -5   3   2  321.87   13.10
  -4  -3   2   81.49    4.20
  -4  -3   2   81.99    4.00
  -4  -3   2   82.59    3.50
   4  -3  -2   75.49    3.80
   4  -3  -2   84.29    4.90
   4   3  -2   76.59    4.10
   4   3  -2   88.39    5.10
  -4   3   2   77.39    4.60
  -4   3   2   82.19    4.10
  -4   3   2   79.79    4.50
  -4   3   2   83.99    4.90
   4   3  -2   83.29    5.30
   4   3  -2   80.99    4.20
  -4   3   2   82.69    4.60
   3  -3  -2  144.39    6.00
  -3  -3   2  162.68    6.30
  -3  -3   2  165.88    5.80
  -3  -3   2  168.18    5.90
  -3   3   2  165.28    7.20
   3   3  -2  166.88    7.70
   3   3  -2  169.58    6.70
  -3   3   2  161.38    6.50
   3   3  -2  154.88    7.10
   3   3  -2  154.68    6.60
  -3   3   2  154.98    6.90
  -3   3   2  161.98    6.60
   2  -3  -2  652.13   22.00
  -2  -3   2  630.34   20.10
  -2  -3   2  627.24   19.20
  -2  -3   2  601.34   19.60
  -2   3   2  636.84   20.50
   2   3  -2  611.34   21.40
  -2   3   2  644.64   20.10
  -2   3   2  655.43   21.00
   2   3  -2  617.84   20.50
  -1   3   2  527.25   16.60
  -1   3   2  534.75   17.00
  -1   3   2  532.75   17.40
  -1   3   2  513.95   17.30
   0  -3  -2    8.70    1.40
   0  -3  -2    7.30    0.80
   0  -3   2    9.00    1.00
   0   3   2    6.80    1.10
   0   3   2    4.90    0.90
   1  -3   2   66.39    3.40
   1  -3   2   71.49    3.30
  -1  -3  -2   66.99    2.80
  -1  -3  -2   70.69    3.30
   1   3   2   70.99    3.90
  -1   3  -2   70.69    3.60
   1   3   2   63.29    3.50
   1   3   2   65.39    3.30
  -1   3  -2   68.49    2.80
  -1   3  -2   66.09    3.20
   2  -3   2   61.09    3.50
  -2  -3  -2   63.79    2.90
  -2  -3  -2   59.39    3.30
   2  -3   2   55.69    2.90
  -2  -3  -2   62.19    2.70
   2  -3   2   61.09    3.40
  -2   3  -2   53.19    3.70
   2   3   2   61.89    3.80
  -2   3  -2   54.39    3.50
   2   3   2   61.29    3.40
  -2   3  -2   62.89    3.10
  -2   3  -2   62.39    3.50
   2   3   2   61.09    3.70
  -3  -3  -2  174.38    8.50
  -3  -3  -2  184.28    7.30
  -3  -3  -2  181.58    6.70
   3  -3   2  185.48    7.40
   3  -3   2  189.28    7.00
   3  -3   2  183.88    8.10
  -3   3  -2  188.68    8.00
   3   3   2  177.88    8.10
  -3   3  -2  190.58    8.40
   3   3   2  192.78    7.40
   3   3   2  184.88    8.30
   3   3   2  167.98    7.60
  -3   3  -2  174.38    7.30
   3   3   2  188.38    7.20
  -3   3  -2  197.18    7.80
  -3   3  -2  187.08    8.00
   3   3   2  200.38    8.50
   3   3   2  195.48    6.90
  -4  -3  -2  125.39    6.40
   4  -3   2  130.29    6.80
  -4  -3  -2  112.39    5.90
  -4  -3  -2  124.09    6.30
  -4  -3  -2  122.99    5.00
   4  -3   2  119.09    5.30
  -4   3  -2  119.59    6.10
   4   3   2  125.89    6.90
  -4   3  -2  117.59    6.40
   4   3   2  121.99    5.50
  -4   3  -2  116.69    6.30
  -4   3  -2  127.59    6.00
   4   3   2  121.39    5.80
  -4   3  -2  125.59    6.60
   4   3   2  122.99    6.40
   4   3   2  113.39    5.50
   5  -3   2   70.49    3.90
  -5  -3  -2   68.29    4.40
   5  -3   2   73.49    3.80
  -5  -3  -2   69.59    3.30
   5   3   2   70.19    3.80
  -5   3  -2   77.39    4.40
   5   3   2   70.89    4.30
  -5   3  -2   71.89    4.60
  -5   3  -2   72.09    3.70
   6  -3   2    1.40    0.70
   6  -3   2    0.40    0.80
  -6  -3  -2    1.20    0.90
  -6   3  -2    0.60    0.90
  -6   3  -2    1.20    0.80
   6   3   2    1.20    0.70
   7  -4  -2   11.10    1.30
   7  -4  -2   13.20    1.20
  -7  -4   2   14.00    1.40
   7   4  -2   14.50    1.40
  -7   4   2   12.30    1.20
  -7   4   2   12.30    1.10
   6  -4  -2   95.19    4.30
  -6  -4   2   97.49    5.10
   6   4  -2   96.49    5.30
  -6   4   2   89.99    4.50
  -6   4   2   97.79    4.90
  -6   4   2   95.89    4.10
  -6   4   2   87.09    4.30
  -5  -4   2   92.49    3.80
   5  -4  -2   96.89    4.40
  -5   4   2   87.19    7.40
  -5   4   2   87.39    4.50
  -5   4   2   99.09    5.40
  -5   4   2   91.79    4.30
   5   4  -2   85.99    5.50
  -4  -4   2  449.36   14.60
   4  -4  -2  435.16   16.60
  -4  -4   2  434.06   15.60
   4   4  -2  418.26   15.70
   4   4  -2  441.06   14.60
  -4   4   2  439.76   16.10
   4   4  -2  463.45   15.90
  -4   4   2  425.66   16.00
  -4   4   2  435.36   14.90
   4   4  -2  453.15   16.80
   4   4  -2  431.96   17.40
  -4   4   2  457.95   15.30
   4   4  -2  458.95   16.10
  -4   4   2  455.25   16.30
  -4   4   2  445.56   16.30
   3  -4  -2  451.75   16.30
  -3  -4   2  445.56   14.60
  -3  -4   2  457.55   15.40
   3   4  -2  448.16   15.80
   3   4  -2  466.45   16.00
  -3   4   2  425.56   15.90
   3   4  -2  439.26   16.40
  -3   4   2  438.36   15.10
  -3   4   2  421.16   15.80
   3   4  -2  465.35   15.90
  -3   4   2  448.66   15.70
   3   4  -2  471.45   17.50
  -3   4   2  473.25   15.70
   2  -4  -2   14.30    1.80
  -2  -4   2   14.80    1.30
  -2  -4   2   16.30    1.70
  -2   4   2   14.40    1.50
  -2   4   2   16.60    1.80
   2   4  -2   16.20    1.70
  -2   4   2   18.90    2.50
   2   4  -2   11.30    2.00
   2   4  -2   12.80    1.80
   2   4  -2   19.50    2.50
  -1  -4   2  172.68    6.60
  -1   4   2  162.18    6.90
   1   4  -2  165.28    7.50
  -1   4   2  156.18    6.50
  -1   4   2  176.98    6.90
   0  -4   2  528.15   16.80
   0  -4  -2  511.75   16.80
   0  -4  -2  559.64   17.50
   0   4   2  528.95   18.00
   0   4  -2  537.45   18.40
   0   4  -2  503.95   17.70
   0   4   2  547.25   18.40
   1  -4   2  191.68    7.50
   1  -4   2  195.78    7.30
  -1  -4  -2  196.28    6.80
  -1  -4  -2  196.48    7.30
  -1   4  -2  197.58    7.80
   1   4   2  184.48    7.50
  -1   4  -2  184.68    7.40
   1   4   2  183.48    7.90
   1   4   2  182.68    8.10
   1   4   2  201.18    8.40
  -1   4  -2  175.88    8.10
   2  -4   2   92.39    5.50
  -2  -4  -2   91.89    4.50
   2  -4   2   89.69    4.00
   2  -4   2   90.89    4.80
  -2  -4  -2   94.79    4.00
  -2  -4  -2   99.69    4.20
   2   4   2   94.79    5.30
   2   4   2   93.89    5.20
  -2   4  -2   91.39    4.90
  -2   4  -2   97.59    5.00
  -2   4  -2   94.09    4.30
   2   4   2   94.09    5.40
  -2   4  -2   88.99    4.90
   2   4   2   89.79    4.50
  -2   4  -2   91.29    5.30
   2   4   2   95.39    4.00
   2   4   2   92.59    4.60
   3  -4   2  639.34   20.90
   3  -4   2  637.94   22.40
  -3  -4  -2  627.64   22.00
   3  -4   2  635.94   21.60
  -3  -4  -2  639.24   20.80
  -3   4  -2  648.54   22.30
   3   4   2  642.64   23.00
   3   4   2  649.64   21.30
   3   4   2  662.53   21.70
   3   4   2  650.03   23.00
  -3   4  -2  674.13   23.00
  -3   4  -2  653.73   21.20
  -3   4  -2  628.84   22.30
  -3   4  -2  651.53   21.40
   3   4   2  660.33   20.90
   3   4   2  667.93   22.90
  -4  -4  -2   70.29    3.60
   4  -4   2   71.59    3.80
  -4  -4  -2   77.79    4.60
   4  -4   2   65.79    3.50
   4   4   2   69.69    3.60
   4   4   2   67.49    3.80
  -4   4  -2   73.09    4.00
  -4   4  -2   71.09    4.50
   4   4   2   66.49    5.00
   4   4   2   74.89    4.90
   4   4   2   72.39    4.00
  -4   4  -2   74.59    5.00
  -5  -4  -2    7.40    1.10
  -5  -4  -2    5.10    1.40
   5  -4   2    4.90    1.50
   5  -4   2    8.40    1.80
  -5   4  -2    6.30    1.20
   5   4   2    5.40    1.10
   5   4   2    6.30    1.00
  -5   4  -2    6.00    1.40
  -5   4  -2    3.80    1.40
   5   4   2    5.60    1.50
  -6  -4  -2   66.49    3.10
  -6   4  -2   68.49    3.40
  -6   4  -2   64.09    2.80
  -6  -5   2   10.70    1.70
   6  -5  -2    5.90    1.00
  -6   5   2    9.10    1.20
  -6   5   2   10.10    1.10
   6   5  -2    8.10    1.60
  -6   5   2    8.30    1.40
  -5  -5   2   83.89    3.60
   5  -5  -2   86.69    4.10
   5   5  -2   81.09    4.00
  -5   5   2   82.29    4.80
  -5   5   2   89.09    3.90
   5   5  -2   88.59    5.40
   5   5  -2   89.39    3.70
  -5   5   2   86.69    4.30
  -4  -5   2   19.00    1.70
   4  -5  -2   19.80    2.90
  -4  -5   2   19.70    2.70
   4   5  -2   19.10    1.70
   4   5  -2   20.30    2.40
  -4   5   2   19.40    2.50
   4   5  -2   14.00    2.80
  -4   5   2   18.50    2.10
  -4   5   2   14.50    2.90
   4   5  -2   15.30    2.00
  -4   5   2   20.30    2.70
   4   5  -2   24.60    3.30
  -4   5   2   18.40    1.80
  -3  -5   2   29.30    2.60
  -3  -5   2   27.60    1.90
   3  -5  -2   26.60    2.80
  -3   5   2   23.40    2.10
   3   5  -2   28.30    2.50
   3   5  -2   28.10    3.10
   3   5  -2   26.90    3.30
   3   5  -2   29.50    2.70
  -3   5   2   25.90    2.80
  -3   5   2   25.80    2.70
  -3   5   2   24.30    2.00
  -3   5   2   25.60    2.80
   3   5  -2   28.90    2.00
   2  -5  -2  100.89    5.50
  -2  -5   2   94.29    4.80
  -2  -5   2   99.49    4.10
   2   5  -2  101.89    4.50
   2   5  -2  106.29    5.30
  -2   5   2   93.69    4.90
  -2   5   2   91.09    4.20
   2   5  -2   95.49    6.00
  -2   5   2   92.59    5.10
  -2   5   2  101.79    4.60
  -2   5   2   98.39    4.70
   2   5  -2   97.29    5.20
  -2   5   2   92.79    5.10
  -2   5   2   94.19    4.80
   2   5  -2  100.49    5.50
  -1  -5   2    0.10    0.70
   1  -5  -2    0.80    1.00
  -1   5   2    0.20    0.90
  -1   5   2   -0.90    1.50
  -1   5   2    0.50    0.70
  -1   5   2    0.90    0.90
   1   5  -2   -0.40    0.70
   1   5  -2    0.20    1.50
  -1   5   2    0.10    0.90
   1   5  -2    0.10    0.70
   1   5  -2    0.30    0.70
   1   5  -2   -0.40    0.60
  -1   5   2   -0.10    0.70
   0  -5   2 1287.17   37.80
   0  -5  -2 1224.38   37.30
   0  -5  -2 1235.98   36.80
   0   5  -2 1148.59   37.00
   0   5  -2 1232.08   38.50
   0   5   2 1121.79   37.30
   0   5   2 1147.59   38.50
   0   5  -2 1196.78   38.60
   0   5  -2 1195.58   38.10
   0   5  -2 1119.69   37.40
   0   5   2 1195.98   37.60
   0   5   2 1157.78   38.50
   0   5   2 1122.19   37.20
   0   5   2 1176.18   38.10
  -1  -5  -2  135.49    5.40
   1  -5   2  136.29    6.20
  -1  -5  -2  130.59    5.70
   1   5   2  132.59    6.70
   1   5   2  136.19    7.00
  -1   5  -2  127.69    5.90
  -1   5  -2  131.29    6.10
  -1   5  -2  136.79    6.40
  -1   5  -2  130.79    6.80
   1   5   2  129.59    5.80
   1   5   2  134.69    6.00
   1   5   2  127.09    6.50
  -1   5  -2  132.59    6.00
  -1   5  -2  131.09    6.30
  -2  -5  -2  168.78    6.30
  -2  -5  -2  156.98    7.10
   2  -5   2  173.98    7.40
  -2  -5  -2  168.58    6.80
  -2   5  -2  164.28    6.70
  -2   5  -2  161.48    7.70
   2   5   2  181.38    8.70
   2   5   2  169.88    7.30
  -2   5  -2  175.48    7.70
  -2   5  -2  165.08    7.40
   2   5   2  168.68    8.20
   2   5   2  155.08    6.70
   2   5   2  175.08    6.50
  -2   5  -2  166.98    6.90
   2   5   2  150.38    8.70
   2   5   2  172.78    8.20
  -2   5  -2  173.48    8.20
   3  -5   2  568.34   20.00
  -3  -5  -2  566.84   18.10
   3  -5   2  566.94   18.20
   3  -5   2  544.95   19.80
  -3   5  -2  587.74   20.40
  -3   5  -2  548.15   18.30
   3   5   2  563.44   18.10
   3   5   2  523.65   20.60
   3   5   2  548.35   20.50
   3   5   2  543.55   20.10
   3   5   2  566.44   19.00
  -3   5  -2  550.34   19.90
  -3   5  -2  560.34   19.60
   3   5   2  485.45   18.20
  -3   5  -2  564.64   18.60
   4  -5   2   16.10    2.00
  -4  -5  -2   18.00    1.80
  -4  -5  -2   17.30    2.20
  -4   5  -2   15.80    1.90
  -4   5  -2   17.30    2.50
   4   5   2   18.70    1.80
   4   5   2   18.10    1.90
   4   5   2   19.10    1.90
  -4   5  -2   15.10    2.20
   4   5   2   18.70    2.70
   5  -5   2   36.20    2.50
  -5  -5  -2   35.10    1.90
  -5  -5  -2   37.10    2.50
  -5   5  -2   39.90    2.70
   5   5   2   34.30    2.60
   5   5   2   35.30    1.90
   5   5   2   30.10    2.00
  -5   5  -2   38.50    2.30
  -5   5  -2   36.80    2.70
  -6  -6   2   38.00    2.30
  -6   6   2   43.70    2.30
  -6   6   2   43.60    2.10
   6   6  -2   43.60    2.50
   5  -6  -2   58.19    2.90
  -5  -6   2   61.49    2.60
   5   6  -2   55.69    2.70
   5   6  -2   60.39    2.60
   5   6  -2   56.99    4.40
  -5   6   2   56.49    2.60
  -5   6   2   60.39    3.80
  -4  -6   2   34.70    2.10
   4   6  -2   33.30    2.50
  -4   6   2   33.30    2.90
  -4   6   2   32.10    2.00
   4   6  -2   32.30    2.10
  -4   6   2   30.30    2.40
   4   6  -2   34.30    3.30
  -3  -6   2  229.08    8.10
  -3   6   2  206.68    9.00
   3   6  -2  224.28    9.30
  -3   6   2  205.58    7.90
   3   6  -2  217.58    8.20
   3   6  -2  227.38    9.20
   3   6  -2  231.28    9.90
  -3   6   2  226.28    8.40
   2  -6  -2  145.49    7.20
  -2  -6   2  157.08    5.90
   2  -6  -2  139.69    8.80
  -2  -6   2  148.89    6.80
   2   6  -2  138.19    7.20
   2   6  -2  153.68    7.20
  -2   6   2  159.68    6.30
  -2   6   2  159.78    6.70
  -2   6   2  153.78    5.90
  -2   6   2  144.69    6.60
   2   6  -2  145.69    7.00
   2   6  -2  141.49    8.40
   2   6  -2  151.88    6.20
  -2   6   2  158.78    6.90
  -1  -6   2  254.67    9.70
   1  -6  -2  228.48   10.30
   1  -6  -2  241.58    9.50
  -1  -6   2  245.98    8.60
  -1   6   2  231.08    9.60
   1   6  -2  239.98   10.10
  -1   6   2  234.98    9.10
  -1   6   2  236.68    8.40
   1   6  -2  244.08    9.00
   1   6  -2  227.58   11.00
   1   6  -2  237.18    9.90
   0  -6   2  347.77   13.10
   0  -6  -2  314.07   12.40
   0   6   2  340.57   13.50
   0   6   2  355.36   13.50
   0   6   2  322.57   13.70
   0   6   2  358.86   12.80
   0   6   2  363.46   12.80
   0   6  -2  351.16   12.30
   0   6  -2  346.17   11.90
   0   6  -2  346.27   13.20
   0   6  -2  322.97   12.30
   0   6   2  360.96   11.90
   0   6  -2  353.96   14.10
   0   6  -2  357.96   13.70
   1  -6   2  294.67   11.50
   1  -6   2  253.87   10.90
   1   6   2  281.87   11.80
  -1   6  -2  292.27   11.00
   1   6   2  262.17   12.00
  -1   6  -2  271.57   10.70
   1   6   2  285.67   10.80
  -1   6  -2  267.87   11.50
   1   6   2  290.07    9.80
   1   6   2  275.87   11.50
   1   6   2  271.97   10.40
  -1   6  -2  266.17   11.30
  -1   6  -2  264.67   10.40
  -2  -6  -2   72.49    3.40
   2  -6   2   59.29    3.80
   2  -6   2   73.19    4.60
   2   6   2   76.79    4.30
   2   6   2   72.19    5.00
  -2   6  -2   69.69    4.80
   2   6   2   70.29    3.50
  -2   6  -2   70.99    3.90
  -2   6  -2   71.79    3.70
  -2   6  -2   64.69    4.00
   2   6   2   74.89    4.90
  -2   6  -2   70.29    4.40
  -3  -6  -2   84.79    4.00
   3  -6   2   92.09    4.40
  -3   6  -2   88.39    4.40
  -3   6  -2   86.99    4.00
   3   6   2   83.39    5.30
   3   6   2   89.49    4.60
   3   6   2   87.09    4.00
  -3   6  -2   87.49    5.00
  -3   6  -2   87.99    5.40
  -4  -6  -2  145.69    6.20
  -4  -6  -2  152.48    5.70
   4  -6   2  141.99    6.00
  -4   6  -2  157.58    6.60
   4   6   2  140.39    6.80
  -4   6  -2  156.08    6.90
   4   6   2  144.29    5.60
   4   6   2  142.49    6.00
  -4   6  -2  147.89    5.80
   5  -6   2   28.80    1.60
  -5   6  -2   28.90    1.90
  -5   6  -2   27.60    1.60
   5   6   2   30.10    1.90
  -5   6  -2   31.90    2.10
  -5  -7   2   19.20    1.60
   5   7  -2   20.10    1.80
  -5   7   2   18.00    1.30
  -5   7   2   18.50    1.60
  -4  -7   2   86.29    3.50
   4   7  -2   81.69    3.90
   4   7  -2   85.49    3.50
   4   7  -2   81.89    4.50
  -4   7   2   84.59    4.10
  -4   7   2   86.29    3.80
  -3  -7   2  183.08    6.50
  -3   7   2  179.18    6.70
  -3   7   2  176.08    7.20
   3   7  -2  179.48    7.60
   3   7  -2  169.68    6.60
   3   7  -2  180.48    7.50
   3   7  -2  156.08    7.60
  -2  -7   2  554.04   17.60
   2   7  -2  548.15   19.00
   2   7  -2  522.65   18.80
   2   7  -2  542.95   18.50
   2   7  -2  532.65   18.70
  -1  -7   2   28.10    2.10
   1   7  -2   28.50    2.80
  -1   7   2   30.00    2.70
   1   7  -2   27.50    2.60
  -1   7   2   27.40    2.20
   1   7  -2   27.40    2.20
  -1   7   2   24.10    1.80
   0   7  -2   68.69    3.60
   0   7  -2   71.39    4.30
   0   7   2   64.19    3.60
   0   7  -2   66.69    3.50
   0   7   2   70.59    3.30
   0   7  -2   67.99    4.60
   0   7   2   64.79    3.80
   0   7   2   64.09    4.20
   1   7   2   46.90    3.20
   1   7   2   49.40    4.10
   1   7   2   55.69    3.60
   1   7   2   45.70    3.00
  -1   7  -2   48.40    3.80
   1   7   2   51.89    4.00
  -1   7  -2   49.60    2.90
  -1   7  -2   52.29    3.80
  -1   7  -2   51.79    3.40
  -1   7  -2   51.59    3.20
  -2  -7  -2   74.89    3.30
   2  -7   2   64.69    3.50
   2   7   2   68.29    4.70
  -2   7  -2   69.99    3.50
  -2   7  -2   66.79    4.40
  -2   7  -2   71.49    3.90
  -2   7  -2   71.29    3.40
   2   7   2   72.29    4.00
   2   7   2   68.59    3.40
  -3  -7  -2   19.90    1.60
  -3  -7  -2   18.70    1.80
   3  -7   2   17.50    1.70
   3   7   2   21.10    2.00
   3   7   2   22.50    2.60
  -3   7  -2   21.60    2.40
  -3   7  -2   14.70    1.80
   3   7   2   20.70    1.60
  -3   7  -2   22.40    2.00
   4  -7   2   20.60    1.40
  -4  -7  -2   19.80    1.40
  -4   7  -2   19.90    1.80
   4   7   2   22.60    1.50
   4   7   2   21.60    1.90
  -4   7  -2   20.40    1.80
   4   7   2   20.60    1.50
   4   8  -2   30.10    1.60
   4   8  -2   30.40    1.50
  -3  -8   2   27.80    1.60
   3   8  -2   26.30    1.60
   3   8  -2   26.80    2.00
   3   8  -2   26.00    1.90
  -2  -8   2  145.89    5.20
   2   8  -2  121.99    6.50
   2   8  -2  145.59    6.20
  -1  -8   2   84.69    3.50
   1   8  -2   84.09    4.40
  -1   8   2   73.39    3.10
  -1   8   2   79.99    3.60
   1   8  -2   79.89    4.20
   1   8  -2   84.19    3.70
   0  -8   2   52.59    2.70
   0   8  -2   59.29    2.90
   0   8   2   53.09    3.10
   0   8  -2   53.29    3.20
   0   8   2   52.89    3.20
   0   8   2   44.20    2.60
   0   8  -2   56.79    3.50
   1  -8   2   35.40    2.40
  -1  -8  -2   43.60    2.20
   1   8   2   48.00    3.10
  -1   8  -2   41.50    2.20
  -1   8  -2   43.40    2.30
  -1   8  -2   44.00    2.60
   1   8   2   45.30    2.20
  -1   8  -2   46.20    3.30
   1   8   2   43.30    3.00
  -2  -8  -2   92.89    3.80
  -2   8  -2   95.39    4.50
   2   8   2   93.49    3.80
  -2   8  -2   90.39    3.60
   2   8   2  108.99    4.40
   2   8   2  104.79    4.70
  -2   8  -2  112.49    4.20
  -3  -8  -2   41.50    1.90
   3   8   2   41.50    2.30
   3   8   2   39.40    1.90
  -3   8  -2   40.00    2.10
   3   8   2   39.20    2.10
  -3   8  -2   40.20    1.90
   2   9  -2   23.60    1.40
   1   9  -2   30.20    1.80
   1   9  -2   29.40    1.80
   1   9  -2   29.90    1.50
   0   9  -2   64.09    2.80
   0   9  -2   61.79    2.40
   0   9  -2   58.89    2.70
   1   9   2   35.70    1.80
  -1   9  -2   36.50    2.00
   7   0  -3  127.89    5.20
  -7   0   3  116.69    5.50
   7   0  -3  131.29    5.70
  -6   0   3    2.60    1.10
   6   0  -3    3.50    1.00
  -6   0   3    3.30    1.10
   6   0  -3    3.00    1.50
  -6   0   3    2.40    0.90
  -6   0   3    3.40    1.30
   5   0  -3   53.19    3.80
  -5   0   3   52.09    3.60
  -5   0   3   55.79    3.10
  -5   0   3   58.39    3.80
  -5   0   3   55.59    3.80
   5   0  -3   63.79    4.20
   5   0  -3   57.79    3.10
  -5   0   3   53.69    3.00
   4   0  -3  783.72   25.90
   4   0  -3  787.82   25.00
  -4   0   3  824.42   25.70
  -4   0   3  786.82   25.60
   4   0  -3  781.72   25.70
  -3   0   3   69.29    3.00
  -3   0   3   65.39    3.20
   3   0  -3   68.79    3.00
   3   0  -3   66.29    3.50
  -3   0   3   66.89    3.40
  -2   0   3   31.50    2.00
  -2   0   3   33.60    1.80
  -2   0   3   34.40    1.60
   2   0  -3   34.80    2.20
  -2   0   3   33.70    1.50
   1   0  -3 9999.00  308.17
  -1   0   3 9801.72  302.07
   1   0  -3 9612.04  543.25
  -1   0   3 9233.08  306.07
  -1   0   3 9453.45  521.45
   1   0  -3 9495.85  304.87
   0   0  -3  365.16   11.60
   0   0   3  365.36   12.30
   0   0   3  383.86   12.20
   0   0  -3  380.46   11.90
   0   0  -3  379.26   12.30
  -1   0  -3   28.90    1.70
  -1   0  -3   26.60    1.70
  -1   0  -3   25.00    1.50
   1   0   3   27.10    1.90
  -2   0  -3  424.86   13.30
  -2   0  -3  428.46   13.70
   2   0   3  388.66   14.60
  -2   0  -3  419.36   13.80
   2   0   3  375.86   13.40
   2   0   3  421.16   14.00
   3   0   3   23.90    2.00
   3   0   3   20.40    3.10
   3   0   3   24.00    3.30
  -3   0  -3   24.20    2.20
  -3   0  -3   22.70    2.10
  -3   0  -3   22.10    2.20
  -4   0  -3   48.30    3.50
   4   0   3   41.90    4.40
   4   0   3   36.90    3.30
  -4   0  -3   44.80    4.00
  -4   0  -3   48.10    3.60
   4   0   3   49.90    2.40
  -4   0  -3   47.00    2.70
   4   0   3   42.00    3.50
   5   0   3   21.80    3.70
  -5   0  -3   24.20    1.90
  -5   0  -3   24.80    2.80
  -6   0  -3   15.20    1.80
   6   0   3   15.40    1.70
  -7  -1   3  198.28    8.20
   7  -1  -3  233.18    7.80
   7  -1  -3  205.08    7.90
  -7   1   3  209.18    8.10
   7   1  -3  220.98    7.70
   7   1  -3  214.28    8.50
  -7   1   3  201.58    7.50
  -7   1   3  208.08    7.60
  -6  -1   3   23.60    2.00
  -6  -1   3   19.00    2.00
  -6  -1   3   17.70    2.40
   6  -1  -3   20.10    2.00
   6  -1  -3   17.00    2.50
  -6   1   3   25.70    3.60
  -6   1   3   20.90    2.00
  -6   1   3   21.20    2.40
  -6   1   3   23.70    2.10
   6   1  -3   19.90    2.70
   6   1  -3   23.00    2.20
  -5  -1   3  229.48    8.50
  -5  -1   3  248.38    9.80
  -5  -1   3  243.18    9.60
   5  -1  -3  240.58   10.20
  -5  -1   3  245.18    9.50
   5  -1  -3  241.98    8.80
  -5  -1   3  235.58    8.80
  -5   1   3  240.18    9.80
  -5   1   3  229.88    8.70
  -5   1   3  223.48    9.80
   5   1  -3  252.47    8.40
  -5   1   3  232.38    9.60
  -5   1   3  232.78    8.90
  -5   1   3  231.98    9.70
  -4  -1   3   95.89    4.50
   4  -1  -3   99.69    4.20
  -4  -1   3  109.29    4.60
   4  -1  -3  109.59    5.10
   4  -1  -3   88.69    4.40
   4   1  -3  103.49    5.30
  -4   1   3  101.89    4.90
   4   1  -3   96.49    5.20
  -4   1   3   94.09    5.00
   4   1  -3   96.89    4.30
   4   1  -3   98.29    4.10
  -3  -1   3   77.79    3.40
  -3  -1   3   73.69    2.90
   3  -1  -3   76.49    3.70
  -3  -1   3   74.69    3.40
  -3  -1   3   74.99    3.40
  -3   1   3   85.59    5.00
   3   1  -3   78.79    4.10
  -3   1   3   72.29    3.40
   3   1  -3   80.49    3.20
  -3   1   3   80.99    4.00
  -2  -1   3  541.75   17.60
  -2  -1   3  550.84   17.40
   2  -1  -3  526.65   18.00
  -2  -1   3  584.84   17.50
  -2   1   3  564.94   17.80
  -2   1   3  571.24   18.30
  -2   1   3  562.84   17.30
   2   1  -3  571.74   18.50
  -1  -1   3 4398.56  131.39
  -1  -1   3 4406.76  131.49
   1   1  -3 4349.86  131.09
   0  -1  -3 1011.50   30.80
   0  -1   3 1004.80   31.00
   0  -1   3 1025.70   31.10
   0  -1  -3  962.80   31.20
   0   1   3  939.81   31.10
   0   1   3 1033.20   31.00
   0   1  -3 1029.80   30.70
   0   1  -3 1009.40   31.20
   0   1  -3 1000.10   30.40
   1  -1   3   85.29    3.80
   1  -1   3   80.29    4.10
  -1  -1  -3   80.29    3.10
  -1  -1  -3   82.89    3.50
  -1   1  -3   76.09    3.40
  -1   1  -3   84.59    3.50
  -1   1  -3   78.89    3.30
   1   1   3   80.19    3.70
   2  -1   3  934.21   29.50
   2  -1   3  959.40   29.10
   2  -1   3  981.40   30.20
  -2  -1  -3  923.41   29.10
  -2  -1  -3  940.01   29.50
  -2  -1  -3  918.41   28.70
  -2   1  -3  898.71   29.40
   2   1   3  910.81   29.80
  -2   1  -3  938.61   29.40
   2   1   3  919.21   29.90
  -3  -1  -3  146.49    6.50
  -3  -1  -3  146.89    6.40
   3  -1   3  148.19    7.20
  -3  -1  -3  140.39    5.10
  -3  -1  -3  150.18    6.20
   3  -1   3  148.99    5.80
   3   1   3  119.89    7.00
  -3   1  -3  137.59    6.30
   3   1   3  145.29    6.60
  -3   1  -3  140.99    6.30
   3   1   3  127.89    6.00
  -3   1  -3  129.49    6.10
  -3   1  -3  143.59    6.40
  -3   1  -3  144.39    6.50
   3   1   3  152.18    6.90
   4  -1   3  137.99    6.00
  -4  -1  -3  135.39    6.40
  -4  -1  -3  130.99    5.40
   4  -1   3  121.29    6.50
   4  -1   3  117.09    7.70
   4  -1   3  131.89    6.00
  -4  -1  -3  143.49    6.70
  -4  -1  -3  124.39    6.60
  -4   1  -3  135.09    6.80
   4   1   3  152.08    8.10
   4   1   3  126.39    6.70
  -4   1  -3  140.39    6.70
   4   1   3  131.59    6.80
  -4   1  -3  133.79    6.30
  -4   1  -3  134.39    6.70
  -4   1  -3  131.69    5.50
   5  -1   3   33.90    3.10
  -5  -1  -3   32.40    2.10
  -5  -1  -3   34.30    3.00
  -5   1  -3   34.30    3.10
   5   1   3   34.90    2.90
  -5   1  -3   27.80    2.10
  -5   1  -3   28.20    2.40
  -6  -1  -3   14.10    1.70
   6  -1   3    8.60    1.30
   6   1   3    9.50    1.20
  -6   1  -3   11.40    1.70
  -7  -2   3   17.70    1.80
   7  -2  -3   17.90    1.50
  -7   2   3   13.60    1.50
  -7   2   3   18.50    1.60
   7   2  -3   14.40    2.00
  -7   2   3   13.20    1.70
  -6  -2   3  144.99    7.10
   6  -2  -3  139.79    6.50
   6  -2  -3  144.99    6.00
   6   2  -3  138.79    7.10
   6   2  -3  128.39    7.40
  -6   2   3  145.39    6.00
  -6   2   3  136.69    6.50
  -6   2   3  145.49    6.10
  -6   2   3  148.69    6.80
   5  -2  -3   40.40    2.60
   5  -2  -3   42.80    3.70
  -5  -2   3   43.60    3.30
  -5  -2   3   39.60    3.10
  -5  -2   3   42.60    3.20
  -5   2   3   40.60    3.50
   5   2  -3   35.70    2.80
  -5   2   3   41.00    3.70
   5   2  -3   40.10    3.60
  -5   2   3   44.40    3.00
  -5   2   3   43.40    3.40
  -5   2   3   40.60    3.40
  -5   2   3   42.90    2.70
   5   2  -3   38.00    4.00
  -4  -2   3   19.60    1.90
  -4  -2   3   21.20    1.30
   4  -2  -3   24.70    2.40
  -4  -2   3   22.20    1.90
   4  -2  -3   18.70    1.60
  -4   2   3   22.40    2.40
   4   2  -3   24.30    2.90
   4   2  -3   19.00    2.40
  -4   2   3   21.20    2.30
  -4   2   3   24.40    2.30
  -4   2   3   22.40    2.10
  -4   2   3   21.10    2.30
  -3  -2   3  108.19    4.20
   3  -2  -3  112.59    4.80
  -3  -2   3  111.89    4.10
  -3  -2   3  107.49    4.50
  -3   2   3  113.59    5.40
   3   2  -3  107.39    5.60
  -3   2   3  112.69    5.00
   2  -2  -3  834.12   25.10
  -2  -2   3  797.82   24.30
  -2  -2   3  773.42   23.90
  -2   2   3  831.82   25.00
   2   2  -3  716.03   23.90
  -2   2   3  796.72   24.20
  -2   2   3  780.72   24.10
  -1  -2   3   78.49    3.50
   1  -2  -3   74.19    3.70
  -1  -2   3   70.89    2.90
  -1   2   3   74.39    3.20
   1   2  -3   84.09    4.00
  -1   2   3   72.19    3.60
   0  -2   3  121.19    4.90
   0  -2  -3  123.79    4.90
   0  -2   3  116.69    4.90
   0   2   3  126.09    5.20
   0   2   3  121.79    5.20
   0   2  -3  117.69    4.00
   0   2  -3  128.99    4.90
   0   2  -3  125.69    4.00
   0   2  -3  123.99    5.20
  -1  -2  -3  711.43   22.40
   1  -2   3  716.53   23.40
   1  -2   3  723.23   23.40
  -1  -2  -3  750.22   23.40
  -1   2  -3  763.42   22.70
  -1   2  -3  705.43   23.20
   1   2   3  754.62   23.80
  -1   2  -3  743.13   23.10
   1   2   3  713.93   23.50
   1   2   3  709.23   23.50
  -2  -2  -3  512.75   17.30
  -2  -2  -3  515.25   16.70
   2  -2   3  520.15   16.70
  -2  -2  -3  546.15   17.80
   2  -2   3  527.05   17.40
   2  -2   3  521.15   17.80
  -2  -2  -3  512.25   16.60
   2   2   3  522.55   17.90
  -2   2  -3  491.35   17.00
  -2   2  -3  511.95   17.40
   2   2   3  522.25   17.60
   3  -2   3  125.39    6.40
  -3  -2  -3  106.09    5.50
   3  -2   3  114.89    4.90
  -3  -2  -3  115.59    4.60
   3  -2   3  116.99    5.40
  -3  -2  -3  110.19    5.70
  -3  -2  -3  118.59    5.60
  -3  -2  -3  115.19    5.20
   3  -2   3  114.99    5.00
  -3   2  -3  110.19    5.50
  -3   2  -3   92.49    5.40
  -3   2  -3  110.69    5.60
   3   2   3  109.59    5.60
  -3   2  -3  105.39    4.80
   3   2   3  107.59    5.30
  -3   2  -3  113.29    5.80
   3   2   3  110.89    5.50
  -3   2  -3  112.59    4.90
   3   2   3  120.39    5.30
   3   2   3  115.09    6.00
  -4  -2  -3  629.24   20.10
  -4  -2  -3  593.84   21.40
   4  -2   3  645.74   27.80
   4  -2   3  652.53   22.70
   4  -2   3  642.44   20.80
  -4  -2  -3  616.34   19.40
   4  -2   3  621.54   20.50
  -4  -2  -3  639.24   21.80
   4   2   3  629.64   20.70
   4   2   3  600.14   21.30
   4   2   3  567.24   21.70
  -4   2  -3  624.54   21.90
  -4   2  -3  641.04   20.50
  -4   2  -3  684.03   24.10
   4   2   3  650.23   20.30
  -4   2  -3  643.94   20.50
  -4   2  -3  577.64   22.30
  -4   2  -3  610.94   21.50
   4   2   3  602.44   22.30
  -5  -2  -3   39.40    3.20
   5  -2   3   45.00    3.10
  -5  -2  -3   41.40    2.40
   5  -2   3   45.10    2.50
   5   2   3   41.30    2.90
  -5   2  -3   44.80    3.50
  -5   2  -3   42.30    2.90
  -6  -2  -3   51.09    2.80
   6   2   3   50.69    2.60
  -6   2  -3   50.89    3.00
   7  -3  -3   31.00    1.90
  -7  -3   3   33.10    2.30
   7   3  -3   32.10    2.50
  -7   3   3   34.00    2.20
  -7   3   3   35.70    2.00
  -7   3   3   31.90    2.00
  -6  -3   3  685.33   23.40
   6  -3  -3  689.33   22.30
  -6   3   3  694.33   22.20
  -6   3   3  690.53   23.30
   6   3  -3  680.53   23.90
  -6   3   3  682.23   22.40
  -5  -3   3 1021.70   33.10
   5  -3  -3 1019.20   32.00
   5  -3  -3 1019.90   34.20
  -5  -3   3  997.40   30.90
  -5   3   3 1028.10   32.00
  -5   3   3 1007.00   32.20
  -5   3   3 1028.90   33.40
  -5   3   3  987.40   33.20
   5   3  -3 1036.70   34.00
  -5   3   3 1002.70   32.80
  -5   3   3  955.90   33.70
   5   3  -3 1016.90   34.80
  -4  -3   3   80.89    4.10
   4  -3  -3   75.09    4.70
   4  -3  -3   68.29    3.50
  -4  -3   3   73.99    3.20
  -4   3   3   72.89    4.50
   4   3  -3   73.19    5.00
  -4   3   3   71.59    4.20
  -4   3   3   65.99    4.00
  -4   3   3   72.59    4.10
  -4   3   3   69.69    3.60
   4   3  -3   72.39    4.10
  -4   3   3   70.99    3.80
   4   3  -3   72.99    4.70
   4   3  -3   68.49    4.10
  -3  -3   3  186.68    6.50
  -3  -3   3  183.78    7.10
  -3  -3   3  188.88    6.70
   3  -3  -3  182.18    7.20
  -3   3   3  175.88    7.70
  -3   3   3  183.58    6.90
  -3   3   3  189.28    7.50
   3   3  -3  177.58    7.40
   3   3  -3  180.08    7.90
   3   3  -3  190.48    8.60
  -3   3   3  180.18    8.00
  -2  -3   3  938.61   28.80
   2  -3  -3  982.70   29.90
  -2  -3   3  961.10   29.30
  -2   3   3  901.71   28.80
  -2   3   3  927.11   29.50
   2   3  -3  920.61   30.70
  -2   3   3  896.61   28.70
  -2   3   3  934.81   30.20
  -1  -3   3  105.39    4.40
   1  -3  -3  105.99    4.90
  -1   3   3  105.69    4.90
  -1   3   3  101.59    4.50
   1   3  -3  109.09    5.30
   0  -3   3  351.36   12.10
   0  -3  -3  360.56   12.00
   0  -3   3  323.37   11.80
   0  -3  -3  333.37   10.90
   0   3   3  373.36   12.70
   0   3  -3  358.46   12.20
   0   3   3  351.46   12.30
   0   3   3  354.26   12.30
  -1  -3  -3  467.55   15.50
  -1  -3  -3  436.06   14.60
   1  -3   3  463.55   15.50
   1  -3   3  439.16   14.80
   1  -3   3  458.15   15.50
  -1  -3  -3  458.95   14.50
   1   3   3  488.05   15.90
  -1   3  -3  455.55   15.70
   1   3   3  457.55   16.10
  -1   3  -3  474.95   15.50
  -1   3  -3  444.16   14.50
   1   3   3  485.15   16.30
   2  -3   3   83.89    4.60
  -2  -3  -3   84.79    3.70
   2  -3   3   67.19    4.30
   2  -3   3   79.59    3.70
  -2  -3  -3   82.39    3.50
  -2  -3  -3   85.59    4.30
   2   3   3   86.09    4.10
  -2   3  -3   79.39    4.60
   2   3   3   86.29    4.90
   2   3   3   80.09    4.70
  -2   3  -3   83.99    4.40
  -2   3  -3   85.49    4.80
   2   3   3   74.29    4.60
  -2   3  -3   75.29    3.80
   2   3   3   83.69    4.70
  -2   3  -3   80.19    4.50
   3  -3   3   73.09    4.20
  -3  -3  -3   76.09    4.40
  -3  -3  -3   74.19    4.00
  -3  -3  -3   73.09    4.60
  -3  -3  -3   69.59    3.60
  -3  -3  -3   65.19    4.20
   3  -3   3   75.69    5.10
   3  -3   3   73.99    3.90
  -3   3  -3   78.39    4.70
  -3   3  -3   70.69    4.20
  -3   3  -3   68.69    3.70
  -3   3  -3   78.39    4.60
   3   3   3   72.79    3.90
   3   3   3   81.99    5.00
  -3   3  -3   72.99    4.70
   3   3   3   79.69    4.90
  -3   3  -3   73.69    3.90
   3   3   3   75.99    3.60
   3   3   3   75.69    4.90
  -4  -3  -3   81.69    3.50
   4  -3   3   79.39    4.10
   4  -3   3   82.19    4.40
  -4  -3  -3   78.69    4.80
   4   3   3   80.09    4.80
  -4   3  -3   79.69    4.90
   4   3   3   81.49    4.30
   4   3   3   81.39    4.00
  -4   3  -3   76.49    4.00
  -4   3  -3   79.19    4.10
   4   3   3   79.99    5.40
   4   3   3   81.59    4.30
  -4   3  -3   83.79    5.10
  -5  -3  -3   35.00    2.70
   5  -3   3   31.20    2.60
   5  -3   3   32.40    2.30
   5   3   3   33.10    2.50
  -5   3  -3   31.50    2.80
  -5   3  -3   25.60    2.50
   5   3   3   27.70    2.60
  -5   3  -3   30.10    2.60
  -6  -3  -3    8.10    1.00
  -6   3  -3    9.30    1.30
   6   3   3   11.40    1.10
  -7  -4   3   37.40    2.30
   7  -4  -3   43.70    2.10
   7  -4  -3   41.50    2.00
  -7   4   3   41.10    2.30
   7   4  -3   43.30    3.00
  -7   4   3   42.10    2.10
  -7   4   3   41.10    2.00
   6  -4  -3  207.48    7.70
  -6  -4   3  208.98    8.60
  -6   4   3  205.58    8.50
   6   4  -3  195.18    8.90
  -6   4   3  205.58    7.80
  -6   4   3  208.68    7.60
  -5  -4   3  314.37   10.30
   5  -4  -3  309.77   11.00
  -5   4   3  310.77   12.30
   5   4  -3  301.47   12.70
  -5   4   3  303.57   11.30
  -5   4   3  315.47   11.00
   4  -4  -3  113.89    6.30
  -4  -4   3  109.79    4.60
  -4  -4   3  106.69    5.30
   4   4  -3  106.69    6.90
  -4   4   3  112.19    4.90
   4   4  -3  100.99    4.50
  -4   4   3  107.19    5.10
   4   4  -3  116.99    6.40
   4   4  -3  110.89    5.50
   4   4  -3  117.29    5.70
  -4   4   3  106.59    5.50
  -4   4   3  109.49    5.80
  -4   4   3  114.49    5.90
  -3  -4   3  243.58    9.30
   3  -4  -3  236.58    9.40
  -3  -4   3  250.47    8.60
  -3   4   3  231.88    8.90
  -3   4   3  251.87    9.70
   3   4  -3  238.48   10.20
   3   4  -3  259.37   11.30
   3   4  -3  240.28    9.70
  -3   4   3  245.28    8.90
  -3   4   3  249.38   10.30
  -3   4   3  247.68    9.90
   3   4  -3  265.47   10.00
  -3   4   3  243.08    9.40
  -3   4   3  231.98    9.00
  -2  -4   3  158.78    6.30
  -2  -4   3  157.08    5.70
   2  -4  -3  156.48    6.90
  -2   4   3  157.28    6.70
   2   4  -3  149.99    7.60
   2   4  -3  144.09    8.70
  -2   4   3  148.29    5.80
  -2   4   3  141.49    6.50
   2   4  -3  150.58    7.40
  -2   4   3  153.38    7.00
   1  -4  -3  151.58    6.80
  -1  -4   3  133.89    5.40
  -1  -4   3  161.08    6.30
   1  -4  -3  143.59    5.20
   1  -4  -3  151.78    6.30
   1   4  -3  152.98    7.30
  -1   4   3  149.09    6.50
  -1   4   3  149.39    6.20
   1   4  -3  133.89    6.50
  -1   4   3  140.29    6.60
   1   4  -3  144.79    6.80
   0  -4   3  280.47   10.20
   0  -4   3  279.37    9.50
   0  -4   3  258.07    9.70
   0  -4  -3  276.97   10.00
   0  -4  -3  260.87    8.90
   0   4  -3  268.37   10.60
   0   4   3  276.07   10.50
   0   4   3  271.67   10.90
   0   4   3  265.97   10.20
   0   4   3  281.97   10.00
   0   4  -3  253.17   10.70
   0   4   3  280.67   10.80
   0   4  -3  289.97   11.00
   0   4  -3  284.67   10.40
   1  -4   3  185.98    7.60
   1  -4   3  183.18    7.00
  -1  -4  -3  189.98    7.50
  -1  -4  -3  177.18    6.60
  -1  -4  -3  171.48    6.50
   1  -4   3  195.28    7.70
   1   4   3  190.88    8.30
   1   4   3  189.18    8.20
  -1   4  -3  189.28    8.10
  -1   4  -3  193.48    7.90
   1   4   3  195.18    8.50
  -1   4  -3  183.28    7.80
   1   4   3  185.88    7.40
  -1   4  -3  185.48    8.30
   1   4   3  186.88    7.70
  -2  -4  -3   84.79    3.80
  -2  -4  -3   86.39    4.60
   2  -4   3   82.19    4.10
   2  -4   3   83.49    4.90
   2  -4   3   79.59    4.90
  -2   4  -3   90.59    4.30
   2   4   3   85.09    4.40
   2   4   3   92.59    5.30
   2   4   3   79.79    5.10
  -2   4  -3   92.19    5.30
   2   4   3   84.99    4.30
   2   4   3   91.89    5.40
   2   4   3   88.29    3.90
  -2   4  -3   86.69    4.90
  -2   4  -3   85.09    4.30
  -2   4  -3   84.79    4.90
  -3  -4  -3  468.25   15.30
  -3  -4  -3  448.26   16.10
  -3  -4  -3  452.15   16.60
   3  -4   3  464.95   15.60
   3  -4   3  450.65   17.20
  -3  -4  -3  437.96   17.20
  -3   4  -3  438.76   15.60
  -3   4  -3  459.15   17.10
  -3   4  -3  469.15   16.80
   3   4   3  479.15   15.30
   3   4   3  459.35   16.00
   3   4   3  454.45   15.60
   3   4   3  442.16   17.50
  -3   4  -3  460.95   15.70
   3   4   3  464.95   17.10
  -3   4  -3  446.46   16.80
  -4  -4  -3   78.09    4.50
   4  -4   3   77.09    4.20
  -4  -4  -3   71.99    3.30
   4   4   3   85.89    4.50
   4   4   3   73.89    4.70
   4   4   3   73.59    3.90
  -4   4  -3   64.79    4.50
  -4   4  -3   73.89    4.80
  -4   4  -3   73.59    4.20
  -4   4  -3   72.09    3.60
   4   4   3   72.79    4.00
  -5  -4  -3  178.98    6.30
   5  -4   3  182.28    6.50
  -5  -4  -3  171.08    6.90
   5   4   3  172.88    6.90
  -5   4  -3  181.68    7.50
  -5   4  -3  180.58    7.10
   5   4   3  175.58    6.50
  -5   4  -3  170.88    6.30
  -6   4  -3   87.89    3.60
   6  -5  -3   67.99    3.10
  -6  -5   3   63.69    3.60
  -6   5   3   68.09    3.70
  -6   5   3   64.89    3.20
  -6   5   3   65.69    2.90
   6   5  -3   67.59    4.00
  -5  -5   3   13.70    1.30
   5  -5  -3   15.60    1.70
  -5   5   3   10.30    1.40
   5   5  -3   10.60    1.60
  -5   5   3   13.20    1.70
   5   5  -3   17.10    2.50
  -5   5   3    8.90    1.70
   4  -5  -3   19.40    4.00
  -4  -5   3   15.80    1.60
   4   5  -3   16.80    2.80
   4   5  -3   12.10    2.00
   4   5  -3   15.10    1.50
  -4   5   3   15.40    1.90
  -4   5   3   13.80    2.20
   4   5  -3   17.10    1.90
  -4   5   3   10.50    1.60
   4   5  -3   10.70    3.80
  -3  -5   3   32.80    2.80
   3  -5  -3   36.10    3.10
  -3  -5   3   34.30    2.20
   3   5  -3   32.70    3.20
   3   5  -3   31.70    3.00
   3   5  -3   31.90    2.20
  -3   5   3   31.90    2.30
   3   5  -3   35.80    3.90
  -3   5   3   24.90    2.70
  -3   5   3   29.20    2.90
   3   5  -3   29.10    2.70
  -3   5   3   29.80    2.30
  -3   5   3   30.50    2.60
  -2  -5   3   33.90    2.90
   2  -5  -3   30.50    3.00
  -2  -5   3   34.40    2.20
   2   5  -3   30.80    3.00
   2   5  -3   34.00    2.30
   2   5  -3   32.20    2.80
   2   5  -3   24.10    4.00
  -2   5   3   32.80    2.30
  -2   5   3   33.10    2.70
  -2   5   3   35.90    3.10
   2   5  -3   35.50    3.00
  -2   5   3   31.60    2.80
  -2   5   3   30.20    2.50
   1  -5  -3   15.10    2.80
   1  -5  -3   18.40    2.60
  -1  -5   3   18.00    2.20
  -1  -5   3   13.40    1.50
  -1   5   3   14.10    2.30
   1   5  -3   14.00    2.00
   1   5  -3   16.40    2.70
  -1   5   3   17.30    1.90
  -1   5   3   19.30    2.30
  -1   5   3   13.40    1.60
   1   5  -3   16.70    2.40
   1   5  -3   15.60    1.70
   1   5  -3   16.10    1.60
  -1   5   3   15.00    1.70
   0  -5   3  158.38    7.00
   0  -5   3  158.78    7.00
   0  -5   3  149.39    6.50
   0  -5  -3  151.28    7.70
   0   5  -3  163.48    7.80
   0   5   3  151.18    6.90
   0   5   3  152.78    6.30
   0   5  -3  146.09    7.40
   0   5   3  164.58    6.00
   0   5  -3  159.78    7.40
   0   5  -3  158.88    6.50
   0   5   3  158.98    6.70
   0   5  -3  149.19    6.60
   0   5   3  159.38    7.60
   0   5   3  167.78    7.50
   0   5   3  156.18    7.60
   1  -5   3  128.79    6.00
  -1  -5  -3  116.29    4.80
   1  -5   3  118.49    5.40
  -1  -5  -3  123.29    5.70
   1   5   3  125.69    5.00
   1   5   3  107.59    6.50
  -1   5  -3  118.19    5.30
  -1   5  -3  121.59    6.10
  -1   5  -3  111.89    6.10
   1   5   3  111.59    5.20
   1   5   3  126.29    6.60
   1   5   3  119.79    6.50
  -1   5  -3  125.39    5.50
   1   5   3  127.89    5.70
  -1   5  -3  124.29    6.20
  -1   5  -3  129.69    6.70
  -2  -5  -3  255.67   10.30
   2  -5   3  255.37   11.20
  -2  -5  -3  260.47    9.20
   2  -5   3  258.27   10.60
   2  -5   3  267.67   14.40
  -2   5  -3  269.97    9.90
  -2   5  -3  261.47   10.80
   2   5   3  256.87   11.10
   2   5   3  244.78   10.00
   2   5   3  235.68   11.20
  -2   5  -3  275.27   10.80
  -2   5  -3  267.97   11.10
   2   5   3  260.67   11.50
   2   5   3  270.27    9.30
  -2   5  -3  260.07   10.50
  -2   5  -3  256.57   10.60
   3  -5   3   36.50    2.90
  -3  -5  -3   35.00    2.90
  -3  -5  -3   37.80    2.50
   3   5   3   37.10    4.40
  -3   5  -3   39.60    4.00
   3   5   3   41.60    3.20
   3   5   3   47.70    4.70
   3   5   3   37.90    2.60
  -3   5  -3   34.70    2.90
  -3   5  -3   41.50    4.00
   3   5   3   36.70    2.70
  -3   5  -3   33.10    2.50
  -4  -5  -3   71.99    3.20
  -4  -5  -3   79.09    4.80
   4  -5   3   70.09    3.90
   4   5   3   66.99    3.50
  -4   5  -3   73.29    3.60
   4   5   3   72.89    3.60
   4   5   3   67.09    3.70
   4   5   3   67.19    4.40
  -4   5  -3   72.09    4.40
  -4   5  -3   75.29    4.40
  -5  -5  -3    5.90    1.10
   5  -5   3    4.70    0.80
  -5  -5  -3    5.00    0.70
  -5   5  -3    4.60    1.00
  -5   5  -3    4.10    0.70
   5   5   3    5.70    1.00
  -5   5  -3    5.70    1.10
  -6  -6   3   29.10    2.00
  -6   6   3   30.80    1.90
  -6   6   3   28.70    1.70
   6   6  -3   28.30    2.00
   5  -6  -3   14.40    1.70
  -5   6   3   19.50    1.80
   5   6  -3   17.40    1.70
   5   6  -3   13.90    2.00
  -5   6   3   16.70    1.30
  -5   6   3   22.60    2.30
  -4  -6   3   41.20    2.40
  -4   6   3   38.90    3.10
   4   6  -3   40.30    3.50
  -4   6   3   39.90    2.40
   4   6  -3   38.50    3.10
   4   6  -3   42.60    2.90
   4   6  -3   37.70    2.30
  -4   6   3   43.70    2.80
  -3  -6   3  103.09    4.40
  -3   6   3  101.09    4.60
   3   6  -3   97.19    5.20
   3   6  -3   95.29    5.30
  -3   6   3   97.79    4.40
   3   6  -3   96.59    4.40
  -3   6   3   98.19    5.30
   3   6  -3   86.29    5.60
  -2  -6   3  336.27   11.10
   2  -6  -3  340.37   14.00
  -2  -6   3  310.77   12.80
   2  -6  -3  302.27   13.30
   2   6  -3  353.76   15.60
   2   6  -3  303.77   12.20
  -2   6   3  311.07   11.80
   2   6  -3  296.27   12.30
   2   6  -3  316.57   11.40
  -2   6   3  311.17   11.00
   2   6  -3  328.77   12.60
  -2   6   3  323.87   12.00
   1  -6  -3  122.89    9.00
   1  -6  -3  128.49    7.30
  -1  -6   3  147.59    6.70
  -1   6   3  141.49    6.20
  -1   6   3  138.39    5.40
   1   6  -3  146.19    5.70
  -1   6   3  138.09    6.00
   1   6  -3  146.89    7.10
   1   6  -3  142.79    6.10
  -1   6   3  144.79    6.90
   1   6  -3  144.59    8.10
   1   6  -3  132.79    7.00
   0  -6  -3  687.63   24.90
   0  -6   3  670.33   23.80
   0  -6  -3  707.63   23.40
   0  -6   3  634.64   23.50
   0   6   3  695.43   24.20
   0   6   3  716.93   24.30
   0   6  -3  658.83   24.20
   0   6  -3  732.73   23.00
   0   6   3  707.53   23.10
   0   6   3  706.63   22.10
   0   6  -3  681.43   22.90
   0   6  -3  714.63   22.40
   0   6  -3  707.73   24.00
   1  -6   3  106.29    5.70
  -1  -6  -3  103.79    6.60
   1  -6   3   95.09    5.60
   1  -6   3  108.49    4.80
  -1  -6  -3  105.29    4.40
  -1   6  -3  106.69    5.00
   1   6   3  104.79    6.50
   1   6   3  105.49    4.60
   1   6   3  101.69    4.70
   1   6   3  109.89    6.30
   1   6   3  107.19    5.30
  -1   6  -3  104.89    5.60
   1   6   3  107.69    6.20
  -1   6  -3  102.59    6.00
  -1   6  -3   98.99    5.20
  -1   6  -3  105.99    4.90
   2  -6   3   35.70    2.90
  -2  -6  -3   35.70    2.30
   2  -6   3   30.90    3.70
  -2   6  -3   35.60    2.90
  -2   6  -3   36.20    3.30
  -2   6  -3   37.30    2.60
   2   6   3   34.60    3.50
   2   6   3   30.20    3.50
   2   6   3   33.00    2.80
  -2   6  -3   35.60    2.70
   2   6   3   34.50    3.50
  -2   6  -3   34.80    3.10
   2   6   3   37.70    2.50
  -3  -6  -3   69.49    4.10
   3  -6   3   69.09    3.70
  -3  -6  -3   70.39    3.40
  -3   6  -3   61.19    3.20
   3   6   3   58.99    3.70
   3   6   3   62.09    3.20
  -3   6  -3   65.59    3.50
  -3   6  -3   67.49    4.40
   3   6   3   60.49    4.30
  -3   6  -3   66.79    4.00
  -4  -6  -3    5.20    1.30
   4  -6   3    5.70    1.00
  -4  -6  -3    5.90    0.80
   4   6   3    7.00    1.10
  -4   6  -3    5.70    1.20
  -4   6  -3    5.70    1.10
   4   6   3    5.00    0.90
   4   6   3    6.40    1.30
  -4   6  -3    5.70    1.10
  -5  -7   3   78.99    3.50
  -5   7   3   75.59    3.30
  -5   7   3   70.49    3.20
   5   7  -3   70.99    3.40
  -4  -7   3   81.09    3.30
  -4   7   3   68.69    3.40
   4   7  -3   79.99    4.20
   4   7  -3   76.89    3.70
  -4   7   3   78.19    3.80
   4   7  -3   78.59    3.20
  -3  -7   3   54.59    2.80
   3   7  -3   59.79    4.70
   3   7  -3   55.59    2.90
   3   7  -3   57.29    3.50
  -3   7   3   58.69    3.50
   3   7  -3   59.79    3.70
  -3   7   3   54.19    2.70
  -2  -7   3  159.58    6.80
   2   7  -3  145.99    6.10
  -2   7   3  147.99    6.30
   2   7  -3  148.89    7.00
   2   7  -3  151.08    7.00
  -1  -7   3  108.39    6.10
  -1  -7   3  106.09    4.70
   1   7  -3  120.59    5.60
   1   7  -3  120.49    6.00
   1   7  -3  106.69    5.80
  -1   7   3  109.39    4.90
  -1   7   3  104.79    5.50
  -1   7   3  114.89    4.40
   0   7   3  154.88    7.10
   0   7  -3  139.09    7.00
   0   7   3  148.69    5.60
   0   7  -3  154.68    6.90
   0   7   3  137.59    6.20
   0   7  -3  138.59    5.70
   0   7  -3  155.48    7.10
  -1  -7  -3  137.89    5.40
   1  -7   3  140.79    5.50
  -1   7  -3  136.49    6.30
   1   7   3  131.99    6.00
  -1   7  -3  132.79    5.70
   1   7   3  141.59    6.90
   1   7   3  138.19    5.40
  -1   7  -3  129.29    6.60
  -1   7  -3  136.49    5.50
   2  -7   3   27.90    1.90
  -2  -7  -3   29.20    1.90
   2   7   3   30.70    2.90
  -2   7  -3   34.00    2.90
  -2   7  -3   27.60    2.10
   2   7   3   30.30    2.40
  -2   7  -3   29.70    2.10
   2   7   3   26.90    2.00
  -2   7  -3   29.50    2.40
   3  -7   3    9.50    1.10
  -3  -7  -3    7.80    1.10
   3   7   3    6.30    1.10
  -3   7  -3    5.20    1.00
   3   7   3    6.90    1.00
  -3   7  -3    7.20    1.30
  -3   7  -3    6.70    1.00
   3   7   3    6.60    1.30
  -4  -7  -3   49.20    2.00
  -4   7  -3   48.80    2.30
   4   7   3   47.80    2.40
   4   8  -3    1.70    0.60
  -3  -8   3   62.79    2.60
   3   8  -3   53.79    2.50
   3   8  -3   61.99    3.10
   3   8  -3   55.09    2.90
  -2  -8   3    6.30    1.00
   2   8  -3    8.80    1.40
   2   8  -3    4.90    1.10
   2   8  -3    6.80    1.00
  -1  -8   3    3.30    0.70
  -1   8   3    2.40    1.00
   1   8  -3    1.90    0.90
   1   8  -3    2.20    0.70
  -1   8   3    1.20    0.80
   1   8  -3    2.40    1.10
   0  -8   3   44.00    2.30
   0   8  -3   42.80    3.60
   0   8   3   45.60    2.10
   0   8  -3   47.60    2.90
   0   8   3   44.50    2.50
   0   8   3   48.50    2.90
   0   8  -3   47.20    2.70
   1  -8   3  156.78    5.60
  -1  -8  -3  153.58    5.50
  -1   8  -3  148.99    5.50
   1   8   3  146.69    5.90
   1   8   3  157.88    6.40
  -1   8  -3  164.68    6.50
   1   8   3  140.09    5.30
  -1   8  -3  136.89    5.80
  -1   8  -3  151.58    5.70
  -2  -8  -3   19.20    1.70
  -2   8  -3   21.80    1.70
   2   8   3   19.70    1.70
   2   8   3   16.60    1.50
  -2   8  -3   19.30    1.20
   2   8   3   14.90    1.30
   3   8   3   40.30    1.80
   3   8   3   42.40    2.00
   2   9  -3   13.10    0.90
   2   9  -3   14.90    1.00
   1   9  -3    9.10    0.80
   1   9  -3   10.70    1.00
   1   9  -3    8.50    0.90
   0   9  -3   26.40    1.50
   0   9  -3   23.20    1.20
   7   0  -4  310.97   12.60
  -7   0   4  323.47   11.00
   7   0  -4  351.76   12.30
  -6   0   4    6.10    2.10
  -6   0   4    4.40    1.40
  -6   0   4    5.70    1.30
  -6   0   4    4.90    1.10
   6   0  -4    4.50    1.60
   6   0  -4    6.50    1.20
   5   0  -4   99.99    4.50
  -5   0   4   97.49    4.50
   5   0  -4  103.19    5.40
  -5   0   4   93.29    5.30
  -5   0   4  100.79    5.30
  -5   0   4   84.89    5.10
  -5   0   4   94.09    4.30
  -5   0   4   97.89    5.20
   4   0  -4   15.00    1.40
   4   0  -4   16.30    1.90
  -4   0   4   18.70    1.80
  -4   0   4   13.50    1.90
   3   0  -4  392.06   13.10
  -3   0   4  403.46   13.10
  -3   0   4  398.56   13.80
  -3   0   4  402.56   13.40
   3   0  -4  414.56   14.30
   2   0  -4  719.93   23.90
   2   0  -4  670.63   22.80
  -2   0   4  734.63   23.00
  -2   0   4  760.82   22.80
  -2   0   4  749.73   23.60
  -2   0   4  781.02   22.60
   1   0  -4    1.70    0.80
  -1   0   4    1.20    0.30
   1   0  -4    1.20    0.70
  -1   0   4    1.20    0.50
  -1   0   4    0.50    0.70
   0   0   4  135.59    5.30
   0   0   4  135.39    5.60
   0   0  -4  135.59    5.00
   0   0  -4  137.79    5.50
  -1   0  -4   41.40    2.30
  -1   0  -4   41.80    2.40
   1   0   4   42.10    3.00
  -1   0  -4   39.20    2.00
   1   0   4   41.40    2.60
  -1   0  -4   40.10    1.90
   1   0   4   37.70    1.80
   2   0   4    1.30    1.30
   2   0   4    0.50    0.70
   2   0   4    1.10    0.50
  -2   0  -4    0.90    0.80
  -2   0  -4    1.00    0.80
  -2   0  -4    0.70    0.50
  -2   0  -4    1.50    0.70
   3   0   4 1257.37   38.70
   3   0   4 1281.17   39.80
  -3   0  -4 1220.98   38.10
  -3   0  -4 1239.98   38.90
  -3   0  -4 1197.88   39.30
   3   0   4 1171.98   37.30
   3   0   4 1306.17   40.30
  -3   0  -4 1158.38   38.60
  -3   0  -4 1213.48   39.40
   4   0   4  112.19    6.10
  -4   0  -4  107.09    4.70
  -4   0  -4  110.79    5.90
  -4   0  -4  103.09    5.10
   4   0   4  111.79    5.40
   5   0   4   27.40    2.30
  -5   0  -4   24.50    2.00
  -5   0  -4   25.00    2.50
  -6   0  -4    8.30    1.10
   6   0   4    7.30    0.90
  -7  -1   4   24.70    2.10
   7  -1  -4   26.20    1.70
   7  -1  -4   25.90    2.30
  -7   1   4   24.80    2.10
  -7   1   4   21.40    1.90
  -7   1   4   26.30    1.90
   7   1  -4   21.30    1.90
  -6  -1   4   37.90    2.60
   6  -1  -4   39.90    4.80
  -6  -1   4   40.80    3.20
  -6  -1   4   37.30    2.50
   6  -1  -4   40.30    2.70
  -6   1   4   40.00    2.80
   6   1  -4   37.90    3.70
  -6   1   4   38.70    2.60
  -5  -1   4  158.98    7.10
   5  -1  -4  163.48    6.50
  -5  -1   4  164.28    6.50
  -5  -1   4  154.68    7.10
  -5  -1   4  156.78    7.00
  -5  -1   4  157.48    7.30
  -5  -1   4  154.88    6.20
   5  -1  -4  160.78    7.50
   5   1  -4  169.88    7.90
  -5   1   4  160.98    7.40
  -5   1   4  156.58    6.40
  -5   1   4  159.38    6.60
  -5   1   4  163.58    7.50
   5   1  -4  161.48    8.00
  -5   1   4  159.08    7.40
   5   1  -4  166.58    6.10
  -4  -1   4  388.96   13.70
   4  -1  -4  409.16   14.40
  -4  -1   4  371.26   14.20
  -4  -1   4  394.96   13.70
   4  -1  -4  406.06   13.50
   4   1  -4  401.16   15.00
  -4   1   4  393.96   14.60
   4   1  -4  392.16   13.60
   4   1  -4  414.96   13.30
  -4   1   4  416.26   14.30
  -4   1   4  412.06   14.50
  -4   1   4  409.06   13.90
  -4   1   4  399.96   14.60
  -3  -1   4   18.40    1.10
   3  -1  -4   21.70    2.00
  -3  -1   4   19.70    1.70
  -3  -1   4   21.80    1.40
  -3  -1   4   23.20    1.60
  -3  -1   4   20.60    1.50
  -3   1   4   21.50    1.90
   3   1  -4   23.00    2.20
  -3   1   4   20.40    1.50
  -3   1   4   20.00    2.00
   3   1  -4   20.90    1.50
  -2  -1   4  251.27    8.60
  -2  -1   4  260.37    8.80
  -2  -1   4  264.47    9.10
   2  -1  -4  275.07    9.70
  -2   1   4  277.57    9.20
  -2   1   4  253.07    9.60
  -2   1   4  268.87    8.60
  -2   1   4  250.77    8.10
   2   1  -4  251.97    8.70
   1  -1  -4 1050.09   30.40
  -1  -1   4  963.00   30.70
  -1  -1   4  956.20   30.40
  -1  -1   4  958.70   29.80
   1   1  -4  979.10   29.70
  -1   1   4  938.31   30.20
   0  -1  -4  601.54   19.80
   0  -1  -4  585.14   21.40
   0  -1   4  633.74   20.20
   0  -1   4  643.34   20.10
   0  -1   4  625.14   20.20
   0   1  -4  642.04   19.40
   0   1  -4  625.14   19.60
   0   1   4  596.74   20.10
   0   1  -4  662.93   20.50
   1  -1   4  122.59    5.70
  -1  -1  -4  120.69    5.30
   1  -1   4  122.19    4.70
  -1  -1  -4  117.59    4.40
  -1  -1  -4  119.19    4.50
   1  -1   4  122.69    5.30
  -1  -1  -4  130.99    5.10
  -1   1  -4  129.29    4.90
  -1   1  -4  121.09    4.90
   1   1   4  126.59    5.50
  -1   1  -4  124.89    5.20
   1   1   4  121.89    5.60
  -2  -1  -4  157.68    6.60
  -2  -1  -4  165.18    6.30
  -2  -1  -4  151.98    6.40
  -2  -1  -4  157.58    5.70
   2  -1   4  164.98    6.80
   2  -1   4  153.38    7.50
   2  -1   4  162.58    6.20
  -2   1  -4  154.28    6.90
   2   1   4  164.88    7.10
   2   1   4  157.88    6.60
  -2   1  -4  150.38    6.70
   2   1   4  168.98    9.50
  -2   1  -4  169.98    6.60
  -2   1  -4  153.68    6.60
  -3  -1  -4  714.43   22.70
   3  -1   4  738.53   24.70
   3  -1   4  777.02   26.20
   3  -1   4  698.93   23.90
  -3  -1  -4  738.13   24.60
  -3  -1  -4  757.42   24.20
  -3  -1  -4  737.73   23.40
   3  -1   4  751.62   23.50
  -3  -1  -4  731.33   24.80
  -3   1  -4  748.13   25.00
   3   1   4  740.83   25.10
  -3   1  -4  731.13   24.70
   3   1   4  724.63   23.90
  -3   1  -4  737.43   24.30
  -3   1  -4  733.83   24.40
  -3   1  -4  730.63   23.60
   3   1   4  733.03   25.20
  -3   1  -4  709.83   24.50
   4  -1   4  213.88    9.50
   4  -1   4  218.48    7.40
  -4  -1  -4  209.88    7.90
  -4  -1  -4  205.08    8.30
   4  -1   4  215.48    8.50
  -4  -1  -4  217.78    9.00
  -4   1  -4  212.18    9.30
  -4   1  -4  211.58    8.50
   4   1   4  219.88    8.50
   4   1   4  206.88    9.70
  -4   1  -4  217.18    8.10
  -5  -1  -4   11.00    1.40
   5  -1   4    8.90    1.40
  -5  -1  -4    9.10    1.60
  -5   1  -4   10.60    1.20
  -5   1  -4    8.10    1.60
   5   1   4    9.60    1.50
   6  -1   4   37.50    2.10
  -6  -1  -4   38.90    2.30
  -6   1  -4   46.10    2.40
   6   1   4   45.00    2.10
   7  -2  -4    0.90    0.70
  -7  -2   4    0.80    0.90
  -7   2   4    0.20    0.70
  -7   2   4    0.30    0.70
   7   2  -4    1.30    0.90
  -7   2   4    1.10    0.70
   6  -2  -4  160.28    6.40
   6  -2  -4  147.59    6.90
  -6  -2   4  144.99    7.10
  -6   2   4  157.38    7.20
  -6   2   4  156.58    6.50
  -6   2   4  154.08    6.20
   6   2  -4  152.98    7.70
  -5  -2   4   67.89    4.30
   5  -2  -4   68.59    4.10
  -5  -2   4   76.59    4.30
   5  -2  -4   79.09    5.00
  -5  -2   4   70.29    3.60
  -5   2   4   70.99    3.70
  -5   2   4   72.29    4.60
  -5   2   4   85.99    6.40
  -5   2   4   72.99    3.90
   5   2  -4   74.09    5.40
  -5   2   4   68.09    4.50
   5   2  -4   80.59    5.10
   4  -2  -4   50.09    2.70
  -4  -2   4   47.20    2.20
  -4  -2   4   44.90    2.70
   4  -2  -4   52.29    3.40
  -4  -2   4   51.69    3.10
   4   2  -4   46.10    3.70
  -4   2   4   53.69    3.60
  -4   2   4   49.40    2.80
   4   2  -4   50.59    3.70
  -4   2   4   51.49    3.00
  -4   2   4   49.80    3.40
  -4   2   4   43.80    3.50
  -3  -2   4  511.85   16.20
  -3  -2   4  500.45   15.60
  -3  -2   4  508.85   15.60
  -3  -2   4  483.65   16.00
   3  -2  -4  495.95   16.90
   3  -2  -4  443.06   15.70
  -3   2   4  496.45   17.30
  -3   2   4  493.25   15.70
   3   2  -4  522.15   17.90
  -3   2   4  504.15   16.70
  -3   2   4  462.65   17.00
   2  -2  -4  250.47    9.10
  -2  -2   4  243.78    8.50
  -2  -2   4  228.38    8.00
  -2  -2   4  230.08    8.00
  -2  -2   4  232.18    8.30
  -2   2   4  247.38    9.30
   2   2  -4  239.98    9.60
  -2   2   4  233.68    8.00
  -1  -2   4   82.29    3.70
   1  -2  -4   74.19    3.80
  -1  -2   4   67.69    3.30
   1  -2  -4   75.49    4.00
  -1  -2   4   72.79    3.50
  -1   2   4   71.59    3.90
  -1   2   4   76.49    3.50
   1   2  -4   69.59    4.00
   0  -2   4  432.86   14.30
   0  -2  -4  442.36   14.80
   0  -2   4  458.15   14.90
   0  -2  -4  449.76   15.60
   0  -2   4  443.76   15.00
   0   2  -4  413.66   13.80
   0   2   4  476.15   15.30
   0   2   4  434.36   15.40
   0   2  -4  457.85   14.70
   1  -2   4  339.27   11.80
  -1  -2  -4  335.57   11.50
  -1  -2  -4  341.67   12.00
   1  -2   4  354.96   12.50
   1  -2   4  343.67   12.70
  -1  -2  -4  352.36   12.90
   1   2   4  380.96   12.80
   1   2   4  358.86   12.70
  -1   2  -4  325.77   11.50
  -1   2  -4  320.17   12.00
  -1   2  -4  352.26   12.00
   2  -2   4  261.77   10.00
   2  -2   4  253.37   11.00
  -2  -2  -4  268.67   10.00
  -2  -2  -4  260.57   10.30
  -2  -2  -4  255.47    9.50
  -2  -2  -4  269.07    9.10
   2  -2   4  248.38    9.60
  -2   2  -4  248.38   10.30
  -2   2  -4  265.47    9.70
  -2   2  -4  258.47   10.30
   2   2   4  256.27   10.30
   2   2   4  263.77    9.30
  -2   2  -4  267.07   10.00
  -2   2  -4  279.77   10.30
  -2   2  -4  274.87    9.70
   2   2   4  237.48   10.40
   2   2   4  272.27   10.00
   2   2   4  268.37   10.50
  -3  -2  -4   61.19    4.00
   3  -2   4   60.39    3.80
   3  -2   4   58.39    3.60
   3  -2   4   57.99    5.20
  -3  -2  -4   64.89    2.90
  -3  -2  -4   56.99    3.90
   3  -2   4   60.09    3.90
  -3   2  -4   65.59    4.10
  -3   2  -4   60.09    5.10
  -3   2  -4   59.39    3.30
   3   2   4   57.99    4.30
  -3   2  -4   59.89    4.10
  -3   2  -4   56.39    4.10
   3   2   4   56.99    3.50
   3   2   4   62.79    3.40
   3   2   4   55.19    4.00
   3   2   4   60.79    4.30
  -3   2  -4   51.89    3.70
  -3   2  -4   63.69    3.40
   3   2   4   64.49    3.80
  -4  -2  -4  348.07   12.00
   4  -2   4  344.67   12.20
   4  -2   4  313.87   14.40
   4  -2   4  359.96   11.90
  -4  -2  -4  349.07   13.00
  -4   2  -4  350.76   11.80
  -4   2  -4  335.87   14.40
   4   2   4  358.36   12.50
  -4   2  -4  356.06   12.10
  -4   2  -4  351.06   12.80
  -5  -2  -4   47.50    2.40
   5  -2   4   47.40    2.60
  -5  -2  -4   47.60    3.10
  -5   2  -4   46.10    3.30
   5   2   4   51.59    2.90
  -5   2  -4   41.30    2.30
   6   2   4    4.60    0.70
  -6   2  -4    4.20    0.80
   7  -3  -4   64.89    2.90
  -7  -3   4   58.09    3.10
  -7   3   4   62.49    3.30
  -7   3   4   61.09    3.00
   7   3  -4   66.39    3.80
  -7   3   4   69.59    3.00
   6  -3  -4  145.09    6.50
  -6  -3   4  143.99    6.80
  -6   3   4  141.59    6.20
  -6   3   4  157.18    6.10
   6   3  -4  148.89    7.40
  -6   3   4  151.48    7.00
  -5  -3   4  203.38    8.70
   5  -3  -4  203.88    7.90
   5  -3  -4  208.38    9.70
  -5   3   4  198.98    9.00
   5   3  -4  208.98   14.40
  -5   3   4  200.88    7.90
   5   3  -4  203.88    9.50
  -5   3   4  217.48    8.30
  -4  -3   4    5.30    0.90
  -4  -3   4    6.40    1.10
   4  -3  -4    6.90    1.10
  -4   3   4    6.20    1.30
   4   3  -4    7.30    2.90
  -4   3   4    6.50    1.30
   4   3  -4    6.50    1.40
   4   3  -4    4.40    1.30
  -4   3   4    4.80    1.40
  -4   3   4    6.10    1.20
  -4   3   4    4.70    1.40
   4   3  -4    4.00    1.30
  -4   3   4    3.80    1.10
   3  -3  -4  199.98    8.40
  -3  -3   4  198.38    7.10
  -3  -3   4  201.38    7.70
   3   3  -4  181.98    8.00
  -3   3   4  202.78    8.70
   3   3  -4  190.78    8.10
   3   3  -4  204.08    8.60
   3   3  -4  208.28    9.40
  -3   3   4  201.48    8.40
  -3   3   4  197.58    8.20
  -3   3   4  205.78    8.20
   2  -3  -4  950.40   29.70
  -2  -3   4  893.41   28.40
  -2  -3   4  890.61   28.90
  -2   3   4  908.41   30.30
  -2   3   4  916.81   30.00
   2   3  -4  955.20   30.90
  -2   3   4  898.51   28.50
  -1  -3   4   32.80    1.90
   1  -3  -4   32.30    2.80
  -1  -3   4   34.00    1.90
  -1  -3   4   32.70    2.40
   1  -3  -4   32.60    2.60
  -1  -3   4   31.30    2.30
   1   3  -4   36.70    3.00
  -1   3   4   33.80    2.80
  -1   3   4   33.00    2.30
   0  -3   4  232.58    8.70
   0  -3  -4  248.58    9.80
   0  -3   4  245.28    9.10
   0  -3   4  229.68    8.30
   0  -3  -4  216.28    8.80
   0   3   4  240.58    9.50
   0   3   4  248.38    9.40
   0   3  -4  243.48    9.00
   0   3  -4  248.58    9.70
  -1  -3  -4  185.28    7.60
  -1  -3  -4  201.28    8.50
   1  -3   4  186.38    8.20
   1  -3   4  166.68    8.80
  -1  -3  -4  187.58    6.90
  -1   3  -4  183.98    7.90
   1   3   4  201.48    7.70
  -1   3  -4  192.38   10.50
   1   3   4  197.18    8.70
   1   3   4  184.78    8.20
  -1   3  -4  202.48    7.90
   1   3   4  209.48    8.60
   2  -3   4   88.79    4.70
   2  -3   4   90.69    4.90
  -2  -3  -4   90.09    5.40
  -2  -3  -4   87.29    4.70
   2  -3   4   80.49    5.50
  -2  -3  -4   93.39    4.80
  -2  -3  -4   82.39    4.10
   2   3   4   99.29    4.20
   2   3   4  101.59    5.50
   2   3   4   85.59    4.40
   2   3   4   98.49    5.40
  -2   3  -4   93.79    4.90
   2   3   4   94.39    4.70
  -2   3  -4   90.99    5.20
  -2   3  -4   81.49    4.90
  -2   3  -4   95.59    4.40
   2   3   4   89.09    5.50
  -2   3  -4   92.49    5.20
  -2   3  -4   93.49    4.40
   3  -3   4   35.00    3.20
   3  -3   4   31.30    4.10
  -3  -3  -4   39.00    3.30
  -3  -3  -4   37.00    2.30
  -3  -3  -4   33.20    3.00
   3  -3   4   31.80    3.00
   3   3   4   39.90    2.80
   3   3   4   33.40    2.90
  -3   3  -4   35.10    3.40
   3   3   4   32.70    2.80
   3   3   4   31.60    3.70
  -3   3  -4   35.00    2.60
   3   3   4   32.00    3.50
   3   3   4   35.20    3.30
  -3   3  -4   31.60    3.00
  -3   3  -4   33.20    3.30
  -3   3  -4   41.40    3.50
  -3   3  -4   35.10    2.70
  -4  -3  -4   30.90    1.70
  -4  -3  -4   32.70    2.60
   4  -3   4   35.70    2.60
   4  -3   4   30.20    2.40
  -4  -3  -4   36.70    2.40
   4   3   4   28.40    2.80
   4   3   4   35.80    2.80
  -4   3  -4   38.90    3.10
  -4   3  -4   38.30    2.50
  -4   3  -4   37.30    2.50
  -4   3  -4   37.50    3.20
  -5  -3  -4   47.90    2.80
  -5  -3  -4   51.79    2.40
  -5   3  -4   50.69    3.20
   5   3   4   49.90    2.70
   7  -4  -4   85.09    3.30
  -7  -4   4   74.39    3.40
  -7   4   4   83.39    3.40
   7   4  -4   83.19    4.00
  -7   4   4   82.39    3.30
  -7   4   4   86.79    3.70
  -6  -4   4   45.10    3.10
   6  -4  -4   43.10    2.60
  -6   4   4   41.80    2.50
   6   4  -4   41.00    3.40
  -6   4   4   44.70    2.80
  -6   4   4   42.00    3.10
   5  -4  -4   94.39    4.40
  -5  -4   4   92.79    3.70
  -5   4   4   97.59    4.80
  -5   4   4  103.69    6.90
  -5   4   4   94.59    4.50
   5   4  -4   97.89    6.20
   4  -4  -4  178.98    8.80
  -4  -4   4  189.58    6.90
  -4  -4   4  198.48    8.10
  -4   4   4  170.38    9.00
   4   4  -4  185.88    8.00
  -4   4   4  186.98    8.40
   4   4  -4  179.38    7.70
  -4   4   4  186.38    7.60
   4   4  -4  187.78    8.80
  -4   4   4  195.08    9.10
   4   4  -4  193.98    9.90
  -4   4   4  182.08    7.90
  -3  -4   4   18.30    1.60
   3  -4  -4   13.10    1.90
  -3  -4   4   16.00    1.60
  -3  -4   4   13.90    2.30
  -3   4   4   16.20    2.20
  -3   4   4   15.20    1.70
  -3   4   4   18.00    2.10
   3   4  -4   21.30    2.70
   3   4  -4   18.90    2.10
  -3   4   4   17.50    1.90
   3   4  -4   18.20    1.70
   3   4  -4   15.80    2.70
  -2  -4   4   20.40    1.60
   2  -4  -4   22.20    2.30
  -2  -4   4   18.50    2.00
   2   4  -4   17.50    2.10
  -2   4   4   22.40    1.90
   2   4  -4   18.60    2.90
  -2   4   4   20.60    2.30
  -2   4   4   24.90    2.40
  -2   4   4   22.20    2.80
   2   4  -4   14.30    2.10
   1  -4  -4  562.44   20.50
   1  -4  -4  599.84   21.30
  -1  -4   4  590.14   20.20
  -1  -4   4  589.14   20.30
  -1  -4   4  672.93   21.00
  -1   4   4  603.84   20.80
   1   4  -4  608.04   20.90
   1   4  -4  656.23   22.10
  -1   4   4  591.44   19.80
  -1   4   4  602.44   21.00
   1   4  -4  584.74   20.90
  -1   4   4  606.74   20.40
   0  -4   4   85.99    3.90
   0  -4  -4   92.59    5.30
   0  -4  -4   86.79    4.50
   0  -4   4   83.59    4.60
   0   4   4   85.99    4.90
   0   4  -4   94.09    5.20
   0   4   4   94.39    4.40
   0   4   4   84.29    4.90
   0   4  -4   91.49    5.10
   0   4  -4   85.29    4.00
   0   4  -4   88.49    5.30
   0   4   4   90.89    5.10
   0   4  -4   87.29    4.70
   0   4  -4   82.49    4.40
   0   4   4   86.69    4.90
   0   4  -4   84.89    4.20
   1  -4   4   94.19    4.70
   1  -4   4   94.79    5.30
  -1  -4  -4  102.49    5.90
   1  -4   4  100.39    5.40
  -1  -4  -4   92.29    4.10
  -1  -4  -4   95.69    4.90
  -1   4  -4   94.79    4.60
   1   4   4  103.59    5.80
  -1   4  -4   99.09    4.70
  -1   4  -4   93.89    5.40
  -1   4  -4   97.59    5.10
  -1   4  -4  100.49    5.50
   1   4   4  103.19    4.90
   1   4   4  102.79    4.80
  -1   4  -4   91.69    5.10
   1   4   4   97.59    5.50
   1   4   4  102.09    5.70
   1   4   4  103.89    4.20
   2  -4   4   24.60    2.80
  -2  -4  -4   22.40    3.20
   2  -4   4   28.30    2.90
  -2  -4  -4   30.80    2.80
   2  -4   4   32.40    3.90
  -2  -4  -4   28.40    2.50
  -2  -4  -4   27.60    3.60
  -2   4  -4   24.70    2.90
  -2   4  -4   32.50    2.60
   2   4   4   32.80    2.70
   2   4   4   30.20    3.30
   2   4   4   30.00    2.70
  -2   4  -4   26.60    3.00
  -2   4  -4   28.90    3.10
  -2   4  -4   21.80    2.60
  -2   4  -4   22.10    2.20
   2   4   4   32.20    2.20
  -3  -4  -4   56.69    5.50
   3  -4   4   63.09    4.00
   3  -4   4   58.59    4.10
  -3  -4  -4   63.49    3.30
   3   4   4   60.69    3.90
   3   4   4   61.39    3.70
  -3   4  -4   65.19    4.40
  -3   4  -4   68.79    4.50
  -3   4  -4   64.89    3.60
   3   4   4   55.29    4.70
   3   4   4   59.09    4.40
   3   4   4   63.89    3.60
  -3   4  -4   66.59    3.60
   4  -4   4  119.69    4.90
  -4  -4  -4  116.99    4.30
  -4  -4  -4  117.39    4.80
  -4  -4  -4  126.39    5.50
   4   4   4  113.79    5.10
  -4   4  -4  111.29    5.80
  -4   4  -4  114.89    5.30
  -4   4  -4  116.89    5.60
  -4   4  -4  114.69    4.80
   4   4   4  112.89    5.60
  -5  -4  -4   57.49    2.40
   5   4   4   57.79    2.70
  -5   4  -4   57.99    3.10
  -5   4  -4   52.69    2.70
  -6  -5   4    1.80    1.00
   6  -5  -4    1.40    0.60
  -6   5   4    1.90    0.90
   6   5  -4    1.70    1.00
  -6   5   4    0.90    0.60
  -6   5   4    0.70    0.70
  -5  -5   4  107.09    4.20
   5  -5  -4  109.79    4.80
   5   5  -4  112.09    6.10
  -5   5   4  115.99    5.10
  -5   5   4  111.09    4.70
  -5   5   4  114.69    5.70
  -4  -5   4  213.48    7.70
  -4   5   4  203.78   10.80
  -4   5   4  211.58    9.10
   4   5  -4  192.08    8.70
   4   5  -4  211.98    8.60
   4   5  -4  202.78    9.40
  -4   5   4  231.08    8.40
   4   5  -4  212.18    7.70
  -4   5   4  213.78    8.00
  -3  -5   4    1.90    0.80
  -3  -5   4    1.90    1.20
  -3  -5   4    1.90    0.70
  -3   5   4    1.40    0.90
   3   5  -4    0.70    1.00
  -3   5   4    1.10    0.80
  -3   5   4    2.80    1.00
  -3   5   4   -1.20    1.20
   3   5  -4    2.90    1.30
   3   5  -4    0.20    1.40
   3   5  -4    1.20    1.00
  -3   5   4    1.70    1.00
   3   5  -4    2.90    1.20
  -2  -5   4   40.80    2.50
   2  -5  -4   43.70    3.50
   2  -5  -4   40.30    3.30
  -2  -5   4   39.40    3.10
   2   5  -4   36.50    3.40
   2   5  -4   34.80    3.10
   2   5  -4   40.70    2.70
  -2   5   4   37.50    3.10
   2   5  -4   39.70    2.50
  -2   5   4   39.30    2.50
  -2   5   4   41.40    3.70
   2   5  -4   41.60    4.20
  -2   5   4   38.50    3.20
   2   5  -4   39.10    3.20
  -1  -5   4  384.26   14.40
   1  -5  -4  394.76   14.30
  -1  -5   4  385.46   14.20
   1  -5  -4  372.56   15.20
  -1   5   4  390.26   14.40
  -1   5   4  381.86   13.40
   1   5  -4  393.66   14.90
   1   5  -4  397.66   13.70
   1   5  -4  375.56   15.10
  -1   5   4  412.56   15.00
  -1   5   4  393.66   13.60
   1   5  -4  390.46   13.30
   1   5  -4  401.16   16.40
   0  -5  -4  317.77   13.30
   0  -5   4  313.27   11.10
   0  -5  -4  321.97   12.20
   0  -5   4  309.87   12.30
   0   5  -4  290.27   13.00
   0   5  -4  339.17   13.00
   0   5   4  324.77   11.00
   0   5   4  329.37   13.00
   0   5  -4  327.17   11.40
   0   5  -4  337.87   12.50
   0   5  -4  331.97   12.90
   0   5   4  328.37   11.90
   0   5   4  324.97   11.60
   0   5   4  330.47   12.90
   0   5  -4  329.17   11.80
   1  -5   4   48.40    5.90
   1  -5   4   50.49    4.10
  -1  -5  -4   50.49    3.70
  -1  -5  -4   51.39    4.40
  -1  -5  -4   45.80    2.60
   1   5   4   53.89    4.70
  -1   5  -4   49.70    3.80
  -1   5  -4   53.29    4.00
   1   5   4   52.89    3.40
   1   5   4   44.70    3.20
   1   5   4   48.60    3.70
  -1   5  -4   45.40    4.50
  -1   5  -4   47.80    3.60
  -1   5  -4   41.90    3.60
   1   5   4   50.09    4.00
   2  -5   4  634.14   21.90
  -2  -5  -4  628.94   20.40
   2  -5   4  639.44   20.90
  -2   5  -4  646.74   21.70
  -2   5  -4  624.64   22.20
  -2   5  -4  604.64   21.60
   2   5   4  639.74   21.30
  -2   5  -4  588.24   20.80
  -2   5  -4  645.74   20.70
   2   5   4  587.94   22.90
   2   5   4  646.74   20.80
   2   5   4  626.24   20.20
   2   5   4  627.34   22.40
  -3  -5  -4  167.08    7.60
  -3  -5  -4  157.48    7.30
   3  -5   4  164.18    7.30
  -3   5  -4  172.38    6.60
  -3   5  -4  167.38    7.30
   3   5   4  148.49    7.00
   3   5   4  159.58    7.70
  -3   5  -4  157.18    6.40
   3   5   4  151.18    6.30
  -3   5  -4  156.08    7.50
   3   5   4  160.88    6.50
   4  -5   4   14.90    1.40
  -4  -5  -4   14.50    1.30
  -4  -5  -4   14.80    1.10
   4   5   4   13.10    1.40
  -4   5  -4   11.90    1.70
  -4   5  -4   12.30    1.40
   4   5   4   12.10    1.60
  -4   5  -4   16.00    2.10
  -5   5  -4   84.49    3.40
  -6  -6   4   21.00    1.60
  -6   6   4   21.70    1.40
  -6   6   4   26.50    1.70
   6   6  -4   22.00    1.70
   5  -6  -4   37.00    2.30
  -5   6   4   41.50    2.80
  -5   6   4   42.80    2.50
   5   6  -4   38.10    2.90
  -5   6   4   39.10    2.10
  -4  -6   4   91.19    3.90
   4   6  -4   83.99    4.40
  -4   6   4   89.99    4.20
   4   6  -4   87.39    5.00
   4   6  -4   80.79    4.70
   4   6  -4   89.89    3.80
  -4   6   4   84.29    3.90
  -4   6   4   95.39    4.90
  -3  -6   4  101.39    4.40
  -3  -6   4  103.89    5.60
  -3   6   4   99.79    4.50
  -3   6   4  101.79    5.20
  -3   6   4   84.39    5.30
   3   6  -4   98.99    5.40
   3   6  -4  100.39    5.40
   3   6  -4  108.99    4.60
   3   6  -4   96.89    5.40
  -3   6   4  104.59    5.10
  -2  -6   4  122.59    6.40
  -2  -6   4  129.49    5.10
  -2  -6   4  119.29    5.10
  -2   6   4  121.09    5.20
  -2   6   4  126.29    6.10
   2   6  -4  122.79    5.40
   2   6  -4  116.89    6.30
   2   6  -4  113.79    6.20
  -1  -6   4    5.20    1.60
   1  -6  -4    2.10    1.80
  -1  -6   4    3.00    0.90
  -1  -6   4    2.30    1.20
   1   6  -4    3.20    1.40
  -1   6   4    5.10    1.50
  -1   6   4    3.30    1.40
   1   6  -4    0.20    1.90
   1   6  -4    3.50    1.10
   1   6  -4    2.40    0.80
   1   6  -4    3.10    1.00
  -1   6   4    3.90    1.00
  -1   6   4    2.40    0.90
   0  -6  -4  242.88   15.30
   0  -6   4  218.28    9.60
   0  -6   4  222.98    8.40
   0   6   4  215.78    8.50
   0   6  -4  233.98    8.50
   0   6   4  232.68   10.00
   0   6  -4  230.48   10.00
   0   6  -4  229.18    9.90
   0   6   4  231.58   10.30
   0   6  -4  238.38    9.00
   0   6   4  231.58    9.00
   0   6   4  224.38    8.10
  -1  -6  -4   55.39    2.90
   1  -6   4   53.69    3.10
   1   6   4   51.59    3.50
   1   6   4   47.70    3.10
   1   6   4   55.49    4.20
  -1   6  -4   52.49    3.80
  -1   6  -4   55.79    3.60
  -1   6  -4   54.49    3.30
  -1   6  -4   56.59    3.40
   1   6   4   57.19    3.00
   2  -6   4  404.06   13.10
  -2  -6  -4  400.76   13.20
   2   6   4  383.16   13.20
  -2   6  -4  380.96   14.50
  -2   6  -4  363.16   13.70
  -2   6  -4  396.46   14.00
  -2   6  -4  351.16   13.20
  -2   6  -4  401.06   13.20
   2   6   4  399.16   13.00
   2   6   4  379.56   13.80
   2   6   4  378.16   14.60
  -3  -6  -4   79.19    3.30
   3  -6   4   70.39    3.40
  -3   6  -4   74.39    4.20
   3   6   4   71.79    4.30
   3   6   4   70.89    3.60
  -3   6  -4   74.19    3.60
  -3   6  -4   72.19    3.30
   3   6   4   72.29    3.30
  -3   6  -4   75.29    4.40
  -4  -6  -4   87.09    3.30
  -4   6  -4   87.69    3.30
   4   6   4   86.09    3.70
  -4   6  -4   89.79    4.10
  -5  -7   4   31.10    1.90
  -5   7   4   25.90    2.00
  -4  -7   4    4.80    1.00
   4   7  -4    5.40    1.10
  -4   7   4    3.00    1.10
   4   7  -4    4.20    0.70
  -4   7   4    4.40    1.00
   4   7  -4    3.80    1.00
  -3  -7   4  222.28    7.70
  -3   7   4  214.58    7.50
   3   7  -4  205.18    8.60
   3   7  -4  213.68    8.50
   3   7  -4  216.28    7.70
  -2  -7   4  169.98    6.60
   2   7  -4  183.08    7.90
  -2   7   4  177.68    7.30
   2   7  -4  171.58    6.80
  -2   7   4  177.88    6.50
  -1  -7   4  128.99    5.20
  -1  -7   4  118.29    4.90
   1   7  -4  125.19    5.00
   1   7  -4  137.89    6.50
  -1   7   4  125.19    5.10
  -1   7   4  126.29    6.10
   1   7  -4  131.89    6.30
  -1   7   4  126.29    5.30
   1   7  -4  122.49    5.40
   0  -7   4   22.30    1.80
   0   7  -4   23.70    2.50
   0   7   4   19.80    2.00
   0   7   4   15.90    2.20
   0   7  -4   21.10    1.90
   0   7  -4   21.00    1.80
   0   7  -4   20.40    2.50
   0   7   4   20.90    1.60
   0   7   4   21.40    1.80
   1  -7   4   24.40    1.80
  -1  -7  -4   25.00    1.90
   1   7   4   25.40    2.30
   1   7   4   27.20    1.80
   1   7   4   20.80    1.90
  -1   7  -4   25.10    1.90
  -1   7  -4   26.80    2.10
  -1   7  -4   29.70    2.70
   1   7   4   27.80    2.60
  -1   7  -4   25.20    2.30
   2  -7   4   28.20    2.30
  -2  -7  -4   35.80    2.10
   2   7   4   33.50    2.60
  -2   7  -4   32.80    2.00
  -2   7  -4   36.60    2.70
  -2   7  -4   30.80    2.00
   2   7   4   33.20    2.50
   2   7   4   33.80    2.10
   3  -7   4    6.10    1.20
  -3  -7  -4    7.30    0.80
   3   7   4    5.10    0.90
   3   7   4    6.60    1.00
  -3   7  -4    8.10    1.20
  -3   7  -4    8.10    0.90
   3   7   4    7.50    0.90
  -3  -8   4  187.08    6.40
   3   8  -4  187.88    6.90
   3   8  -4  196.58    7.00
   3   8  -4  179.38    6.30
  -2  -8   4   18.60    1.30
   2   8  -4   17.50    1.30
   2   8  -4   17.00    1.70
   2   8  -4   18.80    1.70
  -1  -8   4   48.10    2.30
   1   8  -4   50.39    3.00
  -1   8   4   46.10    2.60
   1   8  -4   48.30    2.90
   1   8  -4   45.10    2.40
   0  -8   4   61.19    2.60
   0  -8   4   70.59    2.90
   0   8   4   70.59    3.20
   0   8   4   73.39    3.60
   0   8  -4   65.49    3.40
   0   8   4   64.59    3.10
   0   8  -4   62.69    3.00
   0   8  -4   71.29    3.60
  -1  -8  -4   97.79    3.90
   1  -8   4  105.39    3.90
   1   8   4  101.59    4.30
   1   8   4  104.39    4.50
  -1   8  -4  113.89    4.20
  -1   8  -4   99.09    4.10
  -1   8  -4  107.59    4.50
   1   8   4   98.69    3.70
  -1   8  -4   96.69    3.60
   2   8   4    3.80    0.70
   2   8   4    2.90    0.70
  -2   8  -4    3.60    0.70
   2   8   4    4.20    0.70
   1   9  -4  113.89    4.00
   7   0  -5   14.80    2.10
  -7   0   5   14.30    1.40
   7   0  -5   11.70    1.40
  -6   0   5   17.70    1.80
  -6   0   5   19.50    2.20
  -6   0   5   21.50    2.10
   6   0  -5   19.10    1.80
   6   0  -5   19.60    3.00
  -5   0   5   27.50    2.80
   5   0  -5   35.40    3.40
  -5   0   5   28.80    2.30
   5   0  -5   26.70    3.40
   5   0  -5   28.70    2.30
  -5   0   5   29.10    3.20
  -5   0   5   20.80    2.60
  -5   0   5   27.10    2.10
   4   0  -5   92.99    4.30
  -4   0   5   97.09    4.40
  -4   0   5  104.89    5.00
  -4   0   5   95.39    5.00
  -4   0   5   93.89    5.00
  -4   0   5   94.59    4.60
   4   0  -5   99.69    5.60
  -3   0   5  746.43   24.60
  -3   0   5  753.32   23.20
  -3   0   5  705.83   24.40
  -3   0   5  751.72   24.50
   3   0  -5  717.03   23.40
   3   0  -5  790.72   28.00
  -3   0   5  743.23   23.70
  -2   0   5  898.51   29.30
   2   0  -5  955.90   29.80
   2   0  -5  899.91   28.20
  -2   0   5  893.51   28.70
  -1   0   5  106.79    5.20
   1   0  -5  115.49    4.60
  -1   0   5  116.19    4.80
   1   0  -5  118.19    5.30
   1   0  -5  109.89    4.30
   0   0  -5  185.08    7.50
   0   0   5  196.38    7.40
   0   0  -5  190.98    7.80
   0   0   5  189.38    7.70
   0   0  -5  181.08    6.50
  -1   0  -5    9.00    1.40
  -1   0  -5    7.60    1.20
   1   0   5    8.70    1.50
   1   0   5   11.50    2.00
  -1   0  -5    9.90    1.00
  -1   0  -5   12.60    1.60
   2   0   5  101.79    4.70
  -2   0  -5  108.69    4.60
  -2   0  -5  101.69    5.30
   2   0   5  104.29    5.70
  -2   0  -5  104.29    4.80
  -2   0  -5  105.39    5.10
   2   0   5  106.59    5.50
   3   0   5    2.50    1.10
   3   0   5    1.80    1.90
  -3   0  -5    1.70    1.00
  -3   0  -5    3.80    1.10
  -3   0  -5    2.70    1.30
   3   0   5    3.00    1.50
  -3   0  -5    0.80    1.10
   4   0   5   92.89    4.40
  -4   0  -5   75.29    4.20
  -4   0  -5   87.59    4.80
  -4   0  -5   92.09    4.10
  -5   0  -5   13.30    1.50
   5   0   5   12.70    1.40
  -5   0  -5   11.40    1.10
  -7  -1   5    1.50    0.70
   7  -1  -5    1.10    1.10
   7  -1  -5    1.10    0.90
   7   1  -5    4.60    1.80
  -7   1   5    2.50    0.90
  -7   1   5    1.80    0.80
  -7   1   5    1.40    0.80
   6  -1  -5   11.80    1.60
  -6  -1   5   13.60    1.70
   6  -1  -5   13.90    2.40
  -6  -1   5    9.90    1.80
  -6   1   5   15.90    1.70
  -6   1   5   12.50    2.00
   6   1  -5   16.50    2.80
  -6   1   5   13.10    1.70
  -5  -1   5   31.30    2.30
  -5  -1   5   24.50    2.60
  -5  -1   5   27.90    2.90
  -5  -1   5   28.90    3.00
   5  -1  -5   28.20    2.30
   5  -1  -5   30.90    3.20
  -5   1   5   30.80    2.50
   5   1  -5   28.20    3.20
  -5   1   5   26.40    2.70
  -5   1   5   29.00    2.20
  -5   1   5   28.10    2.90
   5   1  -5   27.20    2.00
   5   1  -5   29.70    3.50
  -4  -1   5   31.10    2.70
  -4  -1   5   35.50    2.50
   4  -1  -5   35.80    2.30
   4  -1  -5   38.50    3.20
  -4  -1   5   32.10    2.70
  -4  -1   5   34.40    2.30
  -4  -1   5   32.50    2.40
   4   1  -5   36.10    2.20
  -4   1   5   33.00    2.70
   4   1  -5   38.40    3.30
  -4   1   5   33.90    2.30
  -4   1   5   39.50    3.00
  -4   1   5   39.50    3.10
  -4   1   5   35.40    2.40
  -4   1   5   31.90    2.90
  -3  -1   5   69.89    3.10
  -3  -1   5   69.29    3.70
   3  -1  -5   70.69    4.40
  -3  -1   5   74.79    4.30
  -3  -1   5   70.49    3.20
  -3   1   5   74.09    4.20
  -3   1   5   62.59    4.00
   3   1  -5   69.59    3.20
   3   1  -5   74.59    4.60
  -3   1   5   70.09    4.10
  -3   1   5   64.19    3.60
  -2  -1   5 3425.56  103.19
   2  -1  -5 3389.56  102.29
  -2  -1   5 3378.56  102.79
   2  -1  -5 3474.45  103.79
  -2  -1   5 3345.97  101.89
   2   1  -5 3506.35  102.39
   2   1  -5 3268.97  104.09
  -2   1   5 3498.65  102.49
   2   1  -5 3251.37  102.29
  -2   1   5 3454.95  103.79
   1  -1  -5   27.20    1.60
  -1  -1   5   28.10    1.50
  -1  -1   5   26.20    1.50
  -1  -1   5   28.40    2.20
   1  -1  -5   26.80    2.20
  -1  -1   5   26.00    2.20
   1  -1  -5   28.40    2.30
   1   1  -5   28.10    1.60
   1   1  -5   26.40    1.50
  -1   1   5   27.40    2.50
  -1   1   5   28.40    2.00
   1   1  -5   27.20    2.40
   0  -1   5  233.68    9.10
   0  -1  -5  227.88    8.10
   0  -1  -5  235.78    8.70
   0  -1   5  233.48    8.90
   0  -1   5  241.38    8.10
   0  -1  -5  236.08    9.20
   0   1   5  247.48    9.60
   0   1  -5  240.58    9.30
   0   1   5  250.57    9.20
   0   1  -5  244.88    8.30
   0   1  -5  256.57    8.70
  -1  -1  -5   11.90    1.60
  -1  -1  -5   12.50    1.80
   1  -1   5   14.90    2.20
   1  -1   5   14.50    1.30
  -1  -1  -5   14.50    1.30
   1   1   5   13.10    2.10
  -1   1  -5   12.40    1.80
  -1   1  -5   15.50    1.50
  -1   1  -5   14.10    1.60
  -1   1  -5   12.30    1.60
  -1   1  -5   16.20    1.80
   2  -1   5   16.60    1.80
  -2  -1  -5   12.40    2.00
  -2  -1  -5   18.20    1.60
  -2  -1  -5   14.40    2.10
  -2  -1  -5   12.50    2.00
   2  -1   5   14.50    1.40
   2  -1   5   14.40    2.80
  -2  -1  -5   17.20    1.40
   2  -1   5   12.30    2.00
  -2   1  -5   16.80    2.10
  -2   1  -5   10.60    1.90
   2   1   5   13.90    2.30
   2   1   5   13.80    2.40
  -2   1  -5   13.00    1.80
  -2   1  -5   17.70    2.30
  -2   1  -5   15.40    1.60
   2   1   5   16.70    1.90
  -2   1  -5   14.90    1.90
  -3  -1  -5  310.47   10.80
   3  -1   5  310.87   12.30
   3  -1   5  310.57   10.90
   3  -1   5  292.47   16.00
  -3  -1  -5  308.97   11.70
  -3   1  -5  285.37   12.30
  -3   1  -5  310.77   12.50
  -3   1  -5  301.67   10.90
  -3   1  -5  296.67   11.50
  -3   1  -5  315.77   12.10
   3   1   5  315.17   12.80
   3   1   5  310.37   11.20
  -4  -1  -5   61.69    3.50
  -4  -1  -5   62.89    3.30
  -4  -1  -5   65.99    3.90
   4  -1   5   64.99    3.50
   4   1   5   70.69    3.80
  -4   1  -5   73.09    4.30
  -4   1  -5   64.29    3.40
  -5  -1  -5   19.30    2.00
   5  -1   5   19.90    1.50
  -5  -1  -5   13.50    1.30
  -5   1  -5   16.50    1.20
  -5   1  -5   16.80    1.60
   7  -2  -5    3.40    0.90
  -7   2   5    4.20    1.00
  -7   2   5    5.40    0.90
  -7   2   5    3.30    0.90
   7   2  -5    2.70    1.10
   6  -2  -5  481.25   16.10
  -6  -2   5  464.25   16.60
   6  -2  -5  480.45   17.20
  -6  -2   5  466.75   15.80
   6   2  -5  494.05   17.90
  -6   2   5  475.45   17.10
  -6   2   5  490.55   16.10
  -5  -2   5  211.48    9.30
   5  -2  -5  238.28   10.40
  -5  -2   5  226.58    9.40
  -5  -2   5  244.38    8.90
   5  -2  -5  244.88    9.00
  -5  -2   5  228.78    9.30
  -5   2   5  249.88    9.20
  -5   2   5  247.98    8.90
  -5   2   5  228.98   10.00
  -5   2   5  233.18   10.00
   5   2  -5  245.68   10.50
   5   2  -5  236.18   11.30
   4  -2  -5   64.69    3.40
  -4  -2   5   64.39    3.90
   4  -2  -5   71.69    4.40
  -4  -2   5   56.29    3.50
  -4  -2   5   64.09    3.30
  -4   2   5   63.19    4.20
  -4   2   5   60.49    3.30
   4   2  -5   65.39    4.80
  -4   2   5   60.69    4.30
  -4   2   5   68.79    4.10
  -4   2   5   64.09    3.50
   4   2  -5   61.89    4.30
  -4   2   5   70.39    4.20
   3  -2  -5  973.60   30.60
  -3  -2   5  927.71   29.20
  -3  -2   5  906.71   29.90
   3  -2  -5  910.21   28.90
  -3  -2   5  854.91   28.80
  -3  -2   5  926.31   29.10
  -3   2   5  957.20   30.50
  -3   2   5  935.31   30.70
  -3   2   5  925.11   30.30
   3   2  -5  950.30   31.50
   2  -2  -5 1319.37   42.20
   2  -2  -5 1370.86   43.50
  -2  -2   5 1379.06   42.60
  -2  -2   5 1332.37   43.40
  -2  -2   5 1394.56   42.30
  -2  -2   5 1370.36   41.90
  -2   2   5 1420.36   42.80
   2   2  -5 1403.96   44.30
  -2   2   5 1347.97   43.40
  -2   2   5 1392.66   43.80
  -1  -2   5  196.88    7.70
  -1  -2   5  206.08    7.30
   1  -2  -5  207.48    8.30
   1  -2  -5  194.88    6.90
  -1  -2   5  208.68    7.10
  -1  -2   5  207.48    8.00
   1  -2  -5  191.28    7.90
  -1   2   5  204.58    7.90
  -1   2   5  202.98    8.70
   1   2  -5  193.88    8.60
   0  -2   5  284.67   10.40
   0  -2  -5  268.87   10.20
   0  -2  -5  280.47    9.50
   0  -2  -5  281.37   10.80
   0  -2   5  286.17    9.50
   0  -2   5  286.97   10.80
   0   2  -5  278.77   10.70
   0   2   5  256.27   10.60
   0   2  -5  279.57    9.90
   0   2  -5  296.77   11.00
   0   2   5  302.27   10.50
   0   2   5  275.67   11.00
  -1  -2  -5  365.76   12.10
  -1  -2  -5  359.96   12.90
  -1  -2  -5  356.56   13.40
   1  -2   5  378.86   13.30
   1  -2   5  362.66   13.50
   1  -2   5  367.66   12.10
  -1   2  -5  361.66   13.10
   1   2   5  381.36   13.90
  -1   2  -5  354.86   13.10
   1   2   5  342.67   12.50
  -1   2  -5  337.57   13.20
   1   2   5  389.66   13.20
  -1   2  -5  376.66   13.40
  -1   2  -5  352.06   12.20
   1   2   5  379.16   13.80
  -1   2  -5  341.97   12.50
  -1   2  -5  372.06   12.80
  -2  -2  -5    1.40    1.20
   2  -2   5    2.00    1.50
   2  -2   5    1.80    1.10
  -2  -2  -5    2.80    0.80
  -2  -2  -5    2.20    1.30
   2  -2   5    3.30    1.00
  -2   2  -5    4.70    1.40
   2   2   5    0.40    1.00
  -2   2  -5    2.10    1.20
  -2   2  -5    2.80    1.40
   2   2   5    3.20    1.20
  -2   2  -5    0.70    1.10
  -2   2  -5    2.10    1.00
  -2   2  -5    4.20    1.20
   2   2   5    3.10    1.60
   2   2   5    4.80    1.60
   2   2   5    3.20    1.10
  -2   2  -5    3.90    1.20
   2   2   5    5.10    1.30
   3  -2   5  208.88    7.50
  -3  -2  -5  197.78    8.30
  -3  -2  -5  214.98    7.80
  -3  -2  -5  205.88    7.10
   3  -2   5  197.78    7.60
   3  -2   5  219.38   10.00
   3  -2   5  197.38    9.00
  -3   2  -5  213.68    8.70
  -3   2  -5  189.38    8.80
  -3   2  -5  211.98    9.20
  -3   2  -5  204.38    8.00
   3   2   5  208.48    8.10
   3   2   5  201.48    9.50
  -3   2  -5  202.38    8.50
  -3   2  -5  209.88    7.70
  -4  -2  -5  108.39    5.00
  -4  -2  -5  119.09    5.40
  -4  -2  -5  110.29    4.70
   4  -2   5  112.89    4.70
  -4   2  -5  107.09    4.70
   4   2   5  108.89    5.10
  -4   2  -5  105.79    5.60
  -5  -2  -5   15.80    1.30
   5   2   5   17.70    1.60
  -5   2  -5   18.90    1.70
   7  -3  -5  278.47    9.30
  -7   3   5  275.47    9.90
  -7   3   5  280.07    9.30
   7   3  -5  284.47   10.50
  -7   3   5  268.97    9.40
   6  -3  -5  129.39    5.50
   6  -3  -5  133.89    6.00
  -6  -3   5  124.09    5.90
  -6   3   5  124.99    6.20
  -6   3   5  129.39    5.60
  -6   3   5  135.89    5.40
   6   3  -5  125.59    6.60
  -5  -3   5  159.88    6.50
   5  -3  -5  166.38    6.70
  -5   3   5  161.58    6.70
   5   3  -5  170.58    8.30
  -5   3   5  164.58    7.90
  -5   3   5  172.18    7.10
  -4  -3   5   45.20    3.20
  -4  -3   5   46.40    2.30
  -4  -3   5   50.59    2.80
   4  -3  -5   45.20    2.80
  -4   3   5   48.70    3.10
  -4   3   5   51.09    4.00
  -4   3   5   47.90    3.00
   4   3  -5   46.10    3.40
   4   3  -5   49.00    4.00
  -4   3   5   49.70    3.80
  -4   3   5   53.09    3.70
   4   3  -5   46.70    4.40
   3  -3  -5  257.37    8.80
   3  -3  -5  267.47   10.40
  -3  -3   5  255.77    9.40
  -3  -3   5  247.68    8.90
  -3  -3   5  239.18    9.50
  -3  -3   5  242.78    8.60
  -3  -3   5  252.77    9.30
  -3   3   5  259.77   10.70
  -3   3   5  261.07   10.30
  -3   3   5  263.57    9.30
   3   3  -5  243.68    9.70
   3   3  -5  240.28   11.20
  -3   3   5  256.07   10.10
   3   3  -5  243.38    9.90
   3   3  -5  215.88    9.90
  -2  -3   5  111.09    5.10
  -2  -3   5  121.99    5.60
   2  -3  -5  118.79    5.90
  -2  -3   5  110.59    5.40
  -2  -3   5  121.49    4.70
   2   3  -5  115.19    5.60
  -2   3   5  122.19    5.90
  -2   3   5  124.29    6.40
   2   3  -5  122.59    6.70
  -2   3   5  127.69    6.10
   2   3  -5  120.29    5.90
   1  -3  -5  179.78    7.90
  -1  -3   5  189.18    7.90
  -1  -3   5  188.08    7.10
   1  -3  -5  182.28    7.70
  -1  -3   5  170.78    6.90
  -1  -3   5  187.78    6.60
   1  -3  -5  167.48    6.50
   1   3  -5  177.38    7.70
  -1   3   5  192.68    7.30
   1   3  -5  157.78    8.20
   1   3  -5  179.68    8.00
  -1   3   5  183.58    7.80
  -1   3   5  185.48    8.20
  -1   3   5  186.28    7.60
   0  -3   5  105.09    4.30
   0  -3  -5  108.79    5.10
   0  -3   5   99.89    5.40
   0  -3  -5   98.89    4.30
   0  -3  -5  111.69    5.70
   0   3   5  101.79    5.40
   0   3  -5   98.59    5.40
   0   3   5   91.09    5.50
   0   3   5  102.79    5.50
   0   3  -5  108.09    5.20
   0   3  -5   95.39    4.40
   0   3   5  108.09    5.10
   0   3   5   98.99    4.70
   0   3  -5  105.89    4.90
   0   3  -5   98.69    5.00
   0   3  -5   94.69    6.50
   0   3  -5  103.79    5.70
   1  -3   5  145.99    5.80
  -1  -3  -5  136.59    7.00
  -1  -3  -5  139.09    6.50
  -1  -3  -5  137.49    5.70
   1  -3   5  139.49    6.70
  -1   3  -5  149.79    6.70
   1   3   5  148.59    6.60
   1   3   5  129.69    7.10
   1   3   5  140.39    6.10
  -1   3  -5  140.89    6.40
   1   3   5  145.09    7.00
  -1   3  -5  154.48    7.10
   1   3   5  148.49    7.30
  -1   3  -5  149.79    6.10
  -1   3  -5  145.59    5.90
   1   3   5  144.99    5.80
  -1   3  -5  149.49    6.90
  -2  -3  -5   11.40    2.20
  -2  -3  -5    9.40    1.70
   2  -3   5   12.30    2.20
   2  -3   5   10.50    1.60
  -2  -3  -5   13.50    1.60
   2  -3   5   16.10    2.50
   2   3   5   16.30    2.40
  -2   3  -5   13.60    1.90
  -2   3  -5   11.70    2.00
  -2   3  -5   14.80    1.80
   2   3   5   13.00    2.20
   2   3   5   14.50    2.30
   2   3   5   11.50    1.70
  -2   3  -5   12.50    2.00
   2   3   5   19.30    3.00
  -2   3  -5   15.90    2.50
  -2   3  -5   17.30    2.40
   3  -3   5   43.10    2.70
  -3  -3  -5   41.70    2.40
  -3  -3  -5   46.30    2.80
   3  -3   5   54.69    5.00
   3   3   5   54.79    5.60
   3   3   5   44.80    3.20
  -3   3  -5   48.50    3.80
  -3   3  -5   44.60    2.80
   3   3   5   49.40    3.10
  -3   3  -5   42.40    2.90
  -3   3  -5   45.40    3.30
  -3   3  -5   43.10    3.70
  -4  -3  -5   82.99    3.70
   4  -3   5   76.49    3.20
  -4  -3  -5   81.39    3.90
  -4   3  -5   78.79    3.30
   4   3   5   79.19    3.90
  -4   3  -5   70.79    3.90
  -4   3  -5   81.89    4.50
  -5  -3  -5  132.19    4.70
  -5   3  -5  143.49    5.40
   7  -4  -5  118.79    4.30
  -7   4   5  120.79    4.70
  -7   4   5  120.09    4.20
   7   4  -5  115.99    5.00
  -7   4   5  108.79    4.30
  -6  -4   5   33.00    2.60
   6  -4  -5   30.60    2.40
   6  -4  -5   31.00    2.10
  -6   4   5   34.20    2.40
   6   4  -5   34.80    3.10
  -6   4   5   32.60    2.10
  -6   4   5   34.10    2.80
   5  -4  -5   85.09    4.10
  -5   4   5   82.59    4.90
  -5   4   5   78.29    4.30
   5   4  -5   84.89    5.30
  -5   4   5   79.69    5.40
  -4  -4   5  265.37    9.40
  -4  -4   5  279.87    9.70
  -4  -4   5  244.98   11.00
   4  -4  -5  258.97    9.70
  -4   4   5  283.07   11.40
  -4   4   5  291.57   11.00
   4   4  -5  271.97   10.60
  -4   4   5  283.07   10.10
  -4   4   5  300.97   10.40
   4   4  -5  256.97   13.30
   4   4  -5  269.27   10.60
   4   4  -5  259.57   11.40
  -4   4   5  283.47   12.40
  -3  -4   5   43.60    3.10
  -3  -4   5   43.80    2.60
  -3  -4   5   38.90    2.40
   3  -4  -5   38.80    3.50
  -3  -4   5   46.10    3.20
  -3   4   5   45.50    3.50
  -3   4   5   41.20    2.80
  -3   4   5   43.70    3.50
   3   4  -5   44.00    2.60
   3   4  -5   37.80    3.80
   3   4  -5   41.10    4.10
   3   4  -5   41.90    3.20
   3   4  -5   48.00    3.50
  -3   4   5   43.00    2.80
  -3   4   5   40.00    3.90
  -2  -4   5   64.99    3.90
   2  -4  -5   65.49    4.30
  -2  -4   5   65.89    4.10
  -2  -4   5   67.19    3.30
   2  -4  -5   69.89    4.50
  -2  -4   5   70.79    3.80
   2   4  -5   70.99    3.70
   2   4  -5   70.69    4.50
  -2   4   5   68.19    3.70
   2   4  -5   65.89    4.20
  -2   4   5   76.19    4.50
   2   4  -5   81.19    7.50
   2   4  -5   69.19    3.50
  -2   4   5   69.99    4.20
  -1  -4   5    1.10    0.70
  -1  -4   5   -0.40    0.80
   1  -4  -5    0.70    1.10
   1  -4  -5    0.10    0.90
  -1  -4   5   -0.30    0.70
   1   4  -5    0.70    0.80
   1   4  -5    1.60    1.00
  -1   4   5    1.10    0.80
  -1   4   5    0.00    0.90
   1   4  -5    0.30    0.90
  -1   4   5    0.80    0.90
   1   4  -5    2.60    1.30
  -1   4   5   -0.30    0.90
  -1   4   5    0.10    1.20
   1   4  -5    0.40    0.70
  -1   4   5   -0.70    1.50
   0  -4  -5   57.79    3.20
   0  -4  -5   62.99    4.50
   0  -4  -5   67.79    4.10
   0  -4   5   61.69    4.20
   0  -4   5   68.39    3.30
   0   4   5   69.29    3.80
   0   4  -5   66.39    4.30
   0   4   5   61.19    3.00
   0   4  -5   66.29    4.70
   0   4  -5   63.59    3.40
   0   4   5   67.69    4.50
   0   4   5   59.59    3.60
   0   4   5   68.99    4.50
   0   4  -5   57.59    3.50
   0   4  -5   51.79    4.40
   0   4  -5   69.49    4.10
   0   4   5   59.79    5.10
   1  -4   5   12.40    2.10
   1  -4   5   15.70    2.50
  -1  -4  -5   18.70    3.00
  -1  -4  -5   13.50    1.70
   1  -4   5   15.00    2.30
  -1  -4  -5   16.70    2.60
   1   4   5   17.00    2.30
  -1   4  -5   14.20    1.90
  -1   4  -5   15.40    2.10
   1   4   5   19.30    3.20
  -1   4  -5   13.00    2.10
  -1   4  -5   19.10    2.20
  -1   4  -5   16.20    2.50
   1   4   5   16.70    1.70
   1   4   5   14.30    2.10
   1   4   5   11.40    2.70
  -1   4  -5   16.10    2.60
   1   4   5   17.40    2.10
  -2  -4  -5  311.77   10.60
   2  -4   5  293.77   10.60
   2  -4   5  296.27   11.80
   2  -4   5  258.47   15.60
   2   4   5  293.77   12.00
   2   4   5  297.17   11.00
  -2   4  -5  302.57   11.90
  -2   4  -5  315.67   11.10
  -2   4  -5  304.67   10.80
  -2   4  -5  291.67   12.00
  -2   4  -5  273.37   14.10
   2   4   5  318.87   10.80
  -2   4  -5  300.17   11.70
   2   4   5  293.47   11.50
   3  -4   5  101.39    4.60
   3   4   5   93.29    4.90
  -3   4  -5   94.99    5.40
  -3   4  -5   99.49    4.40
  -3   4  -5   98.49    5.20
   3   4   5  102.99    4.50
  -3   4  -5  100.49    4.60
   3   4   5   97.09    4.70
   3   4   5   97.29    5.20
   4  -4   5    8.00    1.00
  -4  -4  -5   10.30    1.20
  -4   4  -5    5.70    0.90
   4   4   5    8.90    1.30
  -4   4  -5    6.30    1.30
   4   4   5    7.90    1.20
  -4   4  -5    9.10    1.10
  -6  -5   5   19.50    1.90
   6  -5  -5   23.70    1.70
  -6   5   5   27.40    1.90
  -6   5   5   25.70    1.60
   6   5  -5   23.10    2.10
  -6   5   5   24.40    2.10
   5  -5  -5   26.00    1.90
  -5   5   5   25.50    2.20
   5   5  -5   21.50    2.80
  -5   5   5   29.00    2.10
  -5   5   5   29.00    2.70
  -4  -5   5   39.70    2.60
  -4  -5   5   38.80    2.30
  -4   5   5   40.20    3.00
   4   5  -5   49.99    3.40
  -4   5   5   39.50    3.90
   4   5  -5   44.10    3.40
  -4   5   5   43.20    2.80
   4   5  -5   41.10    3.00
   4   5  -5   36.00    2.30
  -4   5   5   45.90    3.50
  -3  -5   5   77.29    3.70
  -3  -5   5   78.19    4.60
  -3  -5   5   72.69    3.60
  -3  -5   5   68.49    4.40
   3   5  -5   70.69    6.00
  -3   5   5   68.09    3.80
  -3   5   5   83.59    4.70
   3   5  -5   76.49    4.60
  -3   5   5   74.89    5.40
  -3   5   5   76.39    4.00
   3   5  -5   72.59    4.60
  -3   5   5   70.09    4.40
   3   5  -5   77.49    3.80
   3   5  -5   79.09    4.70
  -2  -5   5    9.60    2.00
  -2  -5   5   10.90    1.90
  -2  -5   5    7.00    1.50
  -2  -5   5    8.20    1.80
  -2  -5   5    7.80    1.30
   2  -5  -5    9.30    2.00
   2  -5  -5   14.90    2.60
  -2   5   5   10.20    2.30
  -2   5   5   12.20    1.60
  -2   5   5    7.20    1.70
   2   5  -5    9.00    1.40
   2   5  -5    9.30    2.10
   2   5  -5    9.10    2.20
   2   5  -5    9.70    1.50
  -2   5   5   11.00    2.00
   2   5  -5   12.00    2.00
  -1  -5   5 1531.95   46.60
  -1  -5   5 1517.45   47.80
  -1  -5   5 1536.35   48.10
   1  -5  -5 1440.86   48.80
   1  -5  -5 1494.25   48.00
   1   5  -5 1535.15   48.20
  -1   5   5 1525.35   47.10
   1   5  -5 1537.85   48.70
  -1   5   5 1518.25   48.30
  -1   5   5 1550.54   49.10
  -1   5   5 1542.45   48.30
   1   5  -5 1330.17   49.60
   0  -5  -5   28.30    2.20
   0  -5   5   36.00    3.10
   0  -5   5   33.20    2.40
   0  -5  -5   28.90    3.60
   0  -5   5   32.50    3.20
   0  -5  -5   27.50    2.90
   0   5   5   33.70    2.80
   0   5  -5   29.20    3.00
   0   5   5   27.30    2.70
   0   5   5   29.00    2.00
   0   5   5   29.80    4.10
   0   5   5   29.60    3.10
   0   5  -5   29.20    2.90
   0   5  -5   30.70    2.40
   0   5   5   31.50    3.20
   0   5  -5   30.40    2.50
   1  -5   5   67.29    4.80
  -1  -5  -5   70.79    3.70
   1  -5   5   69.89    3.60
  -1   5  -5   60.19    4.40
   1   5   5   71.29    3.40
   1   5   5   67.09    4.20
   1   5   5   69.39    4.60
  -1   5  -5   71.59    4.40
  -1   5  -5   60.09    4.40
   1   5   5   66.99    3.90
   1   5   5   60.39    4.80
  -1   5  -5   66.39    3.70
  -1   5  -5   64.59    3.80
  -2  -5  -5  111.89    4.90
   2  -5   5  112.19    5.00
  -2   5  -5  115.99    5.10
   2   5   5  110.99    5.70
   2   5   5  105.29    4.90
   2   5   5  115.49    5.20
  -2   5  -5  118.69    5.30
  -2   5  -5  110.69    5.80
   2   5   5  111.79    6.10
  -2   5  -5  118.49    5.80
  -2   5  -5  124.69    6.30
   3  -5   5  125.49    4.90
  -3  -5  -5  126.29    4.70
  -3  -5  -5  124.59    4.90
   3   5   5  114.89    5.40
  -3   5  -5  116.29    5.80
   3   5   5  120.49    4.90
   3   5   5  124.59    5.10
  -3   5  -5  124.69    5.70
   3   5   5  123.59    6.80
  -3   5  -5  131.39    5.60
  -3   5  -5  124.59    5.00
   4  -5   5   14.10    1.10
   4   5   5   18.10    1.20
  -4   5  -5   16.90    1.10
  -4   5  -5   18.60    1.50
  -6   6   5   34.50    1.90
   5  -6  -5   40.20    2.60
  -5   6   5   42.40    2.20
  -5   6   5   43.30    2.80
  -5   6   5   39.70    2.20
   5   6  -5   43.00    2.70
  -4  -6   5   16.10    1.40
   4   6  -5   19.70    2.10
  -4   6   5   15.90    1.90
  -4   6   5   16.00    1.60
  -4   6   5   18.40    2.10
   4   6  -5   14.20    2.00
   4   6  -5   15.90    1.70
   4   6  -5   15.80    1.60
  -4   6   5   17.40    1.70
  -3  -6   5   31.20    2.10
  -3  -6   5   30.60    2.10
   3   6  -5   31.30    2.80
  -3   6   5   27.40    2.50
  -3   6   5   28.60    2.20
   3   6  -5   31.90    2.80
  -3   6   5   33.40    2.80
   3   6  -5   29.40    2.10
  -2  -6   5  112.09    4.90
  -2  -6   5  113.29    6.10
  -2  -6   5  113.19    4.90
  -2   6   5  119.39    5.10
   2   6  -5  104.59    5.00
  -2   6   5  115.49    5.90
   2   6  -5  124.99    6.30
   2   6  -5  114.09    5.90
  -1  -6   5   76.79    3.70
  -1  -6   5   65.89    4.00
   1   6  -5   72.19    4.80
   1   6  -5   84.79    4.80
  -1   6   5   83.09    4.00
  -1   6   5   85.59    4.90
  -1   6   5   77.79    4.10
   1   6  -5   67.39    3.90
   1   6  -5   74.79    3.70
   0  -6   5  110.19    6.40
   0  -6   5  124.69    5.10
   0  -6  -5  116.89    5.10
   0   6  -5  121.89    6.40
   0   6   5  117.39    4.70
   0   6  -5  116.79    6.10
   0   6  -5  117.29    5.20
   0   6   5  122.49    5.60
   0   6   5  131.49    7.40
   0   6  -5  105.59    5.30
   0   6   5  119.89    6.20
   1  -6   5   67.09    3.40
  -1  -6  -5   67.49    3.50
   1   6   5   67.59    3.70
  -1   6  -5   66.39    4.30
  -1   6  -5   71.89    3.60
   1   6   5   63.99    4.30
  -1   6  -5   66.79    3.70
   1   6   5   66.59    3.30
  -1   6  -5   65.59    4.20
   1   6   5   67.29    4.00
   2  -6   5   75.09    3.40
  -2  -6  -5   75.29    3.30
   2   6   5   66.89    3.30
  -2   6  -5   76.99    3.60
  -2   6  -5   72.99    3.70
  -2   6  -5   64.79    4.00
   2   6   5   67.19    4.10
   2   6   5   59.59    3.70
  -2   6  -5   67.99    3.40
   2   6   5   72.59    4.20
   3  -6   5   55.89    2.50
  -3  -6  -5   60.19    2.50
  -3  -6  -5   57.59    2.60
  -3   6  -5   54.69    2.40
   3   6   5   53.99    3.00
   3   6   5   57.09    2.50
  -3   6  -5   59.69    3.20
  -3   6  -5   56.29    2.60
  -5  -7   5   12.70    1.10
  -4  -7   5    9.40    0.90
   4   7  -5    9.60    1.10
  -4   7   5    6.90    1.70
  -4   7   5    9.10    0.90
   4   7  -5    7.40    0.80
  -3  -7   5  245.38    8.50
   3   7  -5  232.08    8.50
  -3   7   5  246.68    8.90
   3   7  -5  262.47    9.50
  -3   7   5  257.17    8.60
   3   7  -5  251.97    9.50
  -2  -7   5   22.90    1.60
  -2  -7   5   23.90    1.70
  -2   7   5   28.60    2.10
   2   7  -5   22.20    2.20
  -2   7   5   20.10    2.10
   2   7  -5   24.90    1.90
   2   7  -5   24.40    2.30
  -1  -7   5    3.30    0.90
  -1  -7   5    4.20    0.90
  -1   7   5    4.30    1.70
   1   7  -5    3.00    1.00
   1   7  -5    3.40    0.90
  -1   7   5    3.30    1.30
  -1   7   5    3.30    1.00
   1   7  -5    6.80    1.50
   0  -7   5   -0.20    0.40
   0  -7   5   -2.10    0.90
   0  -7  -5   -0.30    0.70
   0   7   5   -0.70    0.70
   0   7  -5   -0.10    0.60
   0   7   5    0.70    0.60
   0   7   5   -0.90    0.70
   0   7  -5    0.10    0.60
   0   7  -5   -0.20    0.60
   0   7  -5    0.30    0.60
   1  -7   5  135.69    5.10
  -1  -7  -5  132.09    5.00
  -1   7  -5  136.29    5.10
   1   7   5  130.79    5.60
  -1   7  -5  143.09    5.70
   1   7   5  123.59    4.90
   1   7   5  126.89    5.30
  -1   7  -5  134.79    5.90
   1   7   5  129.19    5.90
  -1   7  -5  138.29    5.30
   2  -7   5    6.40    0.80
  -2  -7  -5    9.80    1.00
   2   7   5    7.00    1.10
  -2   7  -5    7.60    0.80
  -2   7  -5    7.60    0.90
   2   7   5    7.40    1.20
   2   7   5    5.60    0.80
  -2   7  -5    6.30    1.10
   3   8  -5  151.48    5.50
   3   8  -5  157.28    5.60
   3   8  -5  149.88    5.50
  -2  -8   5   12.70    1.00
   2   8  -5   12.80    1.30
   2   8  -5   14.60    1.30
  -1  -8   5   26.00    1.50
   1   8  -5   26.40    1.60
  -1   8   5   24.10    1.70
   1   8  -5   25.80    1.90
   1   8  -5   25.70    1.90
   0  -8   5  141.79    5.30
   0  -8   5  150.98    5.20
   0   8  -5  152.68    5.60
   0   8   5  150.48    5.80
   0   8  -5  149.69    5.70
   0   8  -5  155.38    5.60
  -1   8  -5   49.20    2.30
   1   8   5   47.90    2.30
  -1   8  -5   46.90    1.90
  -7   0   6    7.20    1.50
   7   0  -6    9.90    1.20
  -7   0   6    9.20    1.20
   7   0  -6   10.30    1.70
  -6   0   6    2.50    1.00
   6   0  -6    0.20    0.70
   6   0  -6    0.80    1.40
  -6   0   6    0.40    1.00
  -6   0   6    0.40    0.80
   5   0  -6  474.15   18.60
  -5   0   6  467.35   16.70
  -5   0   6  499.35   16.40
  -5   0   6  471.75   17.30
   5   0  -6  479.45   16.10
  -4   0   6   27.90    2.30
   4   0  -6   25.40    2.90
  -4   0   6   26.20    2.70
  -4   0   6   24.10    2.60
  -4   0   6   23.60    2.60
   4   0  -6   25.30    2.00
  -4   0   6   24.70    2.00
   3   0  -6  221.58    8.10
  -3   0   6  230.08    9.30
  -3   0   6  235.08    9.50
  -3   0   6  210.28    8.30
   3   0  -6  241.08   10.00
  -3   0   6  219.28    9.20
   2   0  -6    1.90    0.90
  -2   0   6    0.70    0.90
   2   0  -6    0.60    0.80
  -2   0   6   -0.10    0.60
  -2   0   6    0.90    0.90
  -2   0   6    0.30    1.00
   2   0  -6    1.40    0.60
   1   0  -6  119.49    4.70
   1   0  -6  122.59    5.10
  -1   0   6  121.39    5.60
  -1   0   6  123.99    6.10
   1   0  -6  121.79    5.50
   1   0  -6  128.69    6.10
  -1   0   6  127.69    5.40
   0   0  -6  118.09    5.90
   0   0   6  122.89    5.70
   0   0   6  131.99    6.30
   0   0  -6  122.19    5.20
   0   0  -6  120.79    4.70
   0   0   6  127.79    5.70
   1   0   6  186.58    8.00
   1   0   6  196.58    8.50
   1   0   6  181.28    7.10
  -1   0  -6  178.68    7.40
  -1   0  -6  191.88    7.80
  -1   0  -6  188.28    7.00
  -1   0  -6  180.08    6.40
  -1   0  -6  175.98    7.90
   2   0   6  725.73   23.40
   2   0   6  739.23   25.40
  -2   0  -6  699.93   25.40
   2   0   6  716.33   23.70
  -2   0  -6  698.43   24.10
  -2   0  -6  716.83   24.10
   2   0   6  759.72   25.20
  -3   0  -6  165.98    7.30
   3   0   6  168.28    6.70
  -3   0  -6  163.58    7.10
  -3   0  -6  162.58    6.60
   3   0   6  167.08    8.20
  -4   0  -6   26.10    2.10
  -4   0  -6   26.00    2.30
  -4   0  -6   31.60    2.10
  -7  -1   6   12.80    1.30
   7  -1  -6   13.20    1.90
  -7   1   6   14.50    1.50
   7   1  -6   12.70    1.90
  -7   1   6   13.30    1.50
  -7   1   6   13.20    1.30
  -6  -1   6   57.39    3.70
   6  -1  -6   63.69    4.40
  -6  -1   6   60.49    3.40
   6  -1  -6   54.79    3.20
  -6   1   6   58.09    3.90
  -6   1   6   61.19    3.20
   6   1  -6   62.39    4.50
  -6   1   6   64.39    3.50
   5  -1  -6   10.80    1.60
  -5  -1   6   12.00    1.70
  -5  -1   6    9.60    1.80
  -5   1   6    9.70    2.00
   5   1  -6    5.70    2.60
   5   1  -6   11.50    1.30
  -5   1   6    9.40    1.50
   5   1  -6   10.50    2.10
  -5   1   6   12.90    1.90
  -4  -1   6  191.78    7.40
   4  -1  -6  170.28    7.20
  -4  -1   6  195.48    8.30
   4  -1  -6  172.88    8.80
  -4   1   6  188.28   10.90
  -4   1   6  204.78    9.30
   4   1  -6  191.98    6.90
  -4   1   6  184.78    7.20
   4   1  -6  185.58    9.40
  -4   1   6  195.48    7.60
   3  -1  -6  284.67   11.50
   3  -1  -6  289.17    9.80
  -3  -1   6  271.77    9.90
  -3  -1   6  282.87   10.80
   3   1  -6  284.67    9.60
  -3   1   6  284.97   11.00
  -3   1   6  273.77   10.90
   3   1  -6  254.77   11.60
  -3   1   6  267.37   10.00
  -3   1   6  293.47   11.40
  -2  -1   6  723.63   24.20
  -2  -1   6  718.03   23.40
  -2  -1   6  724.53   24.20
   2  -1  -6  733.83   23.00
   2  -1  -6  760.62   24.10
   2  -1  -6  754.22   24.80
  -2   1   6  725.83   23.50
  -2   1   6  691.63   24.30
   2   1  -6  690.93   24.10
  -2   1   6  735.93   24.80
   2   1  -6  763.92   25.30
   2   1  -6  717.63   22.80
   2   1  -6  735.43   22.80
  -1  -1   6  655.93   21.50
  -1  -1   6  631.74   19.90
   1  -1  -6  664.63   22.10
  -1  -1   6  635.14   21.20
   1  -1  -6  644.14   21.10
  -1  -1   6  645.84   21.80
   1  -1  -6  630.44   20.30
  -1   1   6  653.13   22.30
   1   1  -6  643.04   20.10
  -1   1   6  640.74   21.50
  -1   1   6  637.34   21.50
   1   1  -6  627.04   20.20
   1   1  -6  641.54   22.20
  -1   1   6  659.63   21.40
   0  -1   6   61.49    2.70
   0  -1  -6   67.19    3.00
   0  -1  -6   61.49    3.50
   0  -1  -6   61.69    4.00
   0  -1   6   60.09    3.70
   0  -1   6   66.99    4.20
   0   1   6   60.89    3.70
   0   1  -6   59.29    3.90
   0   1   6   63.09    3.80
   0   1  -6   65.49    3.10
   0   1   6   71.79    4.00
   0   1   6   69.59    4.40
   0   1  -6   64.69    3.80
   1  -1   6  186.68    9.90
  -1  -1  -6  165.38    7.60
   1  -1   6  167.98    7.60
  -1  -1  -6  172.48    7.30
  -1  -1  -6  175.78    6.40
  -1  -1  -6  181.38    6.70
   1  -1   6  164.18    6.00
   1   1   6  164.18   10.40
  -1   1  -6  171.48    6.90
   1   1   6  186.88    8.10
  -1   1  -6  181.08    6.80
  -1   1  -6  180.88    7.60
   1   1   6  168.38    7.20
  -1   1  -6  169.38    6.50
   1   1   6  175.38    6.80
  -1   1  -6  162.78    7.60
  -2  -1  -6   27.20    2.70
   2  -1   6   22.40    1.50
  -2  -1  -6   29.10    2.20
  -2  -1  -6   25.40    1.60
   2  -1   6   28.10    3.60
   2  -1   6   29.30    2.90
   2  -1   6   28.90    2.40
  -2   1  -6   32.70    2.80
  -2   1  -6   22.70    2.90
  -2   1  -6   27.00    2.80
  -2   1  -6   27.30    2.20
   2   1   6   32.80    3.40
   2   1   6   27.70    2.60
   2   1   6   26.20    3.00
  -3  -1  -6   79.89    5.00
   3  -1   6   85.49    5.40
  -3  -1  -6   84.99    4.60
  -3  -1  -6   91.99    4.30
   3  -1   6   91.99    5.50
   3   1   6   94.29    5.60
  -3   1  -6   89.29    4.30
  -3   1  -6   93.19    5.00
   3   1   6   93.79    4.50
  -3   1  -6   90.39    4.70
   4  -1   6   44.50    2.40
  -4  -1  -6   44.90    2.70
  -4  -1  -6   42.10    2.50
  -4   1  -6   40.70    2.80
   4   1   6   41.80    2.90
  -4   1  -6   39.50    2.70
   5   1   6    3.40    0.90
   7  -2  -6   17.00    1.40
   7  -2  -6   20.60    1.80
  -7   2   6   21.50    1.80
  -7   2   6   19.30    1.60
  -7   2   6   18.70    1.50
   7   2  -6   17.40    2.00
  -6  -2   6  148.59    6.10
   6  -2  -6  147.39    6.30
  -6   2   6  161.28    6.20
  -6   2   6  156.58    7.20
  -6   2   6  159.28    6.50
   6   2  -6  152.18    7.60
   5  -2  -6   52.49    5.70
  -5  -2   6   32.00    2.90
  -5  -2   6   38.10    2.60
   5  -2  -6   33.60    2.60
   5   2  -6   30.20    4.30
  -5   2   6   34.80    2.50
  -5   2   6   32.10    3.20
  -5   2   6   29.00    3.90
  -5   2   6   37.30    2.80
   5   2  -6   32.20    3.40
   4  -2  -6    3.40    0.90
   4  -2  -6    1.80    1.50
  -4  -2   6    7.30    1.30
  -4  -2   6    5.20    1.40
  -4  -2   6    1.40    1.10
  -4   2   6    2.10    1.30
  -4   2   6    4.20    1.20
  -4   2   6    2.90    1.10
   4   2  -6    3.60    1.70
  -4   2   6    6.60    1.70
  -4   2   6    2.50    1.50
   4   2  -6    4.70    1.70
  -3  -2   6  107.59    5.30
   3  -2  -6  111.79    5.90
  -3  -2   6   94.69    4.80
  -3  -2   6  101.99    4.50
   3  -2  -6  104.29    4.40
  -3  -2   6  102.29    3.80
  -3  -2   6  102.89    4.60
  -3   2   6  106.09    4.80
  -3   2   6  101.89    5.50
   3   2  -6   97.59    6.30
   3   2  -6   95.99    5.20
  -3   2   6  102.29    5.90
  -3   2   6  101.79    5.60
   2  -2  -6   50.49    3.60
   2  -2  -6   46.30    3.40
  -2  -2   6   44.30    2.50
   2  -2  -6   43.60    2.40
  -2  -2   6   46.30    2.20
  -2  -2   6   43.30    2.60
  -2  -2   6   47.80    3.10
  -2  -2   6   40.70    3.10
  -2   2   6   46.40    3.30
  -2   2   6   42.20    2.80
  -2   2   6   43.60    3.30
   2   2  -6   42.50    3.70
   2   2  -6   41.60    3.20
  -2   2   6   43.20    3.30
  -2   2   6   40.80    3.50
   1  -2  -6   20.20    2.30
  -1  -2   6   23.30    2.40
   1  -2  -6   22.70    1.70
  -1  -2   6   19.80    1.80
  -1  -2   6   25.80    2.40
   1  -2  -6   23.50    2.20
  -1  -2   6   21.10    1.50
  -1   2   6   23.80    2.50
   1   2  -6   22.00    1.90
   1   2  -6   22.10    2.60
  -1   2   6   20.40    2.10
  -1   2   6   25.50    3.20
  -1   2   6   27.00    2.40
   1   2  -6   22.60    2.30
   0  -2  -6  354.36   12.00
   0  -2   6  354.46   11.80
   0  -2  -6  349.87   13.60
   0  -2   6  336.97   12.10
   0  -2   6  351.76   13.20
   0  -2  -6  362.96   13.00
   0  -2   6  353.76   13.20
   0  -2  -6  348.77   11.90
   0   2  -6  339.27   13.00
   0   2  -6  365.16   12.40
   0   2  -6  360.66   12.10
   0   2   6  349.47   13.00
   0   2   6  367.16   13.20
   0   2   6  401.46   13.20
   0   2   6  375.46   14.10
   0   2  -6  360.46   13.30
   0   2   6  346.87   12.50
   0   2   6  359.46   13.60
   0   2  -6  347.67   13.60
  -1  -2  -6   40.00    3.40
  -1  -2  -6   43.00    2.60
  -1  -2  -6   37.90    3.10
   1  -2   6   38.50    3.40
   1  -2   6   49.30    3.60
  -1  -2  -6   43.90    2.50
   1  -2   6   40.40    2.40
   1   2   6   46.20    3.80
   1   2   6   41.60    2.90
   1   2   6   44.90    3.30
  -1   2  -6   49.90    3.50
  -1   2  -6   46.20    3.10
  -1   2  -6   44.90    2.90
  -1   2  -6   41.40    3.40
  -1   2  -6   41.90    2.60
   1   2   6   41.00    3.90
  -2  -2  -6   75.19    3.50
   2  -2   6   76.69    3.60
   2  -2   6   84.99    5.00
   2  -2   6   84.39    5.40
  -2  -2  -6   81.69    4.00
  -2   2  -6   78.19    4.70
  -2   2  -6   79.59    3.80
   2   2   6   73.39    4.40
   2   2   6   80.19    5.50
  -2   2  -6   85.69    4.20
   2   2   6   81.79    5.40
   2   2   6   80.29    4.30
  -2   2  -6   84.59    4.80
  -3  -2  -6  248.28    8.80
  -3   2  -6  238.58    9.40
   3   2   6  238.18    9.00
  -3   2  -6  232.08    9.60
  -3   2  -6  233.78    8.80
   4  -2   6   28.30    2.30
  -4  -2  -6   28.10    2.00
  -4  -2  -6   32.40    2.00
   4   2   6   31.50    2.20
  -4   2  -6   32.30    1.90
  -4   2  -6   29.20    2.30
   7  -3  -6  135.19    5.20
  -7   3   6  148.99    5.70
   7   3  -6  137.49    6.10
  -7   3   6  146.09    5.40
  -7   3   6  150.48    5.30
  -6  -3   6  148.89    5.70
   6  -3  -6  154.78    6.10
  -6   3   6  151.68    6.20
  -6   3   6  151.98    5.90
  -6   3   6  154.38    6.90
   6   3  -6  135.89    7.00
  -5  -3   6   94.69    4.40
   5  -3  -6   87.99    4.40
  -5   3   6   96.89    4.50
   5   3  -6   79.59    5.30
  -5   3   6   96.99    5.50
  -5   3   6   94.79    4.70
  -5   3   6   96.69    5.40
   4  -3  -6  177.98    7.10
  -4  -3   6  172.88    7.50
   4  -3  -6  176.08    8.80
  -4  -3   6  175.88    7.70
  -4  -3   6  187.18    7.10
  -4  -3   6  168.28    6.00
   4   3  -6  191.78   10.00
  -4   3   6  185.88    7.30
  -4   3   6  187.48    8.50
  -4   3   6  182.28    7.40
   4   3  -6  179.28    8.40
  -4   3   6  184.98    8.30
  -4   3   6  188.18    9.20
   4   3  -6  178.78    7.70
   3  -3  -6  342.37   13.50
  -3  -3   6  339.17   11.30
  -3  -3   6  335.47   11.80
  -3  -3   6  335.47   12.50
   3  -3  -6  347.37   11.70
  -3  -3   6  326.77   12.60
   3   3  -6  342.37   13.00
   3   3  -6  318.97   14.50
   3   3  -6  352.06   13.10
  -3   3   6  346.57   12.10
  -3   3   6  354.46   14.10
   3   3  -6  331.17   12.20
  -3   3   6  364.56   13.40
  -3   3   6  343.77   13.10
  -3   3   6  325.97   12.00
  -2  -3   6   16.70    1.70
   2  -3  -6   18.80    2.80
   2  -3  -6   14.10    1.40
  -2  -3   6   15.20    2.10
   2  -3  -6   19.30    2.90
  -2  -3   6   14.60    1.40
  -2  -3   6   14.10    1.80
  -2  -3   6   19.10    2.30
   2   3  -6   13.40    1.80
   2   3  -6   14.90    3.30
  -2   3   6   14.30    2.20
   2   3  -6   20.40    2.90
   2   3  -6   14.80    1.60
  -2   3   6   15.40    2.40
  -2   3   6   13.80    1.70
   1  -3  -6  156.58    7.90
   1  -3  -6  159.98    7.00
  -1  -3   6  148.49    7.30
  -1  -3   6  145.09    6.20
   1  -3  -6  148.69    5.70
  -1  -3   6  147.39    5.80
  -1   3   6  167.58    6.60
   1   3  -6  151.28    6.00
  -1   3   6  157.08    7.10
  -1   3   6  138.39    7.00
   1   3  -6  148.89    6.30
   1   3  -6  150.68    6.90
  -1   3   6  159.98    8.60
   1   3  -6  140.39    7.70
   1   3  -6  156.38    7.30
  -1   3   6  154.28    6.40
   0  -3   6   31.40    2.80
   0  -3  -6   30.50    2.10
   0  -3   6   27.80    2.90
   0  -3   6   27.80    2.10
   0  -3  -6   32.10    2.90
   0  -3  -6   29.10    3.10
   0  -3   6   27.80    2.50
   0   3  -6   30.10    2.70
   0   3  -6   29.20    2.90
   0   3   6   29.50    2.10
   0   3  -6   27.90    2.30
   0   3  -6   30.70    2.40
   0   3   6   32.20    2.60
   0   3   6   37.10    2.90
   0   3   6   31.30    3.30
   0   3  -6   28.90    3.40
   0   3   6   31.00    3.80
   0   3   6   31.90    3.10
   1  -3   6   27.70    3.20
  -1  -3  -6   24.80    3.00
   1  -3   6   28.60    3.00
  -1  -3  -6   19.40    2.50
   1  -3   6   25.70    2.00
  -1  -3  -6   26.80    2.00
   1   3   6   26.60    3.00
   1   3   6   24.50    3.00
  -1   3  -6   19.30    2.50
  -1   3  -6   25.80    2.70
  -1   3  -6   27.60    3.90
   1   3   6   26.00    3.40
  -1   3  -6   25.80    2.70
   1   3   6   23.60    2.70
  -1   3  -6   27.50    2.90
   1   3   6   27.10    2.60
  -2  -3  -6    1.40    0.70
  -2  -3  -6    1.00    0.90
   2  -3   6    1.90    1.20
   2  -3   6   -0.40    0.70
  -2   3  -6   -0.60    0.80
  -2   3  -6    1.20    0.80
  -2   3  -6    0.00    0.90
   2   3   6    0.10    1.10
   2   3   6    0.80    1.30
  -2   3  -6    0.20    0.80
   2   3   6   -0.40    1.00
  -3  -3  -6   22.60    1.40
  -3  -3  -6   22.60    1.90
   3  -3   6   21.70    1.50
  -3   3  -6   20.60    2.20
  -3   3  -6   23.00    2.40
   3   3   6   21.50    2.30
  -3   3  -6   26.00    1.80
  -3   3  -6   24.60    2.00
   3   3   6   17.70    2.40
  -4  -3  -6   16.30    1.40
  -4  -3  -6   14.30    1.30
  -4   3  -6   14.80    1.50
   4   3   6   14.40    1.60
  -4   3  -6   14.50    1.40
  -7   4   6  133.79    4.60
  -7   4   6  122.79    4.60
   7   4  -6  137.99    5.20
  -7   4   6  135.89    5.00
   6  -4  -6  168.18    6.70
   6  -4  -6  167.18    6.40
  -6   4   6  169.18    6.30
  -6   4   6  175.18    6.60
   6   4  -6  166.98    7.40
  -6   4   6  177.98    7.20
   5  -4  -6    3.70    1.00
  -5  -4   6    1.90    0.90
  -5   4   6    4.60    1.30
  -5   4   6    3.70    1.20
  -5   4   6    4.60    1.20
  -5   4   6    3.20    1.00
   5   4  -6    2.80    1.40
  -4  -4   6  102.49    4.40
  -4  -4   6   95.49    3.80
   4  -4  -6   97.69    4.50
  -4   4   6   99.89    5.70
  -4   4   6   92.79    5.30
  -4   4   6   86.19    4.60
   4   4  -6   92.09    5.00
   4   4  -6   93.69    5.40
  -4   4   6  103.69    4.70
   4   4  -6   95.49    4.80
  -3  -4   6   11.40    1.50
   3  -4  -6    9.00    2.60
   3  -4  -6   10.00    2.30
  -3  -4   6   11.60    2.00
  -3  -4   6    7.70    1.80
  -3  -4   6   10.80    1.90
   3  -4  -6    9.30    1.40
  -3  -4   6    7.40    1.10
   3   4  -6    7.60    1.70
   3   4  -6    8.60    2.30
  -3   4   6   10.50    1.90
  -3   4   6    9.10    1.70
  -3   4   6    9.50    2.40
  -3   4   6    7.50    1.40
  -3   4   6    9.90    1.80
   3   4  -6    8.60    1.80
   3   4  -6    6.30    1.50
   3   4  -6    9.00    1.60
   2  -4  -6  179.38    8.60
  -2  -4   6  182.88    7.80
   2  -4  -6  165.08   10.90
   2  -4  -6  173.38    6.70
  -2  -4   6  183.38    6.80
  -2  -4   6  191.68    8.10
  -2  -4   6  186.08    7.00
  -2  -4   6  184.08    7.60
   2   4  -6  166.58    9.50
  -2   4   6  192.38    9.40
  -2   4   6  184.58    8.30
   2   4  -6  184.78    7.80
   2   4  -6  179.38    8.40
   2   4  -6  174.08    7.20
  -2   4   6  189.28    8.20
  -2   4   6  172.78    7.40
  -1  -4   6  218.18    9.60
   1  -4  -6  214.18    7.80
   1  -4  -6  215.38    9.70
  -1  -4   6  223.28    8.00
  -1  -4   6  214.18    8.70
  -1   4   6  201.28   10.20
   1   4  -6  217.18    9.10
   1   4  -6  204.18    9.50
  -1   4   6  223.28    8.60
   1   4  -6  218.18   10.60
   1   4  -6  226.18    8.60
  -1   4   6  207.28    9.20
  -1   4   6  223.78    8.60
   1   4  -6  220.78    8.20
  -1   4   6  209.98    9.40
   0  -4   6   36.60    2.40
   0  -4  -6   37.00    2.30
   0  -4   6   31.60    2.90
   0  -4   6   37.30    3.60
   0  -4  -6   39.10    3.30
   0  -4  -6   39.90    3.70
   0   4   6   24.60    3.50
   0   4   6   36.30    2.90
   0   4   6   33.10    3.20
   0   4   6   34.50    3.40
   0   4   6   34.00    3.40
   0   4   6   32.60    2.80
   0   4  -6   35.30    3.30
   0   4  -6   32.40    3.00
   0   4  -6   32.80    2.50
   0   4  -6   37.10    2.80
   1  -4   6   26.90    2.20
  -1  -4  -6   29.30    2.20
   1  -4   6   23.40    2.80
  -1   4  -6   27.80    2.80
  -1   4  -6   28.50    2.90
   1   4   6   30.80    2.30
   1   4   6   32.10    2.90
  -1   4  -6   30.10    2.40
   1   4   6   24.50    2.80
  -1   4  -6   30.80    2.50
   1   4   6   29.60    3.50
   1   4   6   28.50    2.70
   2  -4   6   83.99    4.00
  -2  -4  -6   91.99    4.10
  -2  -4  -6   89.59    4.00
  -2   4  -6   93.29    5.00
  -2   4  -6   93.19    4.50
  -2   4  -6   89.09    4.20
   2   4   6   91.49    4.80
  -2   4  -6   90.89    5.10
   2   4   6   88.99    4.50
   2   4   6   87.09    4.80
   3  -4   6   98.39    3.90
  -3  -4  -6  103.19    4.30
  -3  -4  -6  105.89    4.20
  -3   4  -6  101.59    5.00
  -3   4  -6  101.09    4.10
   3   4   6  101.59    4.50
   3   4   6  105.09    4.50
  -3   4  -6  101.79    5.00
   4  -4   6   37.80    1.90
  -4  -4  -6   36.10    1.80
  -4  -4  -6   32.70    1.90
  -4   4  -6   33.80    2.00
   4   4   6   37.10    1.90
   6  -5  -6    8.20    1.00
  -6   5   6    7.90    1.10
  -6   5   6    7.40    1.10
   6   5  -6   11.60    1.80
  -6   5   6   11.40    1.10
   5  -5  -6   53.09    2.90
  -5   5   6   58.09    3.70
  -5   5   6   63.09    3.10
  -5   5   6   56.89    3.10
   5   5  -6   67.29    3.80
  -4  -5   6   60.09    2.80
   4  -5  -6   56.19    3.20
  -4  -5   6   62.09    3.10
   4   5  -6   57.39    3.60
  -4   5   6   59.89    3.90
   4   5  -6   65.39    3.60
  -4   5   6   67.69    3.50
  -4   5   6   60.09    3.30
  -4   5   6   69.69    4.20
   4   5  -6   65.69    3.90
  -3  -5   6    3.20    1.00
  -3  -5   6    2.10    0.70
   3  -5  -6    2.10    1.00
  -3  -5   6    1.80    1.50
  -3   5   6    0.00    1.00
  -3   5   6    1.80    1.10
  -3   5   6    1.00    1.00
   3   5  -6    1.90    0.80
   3   5  -6    1.50    1.00
   3   5  -6    1.10    0.80
  -2  -5   6  163.28    7.60
  -2  -5   6  152.88    6.80
  -2  -5   6  165.08    6.20
  -2  -5   6  168.78    6.40
   2  -5  -6  159.18    6.20
  -2   5   6  149.49    7.10
   2   5  -6  157.58    7.10
   2   5  -6  158.88    7.80
  -2   5   6  160.08    6.70
   2   5  -6  147.39    6.50
  -2   5   6  160.88    7.50
   1  -5  -6  261.07    9.20
  -1  -5   6  255.37   11.10
  -1  -5   6  266.77   10.20
  -1  -5   6  268.07    9.40
   1   5  -6  260.37   10.00
   1   5  -6  264.47    9.60
  -1   5   6  268.77   10.80
  -1   5   6  263.27    9.90
   1   5  -6  266.07   10.60
   1   5  -6  245.78   11.00
  -1   5   6  271.07   10.00
   0  -5  -6   81.99    3.80
   0  -5   6   81.09    5.40
   0  -5   6   82.09    3.90
   0   5  -6   77.79    4.00
   0   5   6   82.29    6.90
   0   5  -6   79.89    4.30
   0   5   6   77.19    3.70
   0   5  -6   90.79    6.20
   0   5   6   82.39    5.10
   0   5   6   80.49    4.40
  -1  -5  -6   47.80    2.70
   1  -5   6   47.60    2.80
   1   5   6   44.80    3.50
  -1   5  -6   44.00    3.50
   1   5   6   45.10    3.20
  -1   5  -6   47.60    3.40
  -1   5  -6   42.70    2.90
  -1   5  -6   46.60    2.90
   1   5   6   46.30    2.70
   1   5   6   45.30    3.10
  -2  -5  -6  229.48    8.00
  -2  -5  -6  241.88    8.00
   2  -5   6  218.98    8.00
  -2   5  -6  231.18    9.10
  -2   5  -6  228.28    8.10
   2   5   6  225.48    9.00
   2   5   6  220.58    8.30
  -2   5  -6  227.18    8.80
  -2   5  -6  225.38    8.30
   2   5   6  207.38    8.70
  -3  -5  -6   19.40    1.40
   3  -5   6   21.50    1.30
  -3  -5  -6   19.60    1.50
  -3   5  -6   19.30    1.40
  -3   5  -6   19.30    1.40
  -3   5  -6   23.10    1.80
   3   5   6   21.00    1.60
  -5  -6   6    0.00    0.80
   5   6  -6    0.30    1.10
  -5   6   6    1.30    0.50
  -5   6   6    2.20    0.80
  -4  -6   6   19.40    1.90
  -4   6   6   19.00    2.00
  -4   6   6   17.70    1.80
   4   6  -6   16.90    1.70
  -4   6   6   14.00    2.20
  -3  -6   6    2.90    0.70
  -3  -6   6    4.10    0.90
   3   6  -6    3.20    0.80
  -3   6   6    2.80    0.90
  -3   6   6    0.30    1.20
   3   6  -6    1.70    0.90
   3   6  -6    1.80    0.90
  -3   6   6    3.40    1.10
  -2  -6   6   21.00    1.80
  -2  -6   6   17.10    1.60
  -2   6   6   16.30    1.90
   2   6  -6   16.90    2.50
  -2   6   6   17.10    2.30
   2   6  -6   15.70    1.60
   2   6  -6   19.50    2.10
   1  -6  -6   47.70    2.70
  -1  -6   6   58.79    3.10
  -1  -6   6   50.79    3.20
  -1   6   6   54.89    3.10
  -1   6   6   52.39    3.70
   1   6  -6   56.69    3.30
  -1   6   6   53.19    3.20
   1   6  -6   49.99    2.90
   1   6  -6   54.29    3.50
   1   6  -6   55.09    3.90
   0  -6  -6   29.10    2.00
   0  -6   6   29.80    2.00
   0   6  -6   26.10    2.10
   0   6   6   27.10    1.80
   0   6  -6   31.70    2.60
   0   6  -6   28.60    2.70
   0   6   6   26.30    2.30
   0   6  -6   27.40    2.30
   0   6   6   28.30    2.80
   0   6   6   26.80    2.20
  -1  -6  -6  252.17    8.60
   1  -6   6  244.68    8.60
  -1   6  -6  245.48    8.70
  -1   6  -6  257.97    9.00
   1   6   6  237.78    9.20
   1   6   6  233.08    9.60
   1   6   6  263.97    9.60
  -1   6  -6  238.28    9.60
   1   6   6  239.28    8.40
  -1   6  -6  265.97    9.90
   2  -6   6    2.40    0.70
  -2  -6  -6    3.20    0.70
  -2  -6  -6    2.80    0.70
  -2   6  -6    2.20    0.70
  -2   6  -6    2.60    0.90
  -2   6  -6    2.90    0.90
   2   6   6    1.80    0.80
   2   6   6    2.00    0.70
  -2   6  -6    3.00    0.70
  -3  -6  -6  107.09    3.90
   3  -6   6  114.59    4.20
  -3   6  -6  113.69    4.70
  -3   6  -6  124.69    4.40
  -4   7   6   27.00    1.40
   4   7  -6   25.20    1.60
  -3  -7   6   70.99    2.90
   3   7  -6   71.89    3.00
  -3   7   6   70.69    3.10
  -3   7   6   72.59    3.40
   3   7  -6   73.79    3.40
   3   7  -6   66.39    3.50
  -2  -7   6   39.10    2.00
  -2  -7   6   40.90    2.10
  -2   7   6   40.20    2.20
   2   7  -6   41.20    2.20
  -2   7   6   44.10    2.80
   2   7  -6   37.60    2.70
   2   7  -6   44.50    2.70
   1  -7  -6   13.80    1.40
  -1  -7   6   14.20    1.20
  -1  -7   6   10.50    1.20
   1   7  -6   10.10    1.20
  -1   7   6   13.80    1.40
   1   7  -6   12.70    1.60
   1   7  -6   11.20    1.70
  -1   7   6   13.40    1.80
   0  -7   6  135.09    5.00
   0  -7   6  134.89    5.10
   0  -7   6  134.69    5.10
   0  -7  -6  135.69    5.00
   0   7   6  134.29    5.80
   0   7  -6  132.49    5.60
   0   7  -6  140.69    5.30
   0   7   6  136.39    5.20
   0   7  -6  146.49    5.90
  -1  -7  -6   56.69    2.40
   1  -7   6   56.79    2.60
   1  -7   6   56.79    2.40
  -1  -7  -6   48.60    2.30
  -1   7  -6   56.39    2.60
   1   7   6   58.19    2.90
   1   7   6   55.79    2.80
  -1   7  -6   49.90    2.50
  -1   7  -6   53.49    2.70
  -1   7  -6   54.69    2.60
   2  -7   6   45.80    1.80
   2   7   6   42.60    2.00
   2   8  -6   49.90    2.20
   2   8  -6   38.40    2.20
   2   8  -6   45.50    1.80
  -1   8   6   27.80    1.70
   1   8  -6   28.10    1.30
   1   8  -6   29.10    1.50
   1   8  -6   27.00    1.60
   0   8   6   35.60    1.80
  -7   0   7    8.40    1.10
   7   0  -7    5.50    1.30
  -7   0   7    5.20    1.30
  -6   0   7   36.50    2.90
   6   0  -7   33.80    2.00
  -6   0   7   35.30    2.60
   6   0  -7   31.90    3.30
  -5   0   7    1.40    1.10
  -5   0   7    1.20    0.80
   5   0  -7    0.60    0.80
  -5   0   7    0.70    0.90
  -4   0   7    7.30    1.70
   4   0  -7    9.40    1.40
  -4   0   7    9.20    1.60
   4   0  -7    4.40    2.00
  -4   0   7    5.20    2.00
   4   0  -7    7.50    2.00
   3   0  -7   30.50    3.00
   3   0  -7   41.80    4.40
  -3   0   7   31.80    4.50
   3   0  -7   30.90    2.10
   3   0  -7   38.10    3.50
  -3   0   7   33.30    2.40
  -3   0   7   31.20    3.20
  -3   0   7   32.40    2.90
   2   0  -7    0.30    0.50
  -2   0   7    0.60    0.80
  -2   0   7   -0.90    0.70
   2   0  -7    2.60    0.90
  -2   0   7    1.80    1.00
   2   0  -7    1.50    0.90
  -2   0   7    1.00    0.90
  -2   0   7    1.00    1.20
   1   0  -7  441.76   15.10
   1   0  -7  446.46   14.60
  -1   0   7  470.75   16.80
  -1   0   7  443.86   15.60
   1   0  -7  435.36   14.80
  -1   0   7  452.95   15.80
   1   0  -7  447.16   15.80
   1   0  -7  439.36   16.70
  -1   0   7  453.05   15.90
  -1   0   7  444.96   14.70
   0   0   7  128.99    6.50
   0   0   7  118.89    6.00
   0   0   7  122.89    6.60
   0   0  -7  105.69    6.10
   0   0  -7  113.99    5.30
   0   0   7  114.49    5.00
   0   0  -7  118.59    5.00
   0   0  -7  121.89    5.80
   0   0  -7  114.69    4.50
   1   0   7  102.49    6.20
  -1   0  -7  101.99    5.30
  -1   0  -7   90.99    5.10
   1   0   7  101.49    5.80
   1   0   7   94.19    4.90
  -1   0  -7  106.49    4.70
   1   0   7   98.69    5.80
  -2   0  -7  409.96   13.50
   2   0   7  397.06   13.40
  -2   0  -7  401.86   14.40
   2   0   7  390.06   13.70
   2   0   7  331.97   18.70
   3   0   7  229.98    8.30
  -3   0  -7  236.68    8.50
  -3   0  -7  227.98    8.90
   4   0   7    1.10    0.60
  -4   0  -7    0.00    0.60
   7  -1  -7   26.80    2.30
  -7  -1   7   25.10    1.90
  -7   1   7   29.50    1.90
  -7   1   7   28.90    1.60
  -7   1   7   31.00    2.60
   7   1  -7   29.90    2.50
  -6  -1   7  107.89    5.10
  -6  -1   7  112.69    4.90
   6  -1  -7   97.29    5.60
   6  -1  -7  107.79    4.50
  -6   1   7  105.89    4.90
  -6   1   7   93.19    4.20
  -6   1   7  106.79    5.40
   6   1  -7  106.19    5.80
   5  -1  -7    0.00    0.70
  -5  -1   7    0.20    0.90
  -5  -1   7    0.60    1.00
  -5   1   7    0.20    0.80
  -5   1   7   -0.30    0.80
   5   1  -7    0.60    1.30
  -5   1   7   -1.00    0.60
  -4  -1   7  220.98    9.70
   4  -1  -7  233.88   10.80
  -4  -1   7  227.58    8.90
   4  -1  -7  245.68    8.70
  -4   1   7  218.88    8.50
  -4   1   7  232.48    9.90
  -4   1   7  217.68    9.40
  -4   1   7  231.88   10.50
   4   1  -7  235.28    8.10
  -4   1   7  234.78   10.10
   4   1  -7  219.08   11.10
   3  -1  -7   87.09    4.10
  -3  -1   7   86.29    4.20
   3  -1  -7   80.29    4.80
   3  -1  -7   85.69    5.60
  -3  -1   7   80.99    5.00
  -3  -1   7   86.89    5.20
  -3   1   7   83.79    4.90
  -3   1   7   86.19    5.10
   3   1  -7   90.89    3.70
  -3   1   7   85.49    4.20
  -3   1   7   82.59    4.10
  -3   1   7   85.49    5.40
   3   1  -7   93.29    6.00
   3   1  -7   77.99    4.80
   2  -1  -7  175.68    6.70
  -2  -1   7  170.68    8.00
  -2  -1   7  177.58    6.80
  -2  -1   7  170.18    7.50
   2  -1  -7  179.38    7.40
   2  -1  -7  175.38    7.40
  -2  -1   7  173.78    7.80
  -2  -1   7  181.08    7.30
  -2   1   7  189.38    8.10
  -2   1   7  181.98    8.50
   2   1  -7  185.18    7.80
  -2   1   7  175.58    7.90
   2   1  -7  172.78    6.30
  -2   1   7  174.78    7.70
  -2   1   7  174.98    7.30
   1  -1  -7   78.69    6.60
  -1  -1   7   74.39    3.50
  -1  -1   7   68.09    4.50
   1  -1  -7   62.69    3.20
   1  -1  -7   72.49    4.00
  -1  -1   7   71.29    4.20
   1  -1  -7   65.39    3.30
  -1  -1   7   68.39    4.10
   1  -1  -7   68.09    4.00
   1   1  -7   70.99    4.20
   1   1  -7   73.29    4.60
  -1   1   7   68.19    4.20
  -1   1   7   67.89    4.10
  -1   1   7   69.69    4.10
   1   1  -7   66.59    2.90
   1   1  -7   69.89    4.80
  -1   1   7   67.69    6.90
  -1   1   7   68.99    4.00
   0  -1  -7    8.20    1.80
   0  -1   7    9.70    1.60
   0  -1   7    9.10    1.60
   0  -1  -7   13.00    1.40
   0  -1  -7   15.10    1.60
   0  -1  -7    8.40    1.60
   0  -1   7   10.70    2.00
   0  -1   7   13.50    1.50
   0   1  -7   10.00    1.90
   0   1   7   10.20    1.80
   0   1   7   13.70    2.50
   0   1   7   11.00    1.80
   0   1   7   10.30    2.50
   0   1   7   15.30    1.90
   0   1  -7   11.70    1.60
   0   1  -7   12.40    2.00
   1  -1   7   14.40    1.70
   1  -1   7   13.00    1.90
  -1  -1  -7   14.80    2.40
   1  -1   7   18.30    2.80
  -1  -1  -7   15.30    1.80
   1  -1   7   13.00    2.30
  -1  -1  -7   13.10    2.40
  -1  -1  -7   14.60    1.30
  -1   1  -7   13.50    1.80
  -1   1  -7   15.40    2.30
   1   1   7   14.80    1.90
   1   1   7   17.50    2.00
   1   1   7   11.00    3.10
   1   1   7   10.90    1.90
   2  -1   7  502.15   18.50
  -2  -1  -7  504.95   16.80
   2  -1   7  510.65   17.30
  -2  -1  -7  514.25   17.70
   2   1   7  465.65   18.60
  -2   1  -7  501.45   16.90
   2   1   7  523.95   17.00
  -2   1  -7  500.45   17.70
  -3  -1  -7   94.79    4.30
   3  -1   7  100.79    4.10
  -3  -1  -7   91.69    4.70
   3  -1   7   97.49    4.30
   3   1   7  101.89    4.50
  -3   1  -7  102.39    4.40
  -4  -1  -7   37.80    2.50
   4   1   7   39.20    1.90
  -4   1  -7   35.80    1.90
   7  -2  -7  110.69    5.10
   7   2  -7  117.09    5.30
  -7   2   7  114.29    5.00
  -7   2   7  119.09    4.60
  -7   2   7  120.99    4.30
   6  -2  -7   22.30    1.80
  -6  -2   7   18.00    1.80
  -6   2   7   18.80    1.70
  -6   2   7   16.10    1.80
  -6   2   7   15.40    2.10
   6   2  -7   15.50    2.30
  -5  -2   7   31.10    2.40
  -5  -2   7   30.40    2.90
   5  -2  -7   32.60    2.40
  -5   2   7   30.60    3.10
  -5   2   7   31.10    2.60
  -5   2   7   29.90    2.30
   5   2  -7   33.50    3.30
   4  -2  -7   42.30    2.80
   4  -2  -7   33.60    6.40
  -4  -2   7   42.50    3.30
  -4  -2   7   36.20    2.80
  -4   2   7   45.80    5.70
  -4   2   7   42.40    3.60
   4   2  -7   39.80    3.40
  -4   2   7   39.30    2.90
  -4   2   7   37.00    2.70
  -4   2   7   44.60    3.70
  -3  -2   7 1009.80   31.20
   3  -2  -7  991.80   32.70
   3  -2  -7  991.20   33.40
   3  -2  -7  998.30   31.00
  -3  -2   7  938.81   32.20
  -3   2   7 1008.60   31.30
  -3   2   7 1002.50   33.70
  -3   2   7  949.80   31.20
  -3   2   7 1037.60   32.80
  -3   2   7  965.50   32.70
   3   2  -7  998.10   34.40
   3   2  -7  890.31   32.00
   2  -2  -7  217.58    8.50
  -2  -2   7  219.78    9.10
  -2  -2   7  200.08    7.10
  -2  -2   7  232.88    8.20
   2  -2  -7  213.98    9.00
   2  -2  -7  211.78    7.90
   2  -2  -7  211.88    9.70
  -2  -2   7  210.78    8.70
  -2   2   7  225.48    9.20
  -2   2   7  224.88    9.40
   2   2  -7  216.48    8.20
  -2   2   7  215.98   10.10
  -2   2   7  216.08    8.20
  -2   2   7  220.08    8.30
   2   2  -7  224.08   10.40
   2   2  -7  211.98   11.70
  -1  -2   7   37.80    3.40
   1  -2  -7   41.50    2.50
   1  -2  -7   36.50    3.40
  -1  -2   7   40.40    3.20
  -1  -2   7   36.20    1.90
  -1  -2   7   40.10    2.50
   1  -2  -7   32.00    2.90
  -1  -2   7   40.00    3.10
   1   2  -7   42.00    2.60
   1   2  -7   38.70    2.60
  -1   2   7   36.80    3.10
   1   2  -7   39.00    3.30
  -1   2   7   43.60    4.00
  -1   2   7   43.40    3.50
   1   2  -7   33.50    3.40
  -1   2   7   42.90    3.80
  -1   2   7   38.10    2.80
   0  -2  -7  117.09    4.80
   0  -2  -7  127.09    7.20
   0  -2  -7  108.59    6.30
   0  -2   7  112.29    6.00
   0  -2   7  109.09    5.90
   0  -2   7  110.79    4.30
   0  -2  -7  118.99    4.80
   0   2  -7  110.09    4.90
   0   2   7  107.19    5.70
   0   2   7  118.19    6.30
   0   2  -7  103.89    6.30
   0   2   7  114.69    5.20
   0   2   7  116.89    5.80
   0   2  -7  120.19    6.00
   0   2  -7  113.89    5.10
   0   2   7  115.69    6.80
   1  -2   7  160.18    5.60
  -1  -2  -7  140.19    7.70
  -1  -2  -7  157.08    6.30
   1  -2   7  156.98    8.00
   1  -2   7  161.58    7.70
  -1  -2  -7  161.68    6.10
  -1   2  -7  153.48    8.70
   1   2   7  163.48    6.70
   1   2   7  153.58    6.90
  -1   2  -7  164.08    7.40
  -1   2  -7  165.88    6.30
   1   2   7  156.18    8.30
  -1   2  -7  160.98    6.60
   1   2   7  159.28    8.00
  -2  -2  -7   91.19    3.60
  -2  -2  -7   88.39    4.50
  -2   2  -7   88.89    4.90
  -2   2  -7   92.99    5.20
  -2   2  -7   91.59    4.80
  -2   2  -7   91.09    3.90
   2   2   7   94.79    4.70
   3  -2   7   74.39    3.70
  -3  -2  -7   75.09    4.30
  -3  -2  -7   80.19    3.60
  -3   2  -7   79.39    3.80
   3   2   7   79.99    3.80
  -3   2  -7   76.69    3.80
  -3   2  -7   81.69    3.70
  -4  -2  -7   24.90    1.50
  -4   2  -7   23.50    1.30
   4   2   7   27.10    1.50
  -7   3   7    7.20    0.80
   7   3  -7    6.60    1.10
  -7   3   7    4.90    0.90
  -7   3   7    5.90    0.80
  -6  -3   7  178.78    6.60
   6  -3  -7  171.48    6.80
  -6   3   7  176.08    7.40
   6   3  -7  195.48    8.20
  -6   3   7  185.18    8.20
  -6   3   7  181.78    7.60
  -5  -3   7    1.50    2.10
   5  -3  -7    6.20    1.40
  -5  -3   7    6.30    1.20
  -5   3   7    5.10    1.40
   5   3  -7    7.70    1.80
  -5   3   7    5.60    1.40
  -5   3   7    7.00    1.30
  -5   3   7    4.00    1.20
  -4  -3   7    1.70    1.30
  -4  -3   7    2.00    1.00
   4  -3  -7    1.50    0.80
   4   3  -7    2.50    1.10
  -4   3   7    1.20    1.30
  -4   3   7    2.00    1.10
  -4   3   7    0.80    1.00
   4   3  -7    2.50    1.20
  -4   3   7    0.80    0.90
  -3  -3   7  217.68    8.20
  -3  -3   7  211.18    9.00
  -3  -3   7  209.58    8.80
   3  -3  -7  222.28    8.00
  -3  -3   7  206.98    7.10
   3  -3  -7  205.68   10.40
  -3   3   7  207.38    8.30
   3   3  -7  213.88   12.80
  -3   3   7  209.48    9.50
  -3   3   7  226.18    8.30
   3   3  -7  207.18    8.90
   3   3  -7  204.48    9.10
  -3   3   7  240.68   13.80
   2  -3  -7  307.17   13.10
  -2  -3   7  315.47   10.60
  -2  -3   7  332.17   12.30
   2  -3  -7  313.87   11.10
  -2  -3   7  334.17   13.10
   2  -3  -7  300.07   12.50
  -2   3   7  309.77   13.70
  -2   3   7  323.37   13.80
  -2   3   7  315.37   12.60
  -2   3   7  322.87   12.50
   2   3  -7  324.47   11.40
   2   3  -7  317.57   14.10
   2   3  -7  325.87   12.70
  -1  -3   7  161.68    6.10
   1  -3  -7  166.28    8.30
   1  -3  -7  161.48    6.40
  -1  -3   7  172.68    7.80
   1  -3  -7  165.18    7.70
  -1  -3   7  165.38    7.40
   1   3  -7  151.38    8.50
   1   3  -7  166.18    7.00
  -1   3   7  162.68    8.80
  -1   3   7  168.78    8.00
   1   3  -7  158.78    7.80
  -1   3   7  168.38    7.50
   1   3  -7  175.58    7.80
  -1   3   7  168.98    7.60
   0  -3  -7   91.69    4.00
   0  -3  -7   91.59    5.80
   0  -3  -7   91.59    4.10
   0  -3   7   86.79    5.10
   0  -3   7   85.09    3.80
   0   3  -7   90.49    4.30
   0   3   7   87.39    4.60
   0   3  -7   92.99    4.50
   0   3   7   89.39    5.60
   0   3   7   93.09    6.20
   0   3  -7   90.59    4.80
   0   3   7   87.09    5.00
   0   3  -7   87.89    5.30
  -1  -3  -7    4.20    0.90
   1  -3   7    3.90    0.80
  -1  -3  -7    4.40    1.10
   1  -3   7    2.30    1.40
  -1   3  -7    4.40    1.40
   1   3   7    5.40    1.50
  -1   3  -7    4.10    1.10
   1   3   7    5.10    1.60
  -1   3  -7    4.90    1.80
  -1   3  -7    4.00    1.10
   1   3   7    3.90    1.20
  -2  -3  -7   19.60    1.50
  -2  -3  -7   22.40    1.90
   2  -3   7   17.90    1.30
  -2   3  -7   19.10    1.60
   2   3   7   13.20    2.50
  -2   3  -7   18.00    2.20
  -2   3  -7   20.60    2.20
   2   3   7   16.10    1.90
  -2   3  -7   20.10    1.90
  -3  -3  -7   77.39    3.40
  -3  -3  -7   75.49    3.70
   3  -3   7   74.39    3.60
  -3   3  -7   69.99    3.40
  -3   3  -7   73.19    3.70
   3   3   7   78.89    3.60
  -3   3  -7   73.89    3.40
  -4  -3  -7   64.29    2.50
   4   3   7   65.29    2.50
   6  -4  -7   12.70    1.30
   6  -4  -7   11.50    1.50
  -6   4   7   14.20    1.70
  -6   4   7   12.70    1.30
   6   4  -7   12.30    1.60
  -6   4   7   13.90    1.40
   5  -4  -7   64.89    3.40
  -5  -4   7   60.99    3.30
  -5   4   7   63.89    4.00
   5   4  -7   65.89    3.90
  -5   4   7   70.69    4.30
  -5   4   7   68.99    3.40
  -5   4   7   65.99    3.50
  -4  -4   7   46.70    3.30
   4  -4  -7   50.39    2.90
  -4  -4   7   44.70    2.80
   4   4  -7   45.90    3.30
  -4   4   7   51.09    3.70
  -4   4   7   44.50    3.00
   4   4  -7   46.00    3.20
  -4   4   7   46.20    3.00
  -4   4   7   40.40    3.50
   3  -4  -7    6.60    1.10
  -3  -4   7    4.30    0.80
  -3  -4   7    6.20    1.30
  -3  -4   7    4.00    1.90
  -3   4   7    3.40    1.20
   3   4  -7    3.90    1.50
  -3   4   7    3.80    1.10
   3   4  -7    5.60    1.10
   3   4  -7    2.10    1.00
  -2  -4   7  316.17   10.90
  -2  -4   7  327.57   12.30
  -2  -4   7  334.57   13.10
  -2  -4   7  326.17   11.40
   2  -4  -7  322.47   11.20
  -2   4   7  323.07   12.70
  -2   4   7  316.07   12.50
  -2   4   7  326.97   11.80
   2   4  -7  314.17   11.80
   2   4  -7  326.67   11.60
   2   4  -7  336.47   13.10
  -1  -4   7  153.28    7.50
  -1  -4   7  147.79    6.90
   1  -4  -7  151.48    5.90
  -1  -4   7  140.59    5.70
   1   4  -7  155.88    6.20
   1   4  -7  157.68    6.50
  -1   4   7  136.09    7.50
   1   4  -7  162.48    7.70
  -1   4   7  156.18    6.60
   1   4  -7  149.39    6.60
  -1   4   7  150.88    7.20
   0  -4   7   24.10    4.10
   0  -4  -7   27.00    2.10
   0  -4   7   27.40    1.90
   0  -4  -7   26.90    2.00
   0   4  -7   28.40    3.00
   0   4   7   27.40    3.40
   0   4  -7   26.20    2.40
   0   4  -7   25.70    2.50
   0   4   7   27.90    2.50
   0   4  -7   27.40    2.20
   0   4   7   28.60    2.90
  -1  -4  -7  147.79    5.80
  -1  -4  -7  149.09    5.80
  -1   4  -7  161.08    6.40
   1   4   7  149.39    6.30
   1   4   7  140.49    6.60
  -1   4  -7  151.78    7.10
  -1   4  -7  149.88    6.70
  -1   4  -7  149.09    6.00
  -2  -4  -7    5.00    1.00
  -2  -4  -7    3.90    0.70
   2  -4   7    4.90    0.70
  -2   4  -7    5.20    1.10
   2   4   7    4.30    1.20
  -2   4  -7    4.10    1.10
   2   4   7    3.80    1.10
  -2   4  -7    5.80    1.30
   3  -4   7   28.60    1.90
  -3  -4  -7   27.90    1.60
  -3  -4  -7   28.20    1.90
  -3   4  -7   30.00    1.80
   3   4   7   31.00    1.80
  -3   4  -7   25.70    2.10
  -6   5   7   11.90    1.30
  -6   5   7   13.40    1.10
   5  -5  -7  163.68    6.10
  -5   5   7  173.58    6.20
  -5   5   7  157.18    6.80
   5   5  -7  162.68    7.00
   4  -5  -7    3.50    0.80
  -4  -5   7    2.50    0.90
   4   5  -7    4.90    1.10
  -4   5   7    3.90    1.30
  -4   5   7    4.10    1.30
  -4   5   7    2.90    0.90
   3  -5  -7  106.39    4.40
  -3  -5   7   99.99    3.90
  -3  -5   7   95.59    4.90
  -3  -5   7  101.59    4.50
   3   5  -7  103.89    4.80
  -3   5   7  103.29    5.40
  -3   5   7   94.79    5.00
  -3   5   7   96.09    4.60
   3   5  -7  106.69    4.40
   3   5  -7   93.29    5.10
  -2  -5   7  197.38    7.40
  -2  -5   7  192.98    7.10
   2  -5  -7  198.08    7.20
  -2  -5   7  192.58    8.00
   2   5  -7  202.18    8.90
   2   5  -7  191.48    7.80
   2   5  -7  196.08    7.60
  -2   5   7  196.78    7.80
  -2   5   7  200.38    8.60
  -1  -5   7   63.69    3.90
   1  -5  -7   64.99    3.70
  -1  -5   7   63.69    3.10
  -1  -5   7   65.39    3.40
  -1   5   7   65.09    3.70
   1   5  -7   65.29    3.70
   1   5  -7   66.09    3.60
   1   5  -7   63.59    3.40
  -1   5   7   68.89    4.30
   1   5  -7   66.59    4.30
   0  -5   7   10.60    1.70
   0  -5   7    8.00    1.10
   0  -5  -7    8.20    1.20
   0  -5  -7    7.50    1.20
   0   5  -7    9.30    1.50
   0   5  -7    8.60    1.50
   0   5   7    9.00    1.50
   0   5  -7    8.70    1.50
   0   5  -7    7.90    1.30
   0   5   7    9.00    1.70
   1  -5   7   85.19    3.50
  -1  -5  -7   86.99    4.10
  -1  -5  -7   85.39    3.70
   1   5   7   81.89    4.00
  -1   5  -7   80.79    3.70
   1   5   7   79.59    4.30
  -1   5  -7   81.39    3.90
  -1   5  -7   81.79    4.20
  -1   5  -7   88.29    4.50
  -2  -5  -7   77.09    3.10
   2  -5   7   86.59    3.20
  -2  -5  -7   77.29    3.20
  -2   5  -7   75.09    3.40
  -2   5  -7   70.79    3.40
  -2   5  -7   80.79    3.20
   2   5   7   76.99    3.40
  -2   5  -7   81.79    4.00
   2   5   7   74.99    3.70
  -3  -5  -7   16.30    1.10
   3  -5   7   17.40    1.40
  -3  -5  -7   16.30    1.30
  -5   6   7   19.60    1.20
  -4   6   7   46.50    2.70
   4   6  -7   48.90    2.50
  -4   6   7   45.80    2.60
  -4   6   7   46.90    2.40
  -3  -6   7   43.30    2.50
  -3  -6   7   41.30    2.20
  -3   6   7   42.90    2.80
  -3   6   7   42.80    3.00
   3   6  -7   38.90    2.00
   3   6  -7   39.70    2.30
   3   6  -7   40.90    2.80
  -2  -6   7  134.59    5.00
  -2  -6   7  126.49    5.80
  -2  -6   7  139.19    5.40
   2   6  -7  138.79    6.30
  -2   6   7  137.29    6.10
  -2   6   7  140.89    5.60
   2   6  -7  135.39    5.60
  -1  -6   7   18.80    1.80
  -1  -6   7   17.10    1.60
   1  -6  -7   14.60    1.30
  -1  -6   7   13.40    1.30
  -1   6   7   17.40    1.80
  -1   6   7   10.70    1.80
   1   6  -7   14.60    1.60
   1   6  -7   11.20    1.70
   1   6  -7   17.10    1.60
   0  -6   7  108.49    4.20
   0  -6   7  110.19    4.40
   0  -6   7  115.29    4.80
   0  -6  -7  111.39    4.30
   0   6  -7  101.99    4.60
   0   6   7  110.69    4.60
   0   6   7  102.99    5.10
   0   6  -7  109.59    5.20
   0   6  -7  110.79    4.60
   0   6  -7  105.69    4.40
   1  -6   7  259.37    8.50
   1  -6   7  255.87    8.30
   1  -6   7  263.77    9.00
  -1  -6  -7  236.48    8.20
  -1  -6  -7  266.97    8.60
   1   6   7  251.27    8.60
  -1   6  -7  255.67    8.60
   1   6   7  249.58    9.20
  -1   6  -7  259.87    8.70
  -1   6  -7  254.87    9.10
  -1   6  -7  247.28    8.90
   2  -6   7   18.00    1.20
   2  -6   7   19.90    1.40
  -2   6  -7   18.90    1.10
   3   7  -7   98.19    3.90
  -3   7   7   96.69    3.60
  -3   7   7   95.79    3.90
  -2  -7   7   52.99    2.10
  -2  -7   7   50.79    2.10
   2   7  -7   54.19    2.20
  -2   7   7   47.50    2.80
   2   7  -7   46.20    2.30
   2   7  -7   53.39    2.80
  -2   7   7   52.69    2.30
  -1  -7   7   12.90    1.10
  -1  -7   7   11.40    1.00
   1   7  -7   10.80    1.20
  -1   7   7   12.20    1.30
   1   7  -7    9.60    1.00
  -1   7   7   12.10    1.10
   0  -7   7   37.30    1.80
   0   7   7   44.30    1.90
   0   7   7   44.00    2.30
   0   7  -7   40.10    2.10
   0   7  -7   37.50    1.80
   0   7  -7   36.70    2.00
  -7   0   8    7.20    1.00
   7   0  -8    6.40    1.30
  -6   0   8    3.40    1.20
   6   0  -8    2.60    1.30
  -6   0   8    2.00    0.90
  -5   0   8   14.60    1.80
  -5   0   8   13.80    2.20
  -4   0   8    0.00    0.90
  -4   0   8    0.90    1.00
   4   0  -8    0.90    0.70
  -3   0   8    6.40    1.40
  -3   0   8    7.60    1.40
  -3   0   8    3.50    1.30
   3   0  -8    2.50    1.30
   3   0  -8    5.20    1.00
   3   0  -8    3.70    1.80
  -3   0   8   -2.30    1.80
  -2   0   8   14.10    2.70
  -2   0   8   16.00    2.50
   2   0  -8   12.40    1.30
   2   0  -8   11.80    1.80
   2   0  -8   11.20    2.20
  -2   0   8   13.00    2.10
  -2   0   8   12.40    1.80
  -1   0   8   78.39    4.30
  -1   0   8   82.59    5.00
  -1   0   8   78.59    5.50
   1   0  -8   75.79    5.30
   1   0  -8   78.09    4.30
   1   0  -8   81.39    4.60
   1   0  -8   77.09    3.40
  -1   0   8   76.89    4.60
  -1   0   8   77.09    4.60
   0   0   8  140.89    6.30
   0   0  -8  109.49    6.90
   0   0   8  129.29    6.60
   0   0  -8  141.99    6.60
   0   0   8  127.79    5.40
   0   0  -8  135.49    5.60
   0   0   8  129.89    7.30
   1   0   8   96.79    4.80
   1   0   8   91.39    5.80
   1   0   8   97.19    4.30
  -1   0  -8   98.19    4.50
  -1   0  -8   90.99    5.10
  -2   0  -8  121.59    5.20
  -2   0  -8  125.39    5.80
   2   0   8  121.09    5.50
  -3   0  -8   38.70    2.40
  -3   0  -8   40.10    2.20
   7  -1  -8   59.09    3.60
  -7  -1   8   47.20    2.30
   7   1  -8   53.59    3.00
  -7   1   8   48.80    2.40
  -7   1   8   49.99    2.40
  -6  -1   8   23.10    2.20
   6  -1  -8   23.50    2.60
   6  -1  -8   24.00    1.60
  -6  -1   8   21.80    2.00
  -6   1   8   21.70    2.00
  -6   1   8   24.60    3.20
  -6   1   8   26.00    1.60
   6   1  -8   23.40    2.50
   5  -1  -8    3.80    0.90
  -5  -1   8    6.10    1.60
  -5  -1   8    2.70    1.10
   5   1  -8    4.40    1.70
  -5   1   8    2.50    1.20
  -5   1   8    3.60    1.00
  -5   1   8    4.20    1.10
   4  -1  -8  150.38    6.10
  -4  -1   8  153.98    6.40
  -4  -1   8  149.19    7.30
  -4   1   8  143.19    5.90
  -4   1   8  149.59    7.20
  -4   1   8  153.48    6.40
  -4   1   8  136.69    7.30
  -3  -1   8  396.96   15.10
   3  -1  -8  393.96   16.90
   3  -1  -8  379.46   13.60
  -3  -1   8  405.76   13.90
  -3   1   8  413.26   13.90
  -3   1   8  411.86   15.00
  -3   1   8  384.66   13.70
  -3   1   8  414.86   15.40
   3   1  -8  420.06   14.90
  -3   1   8  415.76   20.40
  -2  -1   8   56.29    3.10
  -2  -1   8   58.89    4.30
   2  -1  -8   54.19    2.90
  -2  -1   8   47.70    4.30
  -2  -1   8   55.59    3.90
   2  -1  -8   51.59    3.50
   2  -1  -8   51.99    3.80
   2  -1  -8   49.50    4.30
  -2   1   8   49.40    3.70
   2   1  -8   51.29    3.60
  -2   1   8   47.60    3.90
  -2   1   8   46.40    3.80
  -2   1   8   51.59    4.60
   1  -1  -8  182.58    8.40
   1  -1  -8  188.38    8.60
  -1  -1   8  207.58    7.70
  -1  -1   8  214.88    9.80
   1  -1  -8  215.98    8.70
  -1  -1   8  201.98    8.70
   1  -1  -8  194.98   11.20
  -1  -1   8  204.88    8.80
   1   1  -8  208.08   10.40
  -1   1   8  219.78   11.70
  -1   1   8  222.28    9.00
   1   1  -8  212.78    7.90
   1   1  -8  221.48    9.00
  -1   1   8  205.48    9.10
  -1   1   8  207.28    7.90
  -1   1   8  215.18    8.70
   0  -1   8  168.58    7.90
   0  -1   8  170.68    6.40
   0  -1   8  171.78    7.50
   0  -1  -8  169.28    6.50
   0  -1  -8  175.18    7.60
   0   1   8  161.88    7.20
   0   1   8  157.48    7.90
   0   1   8  158.88    6.60
   0   1  -8  169.08    6.70
   0   1  -8  164.58    7.60
  -1  -1  -8   11.10    1.90
  -1  -1  -8   13.20    2.10
   1  -1   8    6.70    1.80
   1  -1   8   10.00    1.70
   1   1   8    9.30    1.50
  -1   1  -8   10.20    2.00
   1   1   8    9.80    1.70
   1   1   8    9.50    2.20
  -1   1  -8    8.50    1.60
  -2  -1  -8  136.39    6.20
   2  -1   8  134.79    5.70
  -2  -1  -8  141.19    5.60
  -2   1  -8  138.09    5.60
   2   1   8  136.99    5.50
  -2   1  -8  139.69    6.20
  -3  -1  -8   21.80    1.60
  -3  -1  -8   23.70    1.60
  -3   1  -8   23.70    1.70
  -3   1  -8   23.90    1.60
   3   1   8   22.10    1.40
   7  -2  -8  288.67    9.30
  -7   2   8  252.67    8.80
  -7   2   8  247.68    9.00
   7   2  -8  284.27    9.40
   6  -2  -8  128.59    4.80
  -6  -2   8  121.99    5.00
  -6   2   8  122.69    5.10
  -6   2   8  115.59    4.60
  -6   2   8  119.09    5.70
   6   2  -8  131.09    5.90
  -5  -2   8    5.80    1.30
  -5  -2   8    7.70    1.60
   5  -2  -8    8.20    1.30
  -5   2   8    6.20    1.30
  -5   2   8    6.10    1.60
  -5   2   8    6.50    1.20
   5   2  -8    5.80    1.40
   4  -2  -8  107.79    4.80
  -4  -2   8  104.49    5.70
  -4  -2   8  108.29    5.00
   4   2  -8  104.89    5.50
  -4   2   8  107.39    5.00
  -4   2   8  113.79    6.00
  -4   2   8   99.39    4.70
  -4   2   8   98.19    6.00
  -3  -2   8  259.57   10.50
   3  -2  -8  240.98   13.60
  -3  -2   8  256.77    9.30
   3  -2  -8  252.27    9.20
   3   2  -8  231.48    9.80
  -3   2   8  263.27   10.80
   3   2  -8  255.47   10.20
  -3   2   8  249.58    9.30
  -3   2   8  253.77    9.30
  -3   2   8  240.88   10.30
  -2  -2   8   64.09    4.10
   2  -2  -8   66.39    4.90
   2  -2  -8   64.89    3.40
   2  -2  -8   64.29    3.80
  -2  -2   8   71.19    3.50
  -2  -2   8   64.09    4.10
  -2   2   8   75.19    5.60
  -2   2   8   65.99    4.50
   2   2  -8   65.89    4.40
   2   2  -8   63.29    5.20
  -2   2   8   61.59    3.60
   2   2  -8   65.99    3.40
  -2   2   8   66.49    4.30
  -1  -2   8  143.09    6.80
   1  -2  -8  139.29    5.70
  -1  -2   8  145.99    5.80
   1  -2  -8  123.59    7.50
  -1  -2   8  140.49    6.70
   1  -2  -8  142.49    6.50
   1   2  -8  146.09    7.10
  -1   2   8  135.19    7.10
  -1   2   8  146.49    6.60
  -1   2   8  147.49    8.10
  -1   2   8  146.59    6.80
   1   2  -8  130.39    7.80
  -1   2   8  141.79    6.10
   1   2  -8  146.39    5.90
   0  -2  -8  235.68    8.30
   0  -2   8  220.38    9.80
   0  -2   8  233.68    8.30
   0  -2  -8  225.28    8.30
   0  -2   8  228.38    9.60
   0   2  -8  234.58    9.90
   0   2   8  224.88    9.00
   0   2   8  230.08    8.70
   0   2   8  220.38    9.30
   0   2  -8  228.58    8.70
   0   2   8  237.48   10.40
  -1  -2  -8   48.30    3.40
   1  -2   8   41.10    3.20
  -1  -2  -8   47.40    2.70
   1  -2   8   42.90    2.50
  -1  -2  -8   46.00    2.30
  -1   2  -8   43.40    2.90
  -1   2  -8   46.30    3.50
   1   2   8   46.10    2.90
   2  -2   8   41.40    2.70
  -2  -2  -8   40.40    2.40
  -2  -2  -8   43.70    2.90
  -2   2  -8   40.40    2.50
  -2   2  -8   40.60    3.50
   2   2   8   49.00    2.90
  -3  -2  -8   29.00    1.80
  -3  -2  -8   28.80    1.80
  -3   2  -8   29.80    1.90
   3   2   8   27.40    1.60
   6  -3  -8    1.80    0.60
  -6  -3   8    0.90    0.80
  -6   3   8    0.90    0.80
  -6   3   8    1.50    0.50
  -6   3   8    1.00    0.70
   6   3  -8    0.40    0.80
  -5  -3   8   15.70    1.80
  -5  -3   8   17.00    1.80
   5  -3  -8   20.80    1.80
  -5   3   8   18.70    1.70
  -5   3   8   19.70    1.80
  -5   3   8   14.00    2.00
   5   3  -8   17.00    2.20
   4  -3  -8   78.09    3.80
  -4  -3   8   69.89    4.30
  -4  -3   8   75.29    3.80
   4   3  -8   70.59    4.00
  -4   3   8   73.19    4.70
  -4   3   8   73.99    3.80
   4   3  -8   68.29    4.20
  -4   3   8   77.69    4.70
  -4   3   8   78.89    3.80
  -3  -3   8    3.10    1.10
  -3  -3   8    4.80    1.20
   3   3  -8    3.80    1.30
  -3   3   8    4.00    1.40
  -3   3   8    5.70    1.70
  -3   3   8    2.90    1.10
  -3   3   8    2.40    1.20
   2  -3  -8   20.40    1.80
  -2  -3   8   13.50    2.30
  -2  -3   8   15.90    2.10
  -2  -3   8   19.40    2.00
   2  -3  -8   21.50    3.50
  -2   3   8   18.90    3.70
  -2   3   8   17.50    2.30
   2   3  -8   20.60    2.70
  -2   3   8   19.60    2.10
   2   3  -8   21.90    1.90
  -1  -3   8   18.20    1.90
   1  -3  -8   19.20    1.70
  -1  -3   8   18.20    2.90
  -1   3   8   15.40    1.90
  -1   3   8   17.80    2.50
   1   3  -8   21.60    3.10
  -1   3   8   17.60    2.90
  -1   3   8   17.00    2.40
   1   3  -8   18.70    1.90
   0  -3   8   28.50    2.20
   0  -3  -8   32.20    2.20
   0  -3   8   31.30    2.90
   0  -3  -8   31.90    2.10
   0   3   8   34.00    3.10
   0   3  -8   34.40    3.10
   0   3   8   28.80    2.60
   0   3  -8   34.90    2.60
  -1  -3  -8   77.49    3.30
   1  -3   8   75.49    4.20
   1  -3   8   74.09    3.30
  -1  -3  -8   72.89    3.40
   1   3   8   77.49    3.90
  -1   3  -8   74.09    4.30
   1   3   8   67.59    3.70
  -1   3  -8   74.89    3.70
  -2  -3  -8    8.90    1.10
  -2  -3  -8    8.60    1.40
   2  -3   8    8.00    1.30
  -2   3  -8    9.20    1.30
   2   3   8   10.60    1.40
  -2   3  -8    9.00    1.20
  -3  -3  -8   68.69    2.90
  -3  -3  -8   72.89    2.80
  -3   3  -8   66.89    2.80
   3   3   8   74.89    2.90
   6  -4  -8    2.40    0.80
   6  -4  -8    2.40    0.90
  -6   4   8    2.30    0.90
  -6   4   8    2.20    0.60
  -6   4   8    2.10    0.60
  -5  -4   8   79.69    3.60
   5  -4  -8   86.39    3.80
  -5   4   8   87.89    3.60
  -5   4   8   84.69    4.40
  -5   4   8   87.39    3.80
   5   4  -8   78.39    3.90
   4  -4  -8   32.40    2.20
  -4  -4   8   32.90    2.60
  -4  -4   8   31.00    2.20
  -4   4   8   27.70    2.30
  -4   4   8   30.40    2.10
  -4   4   8   27.10    2.60
  -4   4   8   30.60    2.90
   4   4  -8   33.20    2.50
  -3  -4   8   31.20    2.40
   3  -4  -8   26.20    2.10
  -3  -4   8   32.50    2.60
   3   4  -8   31.50    2.80
  -3   4   8   34.90    3.00
  -3   4   8   28.30    2.90
  -3   4   8   30.40    2.40
  -2  -4   8  228.48    9.10
   2  -4  -8  222.58    8.50
  -2  -4   8  231.78    8.40
  -2  -4   8  219.68    7.40
   2  -4  -8  220.38    8.20
   2   4  -8  238.08    9.80
  -2   4   8  231.98    8.70
  -2   4   8  227.08    9.10
  -2   4   8  224.28    9.30
   2   4  -8  223.38    8.30
  -1  -4   8  115.69    5.00
  -1  -4   8  117.39    4.30
  -1  -4   8  116.79    5.80
   1   4  -8  126.09    6.20
   1   4  -8  122.09    5.20
  -1   4   8  118.79    5.20
  -1   4   8  115.49    5.90
   0  -4  -8   10.00    1.30
   0  -4   8    9.50    1.00
   0  -4   8   10.10    1.30
   0  -4  -8    8.40    1.20
   0  -4   8   10.30    1.80
   0   4   8    7.70    1.40
   0   4  -8    9.90    1.90
   0   4   8    8.10    1.60
   0   4  -8    9.20    1.40
  -1  -4  -8   63.29    2.90
   1  -4   8   62.09    2.90
  -1  -4  -8   65.49    2.90
   1  -4   8   71.69    3.80
  -1   4  -8   65.79    3.80
  -1   4  -8   61.09    3.50
   1   4   8   61.49    3.30
   1   4   8   62.89    3.50
   2  -4   8  135.39    5.00
  -2  -4  -8  151.88    5.70
   2  -4   8  143.39    5.60
  -2  -4  -8  148.49    5.20
  -2   4  -8  136.79    5.40
  -2   4  -8  142.39    5.30
   2   4   8  152.78    5.40
   5  -5  -8    5.10    0.90
  -5   5   8    4.40    1.00
  -5   5   8    5.10    0.90
   4  -5  -8   27.40    1.70
  -4  -5   8   21.40    1.60
  -4   5   8   24.70    2.20
  -4   5   8   23.10    2.10
  -4   5   8   25.30    1.90
   4   5  -8   28.50    2.20
  -3  -5   8    4.40    1.00
  -3  -5   8    1.30    1.00
  -3   5   8    1.80    1.10
  -3   5   8    1.70    0.90
   3   5  -8    3.10    1.10
  -3   5   8    3.00    1.00
  -2  -5   8  170.78    6.70
  -2  -5   8  190.48    7.00
  -2  -5   8  197.68    7.80
   2  -5  -8  193.68    7.00
  -2   5   8  192.78    7.30
   2   5  -8  186.88    8.10
  -2   5   8  185.98    7.90
   2   5  -8  197.58    7.40
  -1  -5   8   71.29    3.50
   1  -5  -8   77.79    3.40
  -1  -5   8   72.49    3.90
  -1  -5   8   73.79    2.90
   1   5  -8   77.59    3.60
   1   5  -8   77.19    4.40
  -1   5   8   72.89    3.70
  -1   5   8   75.29    4.10
   0  -5   8   17.00    1.90
   0  -5   8   15.90    1.10
   0  -5  -8   13.80    1.30
   0  -5   8   17.00    1.50
   0   5  -8   15.30    1.50
   0   5   8   15.90    1.60
   0   5  -8   15.50    1.80
   0   5   8   18.30    1.90
  -1  -5  -8   52.99    2.30
  -1  -5  -8   57.29    2.40
   1  -5   8   55.59    2.90
   1  -5   8   52.59    2.40
   1   5   8   54.99    2.70
  -1   5  -8   54.59    2.90
  -1   5  -8   52.19    2.60
   1   5   8   58.19    2.70
  -2  -5  -8    9.90    1.00
   2  -5   8   10.00    0.90
   2   5   8    9.90    0.90
  -2   5  -8    9.10    0.70
  -4   6   8   36.30    2.10
  -4   6   8   38.10    1.90
  -3  -6   8    5.30    0.80
  -3   6   8    6.20    1.00
   3   6  -8    6.80    1.00
  -3   6   8    6.70    1.10
  -2  -6   8   97.09    3.90
   2  -6  -8  102.49    3.90
   2   6  -8  103.79    4.60
  -2   6   8  101.79    4.10
   2   6  -8   95.29    3.70
  -2   6   8   99.69    4.60
   1  -6  -8   51.29    2.40
  -1  -6   8   47.90    2.50
  -1  -6   8   49.40    2.40
   1   6  -8   52.49    2.90
  -1   6   8   50.89    2.80
  -1   6   8   51.09    2.50
   1   6  -8   49.70    2.30
   0  -6   8   25.80    1.60
   0  -6  -8   28.00    1.50
   0  -6  -8   25.70    1.60
   0  -6   8   25.80    1.70
   0   6  -8   27.70    2.00
   0   6   8   28.90    2.30
   0   6   8   27.50    1.60
   0   6  -8   25.30    1.50
   1  -6   8   82.39    3.30
  -1  -6  -8   83.79    3.40
  -1   6  -8   76.09    3.00
   2   7  -8    2.70    0.50
  -2   7   8    2.30    0.60
  -1   7   8   13.30    1.10
  -7   0   9   -0.10    0.40
   7   0  -9    0.80    0.60
   6   0  -9   66.99    3.60
  -6   0   9   58.29    3.30
  -6   0   9   61.59    3.10
  -5   0   9    0.60    0.70
  -5   0   9    0.80    0.90
  -4   0   9   36.80    2.60
  -4   0   9   35.90    3.30
   4   0  -9   30.90    1.90
  -3   0   9   17.50    2.70
  -3   0   9   17.70    2.00
   3   0  -9   16.10    1.40
   3   0  -9   16.60    2.20
   2   0  -9  177.98    7.60
  -2   0   9  170.08    6.70
  -2   0   9  177.48    8.00
   1   0  -9    2.50    1.30
   1   0  -9    4.10    1.00
  -1   0   9    5.80    1.00
  -1   0   9    2.90    1.20
   0   0  -9    3.90    1.00
   0   0  -9    2.30    1.10
   0   0   9    4.30    1.20
  -1   0  -9  802.02   26.30
   1   0   9  785.12   25.60
  -1   0  -9  817.12   25.40
  -2   0  -9   76.99    3.30
  -2   0  -9   74.69    3.70
   7  -1  -9   45.20    2.20
   7   1  -9   43.60    2.10
  -6  -1   9   27.40    2.40
  -6  -1   9   24.10    1.80
   6  -1  -9   24.40    2.20
  -6   1   9   22.50    2.10
  -6   1   9   22.60    1.70
   6   1  -9   23.40    2.10
   5  -1  -9   22.30    1.60
  -5  -1   9   20.90    2.30
  -5  -1   9   20.70    2.00
  -5   1   9   22.80    2.10
   5   1  -9   23.20    2.30
  -5   1   9   21.60    2.40
  -4  -1   9    8.30    1.80
   4  -1  -9    5.60    1.00
  -4  -1   9    7.10    1.40
   4   1  -9    8.60    1.80
  -4   1   9    5.90    1.20
  -4   1   9    4.30    0.90
  -4   1   9    5.30    1.70
   3  -1  -9   87.79    3.90
  -3  -1   9   86.69    5.20
  -3   1   9   84.89    4.10
   3   1  -9   86.89    4.70
  -3   1   9   85.39    4.80
  -3   1   9   86.19    5.20
  -3   1   9   84.09    3.90
   2  -1  -9   14.80    2.00
   2  -1  -9   14.20    1.50
  -2  -1   9   18.00    2.50
  -2  -1   9   16.40    1.80
   2   1  -9   16.80    2.40
  -2   1   9   20.00    2.60
  -2   1   9   15.90    1.90
  -2   1   9   13.50    1.60
  -2   1   9   12.40    1.90
   1  -1  -9   42.40    3.10
  -1  -1   9   42.50    3.20
  -1  -1   9   36.00    2.40
   1  -1  -9   40.40    2.20
   1   1  -9   41.00    3.30
  -1   1   9   46.00    3.20
  -1   1   9   36.10    2.50
   1   1  -9   36.20    2.40
  -1   1   9   38.40    2.90
   0  -1   9   92.29    4.80
   0  -1  -9   88.99    4.00
   0  -1  -9  105.09    5.20
   0   1  -9   88.09    4.10
   0   1  -9   90.49    5.00
   0   1   9   89.89    4.60
   0   1   9   86.99    4.00
  -1  -1  -9  207.28    8.30
  -1  -1  -9  198.18    8.00
   1  -1   9  203.08    7.90
  -1   1  -9  209.28    7.60
  -1   1  -9  220.18    8.50
   1   1   9  201.98    7.30
  -2  -1  -9  120.99    4.60
  -2  -1  -9  121.39    5.10
  -2   1  -9  128.39    4.80
   2   1   9  120.09    4.80
  -2   1  -9  128.89    5.20
   6  -2  -9   48.90    2.90
  -6  -2   9   42.90    2.30
  -6   2   9   48.60    2.80
   6   2  -9   46.00    2.60
  -6   2   9   42.40    2.30
  -5  -2   9   15.90    2.00
   5  -2  -9   20.40    1.50
  -5  -2   9   18.30    1.80
  -5   2   9   17.10    1.70
  -5   2   9   18.90    1.50
  -5   2   9   18.50    2.20
   5   2  -9   17.30    2.20
  -4  -2   9   25.20    2.20
   4  -2  -9   25.60    1.90
  -4  -2   9   28.20    2.60
  -4   2   9   23.30    1.80
  -4   2   9   25.40    2.00
   4   2  -9   24.10    2.40
  -4   2   9   29.20    2.70
  -3  -2   9  131.09    6.40
  -3  -2   9  133.09    5.40
   3  -2  -9  128.59    5.30
  -3   2   9  130.49    6.60
  -3   2   9  125.19    5.30
   3   2  -9  128.99    6.10
  -3   2   9  133.69    6.30
  -3   2   9  127.79    5.20
  -2  -2   9   77.89    3.90
  -2  -2   9   87.19    4.90
   2  -2  -9   75.19    4.10
   2  -2  -9   81.49    3.80
  -2   2   9   78.49    3.80
  -2   2   9   79.09    4.40
  -2   2   9   82.39    4.70
   2   2  -9   81.39    4.70
   1  -2  -9    2.00    1.00
  -1  -2   9    1.50    0.90
  -1  -2   9    2.10    0.80
   1   2  -9    2.80    0.90
   1   2  -9    2.70    1.30
  -1   2   9    1.60    1.10
  -1   2   9    1.60    1.10
  -1   2   9    3.60    0.90
   0  -2   9   22.50    1.70
   0  -2  -9   28.70    2.50
   0  -2  -9   23.70    1.70
   0  -2   9   24.00    2.40
   0  -2  -9   26.90    1.60
   0   2  -9   27.40    2.70
   0   2   9   23.90    2.00
   0   2  -9   23.70    2.00
  -1  -2  -9    9.70    1.20
  -1  -2  -9    8.50    1.50
   1  -2   9    7.30    1.30
   1   2   9   11.60    1.30
  -1   2  -9   11.70    1.40
  -1   2  -9    9.70    1.60
   2  -2   9   12.40    1.50
  -2  -2  -9   12.50    1.30
  -2  -2  -9   11.40    1.00
  -2   2  -9   13.20    1.30
  -2   2  -9   10.50    1.20
   2   2   9   13.20    1.10
   6  -3  -9    3.90    0.90
  -6   3   9    4.20    0.80
  -6   3   9    4.40    0.90
   5  -3  -9   28.70    2.40
  -5  -3   9   28.10    1.90
  -5  -3   9   26.50    2.00
  -5   3   9   28.90    1.70
  -5   3   9   28.30    1.80
  -5   3   9   29.00    2.40
   5   3  -9   24.20    1.90
  -4  -3   9  186.78    8.00
  -4  -3   9  188.28    7.20
   4  -3  -9  199.68    7.20
  -4   3   9  186.58    6.90
  -4   3   9  200.98    7.20
  -4   3   9  187.88    8.00
  -4   3   9  205.58    8.40
  -3  -3   9  174.68    6.80
  -3  -3   9  184.58    7.70
   3  -3  -9  179.58    6.80
  -3   3   9  172.28    7.60
  -3   3   9  179.48    6.80
   3   3  -9  182.58    7.60
  -3   3   9  180.68    7.80
   2  -3  -9  167.28    6.70
  -2  -3   9  165.58    6.50
  -2  -3   9  164.68    7.30
   2   3  -9  166.18    6.50
  -2   3   9  168.88    6.60
  -2   3   9  159.08    7.00
   2   3  -9  173.68    7.50
  -2   3   9  171.58    7.30
  -1  -3   9  158.18    6.10
   1  -3  -9  166.28    6.10
   1  -3  -9  152.68    6.60
  -1  -3   9  164.28    7.10
   1   3  -9  152.68    6.10
   1   3  -9  156.48    7.20
  -1   3   9  163.48    6.30
  -1   3   9  164.48    6.90
   0  -3  -9  109.09    5.10
   0  -3   9  108.69    4.30
   0  -3  -9  110.29    4.20
   0  -3   9  112.69    5.20
   0   3   9  104.59    4.60
   0   3  -9  108.89    4.90
   0   3   9  107.49    4.70
   0   3  -9  106.29    5.30
  -1  -3  -9   41.40    2.30
  -1  -3  -9   44.30    2.70
   1  -3   9   43.90    2.60
   1  -3   9   40.20    1.90
  -1   3  -9   43.60    2.40
  -1   3  -9   43.50    2.70
   1   3   9   45.10    2.30
   2  -3   9   10.00    1.20
  -2  -3  -9    9.60    1.00
  -2   3  -9   12.10    0.90
   2   3   9    9.20    0.90
   5  -4  -9   27.20    1.60
  -5  -4   9   24.10    1.50
  -5   4   9   27.00    1.50
  -5   4   9   29.90    2.40
  -4  -4   9   20.90    1.60
  -4  -4   9   14.00    1.60
   4  -4  -9   19.20    1.60
  -4   4   9   19.30    1.90
  -4   4   9   20.10    1.90
  -4   4   9   19.10    1.60
  -3  -4   9   25.40    2.20
  -3  -4   9   25.30    1.90
   3  -4  -9   27.20    1.80
  -3   4   9   26.20    2.30
  -3   4   9   25.30    2.20
   3   4  -9   25.00    2.20
  -2  -4   9  152.18    5.70
  -2  -4   9  151.38    7.10
   2   4  -9  147.19    5.50
   2   4  -9  152.98    6.60
  -2   4   9  142.49    5.80
  -2   4   9  142.39    6.40
   1  -4  -9   18.00    1.60
   1  -4  -9   17.70    1.50
  -1  -4   9   16.80    2.20
  -1  -4   9   20.40    1.90
  -1   4   9   15.00    2.00
   1   4  -9   21.30    3.20
  -1   4   9   17.70    1.90
   1   4  -9   19.80    1.60
   0  -4   9   41.00    2.10
   0  -4  -9   43.00    2.50
   0  -4  -9   45.40    2.10
   0  -4   9   42.20    2.70
   0   4  -9   41.30    2.20
   0   4   9   43.00    2.40
   0   4   9   33.80    2.40
   0   4  -9   42.00    2.80
   1  -4   9    7.90    1.20
  -1  -4  -9    9.40    1.30
   1   4   9    8.90    1.00
  -1   4  -9   10.30    1.00
  -1   4  -9   10.30    1.20
  -4  -5   9   21.00    1.30
   4  -5  -9   23.40    2.00
  -4   5   9   24.00    1.80
  -4   5   9   23.80    1.40
   3  -5  -9   42.80    2.20
  -3  -5   9   41.80    2.10
   3   5  -9   44.20    2.60
  -3   5   9   43.60    2.60
  -3   5   9   45.60    2.30
  -2  -5   9   60.79    3.00
   2  -5  -9   59.89    2.70
  -2  -5   9   59.89    2.80
  -2   5   9   63.89    2.90
   2   5  -9   54.49    2.40
  -2   5   9   63.39    3.30
   2   5  -9   67.49    3.40
   1  -5  -9   23.30    1.90
   1  -5  -9   29.60    1.70
  -1  -5   9   27.50    1.90
  -1  -5   9   29.20    1.70
   1   5  -9   27.50    1.50
   1   5  -9   29.60    2.10
  -1   5   9   22.50    1.90
  -1   5   9   28.30    1.80
   0  -5   9   11.80    1.20
   0  -5   9    8.90    0.90
   0  -5  -9   12.00    1.10
   0   5   9   11.40    1.10
   0   5   9    8.60    1.20
   0   5  -9   10.00    1.10
   0   5  -9   10.70    0.90
  -3   6   9   22.20    1.20
  -3   6   9   20.10    1.40
  -2  -6   9    3.20    0.60
   2   6  -9    4.20    0.70
  -2   6   9    4.20    0.70
  -2   6   9    3.80    0.70
   1   6  -9   10.70    1.10
  -1   6   9    9.60    1.10
  -6   0  10    0.70    0.60
   6   0 -10    1.40    0.70
  -6   0  10    0.10    0.40
   5   0 -10   20.10    1.80
  -5   0  10   19.20    1.60
  -5   0  10   18.60    1.90
  -4   0  10    8.20    1.30
  -4   0  10    6.30    1.40
   4   0 -10   10.90    1.70
   3   0 -10   -1.20    0.90
  -3   0  10   -0.50    0.90
  -3   0  10    0.00    0.70
   2   0 -10  167.88    6.80
  -2   0  10  154.18    7.00
  -2   0  10  155.38    5.80
  -1   0  10   33.00    2.90
   1   0 -10   30.90    2.50
   0   0 -10   46.50    2.30
   0   0  10   46.80    2.70
   0   0 -10   49.60    3.10
  -1   0 -10    2.40    0.60
  -1   0 -10    2.30    0.80
  -6  -1  10   19.40    1.30
   6  -1 -10   21.50    1.60
  -6   1  10   18.30    1.20
   6   1 -10   17.90    1.70
  -6   1  10   20.60    1.50
  -5  -1  10  123.09    4.80
  -5  -1  10  124.89    5.30
   5  -1 -10  122.49    5.30
   5   1 -10  115.29    5.40
  -5   1  10  126.29    5.50
  -5   1  10  114.49    4.60
  -4  -1  10   15.30    1.80
  -4  -1  10   12.40    2.30
  -4   1  10   13.60    1.40
   4   1 -10   13.50    1.60
  -4   1  10   12.40    2.40
  -3  -1  10    6.00    1.30
  -3  -1  10    6.90    1.10
  -3   1  10    4.40    1.30
  -3   1  10    6.60    1.00
   3   1 -10    7.00    1.40
  -2  -1  10   49.30    3.50
   2  -1 -10   52.99    3.10
  -2   1  10   53.99    3.50
   2   1 -10   51.49    3.30
   1  -1 -10   28.80    2.70
  -1  -1  10   29.50    2.50
  -1  -1  10   25.50    1.70
   1   1 -10   27.10    1.80
   1   1 -10   26.20    2.40
  -1   1  10   23.30    2.20
   0  -1 -10    2.10    0.90
   0  -1  10    3.20    1.00
   0  -1 -10    2.50    0.60
   0   1 -10    2.40    0.60
   0   1 -10    3.50    1.00
  -1  -1 -10  145.89    5.60
  -1  -1 -10  136.59    5.20
  -1   1 -10  137.19    5.00
  -1   1 -10  152.58    5.80
  -6  -2  10    0.70    0.60
   6  -2 -10    2.30    0.60
  -6   2  10    1.60    0.60
  -5  -2  10   14.80    1.30
  -5  -2  10   11.10    1.20
  -5   2  10    9.90    1.00
  -5   2  10    9.90    1.30
   4  -2 -10  246.38    8.20
  -4  -2  10  254.57    9.40
  -4  -2  10  242.68    8.50
  -4   2  10  241.98    8.10
  -4   2  10  240.68    8.30
  -4   2  10  244.98    9.40
  -3  -2  10   11.30    1.80
   3  -2 -10   15.60    1.30
  -3   2  10   13.00    1.70
  -3   2  10   12.00    1.80
   3   2 -10   15.00    1.60
  -3   2  10   13.80    1.30
  -2  -2  10    3.90    0.80
  -2  -2  10    1.50    1.00
   2  -2 -10    3.70    1.00
   2  -2 -10    2.90    0.70
  -2   2  10    3.90    1.00
  -2   2  10    3.50    0.80
  -2   2  10    2.30    0.90
   2   2 -10    3.40    1.00
  -1  -2  10   25.00    1.60
  -1  -2  10   23.90    2.20
   1  -2 -10   22.40    1.90
   1   2 -10   25.40    2.30
  -1   2  10   24.50    1.60
  -1   2  10   23.40    2.30
   1   2 -10   24.80    1.80
   0  -2 -10    3.50    0.90
   0  -2  10    2.40    0.80
   0   2 -10    1.80    0.70
   0   2 -10    0.70    0.80
   0   2  10    1.40    0.60
  -1  -2 -10   20.90    1.60
   1  -2  10   22.10    1.50
  -1   2 -10   25.20    1.40
  -1   2 -10   24.40    1.70
  -5  -3  10   67.39    2.80
  -5   3  10   73.99    3.30
  -4  -3  10  207.38    7.20
   4  -3 -10  209.08    7.00
  -4  -3  10  204.28    7.60
  -4   3  10  202.28    7.60
  -4   3  10  199.18    6.80
  -3  -3  10   14.60    1.40
   3  -3 -10   12.50    1.20
  -3  -3  10   11.30    1.50
  -3   3  10   12.70    1.20
  -3   3  10   14.10    1.60
  -3   3  10   12.40    1.60
   3   3 -10   13.20    1.40
   2  -3 -10   54.89    2.40
  -2  -3  10   52.19    2.50
  -2  -3  10   55.09    3.20
  -2   3  10   49.90    2.80
  -2   3  10   46.60    2.70
   2   3 -10   53.19    3.10
  -2   3  10   50.99    2.50
   1  -3 -10   57.09    2.80
  -1  -3  10   56.29    2.50
   1  -3 -10   48.80    2.90
  -1  -3  10   60.29    3.30
   1   3 -10   56.19    3.20
  -1   3  10   57.19    2.60
   1   3 -10   56.39    2.40
  -1   3  10   58.19    2.60
   0  -3  10   24.70    1.70
   0  -3 -10   24.70    1.70
   0   3 -10   22.40    1.30
   0   3 -10   20.00    1.70
   0   3  10   21.30    1.30
  -1  -3 -10   26.50    1.50
  -4  -4  10   44.10    2.00
  -4   4  10   38.60    1.90
  -3  -4  10  251.67    8.20
  -3  -4  10  236.88    8.30
   3  -4 -10  241.88    7.90
  -3   4  10  243.88    7.90
  -3   4  10  233.98    8.50
   3   4 -10  223.68    8.00
   2  -4 -10   25.00    1.50
  -2  -4  10   22.30    1.50
  -2  -4  10   24.50    1.70
   2   4 -10   19.10    1.60
  -2   4  10   23.60    1.50
  -2   4  10   20.00    1.60
  -1  -4  10   19.40    1.70
  -1  -4  10   20.00    1.20
  -1   4  10   21.20    1.30
   0  -4  10   31.20    1.70
   0   4 -10   30.20    1.70
  -2  -5  10   37.40    1.80
  -5   0  11    9.60    1.10
  -4   0  11   41.50    2.00
  -4   0  11   51.19    2.80
  -3   0  11   47.30    2.90
  -2   0  11   35.70    2.30
   2   0 -11   34.00    2.00
   1   0 -11    0.60    0.60
  -1   0  11    0.70    0.70
   0   0 -11   18.10    1.30
  -5  -1  11   55.19    2.30
  -5  -1  11   55.59    2.50
  -5   1  11   61.49    2.70
  -4  -1  11   18.80    1.20
  -4  -1  11   21.60    1.70
  -4   1  11   22.60    1.80
  -3  -1  11   26.30    1.50
  -3  -1  11   32.60    2.20
  -3   1  11   27.70    2.00
   2  -1 -11   31.20    2.50
  -2  -1  11   33.20    2.20
  -2   1  11   32.60    2.00
   2   1 -11   29.80    1.90
  -1  -1  11    9.70    1.20
   1  -1 -11    9.60    1.10
   1   1 -11    9.20    1.20
   0  -1 -11   56.19    2.50
   0   1 -11   60.19    2.60
  -4  -2  11   67.69    2.70
  -4  -2  11   70.19    3.10
  -4   2  11   68.99    3.10
  -3  -2  11   15.30    1.40
  -3   2  11   15.10    1.30
  -2  -2  11    9.50    1.30
   2   2 -11   10.70    1.20
  -1  -2  11    4.50    0.80
   1   2 -11    4.70    0.90
  -3  -3  11   66.39    2.70
  -3  -3  11   72.19    3.00
  -2  -3  11   44.10    2.20
  -1  -3  11   20.60    1.30
   0   0   0    0.00    0.00

_computing_structure_solution     'SHELXT 2018/2 (Sheldrick, 2018)'
;
_shelx_hkl_checksum   28670
