# Supplementary material for: Energy transfer-enabled enantioselective photocyclization using a privileged Al–salen catalyst
Source: Nat Chem. 2025 Jul 17;17(9):1383–90. doi: 10.1038/s41557-025-01857-1 (PMC12411254; doi:10.1038/s41557-025-01857-1)
Supplement: Supplementary file 3 — Crystallographic data for compound rac-2j-trans; CCDC reference 2368376. [file 41557_2025_1857_MOESM3_ESM.cif]

 
data_sad_b
 
_audit_creation_method            'SHELXL-2019/1'
_shelx_SHELXL_version_number      '2019/1'
_chemical_name_systematic         ?
_chemical_name_common             ?
_chemical_melting_point           ?
_chemical_formula_moiety          ?
_chemical_formula_sum
 'C11 H11 N O' 
_chemical_formula_weight          173.21

loop_
 _atom_type_symbol
 _atom_type_description
 _atom_type_scat_dispersion_real
 _atom_type_scat_dispersion_imag
 _atom_type_scat_source
 'C'  'C'   0.0033   0.0016
 'International Tables Vol C Tables 4.2.6.8 and 6.1.1.4'
 'H'  'H'   0.0000   0.0000
 'International Tables Vol C Tables 4.2.6.8 and 6.1.1.4'
 'N'  'N'   0.0061   0.0033
 'International Tables Vol C Tables 4.2.6.8 and 6.1.1.4'
 'O'  'O'   0.0106   0.0060
 'International Tables Vol C Tables 4.2.6.8 and 6.1.1.4'
 
_space_group_crystal_system       triclinic
_space_group_IT_number            2
_space_group_name_H-M_alt         'P -1'
_space_group_name_Hall            '-P 1'
 
_shelx_space_group_comment
;
The symmetry employed for this shelxl refinement is uniquely defined
by the following loop, which should always be used as a source of
symmetry information in preference to the above space-group names.
They are only intended as comments.
;
 
loop_
 _space_group_symop_operation_xyz
 'x, y, z'
 '-x, -y, -z'
 
_cell_length_a                    5.7297(5)
_cell_length_b                    8.3873(7)
_cell_length_c                    9.1498(7)
_cell_angle_alpha                 82.813(2)
_cell_angle_beta                  86.393(2)
_cell_angle_gamma                 80.960(2)
_cell_volume                      430.42(6)
_cell_formula_units_Z             2
_cell_measurement_temperature     120(2)
_cell_measurement_reflns_used      6100
_cell_measurement_theta_min        2.48
_cell_measurement_theta_max       25.69
 
_exptl_crystal_description       'plate'
_exptl_crystal_colour            'colourless'
_exptl_crystal_density_meas       ?
_exptl_crystal_density_method     ?
_exptl_crystal_density_diffrn     1.336          
_exptl_crystal_F_000              184
_exptl_transmission_factor_min    ?
_exptl_transmission_factor_max    ?
_exptl_crystal_size_max           0.350
_exptl_crystal_size_mid           0.310
_exptl_crystal_size_min           0.070
_exptl_absorpt_coefficient_mu     0.086
_shelx_estimated_absorpt_T_min    0.970
_shelx_estimated_absorpt_T_max    0.994
 _exptl_absorpt_process_details
;
 SADABS 2016/2: Krause, L., Herbst-Irmer, R., Sheldrick G.M. & Stalke D.,
 J. Appl. Cryst. 48 (2015) 3-10
;
 _exptl_absorpt_correction_type   multi-scan
 _exptl_absorpt_correction_T_max  0.7454
 _exptl_absorpt_correction_T_min  0.6540
_exptl_absorpt_special_details    ?
_diffrn_ambient_temperature       120(2)
_diffrn_radiation_wavelength      0.71073
_diffrn_radiation_type            MoK\a
_diffrn_source                    'microsource'
_diffrn_measurement_device_type   'Bruker Venture D8 with Photon III CMOS detector'
_diffrn_measurement_method        '\f and \w scans'
_diffrn_detector_area_resol_mean  ?
_diffrn_reflns_number             7913
_diffrn_reflns_av_unetI/netI      0.0188
_diffrn_reflns_av_R_equivalents   0.0225
_diffrn_reflns_limit_h_min        -6
_diffrn_reflns_limit_h_max        6
_diffrn_reflns_limit_k_min        -10
_diffrn_reflns_limit_k_max        10
_diffrn_reflns_limit_l_min        -11
_diffrn_reflns_limit_l_max        11
_diffrn_reflns_theta_min          2.246
_diffrn_reflns_theta_max          25.697
_diffrn_reflns_theta_full         25.242
_diffrn_measured_fraction_theta_max   0.990
_diffrn_measured_fraction_theta_full  0.990
_diffrn_reflns_Laue_measured_fraction_max    0.990
_diffrn_reflns_Laue_measured_fraction_full   0.990
_diffrn_reflns_point_group_measured_fraction_max   0.990
_diffrn_reflns_point_group_measured_fraction_full  0.990
_reflns_number_total              1622
_reflns_number_gt                 1571
_reflns_threshold_expression      'I > 2\s(I)'
_reflns_Friedel_coverage          0.000
_reflns_Friedel_fraction_max      .
_reflns_Friedel_fraction_full     .
 
_reflns_special_details
;
 Reflections were merged by SHELXL according to the crystal
 class for the calculation of statistics and refinement.
 
 _reflns_Friedel_fraction is defined as the number of unique
 Friedel pairs measured divided by the number that would be
 possible theoretically, ignoring centric projections and
 systematic absences.
;
 
_computing_data_collection       'Bruker APEX4 2021/10-0'					
_computing_cell_refinement       'Bruker SAINT+'					
_computing_data_reduction        'Bruker SAINT+'					
_computing_structure_solution    'SHELXT-2018/2 (Sheldrick, 2015)'
_computing_structure_refinement  'SHELXL-2019/1 (Sheldrick, 2019)'
_computing_molecular_graphics    'Bruker SHELXTL'
_computing_publication_material  'Bruker SHELXTL'
_refine_special_details           ?
_refine_ls_structure_factor_coef  Fsqd
_refine_ls_matrix_type            full
_refine_ls_weighting_scheme       calc
_refine_ls_weighting_details
'w=1/[\s^2^(Fo^2^)+1.2090P] where P=(Fo^2^+2Fc^2^)/3'
_atom_sites_solution_primary      'intrinsic phasing'
_atom_sites_solution_secondary    ?
_atom_sites_solution_hydrogens    geom
_refine_ls_hydrogen_treatment     constr
_refine_ls_extinction_method      none
_refine_ls_extinction_coef        .
_refine_ls_number_reflns          1622
_refine_ls_number_parameters      155
_refine_ls_number_restraints      64
_refine_ls_R_factor_all           0.0911
_refine_ls_R_factor_gt            0.0899
_refine_ls_wR_factor_ref          0.1933
_refine_ls_wR_factor_gt           0.1929
_refine_ls_goodness_of_fit_ref    1.277
_refine_ls_restrained_S_all       1.252
_refine_ls_shift/su_max           0.000
_refine_ls_shift/su_mean          0.000
 
loop_
 _atom_site_label
 _atom_site_type_symbol
 _atom_site_fract_x
 _atom_site_fract_y
 _atom_site_fract_z
 _atom_site_U_iso_or_equiv
 _atom_site_adp_type
 _atom_site_occupancy
 _atom_site_site_symmetry_order  
 _atom_site_calc_flag
 _atom_site_refinement_flags_posn
 _atom_site_refinement_flags_adp
 _atom_site_refinement_flags_occupancy
 _atom_site_disorder_assembly
 _atom_site_disorder_group
O1 O 0.0096(4) 0.6964(3) 0.8887(3) 0.0330(7) Uani 1 1 d . . . . .
N1 N 0.2720(5) 0.4637(3) 0.8808(3) 0.0259(7) Uani 1 1 d . . . . .
H1 H 0.185347 0.413370 0.948890 0.031 Uiso 1 1 calc R U . . .
C1A C 0.5825(10) 0.6297(7) 0.7178(7) 0.0251(15) Uani 0.647(10) 1 d D U P A 1
H1A H 0.627398 0.672266 0.807729 0.030 Uiso 0.647(10) 1 calc R U P A 1
C2A C 0.609(2) 0.7586(15) 0.5746(16) 0.027(3) Uani 0.647(10) 1 d D U P A 1
H2AA H 0.742134 0.820318 0.575622 0.033 Uiso 0.647(10) 1 calc R U P A 1
H2AB H 0.605505 0.714089 0.479633 0.033 Uiso 0.647(10) 1 calc R U P A 1
C3A C 0.365(2) 0.8487(14) 0.6287(15) 0.027(2) Uani 0.647(10) 1 d D U P A 1
H3AA H 0.375773 0.924011 0.702325 0.032 Uiso 0.647(10) 1 calc R U P A 1
H3AB H 0.259985 0.900098 0.548784 0.032 Uiso 0.647(10) 1 calc R U P A 1
C4A C 0.3197(10) 0.6778(7) 0.6951(7) 0.0273(15) Uani 0.647(10) 1 d D U P A 1
H4A H 0.275530 0.619551 0.614405 0.033 Uiso 0.647(10) 1 calc R U P A 1
C1B C 0.5170(17) 0.5973(11) 0.6465(12) 0.022(2) Uani 0.353(10) 1 d D U P A 2
H1B H 0.403586 0.577116 0.574605 0.026 Uiso 0.353(10) 1 calc R U P A 2
C2B C 0.648(4) 0.752(2) 0.596(3) 0.022(3) Uani 0.353(10) 1 d D U P A 2
H2BA H 0.786518 0.756823 0.654260 0.026 Uiso 0.353(10) 1 calc R U P A 2
H2BB H 0.684822 0.771029 0.488944 0.026 Uiso 0.353(10) 1 calc R U P A 2
C3B C 0.411(4) 0.851(2) 0.651(3) 0.021(3) Uani 0.353(10) 1 d D U P A 2
H3BA H 0.428846 0.951359 0.691999 0.025 Uiso 0.353(10) 1 calc R U P A 2
H3BB H 0.283494 0.869371 0.579549 0.025 Uiso 0.353(10) 1 calc R U P A 2
C4B C 0.4066(18) 0.7004(11) 0.7647(12) 0.023(3) Uani 0.353(10) 1 d D U P A 2
H4B H 0.523916 0.699792 0.841310 0.027 Uiso 0.353(10) 1 calc R U P A 2
C5 C 0.6432(6) 0.4452(5) 0.7318(4) 0.0335(9) Uani 1 1 d . . . . .
C6 C 0.4838(6) 0.3699(4) 0.8294(4) 0.0238(8) Uani 1 1 d . . . . .
C7 C 0.1886(7) 0.6228(4) 0.8362(4) 0.0309(9) Uani 1 1 d . . . . .
C8 C 0.8499(6) 0.3511(4) 0.6846(4) 0.0301(8) Uani 1 1 d . . . . .
H8 H 0.958069 0.399838 0.616942 0.036 Uiso 1 1 calc R U . . .
C9 C 0.8990(7) 0.1884(5) 0.7348(4) 0.0311(9) Uani 1 1 d . . . . .
H9 H 1.043464 0.126160 0.705147 0.037 Uiso 1 1 calc R U . . .
C10 C 0.7385(8) 0.1161(5) 0.8282(5) 0.0468(12) Uani 1 1 d . . . . .
H10 H 0.770292 0.002922 0.860187 0.056 Uiso 1 1 calc R U . . .
C11 C 0.5305(8) 0.2069(5) 0.8761(5) 0.0417(11) Uani 1 1 d . . . . .
H11 H 0.420909 0.156292 0.941166 0.050 Uiso 1 1 calc R U . . .
 
loop_
 _atom_site_aniso_label
 _atom_site_aniso_U_11
 _atom_site_aniso_U_22
 _atom_site_aniso_U_33
 _atom_site_aniso_U_23
 _atom_site_aniso_U_13
 _atom_site_aniso_U_12
O1 0.0260(13) 0.0319(14) 0.0368(15) 0.0001(11) 0.0087(11) 0.0013(11)
N1 0.0206(14) 0.0248(15) 0.0297(16) 0.0013(12) 0.0058(12) -0.0017(11)
C1A 0.030(3) 0.024(3) 0.022(3) -0.004(2) 0.003(2) -0.007(2)
C2A 0.025(5) 0.023(4) 0.030(5) 0.012(3) -0.001(4) -0.003(3)
C3A 0.022(5) 0.031(3) 0.028(5) 0.002(3) -0.006(3) -0.007(3)
C4A 0.027(3) 0.028(3) 0.025(3) 0.001(2) -0.001(3) -0.002(2)
C1B 0.018(4) 0.023(4) 0.024(5) -0.002(4) -0.002(4) -0.001(3)
C2B 0.015(6) 0.024(5) 0.023(6) 0.000(5) 0.001(5) 0.004(4)
C3B 0.016(7) 0.022(4) 0.021(6) 0.000(4) -0.002(5) 0.008(4)
C4B 0.018(4) 0.024(4) 0.024(5) 0.002(3) -0.001(4) 0.002(3)
C5 0.0248(19) 0.030(2) 0.041(2) 0.0069(17) 0.0059(16) -0.0021(15)
C6 0.0242(17) 0.0272(18) 0.0208(17) -0.0049(14) 0.0014(13) -0.0053(14)
C7 0.035(2) 0.0249(18) 0.031(2) -0.0013(15) 0.0090(16) -0.0026(15)
C8 0.0223(18) 0.0301(19) 0.035(2) 0.0013(16) 0.0027(15) -0.0007(14)
C9 0.0303(19) 0.0304(19) 0.030(2) -0.0053(15) 0.0025(15) 0.0030(15)
C10 0.056(3) 0.023(2) 0.053(3) 0.0039(18) 0.020(2) 0.0042(18)
C11 0.043(2) 0.030(2) 0.049(3) 0.0025(18) 0.019(2) -0.0059(17)
 
_geom_special_details
;
 All esds (except the esd in the dihedral angle between two l.s. planes)
 are estimated using the full covariance matrix.  The cell esds are taken
 into account individually in the estimation of esds in distances, angles
 and torsion angles; correlations between esds in cell parameters are only
 used when they are defined by crystal symmetry.  An approximate (isotropic)
 treatment of cell esds is used for estimating esds involving l.s. planes.
;
 
loop_
 _geom_bond_atom_site_label_1
 _geom_bond_atom_site_label_2
 _geom_bond_distance
 _geom_bond_site_symmetry_2
 _geom_bond_publ_flag
O1 C7 1.215(4) . ?
N1 C7 1.365(4) . ?
N1 C6 1.426(4) . ?
N1 H1 0.8800 . ?
C1A C4A 1.517(8) . ?
C1A C5 1.523(7) . ?
C1A C2A 1.606(10) . ?
C1A H1A 1.0000 . ?
C2A C3A 1.560(9) . ?
C2A H2AA 0.9900 . ?
C2A H2AB 0.9900 . ?
C3A C4A 1.540(10) . ?
C3A H3AA 0.9900 . ?
C3A H3AB 0.9900 . ?
C4A C7 1.511(6) . ?
C4A H4A 1.0000 . ?
C1B C5 1.513(10) . ?
C1B C4B 1.515(12) . ?
C1B C2B 1.602(16) . ?
C1B H1B 1.0000 . ?
C2B C3B 1.563(14) . ?
C2B H2BA 0.9900 . ?
C2B H2BB 0.9900 . ?
C3B C4B 1.536(14) . ?
C3B H3BA 0.9900 . ?
C3B H3BB 0.9900 . ?
C4B C7 1.568(10) . ?
C4B H4B 1.0000 . ?
C5 C8 1.392(5) . ?
C5 C6 1.403(5) . ?
C6 C11 1.369(5) . ?
C8 C9 1.376(5) . ?
C8 H8 0.9500 . ?
C9 C10 1.375(6) . ?
C9 H9 0.9500 . ?
C10 C11 1.388(6) . ?
C10 H10 0.9500 . ?
C11 H11 0.9500 . ?
 
loop_
 _geom_angle_atom_site_label_1
 _geom_angle_atom_site_label_2
 _geom_angle_atom_site_label_3
 _geom_angle
 _geom_angle_site_symmetry_1
 _geom_angle_site_symmetry_3
 _geom_angle_publ_flag
C7 N1 C6 127.3(3) . . ?
C7 N1 H1 116.3 . . ?
C6 N1 H1 116.3 . . ?
C4A C1A C5 109.1(5) . . ?
C4A C1A C2A 83.8(6) . . ?
C5 C1A C2A 128.5(7) . . ?
C4A C1A H1A 110.5 . . ?
C5 C1A H1A 110.5 . . ?
C2A C1A H1A 110.5 . . ?
C3A C2A C1A 85.5(7) . . ?
C3A C2A H2AA 114.4 . . ?
C1A C2A H2AA 114.4 . . ?
C3A C2A H2AB 114.4 . . ?
C1A C2A H2AB 114.4 . . ?
H2AA C2A H2AB 111.5 . . ?
C4A C3A C2A 84.6(7) . . ?
C4A C3A H3AA 114.6 . . ?
C2A C3A H3AA 114.6 . . ?
C4A C3A H3AB 114.6 . . ?
C2A C3A H3AB 114.6 . . ?
H3AA C3A H3AB 111.7 . . ?
C7 C4A C1A 107.9(5) . . ?
C7 C4A C3A 130.6(7) . . ?
C1A C4A C3A 89.3(6) . . ?
C7 C4A H4A 108.7 . . ?
C1A C4A H4A 108.7 . . ?
C3A C4A H4A 108.7 . . ?
C5 C1B C4B 104.2(8) . . ?
C5 C1B C2B 121.2(12) . . ?
C4B C1B C2B 82.5(12) . . ?
C5 C1B H1B 114.6 . . ?
C4B C1B H1B 114.6 . . ?
C2B C1B H1B 114.6 . . ?
C3B C2B C1B 84.1(12) . . ?
C3B C2B H2BA 114.6 . . ?
C1B C2B H2BA 114.6 . . ?
C3B C2B H2BB 114.6 . . ?
C1B C2B H2BB 114.6 . . ?
H2BA C2B H2BB 111.7 . . ?
C4B C3B C2B 83.2(11) . . ?
C4B C3B H3BA 114.8 . . ?
C2B C3B H3BA 114.8 . . ?
C4B C3B H3BB 114.8 . . ?
C2B C3B H3BB 114.8 . . ?
H3BA C3B H3BB 111.9 . . ?
C1B C4B C3B 88.1(11) . . ?
C1B C4B C7 107.2(8) . . ?
C3B C4B C7 129.0(10) . . ?
C1B C4B H4B 109.8 . . ?
C3B C4B H4B 109.8 . . ?
C7 C4B H4B 109.8 . . ?
C8 C5 C6 118.6(3) . . ?
C8 C5 C1B 125.7(5) . . ?
C6 C5 C1B 110.5(5) . . ?
C8 C5 C1A 128.4(4) . . ?
C6 C5 C1A 111.7(3) . . ?
C11 C6 C5 120.5(3) . . ?
C11 C6 N1 119.7(3) . . ?
C5 C6 N1 119.8(3) . . ?
O1 C7 N1 123.6(3) . . ?
O1 C7 C4A 125.8(4) . . ?
N1 C7 C4A 109.4(3) . . ?
O1 C7 C4B 125.6(5) . . ?
N1 C7 C4B 106.2(4) . . ?
C9 C8 C5 120.7(3) . . ?
C9 C8 H8 119.7 . . ?
C5 C8 H8 119.7 . . ?
C10 C9 C8 119.8(3) . . ?
C10 C9 H9 120.1 . . ?
C8 C9 H9 120.1 . . ?
C9 C10 C11 120.6(4) . . ?
C9 C10 H10 119.7 . . ?
C11 C10 H10 119.7 . . ?
C6 C11 C10 119.8(4) . . ?
C6 C11 H11 120.1 . . ?
C10 C11 H11 120.1 . . ?
 
loop_
 _geom_torsion_atom_site_label_1
 _geom_torsion_atom_site_label_2
 _geom_torsion_atom_site_label_3
 _geom_torsion_atom_site_label_4
 _geom_torsion
 _geom_torsion_site_symmetry_1
 _geom_torsion_site_symmetry_2
 _geom_torsion_site_symmetry_3
 _geom_torsion_site_symmetry_4
 _geom_torsion_publ_flag
C4A C1A C2A C3A 30.0(7) . . . . ?
C5 C1A C2A C3A 139.5(7) . . . . ?
C1A C2A C3A C4A -29.5(7) . . . . ?
C5 C1A C4A C7 68.1(6) . . . . ?
C2A C1A C4A C7 -163.2(7) . . . . ?
C5 C1A C4A C3A -159.1(7) . . . . ?
C2A C1A C4A C3A -30.4(7) . . . . ?
C2A C3A C4A C7 144.6(8) . . . . ?
C2A C3A C4A C1A 31.3(7) . . . . ?
C5 C1B C2B C3B -136.3(13) . . . . ?
C4B C1B C2B C3B -34.2(12) . . . . ?
C1B C2B C3B C4B 33.6(12) . . . . ?
C5 C1B C4B C3B 155.0(10) . . . . ?
C2B C1B C4B C3B 34.7(12) . . . . ?
C5 C1B C4B C7 -74.5(9) . . . . ?
C2B C1B C4B C7 165.1(11) . . . . ?
C2B C3B C4B C1B -35.6(13) . . . . ?
C2B C3B C4B C7 -146.3(14) . . . . ?
C4B C1B C5 C8 -148.3(6) . . . . ?
C2B C1B C5 C8 -58.5(16) . . . . ?
C4B C1B C5 C6 57.6(9) . . . . ?
C2B C1B C5 C6 147.4(13) . . . . ?
C4A C1A C5 C8 146.0(5) . . . . ?
C2A C1A C5 C8 48.6(10) . . . . ?
C4A C1A C5 C6 -47.0(6) . . . . ?
C2A C1A C5 C6 -144.4(7) . . . . ?
C8 C5 C6 C11 -0.5(6) . . . . ?
C1B C5 C6 C11 155.7(6) . . . . ?
C1A C5 C6 C11 -168.8(4) . . . . ?
C8 C5 C6 N1 179.3(3) . . . . ?
C1B C5 C6 N1 -24.6(7) . . . . ?
C1A C5 C6 N1 10.9(5) . . . . ?
C7 N1 C6 C11 -174.0(4) . . . . ?
C7 N1 C6 C5 6.3(6) . . . . ?
C6 N1 C7 O1 -177.5(4) . . . . ?
C6 N1 C7 C4A 14.4(6) . . . . ?
C6 N1 C7 C4B -20.7(6) . . . . ?
C1A C4A C7 O1 142.4(5) . . . . ?
C3A C4A C7 O1 37.3(10) . . . . ?
C1A C4A C7 N1 -49.9(6) . . . . ?
C3A C4A C7 N1 -155.0(7) . . . . ?
C1B C4B C7 O1 -149.5(6) . . . . ?
C3B C4B C7 O1 -47.7(16) . . . . ?
C1B C4B C7 N1 54.3(8) . . . . ?
C3B C4B C7 N1 156.1(14) . . . . ?
C6 C5 C8 C9 -1.3(6) . . . . ?
C1B C5 C8 C9 -153.4(6) . . . . ?
C1A C5 C8 C9 164.9(5) . . . . ?
C5 C8 C9 C10 2.5(6) . . . . ?
C8 C9 C10 C11 -2.1(7) . . . . ?
C5 C6 C11 C10 0.9(7) . . . . ?
N1 C6 C11 C10 -178.9(4) . . . . ?
C9 C10 C11 C6 0.4(8) . . . . ?
 
_refine_diff_density_max    0.306
_refine_diff_density_min   -0.568
_refine_diff_density_rms    0.071

_shelx_res_file
;
TITL sad_b.res in P-1
    sad_b.res
    created by SHELXL-2019/1 at 16:51:44 on 03-Jul-2024
REM Old TITL sad in P-1
REM SHELXT solution in P-1: R1 0.268, Rweak 0.020, Alpha 0.118
REM <I/s>   0.000 for    0 systematic absences,  Orientation as input
REM Formula found by SHELXT:  C12 N O
CELL  0.71073   5.7297   8.3873   9.1498   82.813   86.393   80.960
ZERR    2.000   0.0005   0.0007   0.0007    0.002    0.002    0.002
LATT  1
SFAC C H N O
UNIT 22 22 2 2
OMIT 1 1 2
ACTA
LIST 4
TEMP -153.150
SIZE 0.07 0.31 0.35
L.S. 10
SADI C1A C4a C1b C4b
SADI C4a C3a C4b C3b
SADI C3a C2a C3b C2b
SADI C2a C1a C2b C1b
SIMU C1a C2a C3a C4a
DELU C1a C2a C3a C4a
SIMU 0.01 C1b C2b C3b C4b
DELU 0.005 C1b C2b C3b C4b
BOND $H
CONF
HTAB
REM LIST 6
FMAP 2
PLAN 20
WGHT    0.000000    1.209000
FVAR       1.01426   0.64696
O1    4    0.009585    0.696390    0.888688    11.00000    0.02597    0.03187 =
         0.03684    0.00011    0.00869    0.00132
N1    3    0.272001    0.463702    0.880760    11.00000    0.02065    0.02477 =
         0.02971    0.00133    0.00580   -0.00170
AFIX  43
H1    2    0.185347    0.413370    0.948890    11.00000   -1.20000
AFIX   0
Part 1
C1A   1    0.582503    0.629742    0.717758    21.00000    0.02980    0.02419 =
         0.02194   -0.00409    0.00271   -0.00661
AFIX  13
H1A   2    0.627398    0.672266    0.807729    21.00000   -1.20000
AFIX   0
C2A   1    0.608541    0.758646    0.574594    21.00000    0.02509    0.02322 =
         0.02966    0.01161   -0.00072   -0.00280
AFIX  23
H2AA  2    0.742134    0.820318    0.575622    21.00000   -1.20000
H2AB  2    0.605505    0.714089    0.479633    21.00000   -1.20000
AFIX   0
C3A   1    0.365336    0.848660    0.628713    21.00000    0.02236    0.03066 =
         0.02762    0.00206   -0.00648   -0.00702
AFIX  23
H3AA  2    0.375773    0.924011    0.702325    21.00000   -1.20000
H3AB  2    0.259985    0.900098    0.548784    21.00000   -1.20000
AFIX   0
C4A   1    0.319683    0.677797    0.695073    21.00000    0.02737    0.02754 =
         0.02503    0.00132   -0.00059   -0.00204
AFIX  13
H4A   2    0.275530    0.619551    0.614405    21.00000   -1.20000
AFIX   0
Part 2
C1B   1    0.517022    0.597253    0.646515   -21.00000    0.01780    0.02253 =
         0.02351   -0.00210   -0.00162   -0.00072
AFIX  13
H1B   2    0.403586    0.577116    0.574605   -21.00000   -1.20000
AFIX   0
C2B   1    0.648285    0.751581    0.596301   -21.00000    0.01512    0.02356 =
         0.02306    0.00036    0.00076    0.00363
AFIX  23
H2BA  2    0.786518    0.756823    0.654260   -21.00000   -1.20000
H2BB  2    0.684822    0.771029    0.488944   -21.00000   -1.20000
AFIX   0
C3B   1    0.411251    0.850619    0.650501   -21.00000    0.01550    0.02229 =
         0.02145   -0.00042   -0.00183    0.00804
AFIX  23
H3BA  2    0.428846    0.951359    0.691999   -21.00000   -1.20000
H3BB  2    0.283494    0.869371    0.579549   -21.00000   -1.20000
AFIX   0
C4B   1    0.406600    0.700419    0.764735   -21.00000    0.01753    0.02415 =
         0.02393    0.00200   -0.00054    0.00155
AFIX  13
H4B   2    0.523916    0.699792    0.841310   -21.00000   -1.20000
AFIX   0
Part 0
C5    1    0.643154    0.445154    0.731771    11.00000    0.02484    0.03019 =
         0.04097    0.00693    0.00593   -0.00212
C6    1    0.483781    0.369876    0.829352    11.00000    0.02422    0.02723 =
         0.02080   -0.00494    0.00141   -0.00535
C7    1    0.188575    0.622788    0.836188    11.00000    0.03462    0.02487 =
         0.03080   -0.00135    0.00903   -0.00258
C8    1    0.849859    0.351107    0.684576    11.00000    0.02232    0.03013 =
         0.03496    0.00132    0.00271   -0.00072
AFIX  43
H8    2    0.958069    0.399838    0.616942    11.00000   -1.20000
AFIX   0
C9    1    0.899037    0.188386    0.734847    11.00000    0.03033    0.03040 =
         0.03010   -0.00534    0.00254    0.00303
AFIX  43
H9    2    1.043464    0.126160    0.705147    11.00000   -1.20000
AFIX   0
C10   1    0.738533    0.116082    0.828201    11.00000    0.05642    0.02270 =
         0.05288    0.00391    0.02003    0.00421
AFIX  43
H10   2    0.770292    0.002922    0.860187    11.00000   -1.20000
AFIX   0
C11   1    0.530508    0.206946    0.876131    11.00000    0.04258    0.02961 =
         0.04853    0.00246    0.01928   -0.00587
AFIX  43
H11   2    0.420909    0.156292    0.941166    11.00000   -1.20000
AFIX   0
HKLF 4


REM  sad_b.res in P-1
REM wR2 = 0.1933, GooF = S = 1.277, Restrained GooF = 1.252 for all data
REM R1 = 0.0899 for 1571 Fo > 4sig(Fo) and 0.0911 for all 1622 data
REM 155 parameters refined using 64 restraints

END

WGHT      0.0000      1.2090

REM Instructions for potential hydrogen bonds
EQIV $1 -x, -y+1, -z+2
HTAB N1 O1_$1

REM Highest difference peak  0.306,  deepest hole -0.568,  1-sigma level  0.071
Q1    1   1.1729  0.1230  0.7293  11.00000  0.05    0.31
Q2    1   0.9736  0.1085  0.5854  11.00000  0.05    0.26
Q3    1  -0.0704  0.8052  0.8370  11.00000  0.05    0.25
Q4    1   0.5314  0.3875  0.7408  11.00000  0.05    0.25
Q5    1   0.8099  0.0008  0.9663  11.00000  0.05    0.25
Q6    1   0.6038  0.5398  0.7120  11.00000  0.05    0.24
Q7    1   0.0000  0.5000  1.0000  10.50000  0.05    0.24
Q8    1   0.8755  0.4810  0.5392  11.00000  0.05    0.24
Q9    1   0.8858  0.0390  0.6876  11.00000  0.05    0.24
Q10   1   0.9010  0.0237  0.8236  11.00000  0.05    0.23
Q11   1   0.7612 -0.0408  0.8199  11.00000  0.05    0.22
Q12   1   0.1668  0.5159  0.8066  11.00000  0.05    0.22
Q13   1   0.1287  0.1839  0.9786  11.00000  0.05    0.21
Q14   1   0.8302  0.1283  0.8882  11.00000  0.05    0.21
Q15   1   0.6925  0.4002  0.6307  11.00000  0.05    0.21
Q16   1   0.2438  0.9153  0.6533  11.00000  0.05    0.21
Q17   1   0.0394  0.9224  0.6394  11.00000  0.05    0.21
Q18   1   1.1622 -0.0068  0.8176  11.00000  0.05    0.20
Q19   1   0.2577  1.0746  0.6302  11.00000  0.05    0.20
Q20   1  -0.0871  0.6771  0.9829  11.00000  0.05    0.20
;
_shelx_res_checksum   21511

_shelx_hkl_file
;
  -1   0   0  798.72   22.30
  -1   0   0  805.72   22.30
   1   0   0  802.02   22.30
   1   0   0  796.42   22.30
  -2   0   0   28.70    0.90
  -2   0   0   29.40    1.10
  -2   0   0   28.70    0.90
   2   0   0   27.60    0.80
   2   0   0   30.10    1.10
   2   0   0   27.70    0.90
   2   0   0   28.70    0.90
   2   0   0   28.10    0.90
   2   0   0   27.80    0.90
   2   0   0   29.30    0.90
   2   0   0   29.10    1.10
  -3   0   0   34.40    1.30
  -3   0   0   32.40    1.10
  -3   0   0   33.80    1.10
   3   0   0   31.90    1.10
   3   0   0   31.90    1.10
   3   0   0   31.00    1.10
   3   0   0   32.50    1.10
   3   0   0   32.90    1.30
   3   0   0   31.70    1.40
   3   0   0   32.30    1.00
   3   0   0   32.20    1.00
   3   0   0   31.90    1.10
   3   0   0   32.80    1.30
  -4   0   0    4.50    0.30
   4   0   0    4.30    0.30
   4   0   0    4.60    0.60
   4   0   0    4.20    0.30
   4   0   0    4.00    0.30
   4   0   0    3.90    0.20
   4   0   0    4.20    0.50
  -5   0   0    4.90    0.40
   5   0   0    4.90    0.30
   5   0   0    4.80    0.40
   5   0   0    5.00    0.40
   5   0   0    4.30    0.40
   5   0   0    5.20    0.60
   6   0   0    8.60    0.60
   6   0   0    9.30    0.40
   6   0   0    9.90    0.50
   6  -1   0   13.30    0.80
   6  -1   0   14.40    0.60
   5  -1   0    3.00    0.30
   5  -1   0    3.10    0.30
   5  -1   0    3.00    0.20
   5  -1   0    3.10    0.40
   5  -1   0    2.20    0.70
  -5   1   0    2.70    0.30
   4  -1   0   19.70    0.70
   4  -1   0   20.50    0.80
   4  -1   0   20.00    0.80
   4  -1   0   20.80    1.10
   4  -1   0   20.90    1.00
   4  -1   0   19.50    0.80
   4  -1   0   21.60    0.80
  -4   1   0   21.00    0.80
   3  -1   0   12.50    0.50
   3  -1   0   13.00    0.80
   3  -1   0   12.20    0.70
   3  -1   0   13.00    0.60
   3  -1   0   12.80    0.50
   3  -1   0   12.80    0.80
   3  -1   0   12.30    0.40
   3  -1   0   12.90    0.50
   3  -1   0   13.20    0.60
  -3   1   0   12.70    0.50
  -3   1   0   12.70    0.60
  -3   1   0   13.90    0.80
  -3   1   0   13.10    0.50
   2  -1   0  132.99    3.80
   2  -1   0  126.19    3.70
   2  -1   0  134.09    4.00
   2  -1   0  130.59    3.70
   2  -1   0  134.39    4.10
   2  -1   0  129.29    3.70
   2  -1   0  131.79    3.80
   2  -1   0  131.79    3.80
  -2   1   0  125.49    3.70
  -2   1   0  133.59    4.10
  -2   1   0  129.99    3.70
  -2   1   0  131.19    3.80
   1  -1   0  371.16   10.60
   1  -1   0  395.66   10.70
   1  -1   0  376.36   10.80
   1  -1   0  374.26   10.60
  -1   1   0  377.16   10.60
  -1   1   0  388.46   10.80
   0  -1   0 1464.55   48.60
   0   1   0 1184.38   46.50
  -1  -1   0 1185.88   44.40
   1   1   0 1157.88   45.20
  -2  -1   0  185.48    5.40
  -2  -1   0  183.08    5.30
  -2  -1   0  193.28    5.60
  -2  -1   0  186.48    5.30
  -2  -1   0  191.18    5.40
   2   1   0  193.88    5.50
   2   1   0  189.78    5.30
   2   1   0  187.58    5.40
   2   1   0  184.58    5.30
   2   1   0  194.88    5.30
  -3  -1   0   11.60    0.50
  -3  -1   0   11.10    0.50
  -3  -1   0   11.50    0.70
   3   1   0   11.40    0.50
   3   1   0   11.80    0.40
   3   1   0   11.50    0.70
   3   1   0   12.40    0.70
   3   1   0   11.10    0.50
   3   1   0   11.20    0.40
   3   1   0   11.40    0.50
   3   1   0   11.90    0.50
  -4  -1   0    1.70    0.30
  -4  -1   0    1.70    0.20
  -4  -1   0    1.30    0.40
   4   1   0    1.40    0.40
   4   1   0    1.40    0.20
   4   1   0    1.60    0.10
   4   1   0    1.30    0.40
   4   1   0    1.50    0.10
   4   1   0    1.90    0.20
   4   1   0    2.00    0.30
  -5  -1   0    8.20    0.50
  -5  -1   0    8.80    0.50
  -5  -1   0    8.60    0.80
   5   1   0    7.50    0.70
   5   1   0    8.70    0.40
   5   1   0    8.50    0.50
   5   1   0    7.70    0.40
   5   1   0    8.10    0.50
  -6  -1   0   25.90    1.10
   6   1   0   26.20    0.90
   6   1   0   26.10    1.10
   6  -2   0    4.00    0.50
   6  -2   0    3.80    0.30
   6  -2   0    3.70    0.90
   5  -2   0  123.89    3.90
   5  -2   0  126.49    3.90
   5  -2   0  122.39    3.60
   5  -2   0  124.99    3.60
  -5   2   0  124.19    3.80
   4  -2   0   14.90    0.70
   4  -2   0   14.20    1.00
   4  -2   0   15.70    0.60
   4  -2   0   16.00    0.70
   4  -2   0   13.70    0.60
   4  -2   0   16.50    0.80
   4  -2   0   16.10    0.60
  -4   2   0   15.00    0.70
  -4   2   0   16.30    0.60
  -4   2   0   14.80    1.00
  -4   2   0   15.70    0.80
   3  -2   0   17.10    0.60
   3  -2   0   17.30    1.50
   3  -2   0   15.80    0.60
   3  -2   0   15.80    0.70
   3  -2   0   16.40    0.80
   3  -2   0   15.10    0.90
   3  -2   0   15.70    0.70
   3  -2   0   15.60    0.50
   3  -2   0   17.50    0.60
  -3   2   0   16.20    0.60
  -3   2   0   16.60    1.00
  -3   2   0   16.40    0.70
  -3   2   0   15.40    0.60
   2  -2   0   82.89    2.50
   2  -2   0   82.19    2.50
   2  -2   0   83.49    2.40
   2  -2   0   81.19    2.70
   2  -2   0   80.69    2.30
   2  -2   0   80.29    2.40
  -2   2   0   80.89    2.30
  -2   2   0   81.89    2.80
  -2   2   0   82.39    2.50
  -2   2   0   79.69    2.60
  -2   2   0   78.89    2.40
  -2   2   0   83.09    2.40
   1  -2   0   15.40    0.50
   1  -2   0   15.80    0.60
   1  -2   0   16.50    0.60
   1  -2   0   15.40    0.70
   1  -2   0   16.10    0.50
  -1   2   0   15.30    0.60
  -1   2   0   15.10    0.60
  -1   2   0   15.30    0.50
  -1   2   0   15.90    0.70
  -1   2   0   15.50    0.50
  -1   2   0   15.30    0.50
   0  -2   0  741.23   20.30
   0   2   0  716.63   20.30
  -1  -2   0    6.20    0.40
   1   2   0    6.10    0.20
   1   2   0    5.30    0.20
   1   2   0    5.80    0.30
   1   2   0    6.10    0.30
  -2  -2   0 1350.16   38.20
   2   2   0 1388.46   38.10
  -3  -2   0   10.00    0.50
  -3  -2   0   10.30    0.40
  -3  -2   0   10.20    0.40
  -3  -2   0   10.70    0.50
  -3  -2   0   11.20    0.70
   3   2   0   10.60    0.50
   3   2   0   10.70    0.50
   3   2   0   10.60    0.40
   3   2   0   10.60    0.40
   3   2   0   11.60    0.60
  -4  -2   0   13.90    0.90
  -4  -2   0   13.60    0.60
  -4  -2   0   14.00    0.60
   4   2   0   14.00    0.80
   4   2   0   14.10    0.90
   4   2   0   14.50    0.60
   4   2   0   14.10    0.50
   4   2   0   13.60    0.60
   4   2   0   12.90    0.60
   4   2   0   14.00    0.50
  -5  -2   0   29.80    1.50
  -5  -2   0   27.90    1.10
  -5  -2   0   30.40    1.20
   5   2   0   28.40    1.30
   5   2   0   27.40    1.00
  -6  -2   0   34.70    1.40
  -6  -2   0   35.40    1.30
  -6  -2   0   34.60    1.80
   6   2   0   37.20    1.20
   6   2   0   36.50    1.40
   6  -3   0    4.10    0.30
   6  -3   0    4.60    0.30
   6  -3   0    3.30    0.50
   5  -3   0  129.79    4.10
   5  -3   0  130.79    3.80
   5  -3   0  131.19    3.80
   5  -3   0  129.79    4.00
  -5   3   0  125.19    3.90
   4  -3   0    9.00    0.40
   4  -3   0    7.60    0.50
   4  -3   0   10.10    0.60
   4  -3   0    7.40    0.40
   4  -3   0    8.80    1.10
  -4   3   0    9.40    0.50
  -4   3   0    8.80    0.40
  -4   3   0    9.40    0.60
  -4   3   0    7.90    0.80
   3  -3   0    7.40    0.50
   3  -3   0    6.70    0.30
   3  -3   0    6.90    0.30
  -3   3   0    6.70    0.40
  -3   3   0    6.60    0.70
  -3   3   0    5.60    0.40
  -3   3   0    6.30    0.60
  -3   3   0    7.10    0.30
  -3   3   0    7.00    0.50
   2  -3   0  181.68    5.40
   2  -3   0  188.98    5.40
   2  -3   0  184.38    5.80
   2  -3   0  199.38    5.40
   2  -3   0  189.38    5.50
   2  -3   0  204.08    5.60
  -2   3   0  192.98    5.60
  -2   3   0  189.28    5.40
  -2   3   0  191.88    5.90
  -2   3   0  186.48    5.70
  -2   3   0  190.28    5.50
  -2   3   0  191.18    5.40
   1  -3   0    7.50    0.30
   1  -3   0    7.50    0.40
   1  -3   0    8.10    0.30
   1  -3   0    7.70    0.40
   1  -3   0    7.30    0.50
  -1   3   0    7.60    0.30
  -1   3   0    7.50    0.30
  -1   3   0    7.60    0.40
  -1   3   0    7.40    0.40
  -1   3   0    6.30    0.50
   0  -3   0   14.40    0.50
   0  -3   0   14.90    0.50
   0  -3   0   13.90    0.40
   0  -3   0   13.90    0.60
   0  -3   0   15.20    0.50
   0   3   0   15.80    0.50
   0   3   0   14.50    0.50
   0   3   0   15.30    0.50
   0   3   0   16.20    0.50
   0   3   0   15.70    0.60
   0   3   0   14.00    0.60
  -1  -3   0  549.05   14.80
  -1  -3   0  550.54   15.00
   1   3   0  529.55   14.80
   1   3   0  529.25   14.80
   1   3   0  514.45   14.90
   1   3   0  520.65   14.80
  -2  -3   0   38.70    1.20
  -2  -3   0   38.00    1.50
  -2  -3   0   39.50    1.20
   2   3   0   37.60    1.20
   2   3   0   37.40    1.30
   2   3   0   38.00    1.20
   2   3   0   36.90    1.20
   2   3   0   37.40    1.10
  -3  -3   0   57.29    1.80
  -3  -3   0   55.29    2.10
  -3  -3   0   54.99    1.80
   3   3   0   55.39    1.60
   3   3   0   53.39    1.70
   3   3   0   55.09    1.90
   3   3   0   53.39    1.80
  -4  -3   0   16.70    0.70
  -4  -3   0   15.40    0.80
  -4  -3   0   16.00    1.00
   4   3   0   15.90    0.90
   4   3   0   15.00    0.60
   4   3   0   16.00    0.70
   4   3   0   14.60    0.50
   4   3   0   15.60    0.50
  -5  -3   0   14.20    1.10
  -5  -3   0   14.20    0.70
  -5  -3   0   14.40    0.70
   5   3   0   12.20    0.60
   5   3   0   13.50    0.70
   5   3   0   14.00    0.50
  -6  -3   0  162.98    5.50
  -6  -3   0  158.38    4.90
  -6  -3   0  157.58    4.90
   6   3   0  164.58    4.90
   6   3   0  162.18    4.60
   5  -4   0    6.50    0.60
   5  -4   0    6.00    0.40
   5  -4   0    5.60    0.30
   5  -4   0    6.30    0.50
  -5   4   0    5.30    0.40
   4  -4   0    4.70    0.50
   4  -4   0    4.80    0.30
   4  -4   0    3.90    0.30
  -4   4   0    4.40    0.30
   3  -4   0  289.17    8.80
   3  -4   0  327.87    8.80
  -3   4   0  318.57    9.60
  -3   4   0  311.27    8.80
  -3   4   0  310.67    9.00
   2  -4   0    1.40    0.20
   2  -4   0    1.20    0.20
   2  -4   0    1.20    0.20
  -2   4   0    1.30    0.20
  -2   4   0    1.80    0.40
  -2   4   0    1.20    0.10
  -2   4   0    1.50    0.20
  -2   4   0    1.80    0.30
   1  -4   0    2.60    0.20
   1  -4   0    3.00    0.20
   1  -4   0    2.50    0.30
   1  -4   0    2.70    0.10
  -1   4   0    2.60    0.40
  -1   4   0    2.90    0.20
  -1   4   0    2.30    0.20
  -1   4   0    2.70    0.40
  -1   4   0    2.30    0.20
   0  -4   0  329.47    9.10
   0  -4   0  329.77    8.90
   0  -4   0  314.57    8.80
   0  -4   0  322.77    8.90
   0   4   0  303.67    8.90
   0   4   0  325.17    8.90
   0   4   0  322.07    9.20
   0   4   0  316.07    8.90
   0   4   0  313.67    9.00
   0   4   0  304.87    9.10
  -1  -4   0   46.30    1.40
  -1  -4   0   44.70    1.30
  -1  -4   0   45.60    1.60
   1   4   0   45.00    1.40
   1   4   0   45.90    1.30
   1   4   0   47.20    1.40
   1   4   0   43.20    1.50
   1   4   0   44.60    1.40
  -2  -4   0    9.00    0.60
  -2  -4   0    9.70    0.50
   2   4   0    8.60    0.40
   2   4   0    9.30    0.30
   2   4   0    8.90    0.40
  -3  -4   0    3.30    0.50
  -3  -4   0    2.60    0.30
   3   4   0    2.70    0.20
   3   4   0    2.80    0.40
   3   4   0    2.60    0.20
   3   4   0    2.80    0.20
  -4  -4   0    2.40    0.30
  -4  -4   0    1.80    0.50
  -4  -4   0    2.00    0.30
   4   4   0    2.20    0.20
   4   4   0    1.60    0.20
   4   4   0    2.60    0.30
  -5  -4   0   10.90    1.00
  -5  -4   0   10.30    0.60
  -6  -4   0   21.70    1.00
  -6  -4   0   22.80    1.50
  -6  -4   0   23.70    1.10
   6   4   0   22.90    0.80
   6   4   0   23.40    1.00
   5  -5   0   23.50    1.10
   5  -5   0   22.70    0.80
   5  -5   0   23.40    1.00
  -5   5   0   21.40    1.00
  -5   5   0   25.00    1.70
  -5   5   0   20.10    2.00
   4  -5   0   10.70    0.50
   4  -5   0   10.20    0.70
  -4   5   0    9.70    0.50
  -4   5   0    9.50    1.00
  -4   5   0    9.20    0.70
   3  -5   0  266.47    7.20
   3  -5   0  241.08    7.40
  -3   5   0  243.48    7.00
  -3   5   0  244.58    7.30
  -3   5   0  242.98    7.90
   2  -5   0   56.49    1.70
   2  -5   0   55.79    1.90
  -2   5   0   51.39    2.20
  -2   5   0   53.39    1.60
  -2   5   0   52.49    1.90
   1  -5   0   37.90    1.40
   1  -5   0   39.00    1.20
   1  -5   0   34.40    1.20
   1  -5   0   34.70    1.10
  -1   5   0   38.00    1.10
  -1   5   0   38.70    1.60
  -1   5   0   38.10    1.30
   0  -5   0   18.80    0.70
   0  -5   0   18.30    0.60
   0  -5   0   18.30    0.90
   0  -5   0   19.50    0.60
   0  -5   0   18.90    0.70
   0   5   0   19.00    0.60
   0   5   0   18.50    0.70
   0   5   0   16.60    0.80
   0   5   0   18.70    0.60
   0   5   0   16.20    0.60
  -1  -5   0  605.34   17.30
  -1  -5   0  627.24   17.00
   1   5   0  621.54   16.90
   1   5   0  610.94   16.90
   1   5   0  560.54   16.90
   1   5   0  617.04   17.00
   1   5   0  615.94   17.00
   1   5   0  610.44   17.00
  -2  -5   0   10.10    0.50
  -2  -5   0   10.50    0.70
   2   5   0    8.60    0.40
   2   5   0   10.30    0.40
   2   5   0   10.20    0.40
   2   5   0   10.30    0.50
  -3  -5   0  114.79    4.00
  -3  -5   0  113.79    3.50
   3   5   0  117.49    3.30
   3   5   0  115.79    3.40
  -4  -5   0   26.50    1.10
  -4  -5   0   26.90    1.50
   4   5   0   26.00    1.00
   4   5   0   27.20    0.90
  -5  -5   0    0.80    0.20
  -5  -5   0    1.00    0.50
  -6  -5   0    0.70    0.70
  -6  -5   0    0.50    0.30
   6   5   0    0.40    0.20
   4  -6   0    0.10    0.30
   4  -6   0   -0.20    0.20
  -4   6   0    0.10    0.60
  -4   6   0   -0.10    0.20
  -4   6   0    0.20    0.20
   3  -6   0    8.60    0.70
   3  -6   0    8.70    0.50
  -3   6   0    8.20    1.10
  -3   6   0    7.80    0.60
  -3   6   0    8.80    0.40
   2  -6   0   76.99    2.60
   2  -6   0   78.79    2.30
  -2   6   0   76.49    2.30
  -2   6   0   75.99    2.50
  -2   6   0   73.19    3.00
   1  -6   0   14.60    0.60
   1  -6   0   14.50    0.80
  -1   6   0   13.30    1.00
  -1   6   0   13.70    0.50
  -1   6   0   12.70    0.70
   0  -6   0   44.60    1.40
   0  -6   0   41.50    1.30
   0  -6   0   43.60    1.90
   0  -6   0   45.70    1.50
   0   6   0   47.30    1.80
   0   6   0   44.00    1.30
   0   6   0   44.80    1.40
   0   6   0   45.30    1.50
  -1  -6   0   35.40    1.50
  -1  -6   0   33.70    1.00
  -1  -6   0   34.30    1.20
   1   6   0   36.40    1.20
   1   6   0   36.10    1.20
   1   6   0   34.20    1.10
   1   6   0   36.60    1.00
   1   6   0   35.30    1.10
  -2  -6   0  172.38    5.40
   2   6   0  175.18    4.90
   2   6   0  173.28    5.00
  -3  -6   0   28.30    1.10
  -3  -6   0   29.30    1.50
   3   6   0   27.40    1.00
   3   6   0   28.50    0.90
  -4  -6   0   14.90    0.80
  -4  -6   0   13.40    1.10
   4   6   0   14.60    0.50
   4   6   0   14.60    0.70
  -5  -6   0    5.20    1.00
  -5  -6   0    4.60    0.50
   5   6   0    4.30    0.30
   5   6   0    5.00    0.40
   6   6   0    9.50    0.60
   6   6   0   10.30    0.50
   4  -7   0    1.30    0.20
   4  -7   0    1.10    0.40
  -4   7   0    1.40    0.40
  -4   7   0    1.30    0.20
  -4   7   0    1.30    0.70
   3  -7   0    0.60    0.40
   3  -7   0    0.70    0.20
  -3   7   0    0.80    0.20
  -3   7   0    0.90    0.30
  -3   7   0    1.00    0.60
   2  -7   0   10.30    0.50
   2  -7   0   10.20    0.80
  -2   7   0   12.40    1.10
  -2   7   0   10.60    0.70
  -2   7   0   10.80    0.50
   1  -7   0    1.60    0.30
   1  -7   0    1.80    0.40
  -1   7   0    2.30    0.30
  -1   7   0    1.70    0.20
  -1   7   0    3.00    0.60
   0  -7   0    4.30    0.40
   0  -7   0    4.00    0.30
   0   7   0    4.80    0.40
   0   7   0    5.70    0.70
   0   7   0    4.70    0.30
   0   7   0    4.90    0.30
  -1  -7   0    5.40    0.60
  -1  -7   0    5.80    0.30
  -1  -7   0    5.60    0.40
   1   7   0    6.10    0.30
   1   7   0    6.70    0.40
  -2  -7   0   40.10    1.90
  -2  -7   0   41.30    1.50
  -3  -7   0  494.25   14.10
  -3  -7   0  479.55   14.70
   3   7   0  498.95   14.00
   3   7   0  504.95   13.80
  -4  -7   0    0.50    0.30
  -4  -7   0    0.40    0.60
   5   7   0    0.60    0.30
   5   7   0    0.40    0.20
   3  -8   0   32.80    1.60
   3  -8   0   33.60    1.20
  -3   8   0   32.20    1.20
  -3   8   0   30.90    2.10
  -3   8   0   33.20    1.50
   2  -8   0    0.70    0.40
   2  -8   0   -0.10    0.20
  -2   8   0    0.40    0.60
  -2   8   0    0.10    0.20
  -2   8   0    0.00    0.10
   1  -8   0   26.30    1.00
   1  -8   0   26.10    1.40
  -1   8   0   26.10    1.10
  -1   8   0   28.00    1.60
  -1   8   0   25.80    0.90
   0   8   0    1.50    0.20
   0   8   0    2.90    0.60
   0   8   0    2.20    0.30
   1   8   0   13.00    0.60
   1   8   0   13.50    0.50
   2   8   0   41.80    1.40
   2   8   0   42.70    1.30
  -3  -8   0   39.30    2.10
  -4  -8   0    2.30    0.40
  -4  -8   0    1.80    0.70
   4   8   0    1.80    0.30
   4   8   0    2.30    0.20
  -5  -8   0   12.00    1.40
  -5  -8   0   12.70    0.90
   5   8   0   12.60    0.70
   5   8   0   12.30    0.50
   2  -9   0   57.29    2.50
   2  -9   0   57.89    2.10
  -2   9   0   56.09    1.80
  -2   9   0   58.09    2.20
  -2   9   0   61.49    2.90
   1  -9   0    1.50    0.50
   1  -9   0    1.80    0.30
  -1   9   0    2.30    0.70
  -1   9   0    1.20    0.20
  -1   9   0    1.30    0.30
   0  -9   0    6.40    0.80
   0  -9   0    4.80    0.50
   0   9   0    5.70    0.50
   0   9   0    5.60    0.90
   0   9   0    5.90    0.30
  -1  -9   0   11.20    1.00
  -1  -9   0   11.00    0.70
   1   9   0   10.90    0.50
  -2  -9   0    0.50    0.30
  -2  -9   0    0.50    0.50
   2   9   0    0.60    0.10
   2   9   0    0.90    0.20
  -3  -9   0    4.20    0.50
  -3  -9   0    2.40    0.70
   3   9   0    4.30    0.40
   3   9   0    4.50    0.30
  -4  -9   0    3.50    0.80
  -4  -9   0    3.90    1.00
   4   9   0    2.50    0.40
   4   9   0    2.50    0.30
   0 -10   0    1.00    0.30
   0 -10   0    0.00    0.50
   0  10   0    1.30    0.20
  -1 -10   0   22.80    1.10
  -1 -10   0   19.20    1.60
   1  10   0   24.00    0.90
  -2 -10   0    1.10    0.60
  -2 -10   0    1.40    0.40
   2  10   0    1.90    0.40
   3   9  -1    2.40    0.20
   3   9  -1    1.80    0.30
  -3  -9   1    2.10    0.40
  -2  -9   1    1.80    0.60
  -2  -9   1    1.00    0.30
   1   9  -1    1.70    0.20
   1   9  -1    1.30    0.30
  -1  -9   1    1.20    0.30
  -1  -9   1    1.90    0.60
   0   9  -1    0.00    0.20
   0   9  -1    0.20    0.10
   0  -9   1    0.60    0.50
   0  -9   1    0.30    0.20
  -1   9  -1   28.10    1.70
  -1   9  -1   27.80    1.20
  -1   9  -1   27.40    0.90
   1  -9   1   26.40    1.20
   1  -9   1   25.90    1.60
  -2   9  -1    2.70    0.30
  -2   9  -1    3.00    0.80
  -2   9  -1    2.60    0.50
   2  -9   1    2.00    0.70
   2  -9   1    1.80    0.40
   4   8  -1   18.00    0.80
   4   8  -1   19.40    0.70
  -4  -8   1   20.40    1.10
  -4  -8   1   19.30    1.60
  -3  -8   1   76.69    3.30
  -3  -8   1   77.19    2.70
   2   8  -1   12.80    0.60
   2   8  -1   13.20    0.50
  -2  -8   1   12.90    0.80
  -2  -8   1   11.50    1.10
   1   8  -1    0.40    0.20
   0   8  -1   26.90    1.30
   0  -8   1   27.50    1.50
   0  -8   1   28.40    1.10
  -1   8  -1    9.50    1.10
  -1   8  -1    7.90    0.50
  -1   8  -1    8.00    0.40
  -1   8  -1    8.10    0.60
   1  -8   1    8.40    0.80
   1  -8   1    7.60    0.50
  -2   8  -1    5.20    0.30
  -2   8  -1    6.50    0.90
  -2   8  -1    6.20    0.50
   2  -8   1    4.70    0.50
   2  -8   1    4.20    0.80
  -3   8  -1    0.40    0.20
  -3   8  -1    0.80    0.40
  -3   8  -1    0.20    0.70
   3  -8   1    0.70    0.60
   3  -8   1   -0.20    0.20
   5   7  -1    5.90    0.50
  -5  -7   1    6.30    1.10
  -5  -7   1    6.30    0.60
   4   7  -1   22.00    0.80
   4   7  -1   22.00    0.90
   3   7  -1    3.30    0.30
   3   7  -1    3.20    0.20
  -3  -7   1    3.40    0.40
  -3  -7   1    2.00    0.60
   2   7  -1   12.10    0.60
   2   7  -1   11.50    0.40
  -2  -7   1   10.10    0.90
  -2  -7   1   11.10    0.70
   1   7  -1    6.50    0.30
   1   7  -1    6.70    0.40
  -1  -7   1    5.00    0.40
   0   7  -1   12.70    0.50
   0   7  -1   13.00    0.60
   0  -7   1   12.10    0.60
   0  -7   1   11.00    0.90
  -1   7  -1  154.88    4.70
  -1   7  -1  159.18    4.50
  -1   7  -1  148.99    4.40
  -1   7  -1  155.58    5.10
   1  -7   1  153.78    4.60
   1  -7   1  151.48    5.00
  -2   7  -1    6.20    0.90
  -2   7  -1    5.90    0.50
  -2   7  -1    4.90    0.30
   2  -7   1    5.80    0.40
   2  -7   1    5.70    0.70
  -3   7  -1   73.79    3.20
  -3   7  -1   76.89    2.60
  -3   7  -1   75.09    2.30
   3  -7   1   75.79    2.40
   3  -7   1   73.09    2.70
  -4   7  -1    7.90    1.20
  -4   7  -1    7.20    0.70
  -4   7  -1    6.70    0.40
   4  -7   1    6.40    0.50
   4  -7   1    6.90    0.80
   6   6  -1   18.90    0.90
   6   6  -1   17.50    0.70
  -6  -6   1   19.40    1.70
  -6  -6   1   20.00    1.10
   5   6  -1   14.30    0.70
   5   6  -1   13.70    0.60
  -4  -6   1    5.50    0.90
  -4  -6   1    5.20    0.50
   3   6  -1   23.90    0.80
   3   6  -1   23.80    0.90
  -3  -6   1   25.00    1.50
  -3  -6   1   24.00    1.10
   2   6  -1   13.40    0.50
   2   6  -1   13.90    0.60
  -2  -6   1   13.30    0.70
  -2  -6   1   13.60    1.00
   1   6  -1    4.10    0.20
   1   6  -1    4.20    0.30
  -1  -6   1    4.60    0.60
  -1  -6   1    3.50    0.30
  -1  -6   1    4.50    0.40
   0   6  -1    6.10    0.40
   0   6  -1    5.10    0.20
   0   6  -1    5.30    0.20
   0   6  -1    5.40    0.30
   0  -6   1    4.80    0.30
   0  -6   1    5.10    0.20
   0  -6   1    5.70    0.60
   0  -6   1    4.80    0.30
   0  -6   1    5.80    0.50
  -1   6  -1   11.60    0.50
  -1   6  -1   11.70    0.50
  -1   6  -1   11.60    0.90
  -1   6  -1   11.30    0.60
   1  -6   1   12.50    0.80
   1  -6   1   11.00    0.50
   1  -6   1   12.70    0.60
  -2   6  -1  186.38    5.40
  -2   6  -1  190.38    5.70
  -2   6  -1  197.68    5.50
  -2   6  -1  186.28    6.20
   2  -6   1  198.58    5.80
   2  -6   1  195.68    5.50
   2  -6   1  180.98    5.40
  -3   6  -1   19.20    1.40
  -3   6  -1   18.40    0.70
  -3   6  -1   17.60    0.90
   3  -6   1   18.70    1.00
   3  -6   1   18.80    0.70
  -4   6  -1   17.70    1.00
  -4   6  -1   17.50    0.70
  -4   6  -1   18.70    1.50
   4  -6   1   18.80    0.80
   4  -6   1   19.50    1.00
   6   5  -1    3.00    0.30
   6   5  -1    2.90    0.60
  -5  -5   1   58.19    2.70
  -5  -5   1   56.39    2.10
   4   5  -1    4.40    0.30
   4   5  -1    4.20    0.20
  -4  -5   1    4.30    0.40
  -4  -5   1    3.90    0.70
   3   5  -1    2.50    0.20
   3   5  -1    2.70    0.30
  -3  -5   1    3.10    0.30
  -3  -5   1    1.80    0.50
   2   5  -1   14.80    0.50
   2   5  -1   15.00    0.60
  -2  -5   1   15.70    1.00
  -2  -5   1   14.90    0.70
   1   5  -1    8.90    0.40
   1   5  -1    9.10    0.30
  -1  -5   1    8.80    0.30
  -1  -5   1    8.60    0.50
  -1  -5   1    8.40    0.40
  -1  -5   1    9.10    0.70
   0   5  -1   88.39    2.50
   0   5  -1   87.49    2.50
   0   5  -1   89.29    2.60
   0   5  -1   79.49    2.50
   0  -5   1   85.09    2.60
   0  -5   1   91.49    2.60
   0  -5   1   89.49    2.90
   0  -5   1   87.69    2.60
  -1   5  -1   16.60    0.70
  -1   5  -1   17.50    1.00
  -1   5  -1   16.50    0.60
  -1   5  -1   17.00    0.60
   1  -5   1   15.80    0.60
   1  -5   1   17.30    0.80
   1  -5   1   18.00    0.60
   1  -5   1   15.90    0.70
   1  -5   1   15.50    0.50
  -2   5  -1   86.79    2.80
  -2   5  -1   85.99    3.20
  -2   5  -1   85.49    2.60
  -2   5  -1   85.99    2.60
   2  -5   1   90.59    2.90
   2  -5   1   89.79    2.60
  -3   5  -1  629.84   18.40
  -3   5  -1  631.14   17.50
  -3   5  -1  632.04   17.80
  -3   5  -1  649.24   17.60
   3  -5   1  595.44   17.50
   3  -5   1  640.94   17.50
   3  -5   1  602.34   17.70
  -4   5  -1    2.80    0.30
  -4   5  -1    2.60    0.30
  -4   5  -1    2.00    0.60
  -4   5  -1    2.70    0.50
   4  -5   1    2.60    0.40
   4  -5   1    3.00    0.30
  -5   5  -1    5.10    0.40
   5  -5   1    5.40    0.60
   5  -5   1    4.20    0.30
   5  -5   1    4.60    0.30
   6   4  -1   15.50    0.60
   6   4  -1   15.50    0.80
  -6  -4   1   16.60    1.40
  -6  -4   1   16.20    0.90
  -5  -4   1   16.80    1.30
  -5  -4   1   18.40    0.90
   4   4  -1   24.50    0.90
   4   4  -1   24.40    0.80
  -4  -4   1   25.80    1.50
  -4  -4   1   24.00    1.00
   3   4  -1  158.18    4.40
   3   4  -1  153.58    4.60
   3   4  -1  157.38    4.60
  -3  -4   1  161.18    4.70
  -3  -4   1  156.98    5.20
   2   4  -1    1.70    0.20
   2   4  -1    1.60    0.20
   2   4  -1    1.70    0.20
   2   4  -1    1.50    0.10
   2   4  -1    1.50    0.30
  -2  -4   1    2.40    0.50
  -2  -4   1    2.00    0.30
   1   4  -1   34.60    1.10
   1   4  -1   33.80    1.30
   1   4  -1   35.30    1.00
  -1  -4   1   34.80    1.20
  -1  -4   1   35.40    1.40
  -1  -4   1   34.70    1.00
  -1  -4   1   35.60    1.10
   0   4  -1  469.25   13.10
   0   4  -1  470.15   13.20
   0   4  -1  453.85   13.20
   0   4  -1  471.05   13.20
   0   4  -1  466.75   13.10
   0  -4   1  465.45   13.20
   0  -4   1  495.85   13.20
   0  -4   1  463.85   13.10
   0  -4   1  477.45   13.10
   0  -4   1  483.75   13.50
   0  -4   1  476.35   13.20
  -1   4  -1    0.40    0.20
  -1   4  -1    0.30    0.10
  -1   4  -1    0.20    0.10
  -1   4  -1    0.20    0.20
  -1   4  -1    0.20    0.10
  -1   4  -1    0.20    0.10
   1  -4   1    0.30    0.20
   1  -4   1    0.20    0.10
   1  -4   1    0.20    0.10
   1  -4   1    0.10    0.10
   1  -4   1    0.20    0.10
   1  -4   1    0.30    0.10
  -2   4  -1   68.19    2.40
  -2   4  -1   68.79    2.10
  -2   4  -1   72.29    2.10
  -2   4  -1   73.39    2.30
  -2   4  -1   71.79    2.70
  -2   4  -1   73.39    2.20
   2  -4   1   75.89    2.30
   2  -4   1   76.19    2.10
   2  -4   1   68.09    2.10
   2  -4   1   66.19    2.20
  -3   4  -1   48.00    1.70
  -3   4  -1   45.70    1.40
  -3   4  -1   42.40    1.80
  -3   4  -1   44.30    2.10
  -3   4  -1   43.60    1.50
  -3   4  -1   43.80    1.50
   3  -4   1   47.30    1.40
   3  -4   1   46.50    1.60
   3  -4   1   43.60    1.40
  -4   4  -1    0.20    0.10
  -4   4  -1    0.90    0.30
  -4   4  -1   -0.10    0.40
  -4   4  -1    0.20    0.20
   4  -4   1    0.20    0.10
   4  -4   1   -0.10    0.20
  -5   4  -1    2.40    0.30
   5  -4   1    2.70    0.30
   5  -4   1    2.90    0.30
   5  -4   1    2.30    0.50
   5  -4   1    2.50    0.40
   6   3  -1    1.40    0.20
   6   3  -1    1.30    0.20
   6   3  -1    2.20    0.30
  -6  -3   1    1.60    0.60
  -6  -3   1    1.30    0.30
   5   3  -1   14.40    0.50
   5   3  -1   13.20    0.50
   5   3  -1   13.80    0.70
  -5  -3   1   15.10    1.20
  -5  -3   1   13.90    0.80
   4   3  -1   30.10    0.90
   4   3  -1   29.90    1.10
   4   3  -1   28.20    1.10
  -4  -3   1   29.50    1.20
  -4  -3   1   28.30    1.50
   3   3  -1  150.68    4.40
   3   3  -1  153.58    4.40
   3   3  -1  151.58    4.20
   3   3  -1  153.38    4.70
   3   3  -1  145.39    4.40
  -3  -3   1  148.39    4.50
  -3  -3   1  149.09    4.90
   2   3  -1  457.95   12.70
   2   3  -1  457.65   12.80
   2   3  -1  467.55   13.10
   2   3  -1  457.75   12.80
   2   3  -1  459.35   12.90
  -2  -3   1  452.65   13.20
  -2  -3   1  451.05   12.90
   1   3  -1   36.90    1.10
   1   3  -1   36.70    1.10
   1   3  -1   36.50    1.30
   1   3  -1   36.60    1.10
  -1  -3   1   35.70    1.10
  -1  -3   1   36.70    1.10
  -1  -3   1   36.00    1.20
  -1  -3   1   36.10    1.40
   0   3  -1  127.69    3.60
   0   3  -1  122.79    3.60
   0   3  -1  123.39    3.70
   0   3  -1  125.39    3.60
   0   3  -1  129.09    3.50
   0  -3   1  130.79    3.60
   0  -3   1  129.79    3.80
   0  -3   1  125.29    3.50
   0  -3   1  127.89    3.60
  -1   3  -1  346.57   10.00
  -1   3  -1  351.26    9.80
  -1   3  -1  341.77    9.60
  -1   3  -1  342.57    9.60
  -1   3  -1  340.97    9.60
  -1   3  -1  347.27    9.70
  -1   3  -1  338.27    9.60
   1  -3   1  343.57    9.70
   1  -3   1  356.76    9.80
   1  -3   1  359.06    9.60
   1  -3   1  340.77    9.90
   1  -3   1  327.77    9.60
   1  -3   1  344.97    9.60
  -2   3  -1   31.60    1.10
  -2   3  -1   30.30    1.00
  -2   3  -1   30.80    1.00
  -2   3  -1   32.00    1.20
  -2   3  -1   29.80    1.40
  -2   3  -1   30.50    1.00
   2  -3   1   27.80    0.90
   2  -3   1   31.60    1.10
   2  -3   1   30.90    0.90
   2  -3   1   30.10    1.00
   2  -3   1   31.60    0.90
   2  -3   1   31.20    1.10
   2  -3   1   29.80    1.30
  -3   3  -1    2.10    0.20
  -3   3  -1    2.30    0.20
  -3   3  -1    2.80    0.40
  -3   3  -1    2.50    0.20
  -3   3  -1    2.60    0.50
  -3   3  -1    2.70    0.50
   3  -3   1    2.40    0.20
   3  -3   1    2.00    0.20
   3  -3   1    2.10    0.10
   3  -3   1    2.50    0.30
  -4   3  -1    4.30    0.30
   4  -3   1    3.60    0.30
   4  -3   1    3.30    0.40
   4  -3   1    3.70    0.40
   4  -3   1    3.60    0.20
   4  -3   1    3.60    0.60
   4  -3   1    4.10    0.30
  -5   3  -1   30.50    1.20
   5  -3   1   33.20    1.00
  -6   3  -1    0.90    0.30
   6  -3   1    0.60    0.30
   6  -3   1    1.00    0.20
   6   2  -1    0.30    0.20
   6   2  -1    0.40    0.30
  -6  -2   1    0.20    0.20
  -6  -2   1    0.10    0.20
  -6  -2   1    0.40    0.50
   5   2  -1   14.70    0.70
   5   2  -1   14.40    0.50
  -5  -2   1   14.40    0.70
  -5  -2   1   14.00    1.00
  -5  -2   1   13.60    0.70
   4   2  -1   49.20    2.00
   4   2  -1   50.29    1.70
   4   2  -1   52.29    1.50
   4   2  -1   52.19    1.60
  -4  -2   1   52.99    1.80
  -4  -2   1   50.89    2.20
  -4  -2   1   52.09    1.70
   3   2  -1   15.10    0.80
   3   2  -1   15.10    0.60
   3   2  -1   14.90    0.60
  -3  -2   1   15.70    0.60
  -3  -2   1   14.40    0.70
  -3  -2   1   15.70    0.90
   2   2  -1  653.03   18.00
   2   2  -1  653.13   18.30
   2   2  -1  639.04   18.00
   2   2  -1  633.24   18.00
  -2  -2   1  644.54   18.10
  -2  -2   1  656.03   18.40
   1   2  -1  268.67    7.60
   1   2  -1  265.57    7.40
   1   2  -1  260.17    7.40
   1   2  -1  262.87    7.30
  -1  -2   1  263.67    7.30
  -1  -2   1  264.27    7.60
  -1  -2   1  261.77    7.40
  -1  -2   1  261.67    7.40
   0   2  -1   40.70    1.20
   0   2  -1   40.60    1.20
   0   2  -1   40.80    1.30
   0   2  -1   40.20    1.20
   0  -2   1   41.60    1.30
   0  -2   1   39.60    1.10
   0  -2   1   40.50    1.20
   0  -2   1   40.20    1.20
  -1   2  -1  265.17    7.50
  -1   2  -1  267.17    7.80
  -1   2  -1  276.27    7.50
  -1   2  -1  269.57    7.50
  -1   2  -1  261.07    7.50
  -1   2  -1  277.87    7.60
  -1   2  -1  266.87    7.60
   1  -2   1  268.27    7.60
   1  -2   1  251.07    7.50
   1  -2   1  261.77    7.50
   1  -2   1  275.27    7.80
   1  -2   1  280.47    7.50
   1  -2   1  278.37    7.60
   1  -2   1  269.57    7.50
  -2   2  -1   99.89    3.30
  -2   2  -1   99.29    2.80
  -2   2  -1   97.59    2.90
  -2   2  -1   99.89    3.10
  -2   2  -1   98.79    2.90
  -2   2  -1   99.39    2.90
  -2   2  -1  100.79    3.00
   2  -2   1  102.39    2.90
   2  -2   1   92.09    2.80
   2  -2   1  104.19    3.30
   2  -2   1  101.49    3.00
   2  -2   1   99.59    2.90
   2  -2   1  103.29    2.90
   2  -2   1  100.99    2.80
  -3   2  -1   16.10    0.90
  -3   2  -1   16.00    0.60
  -3   2  -1   17.00    0.60
   3  -2   1   16.20    0.70
   3  -2   1   16.40    0.50
   3  -2   1   16.30    0.70
   3  -2   1   16.60    0.80
   3  -2   1   14.30    0.50
   3  -2   1   15.80    0.50
   3  -2   1   16.20    0.70
  -4   2  -1  127.19    3.80
   4  -2   1  127.39    3.60
   4  -2   1  130.69    3.90
   4  -2   1  126.79    3.80
   4  -2   1  122.49    4.20
   4  -2   1  128.69    3.70
  -5   2  -1    2.40    0.40
   5  -2   1    1.90    0.20
   5  -2   1    1.60    0.30
  -6   2  -1    0.40    0.30
   6  -2   1    0.30    0.20
   6  -2   1   -0.10    0.20
   6   1  -1    1.10    0.60
   6   1  -1    0.90    0.30
   6   1  -1    0.60    0.30
   6   1  -1    0.70    0.20
  -6  -1   1    0.40    0.20
   5   1  -1  302.17    9.10
   5   1  -1  310.77    8.80
  -5  -1   1  317.97    9.00
  -5  -1   1  315.47    9.60
  -5  -1   1  315.17    9.00
   4   1  -1   33.20    1.10
   4   1  -1   33.00    1.20
   4   1  -1   34.30    1.50
   4   1  -1   31.30    1.40
   4   1  -1   32.80    1.00
   4   1  -1   31.30    1.20
   4   1  -1   31.40    1.00
  -4  -1   1   33.40    1.20
  -4  -1   1   32.60    1.60
  -4  -1   1   33.00    1.20
   3   1  -1    7.50    0.40
   3   1  -1    6.90    0.30
   3   1  -1    7.00    0.30
   3   1  -1    7.20    0.30
   3   1  -1    7.20    0.40
   3   1  -1    6.10    0.60
   3   1  -1    6.80    0.40
  -3  -1   1    6.30    0.60
  -3  -1   1    7.00    0.40
  -3  -1   1    6.80    0.40
   2   1  -1   95.19    2.80
   2   1  -1   94.59    2.80
   2   1  -1   97.89    3.10
   2   1  -1   97.39    2.70
   2   1  -1   94.19    2.70
  -2  -1   1   94.29    2.80
  -2  -1   1   98.09    3.10
  -2  -1   1   94.69    2.90
   1   1  -1   11.80    0.60
   1   1  -1   12.50    0.50
   1   1  -1   11.90    0.40
   1   1  -1   12.20    0.40
  -1  -1   1   11.80    0.60
  -1  -1   1   11.60    0.40
  -1  -1   1   11.50    0.40
  -1  -1   1   11.90    0.50
   0   1  -1  103.09    2.80
   0   1  -1  100.79    2.90
   0   1  -1  102.69    2.80
   0   1  -1  100.29    2.80
   0  -1   1  102.39    3.00
   0  -1   1   96.09    2.80
   0  -1   1   99.29    2.80
   0  -1   1  101.99    2.90
  -1   1  -1  367.56   10.30
  -1   1  -1  380.16   10.50
  -1   1  -1  361.36   10.30
  -1   1  -1  375.06   10.30
   1  -1   1  357.76   10.20
   1  -1   1  368.46   10.50
   1  -1   1  367.16   10.20
   1  -1   1  363.96   10.20
   1  -1   1  368.96   10.30
   1  -1   1  367.36   10.30
   1  -1   1  370.86   10.30
  -2   1  -1   17.60    0.60
  -2   1  -1   16.70    0.50
  -2   1  -1   17.40    0.60
   2  -1   1   17.10    0.60
   2  -1   1   16.20    0.50
   2  -1   1   17.10    0.80
   2  -1   1   16.10    0.60
   2  -1   1   16.60    0.50
   2  -1   1   16.50    0.60
   2  -1   1   17.00    0.50
   2  -1   1   17.10    0.50
  -3   1  -1  486.25   13.60
   3  -1   1  470.85   13.60
   3  -1   1  487.45   13.60
   3  -1   1  482.35   14.00
   3  -1   1  475.75   13.60
   3  -1   1  486.65   13.50
   3  -1   1  491.95   13.40
  -4   1  -1   14.10    0.70
   4  -1   1   15.30    0.80
  -5   1  -1    1.80    0.30
   5  -1   1    1.60    0.20
   5  -1   1    1.70    0.30
  -6   1  -1    3.80    0.50
   6  -1   1    4.90    0.50
   6  -1   1    3.90    0.30
   6   0  -1    3.60    0.40
   6   0  -1    3.80    0.50
   6   0  -1    4.90    0.80
   6   0  -1    3.30    0.30
   5   0  -1   19.70    0.90
   5   0  -1   20.10    0.90
   5   0  -1   20.00    0.70
   5   0  -1   21.90    1.20
  -5   0   1   20.30    0.90
   4   0  -1  238.88    7.00
   4   0  -1  240.38    7.40
   4   0  -1  247.68    7.60
   4   0  -1  244.78    7.00
   4   0  -1  255.17    7.20
   4   0  -1  243.98    6.90
  -4   0   1  244.18    7.10
  -4   0   1  245.88    7.60
  -4   0   1  239.68    7.00
   3   0  -1   53.99    1.70
   3   0  -1   53.19    2.00
   3   0  -1   54.19    1.80
   3   0  -1   54.49    1.60
   3   0  -1   55.49    1.70
   3   0  -1   54.59    2.10
  -3   0   1   54.89    2.10
  -3   0   1   55.09    1.70
  -3   0   1   56.19    1.80
  -3   0   1   53.59    2.00
  -3   0   1   54.19    1.70
  -3   0   1   55.69    1.60
   2   0  -1  103.99    3.00
   2   0  -1  106.29    3.20
   2   0  -1  106.29    3.10
   2   0  -1  104.29    3.00
   2   0  -1  101.79    3.00
   2   0  -1  107.99    3.40
  -2   0   1  105.19    3.10
  -2   0   1  105.39    3.20
  -2   0   1  102.39    3.00
  -2   0   1  104.99    3.10
  -2   0   1  105.89    3.40
  -2   0   1  103.79    3.00
   1   0  -1  352.86    9.90
   1   0  -1  345.17    9.80
   1   0  -1  366.26    9.90
   1   0  -1  352.06    9.80
   1   0  -1  344.07    9.80
   1   0  -1  356.86   10.10
  -1   0   1  355.56    9.90
  -1   0   1  354.96   10.10
  -1   0   1  355.76    9.90
  -1   0   1  352.16    9.80
   0   0   1  112.69    3.30
   0   0   1  115.79    3.20
  -1   0  -1   19.30    0.60
  -1   0  -1   18.90    0.60
  -1   0  -1   19.50    0.60
  -1   0  -1   19.70    0.60
   1   0   1   19.70    0.60
   1   0   1   20.00    0.60
   1   0   1   19.70    0.60
   1   0   1   19.60    0.60
  -2   0  -1   26.10    0.90
  -2   0  -1   24.90    0.80
  -2   0  -1   24.40    0.70
   2   0   1   25.00    0.80
   2   0   1   25.80    0.80
   2   0   1   26.10    0.90
   2   0   1   25.40    0.80
   2   0   1   24.00    0.80
   2   0   1   25.80    1.10
   2   0   1   25.00    0.80
  -3   0  -1  206.98    6.00
   3   0   1  211.68    6.00
   3   0   1  210.88    6.40
   3   0   1  208.68    5.90
   3   0   1  209.18    5.90
   3   0   1  208.18    6.00
  -4   0  -1  269.87    7.80
   4   0   1  274.67    7.60
   4   0   1  264.37    7.70
  -5   0  -1    7.30    0.50
   5   0   1    7.10    0.50
   5   0   1    6.30    0.30
  -6   0  -1    8.70    0.60
   6   0   1    9.00    0.70
   6   0   1    9.10    0.40
   6  -1  -1   27.80    1.00
   6  -1  -1   26.40    1.20
   6  -1  -1   28.10    1.50
   6  -1  -1   28.40    1.10
   5  -1  -1   50.09    1.70
   5  -1  -1   47.80    1.50
   5  -1  -1   48.90    1.70
   5  -1  -1   50.69    2.00
  -5   1   1   48.20    1.70
   4  -1  -1    4.80    0.40
   4  -1  -1    6.10    0.70
   4  -1  -1    5.20    0.60
   4  -1  -1    5.20    0.40
   4  -1  -1    5.00    0.30
  -4   1   1    6.60    0.70
  -4   1   1    6.60    0.40
  -4   1   1    5.60    0.40
  -4   1   1    6.40    0.30
   3  -1  -1  946.31   26.90
   3  -1  -1  987.10   27.00
   3  -1  -1  939.21   26.90
   3  -1  -1  942.41   26.80
   3  -1  -1  968.20   27.20
   3  -1  -1  976.80   27.40
   3  -1  -1  946.71   27.30
   3  -1  -1  973.20   26.90
  -3   1   1 1001.10   27.40
  -3   1   1  983.20   27.00
  -3   1   1  980.60   26.80
  -3   1   1  939.81   26.90
   2  -1  -1  213.58    6.30
   2  -1  -1  206.68    5.90
   2  -1  -1  204.58    5.80
   2  -1  -1  210.98    6.20
   2  -1  -1  204.48    6.20
   2  -1  -1  209.28    5.90
   2  -1  -1  213.88    6.00
   2  -1  -1  205.98    5.90
  -2   1   1  206.58    5.90
  -2   1   1  213.58    6.20
  -2   1   1  208.58    6.00
  -2   1   1  209.58    5.80
   1  -1  -1   99.09    2.80
   1  -1  -1  102.29    2.90
   1  -1  -1  101.39    3.00
   1  -1  -1  101.59    3.00
   1  -1  -1   99.79    2.90
  -1   1   1   98.59    3.00
  -1   1   1   96.39    2.80
  -1   1   1  100.39    2.90
  -1   1   1   99.29    3.10
  -1   1   1   98.99    2.90
   0  -1  -1  147.69    4.10
   0  -1  -1  148.39    4.10
   0  -1  -1  142.49    4.10
   0  -1  -1  152.58    4.20
   0   1   1  143.99    4.10
   0   1   1  148.19    4.20
   0   1   1  145.59    4.10
   0   1   1  148.29    4.10
  -1  -1  -1    6.70    0.20
  -1  -1  -1    6.50    0.30
  -1  -1  -1    6.90    0.30
   1   1   1    6.80    0.20
   1   1   1    6.60    0.30
   1   1   1    7.10    0.30
   1   1   1    6.50    0.20
  -2  -1  -1  107.89    3.10
  -2  -1  -1  108.89    3.20
  -2  -1  -1  110.29    3.20
   2   1   1  110.99    3.20
   2   1   1  107.89    3.20
   2   1   1  109.69    3.10
  -3  -1  -1   31.70    1.00
  -3  -1  -1   33.70    1.10
  -3  -1  -1   31.90    1.10
   3   1   1   33.10    1.10
   3   1   1   29.50    1.30
   3   1   1   32.20    1.00
  -4  -1  -1   49.00    1.60
   4   1   1   48.10    1.60
   4   1   1   48.60    1.50
  -5  -1  -1  228.08    6.80
   5   1   1  228.68    6.70
   5   1   1  233.78    6.50
  -6  -1  -1   28.80    1.20
   6   1   1   27.80    1.00
   6   1   1   28.30    1.20
   6  -2  -1    6.10    0.80
   6  -2  -1    5.40    0.50
   6  -2  -1    5.00    0.40
   6  -2  -1    4.20    0.30
  -6   2   1    5.00    0.40
   5  -2  -1    9.10    0.60
   5  -2  -1    8.60    0.40
   5  -2  -1    8.40    0.50
   5  -2  -1    8.80    0.80
  -5   2   1    8.10    0.60
   4  -2  -1    0.50    0.20
   4  -2  -1    0.10    0.20
   4  -2  -1    0.50    0.10
   4  -2  -1    0.10    0.40
   4  -2  -1    0.70    0.30
  -4   2   1    0.60    0.20
  -4   2   1    0.70    0.10
  -4   2   1    0.50    0.20
  -4   2   1    1.10    0.40
   3  -2  -1   58.79    2.00
   3  -2  -1   57.99    1.90
   3  -2  -1   61.39    1.80
   3  -2  -1   62.99    1.90
   3  -2  -1   61.79    2.20
   3  -2  -1   59.49    2.40
   3  -2  -1   59.99    1.80
  -3   2   1   63.39    2.00
  -3   2   1   61.79    2.40
  -3   2   1   59.59    1.90
  -3   2   1   62.39    1.80
   2  -2  -1  641.84   18.40
   2  -2  -1  671.93   18.40
   2  -2  -1  639.14   18.10
   2  -2  -1  643.64   18.00
   2  -2  -1  658.03   18.10
  -2   2   1  654.63   18.50
  -2   2   1  642.04   18.20
  -2   2   1  634.54   18.00
  -2   2   1  657.63   18.50
  -2   2   1  650.93   18.20
   1  -2  -1   42.20    1.20
   1  -2  -1   41.10    1.30
   1  -2  -1   43.60    1.30
   1  -2  -1   44.40    1.50
  -1   2   1   44.40    1.50
  -1   2   1   42.70    1.20
  -1   2   1   42.90    1.30
  -1   2   1   41.60    1.30
  -1   2   1   43.00    1.50
   0  -2  -1  383.06   10.80
   0  -2  -1  419.86   11.00
   0  -2  -1  391.06   10.80
   0   2   1  380.86   10.80
   0   2   1  370.46   10.90
   0   2   1  392.36   10.90
  -1  -2  -1  144.69    3.90
  -1  -2  -1  145.59    4.00
  -1  -2  -1  132.79    3.90
  -1  -2  -1  140.09    3.90
  -1  -2  -1  132.89    3.90
   1   2   1  141.49    3.90
   1   2   1  132.19    3.90
   1   2   1  141.39    4.00
   1   2   1  138.99    3.90
   1   2   1  136.49    3.90
  -2  -2  -1   55.69    1.70
  -2  -2  -1   53.39    1.80
  -2  -2  -1   55.59    1.60
  -2  -2  -1   55.19    1.70
  -2  -2  -1   56.29    1.60
   2   2   1   55.39    1.60
   2   2   1   55.19    1.70
   2   2   1   55.39    1.60
   2   2   1   55.19    1.70
   2   2   1   53.39    1.70
  -3  -2  -1    8.30    0.50
  -3  -2  -1    7.50    0.40
  -3  -2  -1    8.20    0.30
  -3  -2  -1    7.90    0.40
  -3  -2  -1    8.40    0.40
   3   2   1    8.10    0.30
   3   2   1    8.20    0.30
   3   2   1    8.20    0.40
   3   2   1    8.10    0.40
  -4  -2  -1    2.40    0.30
  -4  -2  -1    2.40    0.20
   4   2   1    2.30    0.20
   4   2   1    2.60    0.30
   4   2   1    2.50    0.20
  -5  -2  -1   27.60    1.10
   5   2   1   28.70    1.10
   5   2   1   28.00    0.90
  -6  -2  -1  141.99    4.40
   6   2   1  138.39    4.30
   6   2   1  141.29    4.10
   6  -3  -1   13.90    0.60
   6  -3  -1   14.00    0.60
   6  -3  -1   13.70    1.00
   6  -3  -1   12.60    1.00
  -6   3   1   13.30    0.70
   5  -3  -1    7.90    0.50
   5  -3  -1    8.40    0.70
  -5   3   1    8.20    0.60
  -5   3   1    8.60    0.40
  -5   3   1    8.80    1.20
  -5   3   1    8.00    0.60
   4  -3  -1    0.60    0.20
   4  -3  -1    0.60    0.30
  -4   3   1    0.60    0.10
  -4   3   1    0.60    0.40
  -4   3   1    0.40    0.20
   3  -3  -1  219.98    6.70
   3  -3  -1  227.18    6.40
  -3   3   1  227.68    6.40
  -3   3   1  224.78    6.60
  -3   3   1  224.48    7.00
  -3   3   1  227.68    7.10
  -3   3   1  227.18    6.60
   2  -3  -1   18.00    0.80
   2  -3  -1   18.20    0.70
   2  -3  -1   17.80    0.60
   2  -3  -1   18.00    0.60
   2  -3  -1   16.80    0.90
  -2   3   1   17.60    0.90
  -2   3   1   17.40    0.70
  -2   3   1   18.30    0.60
  -2   3   1   16.70    1.00
  -2   3   1   18.80    0.70
   1  -3  -1  113.59    3.30
   1  -3  -1  110.59    3.10
   1  -3  -1  103.49    3.10
   1  -3  -1  104.19    3.00
  -1   3   1  104.39    3.10
  -1   3   1  107.59    3.20
  -1   3   1  104.39    3.30
  -1   3   1  109.79    3.40
  -1   3   1  107.09    3.00
   0  -3  -1  308.07    8.70
   0  -3  -1  325.47    8.80
   0  -3  -1  324.27    8.70
   0  -3  -1  300.57    8.60
   0   3   1  316.77    8.90
   0   3   1  299.37    8.60
   0   3   1  306.07    8.70
   0   3   1  304.67    8.70
  -1  -3  -1    9.40    0.40
  -1  -3  -1    9.40    0.30
  -1  -3  -1    9.70    0.40
  -1  -3  -1    9.70    0.50
  -1  -3  -1    9.40    0.40
   1   3   1    9.30    0.30
   1   3   1    9.40    0.40
   1   3   1    9.60    0.40
   1   3   1    9.20    0.40
   1   3   1    9.00    0.30
  -2  -3  -1  202.38    5.70
  -2  -3  -1  196.98    5.60
  -2  -3  -1  201.58    5.70
  -2  -3  -1  203.48    5.90
  -2  -3  -1  198.98    5.70
   2   3   1  196.98    5.60
   2   3   1  197.48    5.70
   2   3   1  202.38    5.70
   2   3   1  198.88    5.70
   2   3   1  200.58    5.60
  -3  -3  -1  117.49    3.50
  -3  -3  -1  115.19    3.40
  -3  -3  -1  117.79    3.70
  -3  -3  -1  114.19    3.40
  -3  -3  -1  118.09    3.30
   3   3   1  113.09    3.50
   3   3   1  118.29    3.40
   3   3   1  111.39    3.50
   3   3   1  118.69    3.30
   3   3   1  116.49    3.30
  -4  -3  -1   11.80    0.40
  -4  -3  -1   11.60    0.80
  -4  -3  -1   12.00    0.50
  -4  -3  -1   12.40    0.60
  -4  -3  -1   12.30    0.80
   4   3   1   12.30    0.50
   4   3   1   12.90    0.70
   4   3   1   12.90    0.50
   4   3   1   13.40    0.60
   5   3   1   32.40    1.00
   5   3   1   30.60    1.20
  -6  -3  -1    8.80    0.60
   6   3   1    9.60    0.40
   6   3   1    9.90    0.60
   5  -4  -1    7.70    0.40
   5  -4  -1    8.00    0.70
  -5   4   1    6.40    1.10
  -5   4   1    8.20    0.40
  -5   4   1    8.40    0.70
   4  -4  -1   10.50    0.50
   4  -4  -1   10.10    0.70
   3  -4  -1    3.60    0.50
   3  -4  -1    3.30    0.30
  -3   4   1    3.40    0.40
  -3   4   1    3.00    0.20
  -3   4   1    3.90    0.70
   2  -4  -1   19.80    0.70
   2  -4  -1   19.80    0.90
  -2   4   1   16.70    1.00
  -2   4   1   18.10    0.80
  -2   4   1   18.90    1.10
  -2   4   1   19.60    0.80
  -2   4   1   18.80    0.60
   1  -4  -1   13.10    0.60
   1  -4  -1   13.80    0.50
   1  -4  -1   12.60    0.40
  -1   4   1   13.00    0.80
  -1   4   1   13.20    0.60
  -1   4   1   12.90    0.50
  -1   4   1   12.50    0.70
  -1   4   1   12.40    0.50
   0  -4  -1  454.15   12.60
   0  -4  -1  463.45   12.70
   0  -4  -1  466.65   12.70
   0  -4  -1  463.05   12.80
   0   4   1  439.36   12.70
   0   4   1  448.76   12.60
   0   4   1  443.96   12.70
   0   4   1  449.95   12.90
  -1  -4  -1   48.90    1.40
  -1  -4  -1   49.80    1.50
  -1  -4  -1   51.89    1.50
  -1  -4  -1   52.59    1.70
   1   4   1   48.60    1.50
   1   4   1   49.70    1.50
   1   4   1   48.30    1.50
   1   4   1   48.60    1.40
   1   4   1   49.70    1.50
   1   4   1   48.10    1.60
  -2  -4  -1    0.20    0.20
  -2  -4  -1    0.50    0.10
  -2  -4  -1    0.70    0.10
  -2  -4  -1    0.40    0.10
  -2  -4  -1    0.50    0.10
   2   4   1    0.80    0.20
   2   4   1    0.60    0.10
   2   4   1    0.40    0.10
   2   4   1    0.30    0.10
   2   4   1    0.40    0.10
  -3  -4  -1  144.39    4.10
  -3  -4  -1  141.39    4.30
  -3  -4  -1  146.39    4.60
  -3  -4  -1  147.29    4.30
  -3  -4  -1  145.49    4.20
   3   4   1  154.98    4.50
   3   4   1  145.29    4.10
   3   4   1  138.99    4.10
   3   4   1  147.09    4.20
  -4  -4  -1   28.80    0.90
  -4  -4  -1   31.10    1.10
  -4  -4  -1   30.60    1.10
  -4  -4  -1   30.20    1.10
  -4  -4  -1   28.70    1.50
   4   4   1   30.40    0.90
   4   4   1   30.70    1.10
   4   4   1   29.00    1.20
   4   4   1   28.80    1.00
  -5  -4  -1    9.10    0.90
  -5  -4  -1    8.80    0.50
   5   4   1    7.30    0.60
   5   4   1    8.70    0.60
   5   4   1    8.90    0.40
  -6  -4  -1    5.60    0.50
  -6  -4  -1    5.80    0.50
   6   4   1    6.00    0.50
   6   4   1    6.20    0.40
   5  -5  -1   21.70    1.20
   5  -5  -1   22.40    0.80
  -5   5   1   19.10    2.00
  -5   5   1   20.80    0.90
   4  -5  -1    0.10    0.10
   4  -5  -1    0.00    0.30
   3  -5  -1    3.40    0.50
   3  -5  -1    3.60    0.30
  -3   5   1    4.60    0.80
  -3   5   1    4.30    0.30
  -3   5   1    4.00    0.40
   2  -5  -1   13.30    0.70
   2  -5  -1   12.40    0.50
  -2   5   1   11.90    0.80
   1  -5  -1   62.79    2.10
   1  -5  -1   73.99    2.10
   1  -5  -1   73.79    2.30
  -1   5   1   69.19    2.00
  -1   5   1   69.49    2.20
  -1   5   1   71.89    2.50
   0  -5  -1    2.20    0.10
   0  -5  -1    2.60    0.30
   0  -5  -1    2.50    0.20
   0  -5  -1    2.50    0.40
   0   5   1    2.10    0.30
   0   5   1    2.30    0.10
   0   5   1    2.30    0.20
   0   5   1    1.80    0.20
  -1  -5  -1  228.08    6.40
  -1  -5  -1  244.98    6.80
  -1  -5  -1  244.48    6.50
  -1  -5  -1  228.18    6.50
   1   5   1  212.98    6.50
   1   5   1  235.28    6.50
   1   5   1  229.38    6.50
   1   5   1  230.08    6.40
   1   5   1  222.08    6.70
   1   5   1  228.28    6.50
  -2  -5  -1   60.79    1.90
  -2  -5  -1   62.59    1.80
  -2  -5  -1   61.89    2.20
  -2  -5  -1   64.39    1.90
   2   5   1   58.29    1.80
   2   5   1   54.99    2.00
   2   5   1   59.29    1.80
   2   5   1   62.29    1.80
   2   5   1   59.89    1.70
   2   5   1   60.89    1.90
   2   5   1   63.09    1.90
  -3  -5  -1    3.90    0.60
  -3  -5  -1    3.60    0.30
  -3  -5  -1    3.70    0.20
  -3  -5  -1    3.40    0.30
   3   5   1    3.90    0.40
   3   5   1    3.10    0.20
   3   5   1    3.60    0.20
   3   5   1    4.00    0.30
  -4  -5  -1   56.69    2.30
  -4  -5  -1   55.79    1.90
  -4  -5  -1   54.39    1.90
   4   5   1   55.49    1.60
  -5  -5  -1   16.00    0.80
  -5  -5  -1   16.60    1.20
  -5  -5  -1   15.60    0.80
   5   5   1   16.60    0.60
  -6  -5  -1    4.60    0.90
  -6  -5  -1    4.10    0.40
  -6  -5  -1    4.70    0.50
   6   5   1    5.30    0.50
   6   5   1    4.50    0.30
   4  -6  -1    0.60    0.40
   4  -6  -1    0.50    0.20
  -4   6   1    0.50    0.20
  -4   6   1    0.60    0.30
  -4   6   1    0.90    0.60
   3  -6  -1    0.10    0.20
   3  -6  -1    0.30    0.30
  -3   6   1   -0.10    0.20
  -3   6   1   -0.60    0.40
  -3   6   1    0.10    0.10
   2  -6  -1  695.03   18.80
   2  -6  -1  692.03   19.20
  -2   6   1  662.03   19.10
  -2   6   1  659.33   18.80
  -2   6   1  657.23   19.60
   1  -6  -1   34.60    1.40
   1  -6  -1   36.00    1.20
  -1   6   1   32.50    1.10
  -1   6   1   34.10    1.30
  -1   6   1   34.20    1.60
   0  -6  -1   17.10    1.00
   0  -6  -1   17.30    0.70
   0  -6  -1   16.40    0.70
   0   6   1   17.80    0.70
   0   6   1   16.90    1.00
   0   6   1   17.00    0.60
  -1  -6  -1   68.59    2.10
  -1  -6  -1   68.99    2.10
  -1  -6  -1   67.19    2.00
  -1  -6  -1   68.09    2.40
   1   6   1   70.39    2.00
   1   6   1   68.89    2.10
   1   6   1   71.19    2.10
   1   6   1   70.39    2.10
  -2  -6  -1    8.00    0.50
  -2  -6  -1    7.50    0.40
  -2  -6  -1    7.70    0.30
  -2  -6  -1    8.40    0.70
   2   6   1    7.40    0.30
   2   6   1    7.70    0.40
   2   6   1    7.40    0.30
   2   6   1    7.00    0.40
   2   6   1    7.10    0.40
  -3  -6  -1    6.20    0.30
  -3  -6  -1    7.10    1.00
  -3  -6  -1    6.00    0.40
  -3  -6  -1    6.70    0.40
   3   6   1    5.50    0.30
   3   6   1    5.80    0.40
   3   6   1    5.70    0.30
  -4  -6  -1   10.10    0.60
  -4  -6  -1   10.50    0.90
   4   6   1   10.60    0.40
   4   6   1   11.20    0.60
  -5  -6  -1    6.90    0.50
  -5  -6  -1    7.60    1.10
   5   6   1    7.20    0.50
   5   6   1    6.90    0.40
  -6  -6  -1   22.40    1.10
  -6  -6  -1   21.90    1.60
   6   6   1   20.20    0.80
   6   6   1   21.70    1.00
   4  -7  -1    4.20    0.30
   4  -7  -1    4.00    0.60
  -4   7   1    3.90    0.30
  -4   7   1    3.80    0.90
  -4   7   1    4.00    0.60
   3  -7  -1   40.10    1.70
   3  -7  -1   40.80    1.40
  -3   7   1   41.70    2.20
  -3   7   1   39.80    1.30
  -3   7   1   40.80    1.70
   2  -7  -1   29.20    1.00
   2  -7  -1   28.80    1.30
  -2   7   1   26.70    1.60
  -2   7   1   27.60    1.20
  -2   7   1   26.20    0.90
   1  -7  -1  106.59    3.20
   1  -7  -1  108.49    3.50
  -1   7   1  107.89    3.40
  -1   7   1  107.79    3.10
  -1   7   1  108.09    3.80
   0  -7  -1   12.90    0.80
   0  -7  -1   13.70    0.60
   0   7   1   13.60    1.00
   0   7   1   14.20    0.50
   0   7   1   14.80    0.70
  -1  -7  -1    8.40    0.50
  -1  -7  -1    8.40    0.70
   1   7   1    9.20    0.50
   1   7   1    9.00    0.30
   1   7   1    8.50    0.40
   1   7   1    8.30    0.40
  -2  -7  -1    2.90    0.40
  -2  -7  -1    2.90    0.50
  -2  -7  -1    3.20    0.40
   2   7   1    3.40    0.30
   2   7   1    3.20    0.30
   2   7   1    3.70    0.20
   2   7   1    3.40    0.20
  -3  -7  -1   44.00    1.60
  -3  -7  -1   42.80    2.00
   3   7   1   43.10    1.30
   3   7   1   42.20    1.40
  -4  -7  -1   34.70    1.40
  -4  -7  -1   35.20    1.90
  -5  -7  -1    4.80    0.50
  -5  -7  -1    4.90    0.90
   5   7   1    5.30    0.30
   5   7   1    5.70    0.50
   3  -8  -1    2.60    0.30
   3  -8  -1    2.40    0.50
  -3   8   1    2.50    0.60
   2  -8  -1   67.19    2.20
   2  -8  -1   67.39    2.50
  -2   8   1   66.99    3.00
  -2   8   1   66.69    2.10
  -2   8   1   68.19    2.40
   1  -8  -1    2.60    0.30
   1  -8  -1    2.70    0.50
  -1   8   1    2.30    0.20
  -1   8   1    3.60    0.70
  -1   8   1    2.80    0.40
   0   8   1  108.29    3.30
   0   8   1  108.19    3.10
   0   8   1  104.19    3.80
   1   8   1    4.70    0.30
   1   8   1    4.90    0.70
   1   8   1    4.70    0.30
   1   8   1    4.60    0.40
   2   8   1    6.90    0.40
   3   8   1    6.10    0.40
   3   8   1    6.00    0.30
  -4  -8  -1    0.40    0.30
  -4  -8  -1    0.00    0.50
   4   8   1    0.40    0.20
   4   8   1    0.10    0.20
  -5  -8  -1    2.70    0.80
  -5  -8  -1    3.90    0.60
   5   8   1    3.70    0.60
   5   8   1    4.40    0.30
   2  -9  -1    2.50    0.60
   2  -9  -1    3.60    0.40
  -2   9   1    3.80    0.50
  -2   9   1    3.90    0.30
  -2   9   1    4.00    1.00
   1  -9  -1   13.90    0.70
   1  -9  -1   14.40    1.10
  -1   9   1   14.90    0.80
  -1   9   1   15.00    0.60
  -1   9   1   16.50    1.40
   0  -9  -1    2.90    0.70
   0  -9  -1    2.60    0.40
   0   9   1    3.40    0.30
   0   9   1    4.70    0.90
   0   9   1    2.60    0.40
  -1  -9  -1   16.90    0.80
  -1  -9  -1   15.30    1.10
   1   9   1   16.60    0.60
   1   9   1   17.30    0.80
  -2  -9  -1    0.50    0.30
  -2  -9  -1    0.30    0.50
   2   9   1    0.80    0.20
   2   9   1    0.80    0.10
  -3  -9  -1    0.30    0.50
  -3  -9  -1    0.70    0.30
  -4  -9  -1   53.59    2.00
  -4  -9  -1   49.99    2.70
   4   9   1   50.49    1.80
   4   9   1   48.90    1.60
   0 -10  -1   11.30    0.70
   0 -10  -1   12.60    1.10
   0  10   1   13.20    1.50
   0  10   1   14.00    0.80
   0  10   1   13.70    0.60
  -1 -10  -1    0.30    0.50
  -1 -10  -1   -0.30    0.20
   1  10   1    0.10    0.10
   1  10   1    0.30    0.30
  -2 -10  -1    3.70    0.90
  -2 -10  -1    2.20    0.40
   2  10   1    2.40    0.30
   3   9  -2   48.50    1.70
  -3  -9   2   47.60    2.70
  -3  -9   2   50.99    2.00
   2   9  -2    3.10    0.40
   2   9  -2    3.00    0.30
  -2  -9   2    2.20    0.80
  -1  -9   2    3.50    0.90
  -1  -9   2    3.20    0.50
   0   9  -2   28.30    1.10
   0  -9   2   29.10    1.80
   0  -9   2   28.30    1.30
  -1   9  -2    0.10    0.10
  -1   9  -2   -0.10    0.20
  -1   9  -2    0.00    0.30
   1  -9   2    0.10    0.30
   4   8  -2   33.20    1.30
   4   8  -2   31.40    1.20
  -4  -8   2   33.60    1.50
  -4  -8   2   28.10    2.00
   3   8  -2    6.30    0.30
   3   8  -2    6.00    0.40
  -3  -8   2    6.30    0.60
  -3  -8   2    5.60    1.00
  -2  -8   2    1.40    0.50
  -2  -8   2    1.00    0.30
   1   8  -2    0.60    0.20
   1   8  -2    0.70    0.20
   0   8  -2   17.00    0.60
   0   8  -2   16.10    0.70
   0  -8   2   16.50    1.20
   0  -8   2   17.00    0.90
  -1   8  -2    1.30    0.20
  -1   8  -2    1.20    0.20
  -1   8  -2    1.90    0.30
   1  -8   2    0.90    0.50
   1  -8   2    1.30    0.30
  -2   8  -2    7.80    0.50
  -2   8  -2    6.60    0.90
  -2   8  -2    6.60    0.40
  -2   8  -2    6.60    0.60
   2  -8   2    5.90    0.90
   2  -8   2    6.30    0.50
  -3   8  -2   67.79    2.40
  -3   8  -2   60.19    3.00
  -3   8  -2   65.99    2.10
   3  -8   2   65.59    2.70
   3  -8   2   66.59    2.20
   5   7  -2    0.70    0.20
   5   7  -2    0.70    0.20
  -5  -7   2    1.00    0.40
  -5  -7   2    0.90    0.70
   4   7  -2    7.80    0.40
   4   7  -2    8.10    0.50
  -4  -7   2   10.70    1.20
  -4  -7   2    8.10    0.70
   2   7  -2   77.69    2.20
   2   7  -2   75.09    2.40
   1   7  -2   30.60    1.10
   1   7  -2   29.60    0.90
   0   7  -2   20.20    0.70
   0  -7   2   18.60    1.20
   0  -7   2   20.70    0.90
  -1   7  -2    0.30    0.20
  -1   7  -2    0.20    0.10
   1  -7   2    0.10    0.20
   1  -7   2    0.00    0.40
  -2   7  -2   29.80    1.70
  -2   7  -2   30.80    1.00
  -2   7  -2   31.10    1.30
  -2   7  -2   32.40    1.20
   2  -7   2   28.90    1.50
   2  -7   2   29.80    1.20
  -3   7  -2    1.20    0.20
  -3   7  -2    0.50    0.70
  -3   7  -2    1.00    0.30
  -3   7  -2    1.50    0.40
   3  -7   2    1.00    0.40
   3  -7   2    0.90    0.30
  -4   7  -2   19.60    0.90
   4  -7   2   21.00    1.10
   4  -7   2   20.70    0.80
   4  -7   2   19.40    1.30
   4  -7   2   18.80    0.90
   5   6  -2    0.20    0.10
   5   6  -2    0.50    0.20
  -5  -6   2   -0.20    0.50
  -5  -6   2   -0.30    0.20
  -4  -6   2    1.50    0.30
  -4  -6   2    1.20    0.60
   3   6  -2   28.30    0.90
   3   6  -2   27.40    1.00
  -3  -6   2   27.70    1.60
  -3  -6   2   28.40    1.20
   2   6  -2  962.10   27.60
   2   6  -2  997.00   27.50
  -2  -6   2  999.80   27.80
  -2  -6   2 1004.50   28.40
   1   6  -2   51.99    1.50
   1   6  -2   48.90    1.60
  -1  -6   2   51.99    2.20
  -1  -6   2   49.40    1.70
   0   6  -2   23.20    0.80
   0   6  -2   23.40    0.90
   0  -6   2   24.50    1.00
   0  -6   2   24.30    1.30
  -1   6  -2    0.90    0.40
  -1   6  -2    1.40    0.20
  -1   6  -2    1.60    0.30
  -1   6  -2    1.40    0.20
  -1   6  -2    1.20    0.20
   1  -6   2    1.10    0.20
   1  -6   2    1.20    0.40
  -2   6  -2   -0.40    0.40
  -2   6  -2    0.20    0.10
  -2   6  -2    0.20    0.20
  -2   6  -2   -0.10    0.20
   2  -6   2    0.40    0.30
   2  -6   2    0.00    0.20
  -3   6  -2    5.00    0.50
  -3   6  -2    4.60    0.30
  -3   6  -2    4.50    0.90
  -3   6  -2    5.10    0.40
   3  -6   2    5.30    0.40
   3  -6   2    5.40    0.60
  -4   6  -2   -0.20    0.20
   4  -6   2    0.10    0.10
   4  -6   2    0.30    0.30
   4  -6   2    0.00    0.20
   4  -6   2   -0.30    0.40
   6   5  -2    8.80    0.40
   6   5  -2    9.20    0.60
  -6  -5   2    7.70    1.30
  -6  -5   2    9.20    0.70
  -5  -5   2    4.80    0.50
  -5  -5   2    6.10    1.10
  -4  -5   2    4.40    0.50
  -4  -5   2    4.10    0.80
   3   5  -2   16.00    0.50
   3   5  -2   15.10    0.70
  -3  -5   2   15.70    0.80
  -3  -5   2   15.80    1.20
   2   5  -2   82.79    2.50
   2   5  -2   85.79    2.40
  -2  -5   2   80.69    3.10
  -2  -5   2   81.19    2.60
   1   5  -2  183.58    5.10
   1   5  -2  180.48    5.20
  -1  -5   2  188.28    5.40
  -1  -5   2  183.58    5.80
  -1  -5   2  178.38    5.30
   0   5  -2   53.39    1.60
   0   5  -2   52.59    1.70
   0  -5   2   52.49    1.60
   0  -5   2   52.89    1.70
   0  -5   2   58.99    2.10
   0  -5   2   57.39    1.80
  -1   5  -2   25.80    0.80
  -1   5  -2   24.80    0.80
  -1   5  -2   25.30    1.00
  -1   5  -2   25.50    0.90
   1  -5   2   27.20    0.90
   1  -5   2   23.40    0.80
   1  -5   2   24.30    0.80
   1  -5   2   24.70    0.90
   1  -5   2   23.60    0.90
   1  -5   2   27.30    1.20
   1  -5   2   22.70    1.10
  -2   5  -2   39.70    1.20
  -2   5  -2   38.80    1.40
  -2   5  -2   39.10    1.20
  -2   5  -2   38.90    1.80
  -2   5  -2   37.90    1.30
   2  -5   2   41.50    1.60
   2  -5   2   40.00    1.30
   2  -5   2   34.70    1.20
  -3   5  -2   34.90    1.30
  -3   5  -2   34.30    1.40
  -3   5  -2   33.20    1.80
  -3   5  -2   32.60    1.10
   3  -5   2   37.30    1.40
   3  -5   2   33.80    1.20
  -4   5  -2    0.40    0.20
   4  -5   2    0.10    0.10
   4  -5   2    0.50    0.30
   4  -5   2    0.20    0.30
   4  -5   2    0.00    0.20
   5  -5   2    0.50    0.20
   5  -5   2    0.50    0.40
   5  -5   2    0.40    0.30
   5  -5   2    0.20    0.20
   6   4  -2    1.00    0.20
   6   4  -2    1.00    0.30
   5   4  -2    6.60    0.50
   5   4  -2    7.30    0.40
  -5  -4   2    8.90    1.10
  -5  -4   2    7.70    0.60
   4   4  -2    0.20    0.20
   4   4  -2    0.00    0.10
  -4  -4   2    0.80    0.50
  -4  -4   2    0.30    0.20
   3   4  -2   25.80    0.80
   3   4  -2   25.80    1.00
  -3  -4   2   28.70    1.50
  -3  -4   2   26.40    1.10
   2   4  -2  323.07    8.90
   2   4  -2  326.77    8.80
   2   4  -2  310.77    8.90
   2   4  -2  300.07    8.90
  -2  -4   2  326.77    9.10
  -2  -4   2  322.17    9.50
  -2  -4   2  296.87    8.90
   1   4  -2   54.29    1.70
   1   4  -2   54.09    1.70
   1   4  -2   55.29    1.60
   1   4  -2   50.39    1.90
  -1  -4   2   53.19    1.70
  -1  -4   2   53.99    1.60
  -1  -4   2   53.89    1.60
  -1  -4   2   53.29    2.00
   0   4  -2 1129.59   32.20
   0   4  -2 1150.78   32.10
   0   4  -2 1120.09   32.00
   0  -4   2 1216.18   32.50
   0  -4   2 1117.99   32.00
   0  -4   2 1151.08   32.00
   0  -4   2 1197.88   32.10
  -1   4  -2    4.00    0.30
  -1   4  -2    4.50    0.30
  -1   4  -2    3.70    0.50
  -1   4  -2    4.30    0.20
  -1   4  -2    4.60    0.30
  -1   4  -2    4.30    0.20
  -1   4  -2    4.20    0.30
   1  -4   2    4.60    0.30
   1  -4   2    4.10    0.30
   1  -4   2    4.10    0.50
   1  -4   2    4.30    0.40
   1  -4   2    4.50    0.20
   1  -4   2    4.10    0.20
   1  -4   2    4.70    0.30
  -2   4  -2   18.40    0.90
  -2   4  -2   18.80    0.70
  -2   4  -2   18.40    0.80
  -2   4  -2   20.30    0.60
  -2   4  -2   18.90    1.10
  -2   4  -2   20.50    0.80
  -2   4  -2   19.00    0.70
   2  -4   2   20.30    0.90
   2  -4   2   19.10    0.70
   2  -4   2   18.50    0.80
   2  -4   2   16.60    0.60
   2  -4   2   19.70    0.70
  -3   4  -2   46.50    1.90
  -3   4  -2   47.20    1.50
  -3   4  -2   49.70    1.60
  -3   4  -2   47.10    1.60
   3  -4   2   49.60    1.50
   3  -4   2   47.90    1.70
   3  -4   2   49.30    1.50
   3  -4   2   48.90    1.70
  -4   4  -2   69.59    2.30
  -4   4  -2   72.39    2.30
   4  -4   2   70.99    2.40
   4  -4   2   70.49    2.10
  -5   4  -2   14.40    0.80
   5  -4   2   13.50    0.60
   5  -4   2   13.10    0.80
   5  -4   2   13.40    0.60
   6   3  -2    6.10    0.50
   6   3  -2    6.70    0.40
  -6  -3   2    6.50    0.60
  -6  -3   2    6.90    1.10
   5   3  -2   19.30    0.80
   5   3  -2   19.30    0.70
  -5  -3   2   17.10    1.40
  -5  -3   2   19.30    1.00
   4   3  -2   10.80    0.40
   4   3  -2   10.60    0.50
  -4  -3   2   10.80    1.00
  -4  -3   2   10.40    0.60
   3   3  -2    2.60    0.20
   3   3  -2    3.30    0.30
   3   3  -2    2.60    0.20
   3   3  -2    2.40    0.50
  -3  -3   2    3.10    0.30
  -3  -3   2    2.50    0.50
   2   3  -2   14.00    0.60
   2   3  -2   13.00    0.50
   2   3  -2   13.20    0.60
   2   3  -2   15.40    0.80
   2   3  -2   13.10    0.40
  -2  -3   2   13.00    0.40
  -2  -3   2   12.80    0.50
  -2  -3   2   13.40    0.60
  -2  -3   2   13.00    0.90
   1   3  -2    1.60    0.30
   1   3  -2    1.30    0.10
   1   3  -2    1.40    0.20
   1   3  -2    1.30    0.20
  -1  -3   2    1.50    0.30
  -1  -3   2    1.50    0.20
   0   3  -2  174.88    4.90
   0   3  -2  163.78    4.80
   0   3  -2  173.48    5.00
   0   3  -2  175.08    4.90
   0  -3   2  171.98    5.20
   0  -3   2  171.68    4.90
   0  -3   2  176.78    4.90
   0  -3   2  161.78    4.80
  -1   3  -2  225.98    6.50
  -1   3  -2  220.18    6.10
  -1   3  -2  221.58    6.10
  -1   3  -2  219.78    6.20
  -1   3  -2  214.48    6.10
  -1   3  -2  222.48    6.20
  -1   3  -2  205.28    6.20
   1  -3   2  222.58    6.10
   1  -3   2  220.38    6.20
   1  -3   2  214.78    6.40
   1  -3   2  216.48    6.10
   1  -3   2  220.88    6.20
   1  -3   2  199.48    6.10
   1  -3   2  225.08    6.40
  -2   3  -2   11.30    0.50
  -2   3  -2   10.90    0.40
  -2   3  -2   10.90    0.60
  -2   3  -2   12.30    0.80
  -2   3  -2   10.60    0.40
  -2   3  -2   11.40    0.50
  -2   3  -2   10.90    0.40
   2  -3   2   10.60    0.50
   2  -3   2   11.10    0.40
   2  -3   2   10.80    0.40
   2  -3   2   10.50    0.70
   2  -3   2   10.90    0.40
   2  -3   2   10.30    0.50
   2  -3   2   11.30    0.60
   2  -3   2   10.60    0.50
  -3   3  -2   20.20    0.80
  -3   3  -2   19.20    1.00
  -3   3  -2   18.80    0.60
  -3   3  -2   18.90    0.70
   3  -3   2   18.70    0.80
   3  -3   2   19.20    0.70
   3  -3   2   20.60    0.70
   3  -3   2   16.80    0.70
   3  -3   2   20.50    0.80
  -4   3  -2  182.98    5.30
  -4   3  -2  176.78    5.70
   4  -3   2  182.18    5.20
   4  -3   2  180.58    5.40
  -5   3  -2    3.60    0.40
  -6   3  -2    4.40    0.50
   6  -3   2    4.70    0.50
   6  -3   2    4.00    0.30
   6   2  -2    7.60    0.40
   6   2  -2    8.00    0.40
   6   2  -2    8.00    0.50
  -6  -2   2    7.40    0.60
  -6  -2   2    7.40    1.10
   5   2  -2  417.76   11.40
   5   2  -2  418.36   11.40
   5   2  -2  397.76   11.60
  -5  -2   2  403.96   12.50
  -5  -2   2  399.96   11.80
   4   2  -2    9.80    0.60
  -4  -2   2    9.70    0.60
  -4  -2   2    9.20    0.90
   3   2  -2   54.79    2.10
   3   2  -2   55.29    1.60
   3   2  -2   55.69    1.70
   3   2  -2   54.09    1.80
   3   2  -2   53.39    1.80
  -3  -2   2   54.09    1.90
  -3  -2   2   55.29    2.30
   2   2  -2  104.89    3.00
   2   2  -2  104.19    3.10
   2   2  -2  107.29    3.40
   2   2  -2  104.39    3.00
   2   2  -2  105.99    3.10
  -2  -2   2  100.19    3.50
  -2  -2   2  103.89    3.20
   1   2  -2   17.00    0.60
   1   2  -2   17.30    0.60
   1   2  -2   17.10    0.50
   1   2  -2   17.30    0.80
  -1  -2   2   16.50    0.50
  -1  -2   2   15.80    0.60
  -1  -2   2   17.20    0.90
  -1  -2   2   15.90    0.60
   0   2  -2  462.65   13.10
   0   2  -2  463.35   12.90
   0   2  -2  470.35   12.90
   0  -2   2  470.25   13.00
   0  -2   2  464.75   13.20
   0  -2   2  463.95   12.90
   0  -2   2  454.45   12.90
  -1   2  -2   13.70    0.40
  -1   2  -2   13.00    0.40
  -1   2  -2   13.60    0.50
  -1   2  -2   13.40    0.50
   1  -2   2   12.50    0.40
   1  -2   2   13.30    0.40
   1  -2   2   12.90    0.50
   1  -2   2   12.90    0.50
   1  -2   2   13.60    0.60
   1  -2   2   13.20    0.70
   1  -2   2   13.40    0.50
   1  -2   2   13.00    0.50
   1  -2   2   13.20    0.40
  -2   2  -2   10.30    0.40
  -2   2  -2   10.50    0.40
  -2   2  -2   10.50    0.50
  -2   2  -2   11.20    0.50
   2  -2   2   10.10    0.50
   2  -2   2   10.50    0.50
   2  -2   2   10.00    0.40
   2  -2   2   10.90    0.70
   2  -2   2   10.50    0.40
   2  -2   2    9.90    0.40
   2  -2   2   10.60    0.40
   2  -2   2   10.20    0.50
   2  -2   2   10.50    0.40
  -3   2  -2   73.19    2.20
  -3   2  -2   72.89    2.10
   3  -2   2   65.59    2.00
   3  -2   2   67.79    2.20
   3  -2   2   71.59    2.20
   3  -2   2   70.69    2.10
  -4   2  -2   17.30    0.80
   4  -2   2   16.60    0.60
   4  -2   2   16.20    0.80
  -5   2  -2    6.50    0.50
  -6   2  -2   51.99    1.90
   6  -2   2   51.09    2.00
   6   1  -2   18.00    0.80
   6   1  -2   18.90    0.70
   6   1  -2   18.60    0.90
   6   1  -2   17.90    0.90
   6   1  -2   17.40    1.40
   6   1  -2   18.10    0.70
   5   1  -2  211.78    6.20
   5   1  -2  219.48    6.10
   5   1  -2  209.88    6.00
   5   1  -2  215.58    6.20
   4   1  -2   53.29    1.70
   4   1  -2   47.50    1.80
   4   1  -2   54.09    1.70
   4   1  -2   53.99    1.50
   4   1  -2   49.50    1.50
   4   1  -2   53.19    1.50
   4   1  -2   51.39    1.70
  -4  -1   2   52.99    2.30
  -4  -1   2   53.09    1.80
   3   1  -2   32.20    1.10
   3   1  -2   31.90    1.60
   3   1  -2   31.90    1.00
   3   1  -2   32.50    1.10
   3   1  -2   33.40    1.00
   3   1  -2   32.20    1.30
   3   1  -2   32.30    1.00
  -3  -1   2   33.20    1.60
  -3  -1   2   32.40    1.20
   2   1  -2    0.30    0.10
   2   1  -2    0.20    0.10
   2   1  -2    0.20    0.10
   2   1  -2    0.30    0.10
   2   1  -2    0.20    0.20
  -2  -1   2    0.30    0.10
  -2  -1   2    0.30    0.20
   1   1  -2 1427.76   39.80
  -1  -1   2 1422.56   39.90
   0   1  -2   16.70    0.50
   0   1  -2   17.70    0.50
   0   1  -2   15.50    0.70
   0   1  -2   15.70    0.60
   0  -1   2   15.50    0.60
   0  -1   2   16.60    0.50
   0  -1   2   15.50    0.70
   0  -1   2   15.90    0.50
  -1   1  -2  567.54   15.40
  -1   1  -2  587.94   15.50
  -1   1  -2  554.54   15.40
  -1   1  -2  517.25   15.50
  -1   1  -2  566.24   15.50
   1  -1   2  557.44   15.50
   1  -1   2  538.85   15.50
   1  -1   2  567.34   15.50
  -2   1  -2   68.99    1.90
  -2   1  -2   67.59    2.00
   2  -1   2   64.79    2.00
   2  -1   2   64.09    1.90
   2  -1   2   67.89    2.00
   2  -1   2   69.09    1.90
   2  -1   2   66.39    2.30
   2  -1   2   68.09    1.90
   2  -1   2   68.19    2.10
  -3   1  -2   55.29    1.80
   3  -1   2   53.99    1.80
   3  -1   2   55.49    1.70
   3  -1   2   51.59    1.60
   3  -1   2   51.99    1.60
   3  -1   2   54.49    2.10
   3  -1   2   55.89    1.60
   3  -1   2   56.69    1.80
  -4   1  -2    3.50    0.30
   4  -1   2    2.60    0.30
   4  -1   2    2.80    0.20
  -5   1  -2    0.10    0.20
   5  -1   2    0.50    0.20
   5  -1   2    0.30    0.10
  -6   1  -2   37.90    1.50
   6  -1   2   36.90    1.20
   6  -1   2   37.60    1.50
   6   0  -2    0.90    0.30
   6   0  -2    1.00    0.20
   6   0  -2    1.40    0.20
   6   0  -2    1.00    0.30
   6   0  -2    2.00    0.70
   6   0  -2    1.80    0.30
   5   0  -2    7.10    0.30
   5   0  -2    7.50    0.50
  -5   0   2    8.00    0.50
   4   0  -2   56.69    2.00
   4   0  -2   61.39    1.80
   4   0  -2   61.09    1.90
   4   0  -2   56.89    1.90
  -4   0   2   61.39    1.90
  -4   0   2   61.79    1.80
  -4   0   2   61.39    2.00
  -4   0   2   61.19    2.00
  -4   0   2   61.79    2.30
  -4   0   2   58.79    2.50
   3   0  -2   15.20    0.60
   3   0  -2   14.80    0.70
   3   0  -2   15.00    0.60
   3   0  -2   15.20    0.50
   3   0  -2   14.90    0.50
   3   0  -2   14.50    0.80
   3   0  -2   15.70    0.60
  -3   0   2   15.60    0.60
  -3   0   2   15.20    0.60
  -3   0   2   15.20    0.70
  -3   0   2   15.20    0.50
  -3   0   2   14.30    0.80
  -3   0   2   15.80    1.00
   2   0  -2   93.29    2.70
   2   0  -2   96.19    3.20
   2   0  -2   91.39    2.70
   2   0  -2   93.29    2.70
   2   0  -2   95.39    2.80
   2   0  -2   96.09    2.90
   2   0  -2   92.39    2.70
  -2   0   2   96.29    2.80
  -2   0   2   96.89    3.20
  -2   0   2   95.99    2.70
  -2   0   2   96.69    2.90
   1   0  -2   54.49    1.50
   1   0  -2   51.59    1.90
   1   0  -2   54.59    1.50
   1   0  -2   50.59    1.60
  -1   0   2   51.69    1.60
  -1   0   2   50.19    1.50
  -1   0   2   51.29    1.50
  -1   0   2   52.19    1.90
  -1   0   2   52.19    1.50
   0   0   2 2216.68   95.19
  -1   0  -2  434.76   12.30
  -1   0  -2  451.05   12.40
  -1   0  -2  443.06   12.40
   1   0   2  441.46   12.40
   1   0   2  449.86   12.40
  -2   0  -2  146.19    4.10
  -2   0  -2  149.88    4.30
  -2   0  -2  144.09    4.10
  -2   0  -2  146.69    4.20
   2   0   2  145.19    4.10
   2   0   2  146.09    4.20
   2   0   2  150.78    4.20
   2   0   2  148.59    4.10
  -3   0  -2   33.70    1.20
   3   0   2   33.90    1.20
   3   0   2   33.20    1.20
   3   0   2   32.10    1.50
   3   0   2   33.70    1.00
   3   0   2   33.80    1.00
   3   0   2   34.00    1.20
   3   0   2   34.10    1.00
  -4   0  -2   13.60    0.60
   4   0   2   13.50    0.50
   4   0   2   13.40    0.70
  -5   0  -2    7.10    0.50
   5   0   2    6.20    0.50
   5   0   2    6.10    0.30
  -6   0  -2    3.00    0.40
   6   0   2    2.50    0.40
   6   0   2    2.70    0.30
   6  -1  -2    2.10    0.70
   6  -1  -2    2.40    0.20
   6  -1  -2    2.60    0.40
   6  -1  -2    2.40    0.40
  -6   1   2    1.80    0.40
   5  -1  -2   18.60    0.90
   5  -1  -2   19.00    0.90
   5  -1  -2   18.40    0.70
   5  -1  -2   21.40    1.30
  -5   1   2   18.80    0.80
   4  -1  -2   27.70    1.00
   4  -1  -2   29.50    1.10
   4  -1  -2   29.00    1.50
  -4   1   2   29.30    0.90
  -4   1   2   29.40    1.50
  -4   1   2   28.50    1.00
  -4   1   2   29.20    1.10
   3  -1  -2    8.20    0.70
   3  -1  -2    9.10    0.60
   3  -1  -2    8.40    0.50
   3  -1  -2    8.20    0.40
   3  -1  -2    7.70    0.30
   3  -1  -2    7.40    0.70
   3  -1  -2    7.90    0.40
   3  -1  -2    8.20    0.40
  -3   1   2    8.10    0.30
  -3   1   2    8.10    0.40
  -3   1   2    7.50    0.60
  -3   1   2    8.20    0.40
   2  -1  -2   10.10    0.50
   2  -1  -2    9.60    0.70
   2  -1  -2    9.30    0.40
   2  -1  -2    9.10    0.30
   2  -1  -2    8.30    0.60
   2  -1  -2    9.20    0.40
   2  -1  -2    9.20    0.40
   2  -1  -2    8.80    0.50
   2  -1  -2    9.20    0.30
  -2   1   2    9.10    0.30
  -2   1   2    9.90    0.60
  -2   1   2    9.40    0.40
   1  -1  -2   44.10    1.60
   1  -1  -2   42.20    1.40
   1  -1  -2   42.60    1.30
   1  -1  -2   44.20    1.40
   1  -1  -2   43.40    1.20
   1  -1  -2   43.20    1.60
  -1   1   2   44.40    1.30
  -1   1   2   44.20    1.20
   0  -1  -2 1194.78   33.30
  -1  -1  -2 9999.00  307.37
   1   1   2 9562.84  306.77
  -2  -1  -2    1.60    0.20
  -2  -1  -2    1.60    0.20
  -2  -1  -2    1.00    0.10
   2   1   2    1.10    0.10
   2   1   2    1.20    0.20
   2   1   2    0.90    0.20
   2   1   2    1.10    0.10
  -3  -1  -2   13.20    0.60
  -3  -1  -2   14.00    0.60
  -3  -1  -2   12.80    0.40
   3   1   2   13.60    0.60
   3   1   2   12.50    0.60
   3   1   2   13.10    0.50
   3   1   2   13.00    0.50
  -4  -1  -2    8.60    0.50
   4   1   2    9.40    0.40
   4   1   2    9.90    0.50
  -5  -1  -2    4.00    0.40
   5   1   2    4.80    0.30
   5   1   2    4.40    0.40
  -6  -1  -2    1.80    0.40
   6   1   2    1.20    0.40
   6   1   2    1.20    0.20
   6  -2  -2    3.10    0.40
   6  -2  -2    2.30    0.30
   6  -2  -2    2.20    0.60
   6  -2  -2    1.90    0.40
  -6   2   2    2.90    0.30
   5  -2  -2   55.29    2.20
   5  -2  -2   53.79    1.80
  -5   2   2   50.59    1.80
  -5   2   2   51.29    1.90
  -5   2   2   53.99    1.70
  -5   2   2   55.59    2.50
   4  -2  -2    8.60    0.50
   4  -2  -2    8.10    0.70
  -4   2   2    8.40    0.40
  -4   2   2    7.80    0.50
  -4   2   2    8.70    0.90
  -4   2   2    9.00    0.40
   3  -2  -2   35.40    1.50
   3  -2  -2   33.40    1.20
   3  -2  -2   34.40    1.30
   3  -2  -2   35.40    1.20
   3  -2  -2   34.00    1.70
  -3   2   2   32.20    1.50
  -3   2   2   35.60    1.10
  -3   2   2   34.90    1.30
   2  -2  -2    0.90    0.20
   2  -2  -2    0.70    0.30
   2  -2  -2    1.00    0.20
   2  -2  -2    0.70    0.10
   2  -2  -2    0.80    0.20
   2  -2  -2    0.70    0.30
  -2   2   2    0.80    0.20
  -2   2   2    0.90    0.30
  -2   2   2    0.80    0.10
   1  -2  -2  115.09    3.30
   1  -2  -2  110.59    3.20
   1  -2  -2  110.89    3.10
   1  -2  -2  115.49    3.50
  -1   2   2  114.39    3.30
  -1   2   2  111.79    3.20
  -1   2   2  110.09    3.30
  -1   2   2  107.09    3.50
   0  -2  -2  562.74   15.10
   0  -2  -2  523.25   14.90
   0   2   2  532.45   14.90
   0   2   2  528.95   15.10
   0   2   2  529.75   14.90
  -1  -2  -2  857.51   24.20
  -1  -2  -2  934.11   24.30
  -1  -2  -2  853.81   24.20
   1   2   2  854.51   24.30
   1   2   2  855.61   24.20
   1   2   2  879.71   24.20
  -2  -2  -2   54.59    1.70
  -2  -2  -2   55.09    1.70
  -2  -2  -2   54.29    1.60
   2   2   2   55.69    1.70
   2   2   2   53.39    1.70
   2   2   2   52.29    1.60
   2   2   2   55.19    1.60
  -3  -2  -2  148.29    4.30
  -3  -2  -2  144.69    4.10
  -3  -2  -2  143.39    4.20
   3   2   2  140.09    4.20
   3   2   2  148.09    4.10
   3   2   2  147.09    4.20
   3   2   2  141.59    4.10
  -4  -2  -2   10.20    0.60
   4   2   2    9.40    0.40
   4   2   2    9.90    0.50
  -5  -2  -2    4.80    0.40
   5   2   2    4.20    0.40
   5   2   2    3.90    0.30
  -6  -2  -2    6.10    0.50
   6   2   2    5.60    0.40
   6   2   2    5.80    0.60
   6  -3  -2   15.60    1.10
   6  -3  -2   14.50    0.70
   6  -3  -2   16.20    0.60
   6  -3  -2   16.60    1.10
  -6   3   2   14.80    0.70
   5  -3  -2   30.40    1.10
   5  -3  -2   31.50    1.50
  -5   3   2   28.90    1.30
  -5   3   2   31.30    1.80
  -5   3   2   29.10    1.00
   4  -3  -2  202.18    6.00
   4  -3  -2  206.38    6.40
  -4   3   2  204.28    6.70
  -4   3   2  203.78    6.10
  -4   3   2  205.88    5.80
   3  -3  -2   24.50    0.90
   3  -3  -2   23.80    1.20
  -3   3   2   23.80    0.80
  -3   3   2   24.00    1.00
  -3   3   2   22.10    1.30
   2  -3  -2    3.50    0.20
   2  -3  -2    4.00    0.30
   2  -3  -2    3.40    0.30
   2  -3  -2    2.80    0.40
  -2   3   2    3.60    0.30
  -2   3   2    4.00    0.60
  -2   3   2    4.60    0.60
  -2   3   2    3.60    0.30
  -2   3   2    3.50    0.20
   1  -3  -2  101.79    2.90
   1  -3  -2   97.09    2.90
   1  -3  -2  102.89    3.10
   1  -3  -2   98.29    2.80
  -1   3   2   98.79    2.80
  -1   3   2  100.89    3.20
  -1   3   2  101.39    3.00
  -1   3   2   97.69    3.20
  -1   3   2   97.29    3.00
   0  -3  -2    8.20    0.30
   0  -3  -2    9.10    0.50
   0  -3  -2    8.30    0.30
   0  -3  -2    8.60    0.30
   0   3   2    8.00    0.30
   0   3   2    7.50    0.30
   0   3   2    7.80    0.30
   0   3   2    7.70    0.50
  -1  -3  -2  158.48    4.40
  -1  -3  -2  151.18    4.40
  -1  -3  -2  169.78    4.40
  -1  -3  -2  166.38    4.50
  -1  -3  -2  153.98    4.50
   1   3   2  153.58    4.40
   1   3   2  154.78    4.40
   1   3   2  150.98    4.40
   1   3   2  154.58    4.60
   1   3   2  148.89    4.40
  -2  -3  -2    8.00    0.40
  -2  -3  -2    8.00    0.30
  -2  -3  -2    8.30    0.30
  -2  -3  -2    7.90    0.40
  -2  -3  -2    8.30    0.40
   2   3   2    7.70    0.30
   2   3   2    8.00    0.40
   2   3   2    7.90    0.40
   2   3   2    8.10    0.30
   2   3   2    7.70    0.40
  -3  -3  -2  478.75   13.90
  -3  -3  -2  478.85   13.60
  -3  -3  -2  494.45   13.80
  -3  -3  -2  480.45   13.70
   3   3   2  469.95   13.70
   3   3   2  507.55   13.70
   3   3   2  504.45   13.60
  -4  -3  -2    3.10    0.30
   4   3   2    3.40    0.20
   4   3   2    3.20    0.40
   5   3   2    8.00    0.50
   5   3   2    8.00    0.40
  -6  -3  -2    5.40    0.50
   6   3   2    7.20    0.60
   6   3   2    6.30    0.40
   5  -4  -2    1.80    0.30
   5  -4  -2    1.50    0.50
  -5   4   2    1.70    0.20
  -5   4   2    1.40    0.30
  -5   4   2    1.60    0.50
   4  -4  -2  167.88    5.30
   4  -4  -2  171.68    4.90
  -4   4   2  167.68    5.20
  -4   4   2  160.78    5.80
  -4   4   2  165.68    4.80
   3  -4  -2   26.70    1.00
   3  -4  -2   26.40    1.50
  -3   4   2   27.70    0.90
  -3   4   2   26.70    1.50
  -3   4   2   26.00    1.10
   2  -4  -2    4.30    0.40
   2  -4  -2    4.20    0.30
  -2   4   2    4.20    0.20
  -2   4   2    4.60    0.60
  -2   4   2    3.70    0.30
   1  -4  -2  162.08    4.60
   1  -4  -2  171.48    4.70
   1  -4  -2  172.88    5.00
   1  -4  -2  163.48    4.70
  -1   4   2  164.18    4.60
  -1   4   2  153.08    5.10
  -1   4   2  157.88    4.80
  -1   4   2  166.68    4.80
  -1   4   2  167.68    5.10
   0  -4  -2    7.20    0.40
   0  -4  -2    8.20    0.30
   0  -4  -2    8.20    0.50
   0  -4  -2    7.70    0.30
   0   4   2    7.90    0.40
   0   4   2    7.50    0.40
   0   4   2    8.00    0.30
  -1  -4  -2   18.40    0.70
  -1  -4  -2   20.00    0.60
  -1  -4  -2   20.30    0.80
  -1  -4  -2   18.50    0.60
  -1  -4  -2   18.50    0.60
   1   4   2   19.10    0.70
   1   4   2   18.00    0.60
   1   4   2   18.70    0.60
   1   4   2   18.70    0.80
   1   4   2   19.30    0.70
  -2  -4  -2  242.38    6.80
  -2  -4  -2  257.67    6.80
  -2  -4  -2  238.38    6.90
  -2  -4  -2  243.98    6.90
  -2  -4  -2  251.37    7.10
   2   4   2  242.98    6.90
   2   4   2  232.48    6.80
   2   4   2  236.08    6.80
   2   4   2  236.58    6.80
   2   4   2  239.28    7.00
  -3  -4  -2   23.70    0.80
  -3  -4  -2   22.50    0.70
  -3  -4  -2   23.70    0.90
  -3  -4  -2   23.10    1.10
  -3  -4  -2   23.50    0.90
   3   4   2   24.30    0.90
   3   4   2   21.90    0.90
   3   4   2   23.80    0.70
   3   4   2   22.50    0.70
  -4  -4  -2   13.80    0.90
  -4  -4  -2   14.10    0.70
  -4  -4  -2   13.30    0.60
   4   4   2   13.80    0.70
   4   4   2   13.70    0.60
   4   4   2   13.00    0.50
   4   4   2   13.80    0.50
   5   4   2    6.50    0.30
   5   4   2    6.40    0.50
  -6  -4  -2   12.60    0.70
   6   4   2   12.30    0.70
   6   4   2   12.30    0.50
   5  -5  -2    6.70    0.40
   5  -5  -2    7.50    0.70
  -5   5   2    6.70    1.20
  -5   5   2    7.10    0.40
  -5   5   2    7.10    1.20
   4  -5  -2    4.50    0.60
   4  -5  -2    4.40    0.30
   3  -5  -2   35.90    1.50
   3  -5  -2   34.60    1.20
   2  -5  -2  325.77    9.10
   2  -5  -2  302.37    9.30
  -2   5   2  306.87    8.80
  -2   5   2  304.97    9.00
  -2   5   2  317.47    9.50
   1  -5  -2   11.80    0.70
   1  -5  -2   12.00    0.50
  -1   5   2   12.10    0.40
  -1   5   2   12.00    0.60
  -1   5   2   12.00    0.80
   0  -5  -2    2.50    0.20
   0  -5  -2    2.30    0.20
   0  -5  -2    2.30    0.10
   0  -5  -2    2.40    0.30
   0   5   2    2.70    0.20
   0   5   2    2.30    0.20
   0   5   2    2.50    0.20
  -1  -5  -2   86.09    2.60
  -1  -5  -2   88.59    2.70
  -1  -5  -2   84.29    2.40
  -1  -5  -2   89.89    2.50
   1   5   2   85.89    2.50
   1   5   2   86.39    2.40
   1   5   2   80.49    2.80
   1   5   2   80.69    2.50
   1   5   2   89.39    2.60
  -2  -5  -2    0.70    0.20
  -2  -5  -2    1.50    0.30
  -2  -5  -2    0.70    0.10
  -2  -5  -2    0.90    0.20
   2   5   2    0.50    0.10
   2   5   2    0.90    0.20
   2   5   2    0.60    0.20
   2   5   2    0.90    0.20
   2   5   2    0.90    0.10
  -3  -5  -2    8.80    0.40
  -3  -5  -2    8.70    0.50
  -3  -5  -2    9.40    0.70
  -3  -5  -2    9.40    0.50
  -3  -5  -2    9.70    0.50
   3   5   2    9.20    0.50
   3   5   2    8.80    0.30
   3   5   2    8.30    0.50
   3   5   2    8.60    0.40
  -4  -5  -2    3.30    0.60
  -4  -5  -2    3.20    0.30
  -4  -5  -2    2.70    0.30
   4   5   2    2.60    0.30
   4   5   2    2.40    0.20
   4   5   2    3.00    0.20
   4   5   2    2.90    0.40
  -5  -5  -2    0.60    0.20
  -5  -5  -2    0.50    0.20
  -5  -5  -2    0.30    0.40
   5   5   2    0.50    0.20
   5   5   2    0.40    0.20
  -6  -5  -2   10.30    0.70
   6   5   2    9.90    0.50
   6   5   2   10.90    0.70
   4  -6  -2   37.00    1.70
   4  -6  -2   38.30    1.30
  -4   6   2   34.60    2.10
  -4   6   2   38.40    1.60
  -4   6   2   38.00    1.30
   3  -6  -2   10.40    0.70
   3  -6  -2    9.40    0.50
  -3   6   2    5.90    1.10
  -3   6   2    7.90    0.70
  -3   6   2    8.30    0.40
   2  -6  -2  315.97    9.20
   2  -6  -2  312.47    8.80
  -2   6   2  302.17    8.80
  -2   6   2  317.87    9.60
  -2   6   2  308.77    9.10
   1  -6  -2   20.80    0.80
   1  -6  -2   21.00    1.00
  -1   6   2   19.10    1.10
  -1   6   2   20.00    0.70
  -1   6   2   19.60    0.90
   0  -6  -2   33.70    1.30
   0  -6  -2   35.50    1.80
   0   6   2   37.70    1.10
   0   6   2   36.10    1.30
  -1  -6  -2   24.90    1.10
  -1  -6  -2   26.50    0.90
   1   6   2   25.70    0.90
   1   6   2   27.60    0.90
   1   6   2   25.50    0.80
  -2  -6  -2  189.48    5.30
  -2  -6  -2  184.88    5.60
  -2  -6  -2  170.28    5.30
   2   6   2  183.28    5.30
   2   6   2  185.48    5.10
   2   6   2  184.68    5.20
   2   6   2  181.58    5.10
   2   6   2  183.78    5.30
  -3  -6  -2    6.60    0.70
  -3  -6  -2    8.50    0.50
   3   6   2    7.90    0.40
   3   6   2    8.20    0.30
   3   6   2    9.90    0.70
  -4  -6  -2   34.10    1.30
  -4  -6  -2   35.20    1.70
  -4  -6  -2   34.20    1.30
   4   6   2   33.80    1.20
   4   6   2   33.50    1.10
  -5  -6  -2   14.20    0.80
  -5  -6  -2   16.00    0.80
  -5  -6  -2   15.60    1.20
   5   6   2   15.80    0.60
   5   6   2   16.10    0.80
  -6  -6  -2    1.90    0.40
   6   6   2    2.60    0.40
   6   6   2    2.00    0.30
   6   6   2    1.90    0.30
   4  -7  -2    0.40    0.40
  -4   7   2    0.20    0.20
  -4   7   2    1.70    0.70
  -4   7   2    0.20    0.30
   3  -7  -2    0.70    0.20
   3  -7  -2    1.40    0.40
  -3   7   2    0.70    0.30
  -3   7   2    0.70    0.20
  -3   7   2    0.80    0.50
   2  -7  -2   16.50    0.70
   2  -7  -2   16.30    0.90
  -2   7   2   16.00    0.90
  -2   7   2   15.90    0.60
  -2   7   2   16.20    1.20
   1  -7  -2   60.09    1.90
   1  -7  -2   58.39    2.20
  -1   7   2   58.39    2.50
  -1   7   2   58.99    1.80
  -1   7   2   62.59    2.10
   0  -7  -2    0.80    0.30
   0  -7  -2    0.60    0.20
   0   7   2    0.60    0.40
   0   7   2    0.70    0.10
   0   7   2    1.20    0.30
  -1  -7  -2   27.20    1.00
  -1  -7  -2   27.00    1.30
   1   7   2   27.90    0.90
   1   7   2   27.70    1.00
  -2  -7  -2   22.10    0.90
  -2  -7  -2   22.10    1.20
   2   7   2   22.00    0.80
   2   7   2   21.70    0.70
   2   7   2   21.50    0.80
  -3  -7  -2   87.59    2.80
  -3  -7  -2   87.09    3.30
   3   7   2   89.89    2.60
   3   7   2   88.69    2.70
   3   7   2   87.99    2.60
   3   7   2   87.99    2.70
  -4  -7  -2    9.70    1.00
  -4  -7  -2    9.80    0.60
   4   7   2    9.00    0.50
   4   7   2    9.50    0.40
  -5  -7  -2    9.40    0.70
  -5  -7  -2    8.30    1.20
   5   7   2    8.80    0.40
   5   7   2    8.50    0.60
   3  -8  -2    1.20    0.30
  -3   8   2    1.40    0.70
  -3   8   2    1.10    0.40
  -3   8   2    0.70    0.20
   2  -8  -2    0.10    0.30
   2  -8  -2    0.40    0.20
  -2   8   2    0.60    0.30
  -2   8   2    0.40    0.60
   1  -8  -2    5.30    0.60
   1  -8  -2    6.20    0.40
  -1   8   2    6.80    0.50
  -1   8   2    5.90    0.30
  -1   8   2    6.10    0.90
   0   8   2    8.80    0.90
   0   8   2    8.50    0.60
   0   8   2    8.20    0.40
   1   8   2   12.30    0.60
   1   8   2   11.80    0.50
  -2  -8  -2    0.50    0.20
  -2  -8  -2    1.20    0.50
   2   8   2    1.20    0.20
   2   8   2    1.00    0.10
   2   8   2    1.10    0.20
   3   8   2   17.80    0.60
   3   8   2   18.70    0.80
   3   8   2   17.70    0.80
   3   8   2   17.80    0.60
   4   8   2  132.29    3.70
   4   8   2  125.89    3.90
   4   8   2  127.89    3.70
  -5  -8  -2    4.20    1.00
  -5  -8  -2    4.20    0.50
   5   8   2    4.00    0.50
   5   8   2    3.70    0.30
   5   8   2    4.30    0.70
   2  -9  -2   28.50    1.50
   2  -9  -2   25.50    1.10
  -2   9   2   28.70    1.00
  -2   9   2   23.40    1.70
  -2   9   2   28.70    1.90
   1  -9  -2    0.80    0.30
   1  -9  -2    0.30    0.40
  -1   9   2    1.40    0.40
  -1   9   2    0.90    0.20
  -1   9   2   -0.10    0.60
   0  -9  -2   18.40    0.80
   0  -9  -2   17.60    1.20
   0   9   2   18.30    0.90
   0   9   2   17.30    0.70
   0   9   2   14.60    1.20
  -1  -9  -2    1.90    0.50
  -1  -9  -2    2.40    0.40
   1   9   2    3.50    0.40
   1   9   2    4.70    0.80
   1   9   2    2.50    0.20
  -2  -9  -2    4.90    0.50
  -2  -9  -2    4.00    0.80
   2   9   2    5.80    0.40
   2   9   2    5.40    0.30
   2   9   2    5.70    0.40
  -3  -9  -2   32.00    1.30
  -3  -9  -2   30.10    1.80
   3   9   2   32.20    1.00
  -4  -9  -2   14.10    0.90
  -4  -9  -2   14.20    1.40
   4   9   2   17.00    0.80
   4   9   2   14.40    0.60
   0 -10  -2    0.50    0.50
   0 -10  -2    1.10    0.30
   0  10   2    1.40    0.40
   0  10   2    1.10    0.20
   0  10   2    1.40    0.80
  -1 -10  -2    6.60    1.00
  -1 -10  -2    6.30    0.60
   1  10   2    9.70    1.20
   1  10   2    6.70    0.40
   1  10   2    6.20    0.50
  -2 -10  -2    2.80    0.80
   2  10   2    3.60    0.30
   2  10   2    4.20    0.40
   2  10   2    3.20    0.40
   2   9  -3    1.60    0.20
   2   9  -3    2.10    0.30
  -2  -9   3    1.80    0.60
  -2  -9   3    1.80    0.40
   1   9  -3    6.60    0.50
   1   9  -3    7.20    0.40
  -1  -9   3    6.10    1.10
  -1  -9   3    7.80    0.70
   0   9  -3    0.80    0.20
   0   9  -3    0.80    0.30
   0  -9   3    0.70    0.60
   0  -9   3    0.80    0.40
  -1   9  -3   14.90    0.60
  -1   9  -3   13.70    0.70
   1  -9   3   12.40    1.30
   1  -9   3   14.30    0.90
   4   8  -3   19.70    0.70
  -4  -8   3   19.50    1.70
  -4  -8   3   22.10    1.20
   3   8  -3   25.20    1.10
   3   8  -3   25.70    0.90
  -3  -8   3   26.60    1.90
  -3  -8   3   25.30    1.30
   2   8  -3    4.10    0.30
   2   8  -3    4.00    0.40
  -2  -8   3    3.50    0.80
  -2  -8   3    4.20    0.50
  -1  -8   3    0.80    0.30
  -1  -8   3    0.40    0.50
   0   8  -3   -0.10    0.10
   0   8  -3    0.30    0.20
   0  -8   3    0.00    0.20
   0  -8   3    0.30    0.40
  -1   8  -3    0.40    0.30
  -1   8  -3    0.30    0.20
   1  -8   3    0.20    0.20
   1  -8   3    0.30    0.50
   2  -8   3   32.20    1.80
   2  -8   3   33.20    1.30
   5   7  -3    2.80    0.30
   5   7  -3    2.60    0.40
  -5  -7   3    1.50    0.80
  -5  -7   3    2.20    0.60
   4   7  -3    2.00    0.30
   4   7  -3    2.00    0.20
  -4  -7   3    1.60    0.80
  -4  -7   3    2.10    0.50
   3   7  -3   32.50    1.20
   3   7  -3   32.30    1.10
  -3  -7   3   34.20    2.00
  -3  -7   3   33.60    1.50
   2   7  -3   82.19    2.40
   2   7  -3   78.69    2.50
   1   7  -3   33.00    1.00
   1   7  -3   31.80    1.20
  -1  -7   3   31.30    1.30
  -1  -7   3   32.10    1.80
   0   7  -3    1.80    0.30
   0   7  -3    1.80    0.20
   0  -7   3    2.20    0.40
   0  -7   3    2.00    0.60
  -1   7  -3   42.20    1.30
  -1   7  -3   38.30    1.30
  -1   7  -3   42.10    1.40
   1  -7   3   40.10    1.50
   1  -7   3   40.50    1.90
  -2   7  -3    7.70    0.50
   2  -7   3    6.40    0.80
   2  -7   3    6.90    0.50
   2  -7   3    8.50    0.50
   2  -7   3    8.30    0.40
  -3   7  -3    2.10    0.40
   3  -7   3    1.70    0.30
   3  -7   3    2.00    0.20
   3  -7   3    2.30    0.40
   3  -7   3    2.50    0.60
   5   6  -3    5.50    0.40
   5   6  -3    6.70    0.70
  -5  -6   3    7.60    1.40
  -5  -6   3    6.50    0.70
   4   6  -3    5.20    0.40
   4   6  -3    5.10    0.30
  -4  -6   3    8.80    1.30
   3   6  -3   37.10    1.30
   3   6  -3   36.10    1.20
  -3  -6   3   39.80    2.10
  -3  -6   3   39.60    1.60
  -2  -6   3   13.50    1.10
  -2  -6   3   15.90    0.80
   1   6  -3   13.40    0.50
   1   6  -3   13.70    0.60
  -1  -6   3   12.90    0.70
  -1  -6   3   15.20    1.10
   0   6  -3    1.30    0.30
   0   6  -3    1.50    0.20
   0  -6   3    1.20    0.30
   0  -6   3    0.90    0.40
  -1   6  -3   36.60    1.30
  -1   6  -3   35.80    1.10
  -1   6  -3   35.90    1.30
  -1   6  -3   34.60    1.10
   1  -6   3   36.80    1.30
   1  -6   3   35.20    1.70
  -2   6  -3  131.29    3.90
  -2   6  -3  127.39    3.70
   2  -6   3  130.89    3.90
   2  -6   3  131.89    4.00
   2  -6   3  133.09    3.80
   2  -6   3  130.09    4.40
  -3   6  -3    2.80    0.40
   3  -6   3    3.00    0.30
   3  -6   3    2.80    0.50
   4  -6   3   29.20    1.10
   4  -6   3   27.60    1.50
   4  -6   3   29.70    1.00
   4  -6   3   26.50    1.20
   6   5  -3    1.30    0.20
   5   5  -3   73.09    2.40
   5   5  -3   72.89    2.20
  -5  -5   3   77.79    3.50
  -5  -5   3   74.49    2.70
  -4  -5   3    8.60    0.60
  -4  -5   3    7.40    1.20
   3   5  -3    0.90    0.20
   3   5  -3    0.90    0.10
  -3  -5   3    0.30    0.40
  -3  -5   3    1.20    0.30
   2   5  -3    0.20    0.20
   2   5  -3   -0.10    0.10
  -2  -5   3    0.40    0.20
  -2  -5   3    0.60    0.30
   1   5  -3    1.60    0.20
   1   5  -3    1.70    0.20
  -1  -5   3    1.90    0.30
  -1  -5   3    1.60    0.40
   0   5  -3    5.60    0.30
   0   5  -3    5.70    0.40
   0  -5   3    5.80    0.40
   0  -5   3    6.10    0.60
  -1   5  -3    5.10    0.40
  -1   5  -3    5.50    0.30
   1  -5   3    5.20    0.40
   1  -5   3    5.30    0.50
   1  -5   3    4.70    0.20
   1  -5   3    4.70    0.20
  -2   5  -3   12.20    0.60
  -2   5  -3   12.20    0.50
   2  -5   3   11.90    0.50
   2  -5   3   12.50    0.60
   2  -5   3   11.70    0.80
   2  -5   3   11.70    0.60
  -3   5  -3  222.18    6.50
  -3   5  -3  214.08    6.30
   3  -5   3  229.48    6.30
   3  -5   3  221.48    6.40
   3  -5   3  217.48    6.70
   3  -5   3  224.98    6.50
  -4   5  -3   13.10    0.70
  -4   5  -3   12.80    0.50
   4  -5   3   13.40    0.60
   4  -5   3   12.90    1.00
   4  -5   3   14.10    0.80
   4  -5   3   11.90    0.60
  -5   5  -3    4.00    0.50
   5  -5   3    3.50    0.30
   5  -5   3    3.20    0.50
   6   4  -3    4.70    0.30
   6   4  -3    6.00    0.60
  -6  -4   3    4.20    1.00
  -6  -4   3    5.80    0.60
   4   4  -3   70.19    2.20
   4   4  -3   70.99    2.10
  -4  -4   3   68.69    3.10
  -4  -4   3   72.29    2.50
   3   4  -3    7.00    0.30
   3   4  -3    6.50    0.40
  -3  -4   3    6.80    0.80
  -3  -4   3    7.00    0.50
   2   4  -3   13.00    0.50
   2   4  -3   13.30    0.60
  -2  -4   3   13.10    0.70
  -2  -4   3   12.20    0.90
   1   4  -3   90.69    2.70
   1   4  -3   93.19    2.60
   1   4  -3   90.79    2.70
  -1  -4   3   88.09    2.70
  -1  -4   3   91.29    2.80
  -1  -4   3   92.59    3.30
   0   4  -3   12.90    0.40
   0   4  -3   11.80    0.50
   0   4  -3   13.50    0.50
   0   4  -3   12.40    0.70
   0  -4   3   12.40    0.60
   0  -4   3   12.40    0.80
   0  -4   3   12.70    0.50
   0  -4   3   11.50    0.40
  -1   4  -3   16.80    0.80
  -1   4  -3   18.60    0.60
  -1   4  -3   18.90    0.70
  -1   4  -3   17.80    0.60
   1  -4   3   18.40    0.70
   1  -4   3   17.80    0.60
   1  -4   3   19.70    0.70
   1  -4   3   16.60    0.70
   1  -4   3   18.70    0.60
   1  -4   3   17.60    0.90
   1  -4   3   15.90    0.60
  -2   4  -3    9.80    0.60
  -2   4  -3   10.70    0.40
  -2   4  -3   10.40    0.50
  -2   4  -3    9.40    0.40
   2  -4   3   10.40    0.40
   2  -4   3   10.60    0.50
   2  -4   3   10.20    0.50
   2  -4   3   10.10    0.70
  -3   4  -3   89.99    2.80
  -3   4  -3   91.69    2.80
  -3   4  -3   87.49    3.10
   3  -4   3   98.69    2.70
   3  -4   3   97.29    3.10
   3  -4   3   96.79    2.80
   3  -4   3   96.29    3.00
  -4   4  -3  322.77    9.20
  -4   4  -3  329.37    9.30
  -4   4  -3  314.27    9.10
  -5   4  -3    6.70    0.70
   5  -4   3    6.40    0.60
   5  -4   3    7.10    0.40
   6   3  -3    0.50    0.20
   6   3  -3    0.90    0.30
  -6  -3   3    0.50    0.30
  -6  -3   3   -0.10    0.60
   5   3  -3   63.49    1.90
   5   3  -3   62.19    2.10
  -5  -3   3   62.09    3.00
  -5  -3   3   62.89    2.30
   4   3  -3   29.40    1.10
   4   3  -3   29.20    0.90
  -4  -3   3   28.40    1.70
  -4  -3   3   29.60    1.30
   3   3  -3    7.00    0.40
   3   3  -3    6.60    0.30
  -3  -3   3    6.80    0.50
  -3  -3   3    6.70    0.80
   2   3  -3  281.47    8.20
   2   3  -3  298.87    8.10
   2   3  -3  277.67    8.60
   2   3  -3  297.47    8.00
  -2  -3   3  273.97    8.00
  -2  -3   3  282.57    8.80
  -2  -3   3  281.57    8.10
  -2  -3   3  288.07    8.30
   1   3  -3    3.10    0.20
   1   3  -3    3.40    0.40
   1   3  -3    3.20    0.20
   1   3  -3    2.90    0.20
  -1  -3   3    3.70    0.60
  -1  -3   3    3.10    0.20
  -1  -3   3    2.70    0.30
  -1  -3   3    3.00    0.20
   0   3  -3   38.70    1.20
   0   3  -3   36.40    1.10
   0   3  -3   36.50    1.20
   0   3  -3   36.90    1.40
   0  -3   3   36.90    1.30
   0  -3   3   37.30    1.20
   0  -3   3   37.70    1.50
  -1   3  -3  174.38    5.10
  -1   3  -3  177.78    5.10
  -1   3  -3  171.58    5.00
  -1   3  -3  176.68    4.90
   1  -3   3  176.78    5.30
   1  -3   3  177.68    5.00
   1  -3   3  177.58    4.90
   1  -3   3  166.38    4.90
   1  -3   3  180.28    4.90
   1  -3   3  176.58    5.10
   1  -3   3  175.48    5.00
   1  -3   3  176.18    5.10
   1  -3   3  181.18    5.40
  -2   3  -3   12.90    0.40
  -2   3  -3   11.90    0.50
  -2   3  -3   11.90    0.40
  -2   3  -3   12.00    0.60
   2  -3   3   11.70    0.80
   2  -3   3   11.40    0.60
   2  -3   3   11.50    0.50
   2  -3   3   12.20    0.50
   2  -3   3   11.20    0.40
   2  -3   3   12.10    0.60
   2  -3   3   11.80    0.40
   2  -3   3   11.40    0.40
   2  -3   3   11.30    0.50
  -3   3  -3   47.20    1.60
  -3   3  -3   47.00    1.50
   3  -3   3   47.00    1.50
   3  -3   3   49.90    1.50
   3  -3   3   47.00    1.60
  -4   3  -3   31.30    1.20
  -4   3  -3   32.30    1.00
   4  -3   3   31.80    1.00
   4  -3   3   30.90    1.30
   5  -3   3   13.50    0.60
   5  -3   3   13.50    0.80
  -6   3  -3    4.80    0.50
   6  -3   3    5.20    0.40
   6   2  -3    3.80    0.40
   6   2  -3    4.40    0.30
   5   2  -3    0.30    0.20
   5   2  -3    0.60    0.20
  -5  -2   3    0.40    0.20
  -5  -2   3    0.90    0.50
   4   2  -3   23.50    0.80
   4   2  -3   23.20    0.90
  -4  -2   3   23.20    1.90
   3   2  -3   39.70    1.30
   3   2  -3   40.30    1.20
  -3  -2   3   38.50    1.90
  -3  -2   3   39.40    1.50
   2   2  -3  503.25   14.00
   2   2  -3  512.55   14.00
   2   2  -3  516.85   14.60
   2   2  -3  495.95   14.20
  -2  -2   3  505.85   14.10
  -2  -2   3  498.45   14.20
  -2  -2   3  487.15   14.70
  -2  -2   3  498.55   14.00
   1   2  -3  567.74   15.60
   1   2  -3  566.64   15.90
   1   2  -3  565.34   15.50
  -1  -2   3  547.45   16.00
  -1  -2   3  547.45   15.50
  -1  -2   3  539.55   15.60
  -1  -2   3  549.54   15.40
   0   2  -3   12.00    0.60
   0   2  -3   12.10    0.40
   0   2  -3   12.00    0.50
   0   2  -3   11.70    0.50
   0  -2   3   12.00    0.50
   0  -2   3   12.10    0.70
   0  -2   3   11.20    0.40
   0  -2   3   11.50    0.40
  -1   2  -3  149.49    4.30
  -1   2  -3  145.89    4.30
  -1   2  -3  144.69    4.20
  -1   2  -3  150.38    4.20
   1  -2   3  154.38    4.20
   1  -2   3  147.19    4.30
   1  -2   3  148.59    4.50
   1  -2   3  141.69    4.20
   1  -2   3  155.88    4.20
   1  -2   3  150.38    4.30
   1  -2   3  150.38    4.30
   1  -2   3  145.19    4.50
   1  -2   3  148.59    4.30
  -2   2  -3   80.69    2.20
  -2   2  -3   77.49    2.40
   2  -2   3   76.49    2.30
   2  -2   3   75.69    2.30
   2  -2   3   72.89    2.20
   2  -2   3   78.89    2.30
   2  -2   3   77.69    2.70
   2  -2   3   79.49    2.50
   2  -2   3   78.09    2.20
   2  -2   3   79.59    2.40
  -3   2  -3   33.30    1.00
  -3   2  -3   31.50    1.20
   3  -2   3   32.40    1.20
   3  -2   3   32.30    1.00
  -4   2  -3    5.60    0.40
   4  -2   3    5.30    0.30
   4  -2   3    5.30    0.40
  -5   2  -3    2.30    0.40
  -6   2  -3   41.30    1.70
   6  -2   3   42.90    1.70
   6  -2   3   41.00    1.40
   6   1  -3    1.70    0.30
   6   1  -3    1.30    0.20
   6   1  -3    1.50    0.20
   6   1  -3    1.70    0.30
   6   1  -3    1.60    0.40
   6   1  -3    1.30    0.60
   5   1  -3    0.70    0.20
   5   1  -3    0.60    0.10
   5   1  -3    1.00    0.20
  -5  -1   3    1.40    0.60
  -5  -1   3    0.90    0.30
   4   1  -3    7.40    0.40
   4   1  -3    8.30    0.30
   4   1  -3    8.20    0.30
   4   1  -3    8.00    0.30
  -4  -1   3    8.20    0.60
  -4  -1   3    8.40    0.90
   3   1  -3   82.79    2.70
   3   1  -3   87.19    2.40
   3   1  -3   86.69    2.60
   3   1  -3   83.99    2.60
   3   1  -3   81.19    3.10
  -3  -1   3   86.69    2.80
  -3  -1   3   91.69    3.30
   2   1  -3    2.90    0.60
   2   1  -3    3.10    0.20
   2   1  -3    3.30    0.20
   2   1  -3    3.20    0.30
  -2  -1   3    3.10    0.50
  -2  -1   3    3.20    0.20
  -2  -1   3    3.10    0.20
  -2  -1   3    3.00    0.30
   1   1  -3  882.71   24.40
   1   1  -3  884.21   24.80
  -1  -1   3  870.21   24.30
  -1  -1   3  866.81   24.80
  -1  -1   3  867.51   24.40
   0   1  -3  404.66   11.70
   0   1  -3  415.36   11.90
   0   1  -3  435.66   11.70
   0  -1   3  417.66   11.60
   0  -1   3  421.36   11.70
   0  -1   3  406.26   11.60
   0  -1   3  420.76   12.00
  -1   1  -3   17.00    0.50
  -1   1  -3   13.70    0.60
  -1   1  -3   17.20    0.60
  -1   1  -3   15.00    0.50
  -1   1  -3   15.20    0.60
  -1   1  -3   14.60    0.50
   1  -1   3   16.70    0.50
   1  -1   3   15.00    0.60
   1  -1   3   14.20    0.70
   1  -1   3   15.50    0.60
   1  -1   3   15.10    0.50
   1  -1   3   17.70    0.60
  -2   1  -3  216.68    6.00
  -2   1  -3  214.18    6.10
  -2   1  -3  213.58    6.00
  -2   1  -3  213.08    6.10
   2  -1   3  205.58    6.10
   2  -1   3  213.88    6.10
   2  -1   3  212.58    6.00
  -3   1  -3   26.70    1.00
  -3   1  -3   26.30    0.80
   3  -1   3   27.10    1.00
   3  -1   3   25.60    0.80
   3  -1   3   25.50    1.00
  -4   1  -3    9.40    0.50
   4  -1   3    9.50    0.40
   4  -1   3    9.20    0.60
  -5   1  -3   41.90    1.60
  -6   1  -3    6.90    0.60
   6  -1   3    7.80    0.40
   6  -1   3    8.00    0.60
   6   0  -3    0.40    0.20
   6   0  -3    0.40    0.20
   6   0  -3    0.30    0.20
   6   0  -3    0.20    0.10
   6   0  -3    0.30    0.20
   6   0  -3    0.30    0.50
   5   0  -3    0.90    0.20
   5   0  -3    1.00    0.20
   5   0  -3    1.10    0.30
   5   0  -3    0.90    0.20
   5   0  -3    1.00    0.30
   5   0  -3    0.60    0.50
   4   0  -3  447.76   12.40
   4   0  -3  448.16   12.60
  -4   0   3  454.15   12.50
  -4   0   3  447.26   13.50
  -4   0   3  445.36   13.10
  -4   0   3  443.36   12.70
  -4   0   3  437.56   12.80
   3   0  -3   17.10    0.60
   3   0  -3   18.80    0.70
   3   0  -3   17.90    0.70
   3   0  -3   17.40    0.70
   3   0  -3   19.60    0.60
   3   0  -3   15.50    1.10
   3   0  -3   17.50    0.80
  -3   0   3   19.20    0.70
  -3   0   3   18.40    1.20
  -3   0   3   18.40    0.60
  -3   0   3   19.90    0.90
   2   0  -3   14.50    0.70
   2   0  -3   14.20    0.50
   2   0  -3   14.60    0.50
   2   0  -3   15.90    0.50
   2   0  -3   14.90    0.90
   2   0  -3   15.70    0.50
   2   0  -3   14.70    0.60
  -2   0   3   14.80    0.70
  -2   0   3   15.50    1.00
   1   0  -3  215.68    6.00
   1   0  -3  214.28    6.10
   1   0  -3  211.48    6.50
   1   0  -3  211.38    5.90
   1   0  -3  216.28    5.90
  -1   0   3  213.38    6.00
  -1   0   3  213.18    5.90
  -1   0   3  211.88    6.10
  -1   0   3  203.48    6.50
   0   0  -3  149.88    4.20
   0   0  -3  149.49    4.30
   0   0  -3  149.69    4.20
   0   0  -3  149.99    4.60
   0   0  -3  147.89    4.20
   0   0  -3  150.08    4.20
   0   0   3  152.08    4.60
   0   0   3  149.09    4.20
   0   0   3  149.59    4.30
   0   0   3  146.89    4.20
   0   0   3  153.38    4.20
  -1   0  -3  255.77    7.20
  -1   0  -3  259.47    7.20
  -1   0  -3  250.57    7.10
  -1   0  -3  254.47    7.10
   1   0   3  244.78    7.10
   1   0   3  266.07    7.10
   1   0   3  251.07    7.20
   1   0   3  261.97    7.20
  -2   0  -3   34.20    1.10
  -2   0  -3   34.50    1.00
  -2   0  -3   34.20    1.10
  -2   0  -3   34.90    1.00
   2   0   3   34.60    1.10
   2   0   3   33.20    1.00
   2   0   3   33.90    1.00
   2   0   3   32.90    1.10
  -3   0  -3   29.10    1.10
  -3   0  -3   30.90    1.00
  -3   0  -3   31.10    1.00
  -3   0  -3   31.70    1.10
   3   0   3   30.40    1.10
   3   0   3   31.40    0.90
   3   0   3   29.10    1.10
   3   0   3   28.00    0.90
  -4   0  -3  119.39    3.70
   4   0   3  121.29    3.50
   4   0   3  121.09    3.70
  -5   0  -3    0.20    0.20
   5   0   3    0.40    0.20
   5   0   3    0.00    0.10
  -6   0  -3    1.00    0.30
   6   0   3    1.30    0.30
   6   0   3    1.10    0.20
   6  -1  -3    0.10    0.20
   6  -1  -3    0.70    0.30
   6  -1  -3    0.50    0.60
   6  -1  -3    0.40    0.20
   6  -1  -3    0.40    0.10
   5  -1  -3   15.40    0.80
   5  -1  -3   16.30    0.70
   5  -1  -3   17.40    1.20
  -5   1   3   15.40    0.80
  -5   1   3   17.10    0.60
  -5   1   3   15.30    1.20
   4  -1  -3    7.50    0.40
   4  -1  -3    7.60    0.90
   4  -1  -3    8.30    0.40
   4  -1  -3    7.10    0.50
  -4   1   3    7.90    0.40
  -4   1   3    7.80    0.50
  -4   1   3    8.20    0.80
   3  -1  -3  211.08    7.00
   3  -1  -3  203.18    5.90
   3  -1  -3  196.68    5.70
   3  -1  -3  199.38    6.40
   3  -1  -3  195.18    5.60
   3  -1  -3  196.18    5.80
   3  -1  -3  188.98    5.90
   3  -1  -3  210.18    5.70
  -3   1   3  202.68    5.80
  -3   1   3  201.58    6.20
  -3   1   3  201.18    5.60
   2  -1  -3   21.50    0.70
   2  -1  -3   20.30    0.80
   2  -1  -3   20.80    0.60
   2  -1  -3   20.70    0.90
   2  -1  -3   20.10    1.10
   2  -1  -3   20.40    0.70
   2  -1  -3   21.10    0.70
  -2   1   3   21.40    0.90
  -2   1   3   21.20    0.80
  -2   1   3   20.80    0.70
  -2   1   3   21.30    1.20
  -2   1   3   21.00    1.00
   1  -1  -3   89.79    3.10
   1  -1  -3   89.79    2.60
   1  -1  -3   90.69    2.80
   1  -1  -3   88.49    2.50
  -1   1   3   90.39    2.50
  -1   1   3   92.29    2.80
  -1   1   3   90.79    3.10
  -1   1   3   90.69    2.60
   0  -1  -3  229.08    6.40
   0  -1  -3  236.58    6.80
   0  -1  -3  231.78    6.50
   0  -1  -3  230.38    6.60
   0  -1  -3  225.68    6.80
   0  -1  -3  236.28    6.50
   0  -1  -3  235.38    6.50
   0   1   3  232.38    6.50
   0   1   3  221.18    6.40
   0   1   3  232.58    6.50
  -1  -1  -3  577.34   16.30
  -1  -1  -3  598.34   16.30
  -1  -1  -3  589.24   16.20
   1   1   3  575.04   16.30
   1   1   3  589.94   16.30
  -2  -1  -3    3.90    0.20
  -2  -1  -3    3.80    0.30
  -2  -1  -3    3.40    0.20
  -2  -1  -3    3.70    0.30
   2   1   3    3.30    0.20
   2   1   3    3.60    0.20
   2   1   3    3.00    0.30
   2   1   3    3.00    0.20
  -3  -1  -3   19.60    0.80
  -3  -1  -3   18.90    0.70
  -3  -1  -3   18.10    0.60
   3   1   3   18.80    0.60
   3   1   3   17.90    0.60
   3   1   3   18.80    0.70
   3   1   3   19.00    0.80
  -4  -1  -3   67.29    2.20
   4   1   3   67.59    2.40
   4   1   3   68.89    2.00
  -5  -1  -3   25.90    1.10
   5   1   3   24.20    0.90
   5   1   3   24.80    1.10
  -6  -1  -3   15.40    0.90
   6   1   3   14.60    0.80
   6   1   3   16.30    0.60
   6  -2  -3    2.00    0.30
   6  -2  -3    1.80    0.20
   6  -2  -3    1.60    0.30
   6  -2  -3    2.70    0.70
   6  -2  -3    2.10    0.40
   5  -2  -3   29.70    1.60
   5  -2  -3   30.10    1.20
  -5   2   3   23.10    1.70
  -5   2   3   23.20    1.20
   4  -2  -3   97.09    3.00
   4  -2  -3   97.89    3.50
  -4   2   3   95.09    3.50
  -4   2   3   91.69    3.00
  -4   2   3   95.49    2.80
   3  -2  -3   12.50    0.60
   3  -2  -3   11.80    0.90
  -3   2   3   12.30    0.50
  -3   2   3   13.90    0.90
  -3   2   3   13.40    0.60
   2  -2  -3 1083.49   30.60
   2  -2  -3 1121.49   31.00
   2  -2  -3 1127.59   30.60
   2  -2  -3 1049.00   30.30
   2  -2  -3 1073.09   31.10
  -2   2   3 1102.89   30.50
  -2   2   3 1114.49   30.90
   1  -2  -3   28.20    1.20
   1  -2  -3   29.80    1.10
   1  -2  -3   29.20    0.80
   1  -2  -3   28.40    0.90
   1  -2  -3   28.40    1.30
   1  -2  -3   27.80    1.00
  -1   2   3   29.10    1.00
  -1   2   3   28.80    0.90
   0  -2  -3   28.90    1.10
   0  -2  -3   28.00    0.80
   0  -2  -3   28.90    0.90
   0  -2  -3   28.60    0.90
   0   2   3   27.60    1.00
   0   2   3   28.80    0.80
   0   2   3   27.20    1.20
   0   2   3   28.60    0.90
  -1  -2  -3   36.50    1.00
  -1  -2  -3   32.40    1.00
  -1  -2  -3   35.20    1.00
  -1  -2  -3   31.70    1.00
  -1  -2  -3   32.40    1.00
   1   2   3   32.40    1.00
   1   2   3   32.10    1.00
   1   2   3   31.60    1.00
   1   2   3   33.20    1.20
   1   2   3   32.40    1.00
   1   2   3   31.20    1.00
  -2  -2  -3   13.60    0.60
  -2  -2  -3   13.80    0.50
  -2  -2  -3   14.20    0.60
   2   2   3   14.40    0.50
   2   2   3   13.80    0.50
   2   2   3   14.00    0.60
   2   2   3   14.60    0.60
  -3  -2  -3   14.80    0.60
  -3  -2  -3   15.40    0.70
  -3  -2  -3   13.80    0.50
   3   2   3   15.00    0.50
   3   2   3   14.20    0.50
   3   2   3   14.80    0.60
   3   2   3   15.20    0.70
  -4  -2  -3   13.20    0.70
   5   2   3   13.00    0.70
   5   2   3   13.60    0.50
  -6  -2  -3  125.69    4.00
   6   2   3  125.89    3.60
   6   2   3  121.39    3.90
  -6   3   3    7.30    1.20
  -6   3   3    7.10    0.40
  -6   3   3    6.70    0.60
   5  -3  -3   10.50    0.60
   5  -3  -3   10.10    0.90
  -5   3   3   11.20    1.20
  -5   3   3   10.50    0.50
  -5   3   3   11.20    0.70
   4  -3  -3   17.50    0.80
   4  -3  -3   18.20    1.10
  -4   3   3   17.50    0.70
  -4   3   3   19.90    1.30
  -4   3   3   16.80    0.90
   3  -3  -3    2.10    0.50
   3  -3  -3    2.00    0.30
  -3   3   3    2.30    0.40
  -3   3   3    1.90    0.20
  -3   3   3    1.60    0.60
   2  -3  -3   71.99    2.40
   2  -3  -3   68.09    2.20
   2  -3  -3   76.69    3.20
   2  -3  -3   74.39    2.30
   2  -3  -3   76.79    2.60
   2  -3  -3   72.29    2.20
  -2   3   3   74.89    2.20
  -2   3   3   75.79    2.30
  -2   3   3   75.99    2.70
   1  -3  -3  359.76   10.20
   1  -3  -3  348.57    9.70
   1  -3  -3  352.16    9.90
  -1   3   3  342.47   10.30
  -1   3   3  342.67    9.80
  -1   3   3  347.77    9.70
   0  -3  -3   26.70    0.90
   0  -3  -3   26.70    1.00
   0  -3  -3   26.80    0.90
   0  -3  -3   25.50    0.80
   0   3   3   26.60    0.90
   0   3   3   26.00    0.80
   0   3   3   25.20    0.90
   0   3   3   25.30    1.10
  -1  -3  -3   31.80    1.00
  -1  -3  -3   32.60    1.00
  -1  -3  -3   32.50    1.10
  -1  -3  -3   35.90    1.20
  -1  -3  -3   30.60    1.00
   1   3   3   32.20    1.20
   1   3   3   32.00    1.00
   1   3   3   33.10    1.00
   1   3   3   33.30    1.10
   1   3   3   32.90    1.00
  -2  -3  -3   90.29    2.50
  -2  -3  -3   89.39    2.40
  -2  -3  -3   83.69    2.50
  -2  -3  -3   84.59    2.40
   2   3   3   86.09    2.50
   2   3   3   81.99    2.60
   2   3   3   78.19    2.40
   2   3   3   84.79    2.40
   2   3   3   82.29    2.40
   2   3   3   81.79    2.50
  -3  -3  -3   40.50    1.40
  -3  -3  -3   43.60    1.50
  -3  -3  -3   42.40    1.30
   3   3   3   44.60    1.30
   3   3   3   43.90    1.40
   3   3   3   40.80    1.40
  -4  -3  -3    8.70    0.50
   5   3   3    1.30    0.30
   5   3   3    1.30    0.20
  -6  -3  -3   12.80    0.80
   6   3   3   13.60    0.80
   6   3   3   13.10    0.60
   5  -4  -3    6.50    0.90
   5  -4  -3    6.90    0.50
  -5   4   3    7.70    1.10
  -5   4   3    7.50    0.40
  -5   4   3    6.20    0.60
   4  -4  -3   37.50    1.40
   4  -4  -3   37.40    1.70
   3  -4  -3    2.90    0.50
   3  -4  -3    3.00    0.30
  -3   4   3    3.00    0.20
  -3   4   3    3.20    0.40
  -3   4   3    2.90    0.60
   2  -4  -3  172.08    5.00
   2  -4  -3  173.88    5.30
  -2   4   3  168.38    4.90
  -2   4   3  173.38    5.50
  -2   4   3  169.08    5.10
   1  -4  -3    0.90    0.20
   1  -4  -3    0.70    0.10
   1  -4  -3    0.80    0.20
   1  -4  -3    0.80    0.20
  -1   4   3    0.40    0.30
  -1   4   3    0.60    0.10
  -1   4   3    0.80    0.10
  -1   4   3    0.90    0.20
   0  -4  -3   29.40    0.90
   0  -4  -3   27.40    1.10
   0  -4  -3   26.40    0.80
   0  -4  -3   28.10    0.90
   0   4   3   29.20    0.80
   0   4   3   26.20    1.20
   0   4   3   24.80    1.00
   0   4   3   29.20    1.00
  -1  -4  -3  161.58    4.60
  -1  -4  -3  169.98    4.80
  -1  -4  -3  158.28    4.70
  -1  -4  -3  170.18    4.60
   1   4   3  158.18    4.70
   1   4   3  162.08    4.60
   1   4   3  162.28    4.70
   1   4   3  157.98    4.90
  -2  -4  -3    7.30    0.30
  -2  -4  -3    7.80    0.40
  -2  -4  -3    7.40    0.40
  -2  -4  -3    6.80    0.40
  -2  -4  -3    6.60    0.30
   2   4   3    7.70    0.40
   2   4   3    7.30    0.40
   2   4   3    7.10    0.30
   2   4   3    6.30    0.40
   2   4   3    7.50    0.30
  -3  -4  -3   73.19    2.30
  -3  -4  -3   74.19    2.20
  -3  -4  -3   72.19    2.40
   3   4   3   75.49    2.10
   3   4   3   65.39    2.10
   3   4   3   67.59    2.20
   3   4   3   75.99    2.30
  -4  -4  -3   13.90    0.70
   4   4   3   15.80    0.70
   4   4   3   14.60    0.50
  -5  -4  -3    2.20    0.40
   5   4   3    2.00    0.20
   5   4   3    2.20    0.40
  -6  -4  -3   13.40    0.80
   6   4   3   13.90    0.80
   6   4   3   13.60    0.60
   5  -5  -3    5.30    0.80
   5  -5  -3    4.70    0.40
  -5   5   3    4.80    0.40
  -5   5   3    5.10    1.00
  -5   5   3    5.00    0.60
   4  -5  -3   15.20    1.00
   4  -5  -3   15.10    0.70
  -4   5   3   14.10    0.90
  -4   5   3   16.70    1.40
  -4   5   3   14.20    0.60
   3  -5  -3    9.90    0.50
   3  -5  -3    9.30    0.80
   2  -5  -3    8.50    0.50
   2  -5  -3    8.10    0.70
  -2   5   3    7.70    0.40
  -2   5   3    8.00    0.80
  -2   5   3    8.00    0.50
   1  -5  -3   46.00    1.70
   1  -5  -3   46.10    1.50
  -1   5   3   46.10    1.60
  -1   5   3   46.90    1.40
  -1   5   3   47.30    1.90
   0  -5  -3   15.30    0.80
   0  -5  -3   16.00    0.60
   0   5   3   15.20    0.50
   0   5   3   14.90    0.60
  -1  -5  -3  204.88    5.60
  -1  -5  -3  195.08    5.70
  -1  -5  -3  205.08    5.60
  -1  -5  -3  206.88    5.90
   1   5   3  203.18    5.70
   1   5   3  184.48    6.00
   1   5   3  187.58    5.70
   1   5   3  202.08    5.60
  -2  -5  -3    3.90    0.30
  -2  -5  -3    3.80    0.40
  -2  -5  -3    3.90    0.30
   2   5   3    3.50    0.20
   2   5   3    3.60    0.30
   2   5   3    4.00    0.40
   2   5   3    3.60    0.20
  -3  -5  -3    0.40    0.20
  -3  -5  -3    0.60    0.30
  -3  -5  -3    0.60    0.20
   3   5   3    0.40    0.10
   3   5   3    0.50    0.10
   3   5   3    0.00    0.20
   3   5   3    0.40    0.20
  -4  -5  -3   35.50    1.20
  -4  -5  -3   35.90    1.30
  -4  -5  -3   37.40    1.60
   4   5   3   36.00    1.30
   4   5   3   31.80    1.30
   4   5   3   31.10    1.10
   4   5   3   36.40    1.10
  -5  -5  -3    3.60    0.40
   5   5   3    3.00    0.40
   5   5   3    2.70    0.30
   6   5   3    2.80    0.50
   6   5   3    3.10    0.30
   4  -6  -3   12.00    0.90
   4  -6  -3   12.90    0.60
  -4   6   3   14.10    0.90
  -4   6   3   13.70    0.60
  -4   6   3   12.80    1.30
   3  -6  -3    0.30    0.30
   3  -6  -3    0.20    0.10
   2  -6  -3    1.70    0.40
   2  -6  -3    1.70    0.30
  -2   6   3    1.60    0.20
  -2   6   3    2.10    0.60
  -2   6   3    2.00    0.30
   1  -6  -3    2.90    0.30
   1  -6  -3    1.90    0.40
  -1   6   3    3.30    0.40
  -1   6   3    3.80    0.60
  -1   6   3    2.90    0.20
   0  -6  -3   29.30    1.20
   0  -6  -3   28.90    1.00
   0   6   3   29.60    1.20
  -1  -6  -3    2.60    0.20
  -1  -6  -3    2.20    0.40
   1   6   3    2.80    0.30
   1   6   3    2.60    0.20
  -2  -6  -3   45.30    1.40
  -2  -6  -3   43.40    1.70
   2   6   3   45.20    1.50
   2   6   3   45.10    1.40
   2   6   3   44.60    1.50
   2   6   3   44.70    1.30
  -3  -6  -3   57.49    1.80
  -3  -6  -3   56.09    2.10
  -3  -6  -3   55.29    1.90
   3   6   3   55.89    1.70
  -4  -6  -3    9.00    0.50
  -4  -6  -3    8.40    0.50
  -4  -6  -3    8.40    0.80
   4   6   3    8.70    0.50
   4   6   3    8.50    0.40
  -5  -6  -3   15.60    1.10
  -5  -6  -3   17.70    0.80
  -5  -6  -3   16.80    0.80
   5   6   3   16.60    0.60
   5   6   3   16.60    0.80
  -6  -6  -3    4.90    0.50
   6   6   3    4.50    0.40
   6   6   3    5.50    0.60
   4  -7  -3    2.00    0.40
   4  -7  -3    2.40    0.50
  -4   7   3    2.00    0.30
  -4   7   3    2.40    0.50
  -4   7   3    2.30    1.00
   3  -7  -3    0.40    0.20
   3  -7  -3    0.50    0.30
  -3   7   3    0.80    0.30
  -3   7   3    0.70    0.60
  -3   7   3    0.30    0.20
   2  -7  -3    5.10    0.40
   2  -7  -3    6.10    0.60
  -2   7   3    6.20    0.30
  -2   7   3    5.60    0.50
  -2   7   3    5.00    0.90
  -1   7   3  403.06   11.90
  -1   7   3  394.46   11.30
  -1   7   3  387.46   11.10
   0  -7  -3   10.40    0.70
   0  -7  -3    9.50    0.50
   0   7   3    9.00    0.40
   0   7   3    9.70    0.60
  -1  -7  -3    9.00    0.50
  -1  -7  -3    8.80    0.70
   1   7   3   10.40    0.40
   1   7   3   10.70    0.50
  -2  -7  -3   36.00    1.60
  -2  -7  -3   35.70    1.30
   2   7   3   36.40    1.20
   2   7   3   34.10    1.30
   2   7   3   37.90    1.30
   2   7   3   36.70    1.10
  -3  -7  -3   26.20    1.00
  -3  -7  -3   27.60    1.40
   3   7   3   26.50    1.00
   3   7   3   27.10    1.00
   3   7   3   25.80    0.80
   3   7   3   26.50    0.90
  -4  -7  -3   26.40    1.10
  -4  -7  -3   28.10    1.60
   4   7   3   27.80    1.10
   4   7   3   27.00    0.90
  -5  -7  -3   14.20    1.20
  -5  -7  -3   15.90    0.80
  -5  -7  -3   15.90    0.80
   5   7   3   14.70    0.80
   5   7   3   15.10    0.60
   5   7   3   15.50    0.60
   5   7   3   15.80    0.80
   3  -8  -3    2.50    0.30
   3  -8  -3    1.90    0.50
  -3   8   3    2.60    0.90
  -3   8   3    1.60    0.40
  -3   8   3    3.30    0.30
   2  -8  -3   34.00    1.60
  -2   8   3   34.70    1.50
  -2   8   3   36.30    1.20
  -2   8   3   37.70    2.00
  -1   8   3   35.10    1.10
  -1   8   3   33.20    1.80
  -1   8   3   33.70    1.40
   0   8   3   47.80    1.70
   0   8   3   48.30    1.50
   0   8   3   49.00    2.10
   1   8   3   13.60    0.70
   1   8   3   12.10    0.50
   2   8   3   11.20    0.50
   2   8   3   11.40    0.40
   2   8   3   11.60    0.60
  -3  -8  -3    3.50    0.60
  -3  -8  -3    3.60    0.40
   3   8   3    4.30    0.20
   3   8   3    4.50    0.40
   3   8   3    4.50    0.40
   4   8   3   48.60    1.80
   4   8   3   52.79    1.60
   4   8   3   50.29    1.50
   4   8   3   49.60    1.70
   5   8   3   19.90    0.70
   5   8   3   21.20    0.90
   5   8   3   19.70    1.00
   2  -9  -3    2.10    0.50
   2  -9  -3    3.30    0.40
  -2   9   3    4.40    0.90
  -2   9   3    4.20    0.30
  -2   9   3    3.60    0.60
   1  -9  -3   19.00    1.30
  -1   9   3   24.60    1.10
  -1   9   3   25.00    1.60
  -1   9   3   23.20    0.80
   0  -9  -3    2.00    0.30
   0   9   3    2.90    0.40
   0   9   3    3.00    0.30
   0   9   3    2.80    0.80
  -1  -9  -3   42.40    1.50
  -1  -9  -3   42.30    1.90
   1   9   3   42.90    1.30
   1   9   3   43.70    1.60
  -2  -9  -3    1.00    0.30
  -2  -9  -3    1.50    0.50
   2   9   3    1.00    0.30
   2   9   3    1.10    0.20
  -3  -9  -3    1.60    0.60
  -3  -9  -3    1.10    0.30
   3   9   3    1.60    0.30
   3   9   3    1.30    0.30
   3   9   3    0.70    0.10
  -4  -9  -3    3.30    0.50
  -4  -9  -3    2.40    0.80
   4   9   3    2.40    0.40
   4   9   3    2.60    0.40
   4   9   3    2.60    0.30
   4   9   3    3.00    0.20
  -1 -10  -3    0.20    0.50
  -1 -10  -3    0.10    0.30
   1  10   3   -0.50    0.70
   1  10   3    0.30    0.30
   1  10   3    0.10    0.10
  -2 -10  -3    8.90    0.60
   2  10   3    8.60    0.40
   2  10   3    8.90    0.60
   1   9  -4   36.40    1.40
   1   9  -4   38.30    1.20
  -1  -9   4   40.30    2.40
  -1  -9   4   38.50    1.70
   3   8  -4    0.60    0.20
  -3  -8   4    0.60    0.60
  -3  -8   4    0.20    0.30
   2   8  -4   59.69    1.80
   2   8  -4   60.29    2.00
  -2  -8   4   54.99    3.10
  -2  -8   4   59.79    2.30
   1   8  -4    0.80    0.20
   1   8  -4    0.60    0.20
  -1  -8   4    0.80    0.30
  -1  -8   4    0.50    0.50
   0   8  -4    2.60    0.30
   0   8  -4    2.10    0.30
   0  -8   4    2.60    0.70
   0  -8   4    2.80    0.50
  -1   8  -4   26.00    1.10
  -1   8  -4   26.70    0.90
   1  -8   4   26.90    1.20
   1  -8   4   25.10    1.70
  -2   8  -4    0.30    0.30
  -2   8  -4    0.20    0.20
   2  -8   4    0.80    0.60
   2  -8   4    0.40    0.30
   4   7  -4    7.60    0.60
   4   7  -4    7.10    0.40
  -4  -7   4    7.20    1.40
  -4  -7   4    8.60    1.10
   3   7  -4   16.50    0.80
   3   7  -4   16.30    0.60
  -3  -7   4   16.10    1.00
  -3  -7   4   17.90    1.50
   2   7  -4   10.10    0.60
   2   7  -4   10.90    0.50
  -1  -7   4    0.40    0.50
  -1  -7   4    0.00    0.20
   0   7  -4    0.70    0.20
   0   7  -4    0.60    0.20
   0  -7   4    1.20    0.50
   0  -7   4    0.70    0.30
  -1   7  -4   17.60    0.80
  -1   7  -4   18.40    0.70
   1  -7   4   17.80    1.30
   1  -7   4   18.90    0.90
   2  -7   4    0.90    0.30
   2  -7   4    0.50    0.20
   2  -7   4    0.60    0.10
   2  -7   4    0.60    0.50
  -3   7  -4    5.90    0.50
  -3   7  -4    5.10    0.40
   3  -7   4    6.80    0.60
   3  -7   4    5.40    0.50
   3  -7   4    4.90    0.80
   3  -7   4    6.20    0.40
   5   6  -4   21.50    1.00
   5   6  -4   23.50    0.80
  -5  -6   4   27.60    2.20
   4   6  -4    0.30    0.20
   4   6  -4    0.40    0.20
  -4  -6   4    0.00    0.20
  -4  -6   4    0.40    0.60
   3   6  -4    0.20    0.10
   3   6  -4    0.00    0.20
  -3  -6   4    0.10    0.20
  -3  -6   4   -0.30    0.40
   2   6  -4  111.09    3.50
   2   6  -4  120.79    3.30
   1   6  -4   69.29    2.00
   1   6  -4   68.79    2.20
  -1  -6   4   67.89    2.30
  -1  -6   4   64.89    2.80
   0   6  -4   20.30    0.90
   0   6  -4   20.50    0.70
   0  -6   4   21.60    1.00
   0  -6   4   21.90    1.30
  -1   6  -4    9.90    0.60
  -1   6  -4   10.00    0.40
   1  -6   4   10.30    0.60
   1  -6   4    9.80    0.90
  -2   6  -4    1.60    0.20
  -2   6  -4    1.40    0.30
   2  -6   4    1.50    0.20
   2  -6   4    1.70    0.50
   2  -6   4    1.60    0.30
   2  -6   4    1.60    0.30
   3  -6   4   30.50    1.20
   3  -6   4   29.80    1.60
  -4   6  -4    1.60    0.40
  -4   6  -4    1.70    0.30
   4  -6   4    2.10    0.30
   4  -6   4    1.50    0.30
   4  -6   4    1.60    0.60
   4  -6   4    2.00    0.30
   5   5  -4    1.40    0.20
   5   5  -4    1.40    0.30
  -5  -5   4    1.80    0.50
  -5  -5   4    1.70    0.80
  -4  -5   4    0.20    0.70
  -4  -5   4    0.30    0.30
  -3  -5   4    0.30    0.40
   2   5  -4   89.29    2.80
   2   5  -4   92.89    2.70
  -2  -5   4   94.19    3.70
  -2  -5   4   94.29    3.10
   1   5  -4 1131.99   31.20
   1   5  -4 1125.19   31.30
  -1  -5   4 1135.59   31.50
  -1  -5   4 1106.79   32.20
   0   5  -4   13.50    0.60
   0   5  -4   13.80    0.50
   0  -5   4   14.20    1.10
   0  -5   4   15.00    1.00
  -1   5  -4    9.40    0.50
  -1   5  -4    9.40    0.40
   1  -5   4   10.10    0.80
   1  -5   4   10.00    0.40
   1  -5   4    9.30    0.50
  -2   5  -4   16.50    0.80
  -2   5  -4   17.20    0.60
   2  -5   4   16.70    1.00
   2  -5   4   15.90    0.70
  -3   5  -4    1.10    0.30
  -3   5  -4    1.00    0.20
   3  -5   4    1.00    0.20
   3  -5   4    1.20    0.50
   3  -5   4    1.60    0.30
   3  -5   4    1.60    0.30
  -4   5  -4    0.30    0.40
   4  -5   4    0.20    0.20
   4  -5   4    0.80    0.30
   5   4  -4    4.00    0.40
   5   4  -4    3.80    0.30
  -5  -4   4    3.90    0.60
  -5  -4   4    4.10    1.00
   4   4  -4    1.20    0.20
   4   4  -4    1.40    0.20
  -4  -4   4    1.10    0.30
  -4  -4   4    1.00    0.50
   3   4  -4    0.60    0.20
   3   4  -4    0.30    0.10
  -3  -4   4    1.00    0.50
  -3  -4   4    0.40    0.20
   2   4  -4   28.50    1.00
   2   4  -4   27.20    0.90
  -2  -4   4   27.00    1.20
  -2  -4   4   26.20    1.50
   1   4  -4  115.79    3.30
   1   4  -4  115.99    3.40
  -1  -4   4  115.09    3.60
  -1  -4   4  115.19    4.10
   0   4  -4   49.00    1.40
   0   4  -4   46.80    1.60
   0  -4   4   49.40    2.00
   0  -4   4   48.60    1.70
  -1   4  -4   69.29    2.10
  -1   4  -4   71.89    2.20
  -1   4  -4   71.99    2.10
  -1   4  -4   68.59    2.30
   1  -4   4   72.29    2.30
   1  -4   4   75.59    2.20
   1  -4   4   73.09    2.60
  -2   4  -4   14.10    0.80
  -2   4  -4   15.50    0.60
   2  -4   4   14.60    0.50
   2  -4   4   15.30    0.60
   2  -4   4   13.70    0.90
   2  -4   4   14.80    0.70
  -3   4  -4   20.80    0.70
  -3   4  -4   20.10    0.80
  -3   4  -4   22.10    0.90
   3  -4   4   22.60    0.70
   3  -4   4   22.10    1.10
   3  -4   4   20.50    0.80
   3  -4   4   19.70    0.90
  -4   4  -4    0.70    0.30
  -4   4  -4    1.00    0.20
   4  -4   4    1.60    0.40
   4  -4   4    1.40    0.20
  -5   4  -4    4.10    0.50
   5  -4   4    2.80    0.30
   6   3  -4   91.89    3.20
  -6  -3   4   98.69    3.40
  -6  -3   4  100.99    4.30
   5   3  -4    1.20    0.30
   5   3  -4    1.00    0.20
   4   3  -4   20.80    0.80
   4   3  -4   21.20    0.70
  -4  -3   4   20.60    1.10
  -4  -3   4   21.40    1.60
   3   3  -4    1.50    0.20
   3   3  -4    1.70    0.30
  -3  -3   4    1.50    0.50
  -3  -3   4    1.70    0.30
   2   3  -4    9.90    0.40
   2   3  -4    9.80    0.50
  -2  -3   4   10.90    0.90
  -2  -3   4    9.60    0.60
   1   3  -4  314.77    9.40
   1   3  -4  343.27    9.30
   1   3  -4  342.57    9.20
   1   3  -4  318.37    9.80
  -1  -3   4  340.77    9.50
  -1  -3   4  334.07   10.00
  -1  -3   4  316.67    9.30
   0   3  -4   25.40    0.90
   0   3  -4   23.00    1.10
   0   3  -4   25.10    0.80
   0   3  -4   24.60    0.90
   0  -3   4   25.80    1.00
   0  -3   4   23.60    0.80
   0  -3   4   25.00    1.30
   0  -3   4   25.00    0.90
  -1   3  -4  750.32   20.60
  -1   3  -4  718.93   20.50
  -1   3  -4  750.62   20.40
  -1   3  -4  709.43   20.70
   1  -3   4  744.93   20.40
   1  -3   4  734.33   20.90
   1  -3   4  728.43   20.60
   1  -3   4  740.33   20.40
   1  -3   4  745.03   20.60
  -2   3  -4    5.30    0.40
  -2   3  -4    5.80    0.30
  -2   3  -4    5.60    0.40
  -2   3  -4    4.90    0.20
   2  -3   4    6.00    0.40
   2  -3   4    5.50    0.30
   2  -3   4    5.50    0.40
   2  -3   4    5.40    0.30
   2  -3   4    5.30    0.30
   2  -3   4    5.50    0.50
  -3   3  -4    8.70    0.40
  -3   3  -4    9.00    0.50
   3  -3   4    8.20    0.40
   3  -3   4    7.80    0.50
  -4   3  -4   14.30    0.70
   4  -3   4   11.80    0.70
  -5   3  -4    6.70    0.60
   5  -3   4    7.00    0.40
   5  -3   4    7.00    0.60
   6   2  -4   69.29    2.40
   6   2  -4   71.99    2.20
  -6  -2   4   74.59    2.70
  -6  -2   4   72.79    3.40
   5   2  -4   34.10    1.10
   5   2  -4   34.50    1.30
   4   2  -4    7.50    0.40
   4   2  -4    7.30    0.30
  -4  -2   4    7.50    1.20
  -4  -2   4    6.80    0.60
   3   2  -4   12.90    0.60
   3   2  -4   12.30    0.40
  -3  -2   4   12.00    0.70
  -3  -2   4   12.90    1.10
   2   2  -4    3.10    0.30
   2   2  -4    3.20    0.20
   2   2  -4    3.20    0.20
  -2  -2   4    2.50    0.50
  -2  -2   4    2.80    0.20
  -2  -2   4    2.70    0.30
  -2  -2   4    2.90    0.20
   1   2  -4    6.30    0.30
   1   2  -4    6.40    0.60
   1   2  -4    6.30    0.40
   1   2  -4    6.50    0.30
  -1  -2   4    5.90    0.30
  -1  -2   4    5.60    0.40
  -1  -2   4    5.60    0.60
  -1  -2   4    6.20    0.20
   0   2  -4   50.09    1.40
   0   2  -4   48.90    1.60
   0   2  -4   48.20    1.80
   0   2  -4   49.40    1.50
   0  -2   4   50.39    1.60
   0  -2   4   48.50    1.40
   0  -2   4   49.10    1.50
   0  -2   4   51.29    2.00
  -1   2  -4   31.70    0.90
  -1   2  -4   31.20    1.10
  -1   2  -4   32.10    1.00
  -1   2  -4   31.30    1.00
  -1   2  -4   32.60    1.00
  -1   2  -4   32.20    1.20
   1  -2   4   30.30    0.90
   1  -2   4   32.80    1.30
   1  -2   4   31.50    1.10
   1  -2   4   32.50    1.10
   1  -2   4   32.50    0.90
   1  -2   4   30.70    1.00
  -2   2  -4   39.10    1.30
  -2   2  -4   39.40    1.20
   2  -2   4   38.70    1.20
   2  -2   4   38.10    1.20
   2  -2   4   39.30    1.70
   2  -2   4   39.20    1.30
   2  -2   4   37.30    1.30
  -3   2  -4    4.90    0.70
   3  -2   4    3.90    0.30
   3  -2   4    3.90    0.40
  -4   2  -4   29.20    1.00
  -4   2  -4   28.50    1.20
   4  -2   4   28.50    0.90
   4  -2   4   26.50    1.10
  -5   2  -4   73.99    2.60
   5  -2   4   78.79    2.30
   5  -2   4   75.79    2.60
  -6   2  -4    4.90    0.60
   6  -2   4    4.40    0.40
   6  -2   4    4.80    0.60
   6   1  -4    1.90    0.30
   6   1  -4    1.60    0.20
  -6  -1   4    1.60    0.70
  -6  -1   4    1.50    0.40
   5   1  -4   68.99    2.00
   5   1  -4   64.49    2.10
  -5  -1   4   66.39    3.10
  -5  -1   4   64.49    2.40
   4   1  -4  613.64   16.90
   4   1  -4  637.04   17.10
  -4  -1   4  596.34   18.10
  -4  -1   4  579.94   17.30
   3   1  -4    0.30    0.10
   3   1  -4    0.40    0.10
   3   1  -4    0.20    0.20
  -3  -1   4    0.60    0.30
  -3  -1   4    0.20    0.20
   2   1  -4   56.69    1.90
   2   1  -4   56.69    2.30
   2   1  -4   57.99    1.60
   2   1  -4   59.29    1.70
  -2  -1   4   55.99    1.60
  -2  -1   4   57.39    2.40
  -2  -1   4   54.59    1.80
  -2  -1   4   57.29    2.00
   1   1  -4   39.30    1.20
   1   1  -4   38.40    1.70
   1   1  -4   39.20    1.10
   1   1  -4   36.90    1.30
  -1  -1   4   36.60    1.70
  -1  -1   4   37.90    1.10
  -1  -1   4   37.90    1.20
  -1  -1   4   36.80    1.30
   0   1  -4    8.30    0.30
   0   1  -4    8.00    0.40
   0   1  -4    7.30    0.40
   0   1  -4    7.80    0.60
   0  -1   4    7.50    0.40
   0  -1   4    6.70    0.60
   0  -1   4    8.10    0.30
   0  -1   4    8.00    0.30
  -1   1  -4  148.79    4.50
  -1   1  -4  148.49    4.20
  -1   1  -4  148.69    4.20
  -1   1  -4  145.99    4.30
  -1   1  -4  148.09    4.30
  -1   1  -4  151.28    4.30
   1  -1   4  148.99    4.30
   1  -1   4  151.68    4.30
   1  -1   4  149.88    4.30
   1  -1   4  151.28    4.20
   1  -1   4  151.58    4.60
  -2   1  -4    2.10    0.30
  -2   1  -4    1.90    0.20
  -2   1  -4    1.80    0.10
  -2   1  -4    2.00    0.20
   2  -1   4    1.90    0.20
   2  -1   4    1.60    0.10
   2  -1   4    1.90    0.20
   2  -1   4    1.70    0.20
  -3   1  -4    7.50    0.40
  -3   1  -4    7.00    0.30
   3  -1   4    6.40    0.30
   3  -1   4    6.40    0.40
  -4   1  -4   48.80    1.70
  -4   1  -4   47.30    1.50
   4  -1   4   48.30    1.70
   4  -1   4   49.20    1.50
  -6   1  -4    5.30    0.50
   6  -1   4    4.80    0.40
   6  -1   4    4.40    0.60
   6   0  -4   26.50    1.10
   6   0  -4   27.60    1.30
   6   0  -4   28.10    0.90
   6   0  -4   27.30    1.10
   6   0  -4   26.60    1.80
   6   0  -4   27.10    0.90
   5   0  -4   11.20    1.10
   5   0  -4   13.00    0.50
   5   0  -4   13.50    0.60
   5   0  -4   13.30    0.50
   5   0  -4   14.00    0.80
  -5   0   4   12.30    1.20
  -5   0   4   12.40    0.50
  -5   0   4   12.40    0.70
  -5   0   4   11.80    0.80
   4   0  -4  460.75   13.00
   4   0  -4  476.85   12.80
  -4   0   4  460.95   14.10
  -4   0   4  464.85   12.90
  -4   0   4  451.65   13.30
  -4   0   4  451.25   13.10
   3   0  -4   17.00    0.60
   3   0  -4   16.70    0.70
  -3   0   4   16.50    0.80
  -3   0   4   17.90    1.20
   2   0  -4   57.69    2.40
   2   0  -4   58.39    2.00
   2   0  -4   61.49    1.80
   2   0  -4   59.19    1.70
  -2   0   4   56.69    1.70
  -2   0   4   58.59    2.00
  -2   0   4   55.79    2.40
  -2   0   4   57.49    1.80
   1   0  -4    7.70    0.30
   1   0  -4    8.10    0.50
   1   0  -4    7.90    0.30
   1   0  -4    7.90    0.30
   1   0  -4    8.30    0.70
  -1   0   4    7.40    0.70
  -1   0   4    7.90    0.30
  -1   0   4    8.10    0.30
  -1   0   4    7.90    0.30
  -1   0   4    8.40    0.50
   0   0  -4  657.73   18.20
   0   0  -4  639.94   18.00
   0   0  -4  654.23   18.10
   0   0  -4  649.04   18.50
   0   0   4  640.24   18.50
   0   0   4  650.03   18.20
  -1   0  -4   26.60    0.90
  -1   0  -4   27.40    1.10
  -1   0  -4   28.60    0.80
  -1   0  -4   26.50    0.80
  -1   0  -4   29.40    1.00
  -1   0  -4   26.40    0.90
   1   0   4   29.20    0.80
   1   0   4   29.90    0.90
   1   0   4   27.10    0.90
   1   0   4   28.60    1.00
   1   0   4   26.90    0.80
  -2   0  -4  166.08    4.80
  -2   0  -4  167.38    4.80
  -2   0  -4  166.08    4.60
  -2   0  -4  167.48    4.60
   2   0   4  166.88    4.80
   2   0   4  165.78    4.60
   2   0   4  154.38    4.60
   2   0   4  159.18    4.70
  -3   0  -4   33.80    1.10
  -3   0  -4   33.40    1.20
   3   0   4   33.50    1.20
   3   0   4   32.70    1.00
  -4   0  -4   30.80    1.20
   4   0   4   30.70    1.00
   4   0   4   30.00    1.20
  -6   0  -4    2.40    0.40
   6   0   4    2.50    0.40
   6   0   4    2.20    0.30
   6  -1  -4    1.10    0.20
   6  -1  -4    1.20    0.40
   6  -1  -4    1.00    0.20
   6  -1  -4    1.30    0.30
   6  -1  -4    0.90    0.70
   5  -1  -4    4.40    0.50
   5  -1  -4    4.50    0.80
   5  -1  -4    5.00    0.40
  -5   1   4    4.50    0.80
  -5   1   4    4.50    0.50
  -5   1   4    3.80    0.30
   4  -1  -4    0.80    0.20
   4  -1  -4    0.40    0.20
   4  -1  -4    0.40    0.40
   4  -1  -4    0.30    0.20
  -4   1   4    0.70    0.20
  -4   1   4    0.20    0.40
  -4   1   4    0.50    0.10
   3  -1  -4   66.79    2.10
   3  -1  -4   74.39    2.10
   3  -1  -4   70.99    2.20
   3  -1  -4   72.39    2.90
   3  -1  -4   66.99    2.20
   3  -1  -4   71.39    2.40
  -3   1   4   72.09    2.30
  -3   1   4   73.09    2.10
  -3   1   4   72.99    3.00
  -3   1   4   71.49    2.60
  -3   1   4   74.69    2.40
   2  -1  -4   46.60    1.40
   2  -1  -4   50.09    1.40
   2  -1  -4   46.20    1.60
   2  -1  -4   44.40    2.10
   2  -1  -4   46.20    1.40
   2  -1  -4   45.00    1.30
  -2   1   4   47.80    2.10
  -2   1   4   45.30    1.70
  -2   1   4   46.40    1.60
  -2   1   4   46.90    1.50
  -2   1   4   45.20    1.40
   1  -1  -4   34.30    1.20
   1  -1  -4   33.30    1.50
   1  -1  -4   32.40    1.00
   1  -1  -4   31.60    1.00
   1  -1  -4   32.00    1.00
  -1   1   4   34.30    1.20
  -1   1   4   33.00    1.50
  -1   1   4   32.80    1.10
  -1   1   4   32.90    1.00
  -1   1   4   33.30    1.00
   0  -1  -4   58.09    1.70
   0  -1  -4   57.69    1.70
   0  -1  -4   55.39    1.60
   0  -1  -4   57.49    1.60
   0  -1  -4   57.39    2.10
   0  -1  -4   57.59    1.80
   0   1   4   59.09    1.70
   0   1   4   57.59    1.60
   0   1   4   56.19    1.80
   0   1   4   58.79    1.70
   0   1   4   57.99    2.10
   0   1   4   58.09    1.60
  -1  -1  -4  689.53   19.70
  -1  -1  -4  778.92   20.00
  -1  -1  -4  687.83   20.00
  -1  -1  -4  727.33   19.70
  -1  -1  -4  703.13   19.60
  -1  -1  -4  701.93   19.70
  -1  -1  -4  685.83   19.70
   1   1   4  690.13   19.70
   1   1   4  700.73   19.70
  -2  -1  -4   60.39    1.70
  -2  -1  -4   54.79    1.70
  -2  -1  -4   59.29    1.80
  -2  -1  -4   56.69    1.80
   2   1   4   55.79    1.80
   2   1   4   56.99    1.70
   2   1   4   55.59    1.70
   2   1   4   56.99    1.80
  -3  -1  -4   31.00    1.10
   3   1   4   28.70    1.10
   3   1   4   29.80    0.90
  -4  -1  -4    6.30    0.40
   4   1   4    6.50    0.30
   4   1   4    6.50    0.50
   5   1   4    4.40    0.30
   5   1   4    4.40    0.50
  -6  -1  -4    3.50    0.50
   6   1   4    4.40    0.50
   6   1   4    4.20    0.30
   6  -2  -4   54.69    2.60
   6  -2  -4   54.69    2.00
   6  -2  -4   56.99    1.80
  -6   2   4   52.19    2.70
  -6   2   4   56.29    1.80
  -6   2   4   52.09    2.10
   5  -2  -4    0.40    0.20
   5  -2  -4    0.70    0.50
   5  -2  -4    0.50    0.20
   4  -2  -4   23.30    1.00
   4  -2  -4   23.20    1.40
  -4   2   4   25.00    0.80
  -4   2   4   24.10    1.40
  -4   2   4   23.90    1.00
   3  -2  -4   56.49    2.00
  -3   2   4   53.89    1.80
  -3   2   4   51.49    2.20
  -3   2   4   55.29    1.60
   2  -2  -4   30.30    1.10
   2  -2  -4   30.00    0.90
   2  -2  -4   30.50    1.50
   2  -2  -4   30.10    1.00
   2  -2  -4   30.90    1.30
  -2   2   4   30.90    1.10
  -2   2   4   30.00    1.30
  -2   2   4   30.30    0.90
   1  -2  -4   14.80    0.70
   1  -2  -4   14.90    0.60
   1  -2  -4   15.20    0.50
   1  -2  -4   16.00    1.00
   1  -2  -4   14.60    0.90
  -1   2   4   16.60    0.60
  -1   2   4   16.20    0.50
   0  -2  -4   18.30    0.70
   0  -2  -4   18.10    1.00
   0  -2  -4   17.80    0.90
   0  -2  -4   18.60    0.70
   0  -2  -4   19.00    0.70
   0  -2  -4   17.80    0.60
   0   2   4   18.30    0.60
   0   2   4   18.60    0.70
  -1  -2  -4  308.87    8.70
  -1  -2  -4  308.07    8.50
  -1  -2  -4  292.57    8.50
  -1  -2  -4  306.97    8.50
  -1  -2  -4  294.57    8.40
  -1  -2  -4  301.47    8.80
  -1  -2  -4  305.77    8.40
  -1  -2  -4  304.07    8.50
   1   2   4  298.47    8.40
   1   2   4  303.87    8.50
   1   2   4  306.87    8.50
   1   2   4  293.37    8.40
  -2  -2  -4 1699.63   48.30
  -2  -2  -4 1709.63   48.20
   2   2   4 1817.32   48.30
   2   2   4 1734.33   48.30
  -3  -2  -4   25.90    1.00
   3   2   4   25.80    0.80
   3   2   4   27.50    1.00
  -4  -2  -4    4.80    0.40
   4   2   4    4.50    0.30
   4   2   4    4.40    0.40
   5   2   4    4.50    0.30
   5   2   4    4.60    0.50
  -6  -2  -4    9.20    0.60
   6   2   4    8.30    0.40
   6   2   4    8.40    0.70
   5  -3  -4   -0.30    0.40
   5  -3  -4   -0.10    0.20
  -5   3   4    0.50    0.60
  -5   3   4    0.10    0.10
  -5   3   4    0.20    0.20
   4  -3  -4   82.79    2.70
   4  -3  -4   82.59    3.20
  -4   3   4   76.29    3.20
  -4   3   4   81.49    2.70
  -4   3   4   82.19    2.40
   3  -3  -4    3.60    0.40
   3  -3  -4    3.90    0.60
  -3   3   4    3.30    0.20
  -3   3   4    3.70    0.70
  -3   3   4    4.00    0.40
   2  -3  -4   27.40    1.40
   2  -3  -4   26.70    1.00
  -2   3   4   28.70    1.00
  -2   3   4   27.30    1.30
  -2   3   4   27.90    0.90
   1  -3  -4    7.80    0.40
   1  -3  -4    8.20    0.60
   1  -3  -4    8.10    0.40
   1  -3  -4    7.70    0.30
   1  -3  -4    7.90    0.70
   1  -3  -4    8.90    0.50
  -1   3   4    8.90    0.40
  -1   3   4    8.20    0.30
   0  -3  -4   29.90    1.00
   0  -3  -4   30.90    1.00
   0  -3  -4   30.60    0.90
   0  -3  -4   30.00    1.30
   0   3   4   30.10    1.10
   0   3   4   28.90    1.40
   0   3   4   30.50    0.90
   0   3   4   30.20    1.00
  -1  -3  -4  206.38    6.00
  -1  -3  -4  199.48    5.90
  -1  -3  -4  218.08    5.90
  -1  -3  -4  204.08    6.00
  -1  -3  -4  213.08    6.10
   1   3   4  209.88    6.00
   1   3   4  210.38    6.00
   1   3   4  213.38    5.90
   1   3   4  212.48    5.90
   1   3   4  211.18    6.30
  -2  -3  -4  310.67    8.90
  -2  -3  -4  321.47    8.80
  -2  -3  -4  323.97    8.70
  -2  -3  -4  297.47    8.70
  -2  -3  -4  295.37    8.90
   2   3   4  322.17    8.90
   2   3   4  307.27    8.80
   2   3   4  321.37    8.70
   2   3   4  309.67    8.80
  -3  -3  -4   16.80    0.70
   3   3   4   16.40    0.60
   3   3   4   15.90    0.70
  -4  -3  -4   50.29    1.80
   4   3   4   50.69    1.50
   4   3   4   50.99    1.70
  -5  -3  -4   10.00    0.70
   5   3   4    8.80    0.60
   5   3   4    9.40    0.40
  -6  -3  -4    5.80    0.50
   6   3   4    5.80    0.40
   6   3   4    6.60    0.60
   5  -4  -4   13.20    1.10
   5  -4  -4   13.40    0.70
  -5   4   4   12.10    0.80
  -5   4   4   13.40    1.40
  -5   4   4   12.40    0.60
   4  -4  -4   51.69    2.30
   4  -4  -4   53.99    1.80
   3  -4  -4  145.49    4.30
   3  -4  -4  145.39    4.80
  -3   4   4  140.09    4.10
  -3   4   4  142.69    4.40
  -3   4   4  144.39    4.90
   2  -4  -4    5.60    0.60
   2  -4  -4    4.60    0.40
  -2   4   4    3.30    0.60
  -2   4   4    4.40    0.20
  -2   4   4    3.30    0.40
   1  -4  -4    0.30    0.10
   1  -4  -4    0.30    0.20
  -1   4   4    0.40    0.10
  -1   4   4    0.30    0.10
   0  -4  -4   41.00    1.50
   0  -4  -4   41.10    1.30
   0  -4  -4   38.50    1.30
   0   4   4   39.40    1.20
   0   4   4   38.70    1.70
   0   4   4   38.40    1.30
   0   4   4   39.60    1.40
  -1  -4  -4    4.70    0.20
  -1  -4  -4    4.50    0.30
  -1  -4  -4    4.90    0.40
  -1  -4  -4    4.60    0.30
  -1  -4  -4    4.50    0.30
   1   4   4    4.40    0.30
   1   4   4    4.70    0.50
   1   4   4    4.70    0.20
  -2  -4  -4   27.60    0.90
  -2  -4  -4   27.80    1.00
  -2  -4  -4   26.00    1.00
   2   4   4   26.20    1.10
   2   4   4   26.00    0.80
   2   4   4   27.00    0.90
   2   4   4   27.00    1.00
   2   4   4   27.70    0.80
  -3  -4  -4    6.50    0.40
   3   4   4    6.40    0.30
   3   4   4    6.70    0.40
  -4  -4  -4  130.09    4.00
   4   4   4  134.19    3.80
   4   4   4  133.39    4.00
  -5  -4  -4    0.20    0.20
   5   4   4    0.20    0.30
   5   4   4    0.30    0.20
  -6  -4  -4    3.00    0.50
   6   4   4    2.10    0.30
   6   4   4    2.80    0.50
   5  -5  -4    7.80    1.30
   5  -5  -4    9.60    0.70
  -5   5   4   10.70    1.50
  -5   5   4   10.90    0.80
  -5   5   4   10.10    0.50
   4  -5  -4    0.80    0.40
   4  -5  -4    1.20    0.30
  -4   5   4    1.20    0.60
  -4   5   4    1.40    0.20
  -4   5   4    1.50    0.40
   3  -5  -4  108.69    3.70
   3  -5  -4  107.69    3.30
   2  -5  -4   67.89    2.20
   2  -5  -4   68.89    2.50
  -2   5   4   69.29    2.30
  -2   5   4   66.39    2.00
  -2   5   4   68.59    2.70
   1  -5  -4   13.20    0.80
   1  -5  -4   14.40    0.60
  -1   5   4   15.00    0.50
  -1   5   4   15.00    0.70
   0  -5  -4   66.59    2.00
   0  -5  -4   66.09    2.30
   0   5   4   65.59    1.90
   0   5   4   68.09    2.10
  -1  -5  -4   18.00    0.80
  -1  -5  -4   17.80    0.60
   1   5   4   16.10    0.80
   1   5   4   17.30    0.70
   1   5   4   18.00    0.60
  -2  -5  -4   25.00    1.00
  -2  -5  -4   25.00    0.90
  -2  -5  -4   24.70    0.80
   2   5   4   24.50    1.20
   2   5   4   23.60    0.90
   2   5   4   25.20    0.90
   2   5   4   25.80    0.80
   2   5   4   24.10    0.90
  -3  -5  -4  101.99    3.30
  -3  -5  -4  104.89    3.20
  -3  -5  -4  103.69    3.10
   3   5   4  104.19    3.10
   3   5   4  103.79    3.40
   3   5   4  108.69    3.00
   3   5   4  108.39    3.20
  -4  -5  -4    6.60    0.50
   4   5   4    5.70    0.30
   4   5   4    6.10    0.50
  -5  -5  -4    3.70    0.40
   5   5   4    3.50    0.50
   5   5   4    3.90    0.30
  -6  -5  -4    2.40    0.40
   6   5   4    2.30    0.30
   6   5   4    2.30    0.40
   4  -6  -4   22.60    1.00
   4  -6  -4   22.00    1.30
  -4   6   4   21.10    1.80
  -4   6   4   21.90    0.90
   3  -6  -4    6.80    0.70
   3  -6  -4    7.80    0.50
   2  -6  -4   48.00    2.00
   2  -6  -4   48.70    1.60
   1  -6  -4  152.48    4.60
   1  -6  -4  152.98    5.00
  -1   6   4  162.68    4.80
  -1   6   4  163.88    5.20
  -1   6   4  159.18    4.50
   0  -6  -4   17.00    0.90
   0  -6  -4   16.50    0.70
   0   6   4   17.50    0.80
   0   6   4   17.90    0.60
  -1  -6  -4    3.30    0.70
   1   6   4    4.40    0.30
   1   6   4    4.00    0.20
  -2  -6  -4   13.40    0.60
  -2  -6  -4   13.20    0.80
  -2  -6  -4   13.70    0.60
   2   6   4   13.80    0.50
   2   6   4   13.50    0.60
   2   6   4   13.00    0.60
  -3  -6  -4    3.90    0.30
  -3  -6  -4    3.40    0.50
  -3  -6  -4    4.40    0.70
   3   6   4    3.90    0.30
   3   6   4    3.70    0.40
  -4  -6  -4    5.00    0.40
  -4  -6  -4    4.50    0.60
  -4  -6  -4    4.40    0.40
   4   6   4    4.50    0.30
   4   6   4    3.90    0.40
  -5  -6  -4    1.40    0.30
   5   6   4    1.50    0.20
   5   6   4    1.40    0.40
   3  -7  -4   17.80    1.10
   3  -7  -4   20.40    0.80
  -3   7   4   19.70    0.80
  -3   7   4   19.50    1.10
  -3   7   4   22.30    1.70
   2  -7  -4   14.30    0.70
   2  -7  -4   13.00    0.90
  -2   7   4   13.30    0.80
  -2   7   4   14.20    0.60
  -2   7   4   16.60    1.30
  -1   7   4  182.78    5.40
  -1   7   4  178.88    6.00
  -1   7   4  180.08    5.20
   0  -7  -4    1.30    0.20
   0  -7  -4    1.00    0.30
   0   7   4    1.00    0.20
   0   7   4    1.60    0.30
  -1  -7  -4   14.80    0.90
  -1  -7  -4   16.60    0.70
   1   7   4   18.40    0.80
   1   7   4   18.20    0.60
  -2  -7  -4   18.80    0.80
  -2  -7  -4   18.00    1.00
   2   7   4   19.10    0.80
   2   7   4   19.90    0.70
   2   7   4   18.60    0.80
   2   7   4   20.20    0.70
  -3  -7  -4   42.00    1.50
  -3  -7  -4   43.90    1.50
  -3  -7  -4   42.30    1.80
   3   7   4   43.60    1.30
   3   7   4   42.20    1.50
  -4  -7  -4    4.60    0.80
  -4  -7  -4    6.60    0.50
  -4  -7  -4    6.30    0.50
   4   7   4    6.10    0.30
   4   7   4    5.80    0.50
  -5  -7  -4    9.00    1.00
  -5  -7  -4    8.40    0.60
  -5  -7  -4    6.40    0.60
   5   7   4    7.60    0.40
   5   7   4    7.20    0.60
   2  -8  -4    3.50    0.60
   2  -8  -4    4.50    0.40
  -2   8   4    5.30    0.50
  -2   8   4    4.60    0.30
  -2   8   4    5.10    1.00
   1  -8  -4   12.20    0.60
   1  -8  -4   12.80    0.90
  -1   8   4   13.30    1.10
  -1   8   4   13.40    0.80
  -1   8   4   14.00    0.60
   0  -8  -4   17.30    1.00
   0  -8  -4   15.90    0.70
   0   8   4   16.10    0.80
   0   8   4   16.70    0.60
   1   8   4    9.70    0.40
   1   8   4   10.20    0.60
   2   8   4    6.60    0.30
   2   8   4    6.90    0.50
   3   8   4   14.00    0.60
   3   8   4   13.00    0.70
   3   8   4   12.60    0.50
  -4  -8  -4   17.90    0.90
   4   8   4   19.20    0.90
   4   8   4   23.50    0.80
   4   8   4   22.80    0.80
   4   8   4   22.40    0.90
   1  -9  -4    0.20    0.20
   1  -9  -4    0.20    0.40
  -1   9   4    0.90    0.50
   0  -9  -4    1.50    0.50
   0  -9  -4    1.40    0.30
   0   9   4    2.50    0.40
   0   9   4    3.60    0.80
   0   9   4    2.30    0.20
  -1  -9  -4   11.60    0.70
  -1  -9  -4   11.20    1.00
   1   9   4   13.50    0.70
   1   9   4   13.70    0.50
  -2  -9  -4   11.00    0.70
  -2  -9  -4   12.00    1.00
   2   9   4   12.40    0.50
   2   9   4   12.50    0.70
  -3  -9  -4    3.10    0.40
  -3  -9  -4    2.80    0.60
   3   9   4    3.40    0.30
   3   9   4    3.40    0.40
   2   8  -5    4.00    0.30
   2   8  -5    3.40    0.50
  -2  -8   5    4.50    0.60
  -2  -8   5    5.60    1.10
   1   8  -5    2.70    0.40
   1   8  -5    3.00    0.30
  -1  -8   5    1.80    0.70
   0   8  -5    5.10    0.30
   0   8  -5    4.70    0.40
   0  -8   5    5.70    1.10
   0  -8   5    4.80    0.50
  -1   8  -5    1.00    0.20
  -1   8  -5    0.60    0.30
   1  -8   5    0.80    0.30
   1  -8   5    0.90    0.70
  -3  -7   5   32.80    1.80
  -3  -7   5   36.90    3.40
   2   7  -5   37.30    1.20
   2   7  -5   36.50    1.40
  -2  -7   5   37.10    2.20
  -2  -7   5   36.30    1.60
   1   7  -5    5.00    0.40
   1   7  -5    6.20    0.30
  -1  -7   5    5.60    0.90
  -1  -7   5    5.60    0.50
   0   7  -5    4.40    0.40
   0   7  -5    4.70    0.30
   0  -7   5    4.70    0.90
   0  -7   5    6.00    0.50
  -1   7  -5    0.00    0.20
  -1   7  -5    0.30    0.20
   1  -7   5    0.50    0.30
   1  -7   5    0.60    0.60
  -2   7  -5    1.40    0.20
  -2   7  -5    1.30    0.30
   2  -7   5    1.70    0.70
   2  -7   5    1.50    0.30
   4   6  -5    0.70    0.30
   4   6  -5    0.30    0.30
  -4  -6   5    0.70    0.30
  -4  -6   5    0.40    0.80
   3   6  -5    1.10    0.20
   3   6  -5    1.30    0.20
  -3  -6   5    1.60    0.70
  -3  -6   5    1.20    0.30
   2   6  -5   64.19    1.90
   2   6  -5   62.39    2.10
  -2  -6   5   62.79    3.10
  -2  -6   5   61.49    2.30
  -1  -6   5   89.39    3.70
  -1  -6   5   91.29    3.00
   0   6  -5   19.90    0.90
   0   6  -5   20.10    0.70
   0  -6   5   21.60    1.00
   0  -6   5   20.50    1.40
  -1   6  -5    8.50    0.70
  -1   6  -5    6.70    0.40
   2  -6   5   36.10    1.90
   2  -6   5   36.40    1.40
   2  -6   5   38.80    1.20
  -3   6  -5    1.00    0.30
  -3   6  -5    0.60    0.20
   3  -6   5    1.30    0.30
   3  -6   5    0.70    0.30
   3  -6   5    0.80    0.20
   3  -6   5    0.90    0.50
   5   5  -5   16.60    0.80
   5   5  -5   16.40    0.70
  -5  -5   5   16.90    1.70
  -5  -5   5   16.90    1.40
   4   5  -5    5.50    0.30
   4   5  -5    4.70    0.40
  -4  -5   5    4.90    0.50
  -4  -5   5    4.60    0.90
  -2  -5   5   30.00    1.90
  -2  -5   5   26.80    1.30
   1   5  -5   87.09    2.50
   1   5  -5   83.59    2.70
  -1  -5   5   85.39    2.90
  -1  -5   5   88.39    3.50
   0   5  -5   20.70    0.90
   0   5  -5   21.00    0.70
   0  -5   5   20.40    1.30
   0  -5   5   20.30    0.90
  -1   5  -5    4.00    0.30
  -1   5  -5    4.00    0.40
   1  -5   5    4.10    0.70
   1  -5   5    3.60    0.40
  -2   5  -5   49.70    1.60
  -2   5  -5   51.59    1.80
   2  -5   5   49.60    2.40
   2  -5   5   50.39    1.70
   2  -5   5   51.79    1.50
   3  -5   5   38.80    1.50
   3  -5   5   41.10    1.50
   3  -5   5   37.30    2.00
   3  -5   5   38.70    1.30
  -4   5  -5    4.30    0.50
  -4   5  -5    4.90    0.40
   4  -5   5    5.80    0.60
   4  -5   5    5.10    0.40
   5   4  -5    9.50    0.60
   5   4  -5    9.50    0.40
  -5  -4   5    9.40    1.40
  -5  -4   5    9.10    0.80
   4   4  -5  115.79    3.60
   4   4  -5  122.59    3.50
  -4  -4   5  116.69    4.80
  -4  -4   5  123.69    4.00
   3   4  -5    0.00    0.20
   3   4  -5    0.20    0.10
   2   4  -5   -0.10    0.20
   2   4  -5    0.10    0.10
  -2  -4   5   -0.20    0.30
  -2  -4   5    0.20    0.20
   1   4  -5    7.60    0.30
   1   4  -5    7.20    0.40
  -1  -4   5    7.30    0.50
  -1  -4   5    7.80    0.80
   0   4  -5    2.10    0.30
   0   4  -5    2.20    0.20
   0  -4   5    2.50    0.40
   0  -4   5    2.20    0.60
  -1   4  -5    4.40    0.30
  -1   4  -5    4.40    0.40
   1  -4   5    4.20    0.20
   1  -4   5    4.80    0.40
   1  -4   5    4.60    0.70
  -2   4  -5    7.70    0.40
  -2   4  -5    7.30    0.50
   2  -4   5    6.80    0.40
   2  -4   5    7.60    0.70
   2  -4   5    6.70    0.30
   2  -4   5    6.60    0.50
  -3   4  -5   12.60    0.50
  -3   4  -5   12.00    0.70
   3  -4   5   11.40    0.70
   3  -4   5   11.70    0.50
   3  -4   5   11.80    0.60
   3  -4   5   12.60    0.90
  -4   4  -5  141.29    4.50
  -4   4  -5  137.99    4.20
   4  -4   5  149.88    4.50
   4  -4   5  153.38    4.20
  -5   4  -5    9.20    0.70
   5  -4   5    8.60    0.50
   5  -4   5    8.60    0.70
   5   3  -5    3.10    0.30
   5   3  -5    2.90    0.40
  -5  -3   5    3.60    1.00
  -5  -3   5    2.70    0.50
   4   3  -5   14.40    0.50
   4   3  -5   13.90    0.70
   3   3  -5   55.79    1.90
   3   3  -5   57.29    1.70
  -3  -3   5   59.49    2.20
  -3  -3   5   60.19    2.80
   2   3  -5   10.80    0.50
   2   3  -5   10.30    0.40
  -2  -3   5   10.10    1.00
  -2  -3   5   10.70    0.70
   1   3  -5    8.30    0.40
   1   3  -5    8.60    0.30
  -1  -3   5    7.70    0.80
  -1  -3   5    7.60    0.50
   0   3  -5   25.90    0.90
   0   3  -5   25.10    0.80
   0   3  -5   21.40    0.90
   0  -3   5   24.50    1.00
   0  -3   5   24.30    1.30
  -1   3  -5    7.60    0.40
  -1   3  -5    8.70    0.50
  -1   3  -5    8.70    0.40
  -1   3  -5    8.00    0.60
   1  -3   5    8.60    0.50
   1  -3   5    8.60    0.30
   1  -3   5    9.00    0.70
  -2   3  -5    0.60    0.10
  -2   3  -5    1.00    0.20
  -2   3  -5    0.80    0.20
  -2   3  -5    0.70    0.30
   2  -3   5    0.70    0.20
   2  -3   5    0.80    0.20
   2  -3   5    0.70    0.10
   2  -3   5    1.40    0.40
  -3   3  -5    0.30    0.20
  -3   3  -5    0.30    0.20
   3  -3   5    0.40    0.10
   3  -3   5    0.80    0.30
  -5   3  -5   83.59    2.90
   5  -3   5   87.19    2.70
   5  -3   5   86.39    2.90
   5   2  -5    2.10    0.20
   5   2  -5    2.40    0.30
  -5  -2   5    2.20    0.50
  -5  -2   5    2.20    0.80
   4   2  -5   90.69    2.60
   4   2  -5   88.29    2.70
  -4  -2   5   86.89    3.80
  -4  -2   5   84.69    3.00
   3   2  -5   16.20    0.70
   3   2  -5   16.70    0.60
  -3  -2   5   17.00    0.90
  -3  -2   5   17.10    1.30
   2   2  -5    6.60    0.40
   2   2  -5    6.80    0.30
  -2  -2   5    6.00    0.70
  -2  -2   5    6.00    0.50
   1   2  -5  238.78    6.60
   1   2  -5  239.68    6.70
   1   2  -5  216.78    6.80
  -1  -2   5  239.18    7.50
  -1  -2   5  236.48    6.90
   0   2  -5    0.50    0.10
   0   2  -5    0.40    0.30
   0   2  -5    0.60    0.10
   0   2  -5    0.60    0.20
   0  -2   5    0.70    0.30
   0  -2   5    0.50    0.10
   0  -2   5    0.40    0.10
  -1   2  -5   33.70    1.40
  -1   2  -5   34.80    1.20
  -1   2  -5   35.20    1.10
  -1   2  -5   35.70    1.10
  -1   2  -5   36.10    1.20
  -1   2  -5   36.80    1.20
   1  -2   5   37.20    1.20
   1  -2   5   36.60    1.60
   1  -2   5   36.70    1.10
   1  -2   5   35.50    1.30
  -2   2  -5   25.30    0.80
  -2   2  -5   25.30    1.00
   2  -2   5   24.40    1.00
   2  -2   5   24.80    0.80
   2  -2   5   26.40    1.00
   2  -2   5   26.10    0.90
  -3   2  -5    5.50    0.30
  -3   2  -5    5.80    0.40
   3  -2   5    6.10    0.50
   3  -2   5    5.80    0.30
  -4   2  -5   22.50    0.80
  -4   2  -5   22.90    1.00
   4  -2   5   18.60    0.90
   4  -2   5   18.90    0.70
  -5   2  -5   10.60    0.70
   5  -2   5    9.50    0.50
   5  -2   5    9.60    0.70
   6   1  -5    0.40    0.20
   6   1  -5    0.30    0.20
  -6  -1   5    0.60    0.30
  -6  -1   5    2.00    0.90
   5   1  -5    0.50    0.10
   5   1  -5    0.30    0.20
  -5  -1   5    0.60    0.30
  -5  -1   5   -0.50    0.50
   4   1  -5    3.30    0.30
   4   1  -5    3.40    0.20
  -4  -1   5    2.90    0.50
  -4  -1   5    3.00    0.70
   3   1  -5    8.40    0.40
   3   1  -5    8.80    0.30
  -3  -1   5   10.40    1.00
  -3  -1   5    8.40    0.60
   2   1  -5    9.00    0.30
   2   1  -5    8.60    0.40
  -2  -1   5    8.40    0.30
  -2  -1   5   10.40    0.60
  -2  -1   5    9.70    0.90
  -2  -1   5    8.50    0.40
   1   1  -5  452.15   12.70
   1   1  -5  463.75   12.50
   1   1  -5  461.85   12.60
   1   1  -5  437.76   13.20
  -1  -1   5  451.05   13.40
  -1  -1   5  450.05   12.80
  -1  -1   5  432.36   12.50
  -1  -1   5  437.16   12.60
   0   1  -5   89.29    3.10
   0   1  -5   90.59    2.70
   0   1  -5   90.09    2.60
   0   1  -5   92.19    2.50
   0   1  -5   88.59    2.70
   0  -1   5   88.29    2.60
   0  -1   5   89.79    2.60
   0  -1   5   90.89    2.80
   0  -1   5   87.99    3.20
  -1   1  -5    8.50    0.30
  -1   1  -5    8.80    0.40
  -1   1  -5    8.90    0.30
  -1   1  -5    7.80    0.60
  -1   1  -5    8.00    0.40
  -1   1  -5    9.20    0.40
   1  -1   5    8.30    0.40
   1  -1   5    8.50    0.40
   1  -1   5    8.40    0.30
   1  -1   5    9.30    0.70
   1  -1   5    8.50    0.40
   1  -1   5    8.40    0.30
  -2   1  -5   58.19    1.80
  -2   1  -5   62.69    2.00
  -2   1  -5   62.29    1.80
  -2   1  -5   60.29    1.90
   2  -1   5   60.89    1.90
   2  -1   5   61.19    1.80
  -3   1  -5   12.20    0.50
  -3   1  -5   12.20    0.60
   3  -1   5   11.60    0.60
   3  -1   5   11.20    0.50
  -4   1  -5   10.20    0.60
  -4   1  -5   10.70    0.50
   4  -1   5   10.70    0.50
   4  -1   5   10.20    0.60
  -5   1  -5    6.70    0.60
   5  -1   5    5.50    0.50
   5  -1   5    5.80    0.40
  -6   1  -5    4.20    0.50
   6  -1   5    3.30    0.50
   6  -1   5    4.30    0.30
   6   0  -5    2.90    0.50
   6   0  -5    2.40    0.30
   6   0  -5    2.50    0.30
   6   0  -5    2.10    0.90
   5   0  -5    2.50    0.20
   5   0  -5    2.20    0.30
   5   0  -5    1.70    0.70
   5   0  -5    2.60    0.40
  -5   0   5    2.50    0.40
  -5   0   5    2.30    0.20
  -5   0   5    2.50    0.70
  -5   0   5    2.50    0.40
   4   0  -5    0.30    0.20
  -4   0   5    0.20    0.20
  -4   0   5    0.40    0.50
   3   0  -5    0.00    0.10
  -3   0   5    0.30    0.40
  -3   0   5    0.20    0.20
   2   0  -5   53.59    1.60
   2   0  -5   54.49    1.50
  -2   0   5   49.40    1.70
  -2   0   5   51.29    1.50
  -2   0   5   53.39    1.90
  -2   0   5   52.09    2.40
   1   0  -5    6.40    0.20
   1   0  -5    6.50    0.70
   1   0  -5    6.70    0.30
   1   0  -5    6.60    0.40
   1   0  -5    6.80    0.30
  -1   0   5    6.80    0.70
  -1   0   5    6.60    0.20
  -1   0   5    5.90    0.40
  -1   0   5    6.90    0.30
   0   0  -5  215.88    6.00
   0   0  -5  215.58    6.20
   0   0  -5  211.28    6.00
   0   0  -5  216.48    6.60
   0   0  -5  208.78    6.10
   0   0  -5  223.98    6.10
   0   0   5  209.58    6.10
   0   0   5  214.18    6.70
   0   0   5  205.38    6.00
   0   0   5  218.18    6.00
   0   0   5  218.18    6.30
   0   0   5  223.48    6.10
  -1   0  -5  311.27    9.30
  -1   0  -5  315.07    9.00
  -1   0  -5  324.87    8.90
  -1   0  -5  309.07    9.00
  -1   0  -5  309.87    8.90
  -1   0  -5  328.67    9.00
   1   0   5  322.57    8.90
   1   0   5  310.47    8.90
   1   0   5  326.67    9.00
   1   0   5  322.67    9.00
   1   0   5  314.47    9.00
   1   0   5  320.07    9.40
  -2   0  -5   16.50    0.60
  -2   0  -5   19.20    0.80
  -2   0  -5   18.40    0.60
  -2   0  -5   17.20    0.70
   2   0   5   17.70    0.70
   2   0   5   17.40    0.60
  -3   0  -5   72.89    2.40
  -3   0  -5   73.89    2.20
   4   0   5    9.40    0.60
   4   0   5   10.00    0.40
  -5   0  -5    7.00    0.60
  -6   0  -5    7.90    0.60
   6   0   5    7.60    0.40
   6   0   5    7.80    0.60
   5  -1  -5    3.20    0.80
   5  -1  -5    3.10    0.30
   5  -1  -5    3.10    0.50
  -5   1   5    3.40    0.50
  -5   1   5    1.70    0.70
  -5   1   5    2.80    0.30
   4  -1  -5    4.60    0.30
   4  -1  -5    4.20    0.40
   4  -1  -5    3.20    0.70
  -4   1   5    4.00    0.30
   3  -1  -5  388.16   10.40
   3  -1  -5  374.86   10.70
   3  -1  -5  325.77   10.40
   3  -1  -5  362.56   10.40
   3  -1  -5  370.56   11.40
  -3   1   5  372.66   10.30
  -3   1   5  370.46   10.50
  -3   1   5  383.46   10.80
  -3   1   5  384.96   11.60
   2  -1  -5   16.00    0.60
   2  -1  -5   14.10    0.50
  -2   1   5   14.70    0.80
  -2   1   5   15.80    1.10
  -2   1   5   14.50    0.50
  -2   1   5   15.60    0.50
  -2   1   5   15.30    0.80
  -2   1   5   15.90    0.60
   1  -1  -5   36.70    1.10
   1  -1  -5   37.70    1.40
   1  -1  -5   39.40    1.20
   1  -1  -5   37.80    1.80
   1  -1  -5   37.00    1.20
  -1   1   5   40.10    1.20
  -1   1   5   37.50    1.80
  -1   1   5   38.70    1.40
  -1   1   5   39.40    1.10
  -1   1   5   39.20    1.20
   0  -1  -5  146.29    4.00
   0  -1  -5  142.09    4.30
   0  -1  -5  139.99    4.10
   0  -1  -5  147.69    4.10
   0  -1  -5  139.69    4.60
   0  -1  -5  138.19    4.00
   0   1   5  142.19    4.10
   0   1   5  142.49    4.00
   0   1   5  141.79    4.10
   0   1   5  147.09    4.30
   0   1   5  143.19    4.00
   0   1   5  146.19    4.70
  -1  -1  -5  194.08    5.80
  -1  -1  -5  198.38    6.10
  -1  -1  -5  208.58    5.80
  -1  -1  -5  211.58    5.80
  -1  -1  -5  209.28    5.70
  -1  -1  -5  208.18    6.10
  -1  -1  -5  201.08    5.70
   1   1   5  199.38    5.80
   1   1   5  180.38    5.70
   1   1   5  209.88    5.70
   1   1   5  209.98    5.80
  -2  -1  -5  130.79    3.60
  -2  -1  -5  132.09    3.70
  -2  -1  -5  119.39    3.70
  -2  -1  -5  128.69    3.70
   2   1   5  116.19    3.70
   2   1   5  112.69    3.50
   2   1   5  130.09    3.70
   2   1   5  130.79    3.60
  -3  -1  -5   11.40    0.60
  -3  -1  -5   10.70    0.50
   3   1   5   10.00    0.70
  -4  -1  -5   19.80    0.90
   6   1   5    0.60    0.20
   5  -2  -5    1.00    0.60
   5  -2  -5    1.10    0.30
   4  -2  -5   21.60    1.40
   4  -2  -5   21.20    1.00
  -4   2   5   22.20    1.00
  -4   2   5   21.70    0.80
  -4   2   5   19.20    1.30
   3  -2  -5   22.10    1.00
   3  -2  -5   21.20    1.40
  -3   2   5   22.10    1.20
  -3   2   5   22.10    0.90
  -3   2   5   23.00    0.80
   2  -2  -5  113.19    3.50
   2  -2  -5  102.49    3.30
   2  -2  -5  113.49    4.00
  -2   2   5  111.69    3.20
  -2   2   5  112.59    3.70
  -2   2   5  111.89    3.30
   1  -2  -5   40.50    1.80
   1  -2  -5   38.80    1.20
   1  -2  -5   36.40    1.80
   1  -2  -5   37.60    1.40
   1  -2  -5   38.40    1.40
   1  -2  -5   38.50    1.30
  -1   2   5   41.30    1.30
  -1   2   5   41.50    1.20
   0  -2  -5   24.90    0.90
   0  -2  -5   24.70    1.20
   0  -2  -5   24.70    0.80
   0  -2  -5   26.10    1.00
   0  -2  -5   27.90    0.90
   0  -2  -5   24.00    0.90
   0   2   5   26.70    0.80
   0   2   5   25.40    0.90
   0   2   5   25.60    0.80
  -1  -2  -5   40.80    1.30
  -1  -2  -5   44.20    1.60
  -1  -2  -5   41.40    1.40
  -1  -2  -5   43.90    1.40
  -1  -2  -5   42.80    1.40
  -1  -2  -5   43.80    1.40
  -1  -2  -5   42.80    1.70
  -1  -2  -5   44.80    1.30
   1   2   5   43.00    1.40
   1   2   5   40.80    1.30
   1   2   5   42.90    1.30
   1   2   5   39.50    1.20
  -2  -2  -5  258.27    7.20
  -2  -2  -5  259.37    7.30
   2   2   5  265.27    7.30
   2   2   5  262.97    7.20
   2   2   5  237.88    7.20
   2   2   5  251.07    7.30
  -3  -2  -5    3.40    0.30
   3   2   5    2.90    0.20
  -4  -2  -5   10.30    0.60
   4   2   5   10.10    0.60
   4   2   5    9.60    0.40
   5   2   5   22.00    1.00
   5   2   5   21.40    0.80
   6   2   5    0.10    0.40
   5  -3  -5    0.40    0.60
   5  -3  -5    0.10    0.20
  -5   3   5    0.10    0.10
  -5   3   5    0.00    0.60
  -5   3   5    0.60    0.30
   4  -3  -5   30.00    1.70
   4  -3  -5   29.80    1.20
  -4   3   5   30.00    1.00
  -4   3   5   29.50    1.30
  -4   3   5   27.50    1.60
   3  -3  -5   74.09    3.00
   3  -3  -5   75.69    2.50
  -3   3   5   74.29    2.50
  -3   3   5   74.79    2.90
  -3   3   5   75.79    2.20
   2  -3  -5   10.40    0.90
   2  -3  -5    9.90    0.60
  -2   3   5   10.70    0.60
  -2   3   5   11.40    0.80
  -2   3   5   10.10    0.40
   1  -3  -5  465.75   13.60
   1  -3  -5  464.05   13.20
  -1   3   5  465.25   12.90
  -1   3   5  463.75   13.10
   0  -3  -5    5.30    0.50
   0  -3  -5    5.00    0.40
   0  -3  -5    4.90    0.70
   0  -3  -5    5.60    0.30
   0  -3  -5    5.40    0.30
   0  -3  -5    5.10    0.30
   0   3   5    5.30    0.20
   0   3   5    5.20    0.30
  -1  -3  -5    4.00    0.30
  -1  -3  -5    3.90    0.30
  -1  -3  -5    3.80    0.40
  -1  -3  -5    4.30    0.60
  -1  -3  -5    3.90    0.30
  -1  -3  -5    4.00    0.30
   1   3   5    3.80    0.20
   1   3   5    4.30    0.30
   1   3   5    3.80    0.20
  -2  -3  -5   18.00    0.70
  -2  -3  -5   17.30    0.60
  -2  -3  -5   16.80    0.90
  -2  -3  -5   16.80    0.70
   2   3   5   16.60    0.70
   2   3   5   16.80    0.70
   2   3   5   15.60    0.60
   2   3   5   18.10    0.60
  -3  -3  -5    7.50    0.50
   3   3   5    7.40    0.50
   3   3   5    7.40    0.30
  -4  -3  -5    9.50    0.60
   4   3   5    8.90    0.40
   4   3   5    9.60    0.60
  -5  -3  -5    3.70    0.40
   5   3   5    2.70    0.40
   5   3   5    2.90    0.30
  -6  -3  -5    3.10    0.60
   6   3   5    2.20    0.40
   5  -4  -5    3.60    1.20
   5  -4  -5    4.70    0.50
  -5   4   5    4.60    0.70
   4  -4  -5   25.60    1.60
   4  -4  -5   25.90    1.10
  -4   4   5   26.70    1.70
  -4   4   5   27.30    1.20
  -4   4   5   27.80    1.00
   3  -4  -5   20.50    1.30
   3  -4  -5   21.60    0.90
  -3   4   5   22.00    1.40
  -3   4   5   20.70    0.80
  -3   4   5   21.50    1.00
   2  -4  -5    6.40    0.70
   2  -4  -5    6.30    0.40
  -2   4   5    6.40    0.30
  -2   4   5    7.00    0.70
  -2   4   5    6.10    0.40
   1  -4  -5   37.70    2.00
   1  -4  -5   39.90    1.40
  -1   4   5   36.20    1.30
  -1   4   5   34.70    1.20
   0  -4  -5   95.99    2.90
   0  -4  -5   95.19    3.20
   0   4   5   97.29    2.90
   0   4   5   96.49    2.80
  -1  -4  -5    9.50    0.40
  -1  -4  -5    8.80    0.60
   1   4   5    8.90    0.30
   1   4   5    7.60    0.70
   1   4   5    8.00    0.50
   1   4   5    9.30    0.50
  -2  -4  -5    0.70    0.10
  -2  -4  -5    0.70    0.20
  -2  -4  -5    1.10    0.20
   2   4   5    0.70    0.20
   2   4   5    1.10    0.20
   2   4   5    1.00    0.20
   2   4   5    1.00    0.20
   2   4   5    1.10    0.40
  -3  -4  -5   49.90    1.70
   3   4   5   50.79    1.70
   3   4   5   51.19    1.50
  -4  -4  -5   36.20    1.40
   4   4   5   37.70    1.40
   4   4   5   38.30    1.20
  -5  -4  -5    7.40    0.60
   5   4   5    7.30    0.60
   5   4   5    7.90    0.40
  -6  -4  -5    1.40    0.40
   6   4   5    1.90    0.60
   4  -5  -5    3.70    0.70
   4  -5  -5    4.00    0.40
  -4   5   5    4.20    0.30
  -4   5   5    3.70    0.50
  -4   5   5    3.10    0.90
   3  -5  -5   39.10    1.90
   3  -5  -5   39.50    1.50
  -2   5   5    0.80    0.40
  -2   5   5    0.90    0.20
  -2   5   5    0.70    0.20
   1  -5  -5   44.50    1.80
   1  -5  -5   44.60    1.50
  -1   5   5   43.20    1.50
  -1   5   5   43.30    1.30
   0  -5  -5    3.80    0.40
   0   5   5    4.00    0.30
   0   5   5    3.80    0.20
  -1  -5  -5   21.30    0.80
  -1  -5  -5   20.80    1.00
   1   5   5   22.00    0.90
   1   5   5   21.90    0.70
  -2  -5  -5   47.10    1.70
  -2  -5  -5   47.70    1.60
  -2  -5  -5   48.60    1.50
   2   5   5   49.20    1.40
   2   5   5   48.20    1.60
   2   5   5   45.80    1.90
   2   5   5   45.40    1.50
   2   5   5   46.30    1.60
  -3  -5  -5   10.70    0.80
  -3  -5  -5   12.10    0.50
  -3  -5  -5   12.10    0.70
   3   5   5   13.00    0.50
   3   5   5   12.30    0.60
   3   5   5   13.10    0.70
   3   5   5   11.70    0.90
  -4  -5  -5   37.10    1.40
   4   5   5   37.20    1.20
   4   5   5   35.50    1.40
  -5  -5  -5    2.90    0.40
   5   5   5    2.90    0.40
  -6  -5  -5   -0.10    0.20
   6   5   5   -0.30    0.30
   6   5   5    0.10    0.20
   4  -6  -5    3.60    0.70
   4  -6  -5    3.30    0.40
  -4   6   5    3.90    0.60
  -4   6   5    3.80    0.30
  -4   6   5    2.60    0.80
   3  -6  -5    9.00    0.80
   3  -6  -5    7.40    0.50
  -3   6   5    6.50    1.00
  -3   6   5    7.90    0.60
  -3   6   5    8.10    0.40
   1  -6  -5   53.29    1.70
   1  -6  -5   51.69    2.10
   0  -6  -5   46.50    1.50
   0  -6  -5   44.40    1.80
   0   6   5   44.70    1.40
   0   6   5   46.30    1.60
  -1  -6  -5    1.60    0.20
  -1  -6  -5    1.30    0.30
   1   6   5    2.00    0.30
   1   6   5    1.80    0.20
  -2  -6  -5   52.49    1.90
  -2  -6  -5   54.19    1.70
  -2  -6  -5   52.69    1.60
   2   6   5   52.99    1.70
   2   6   5   49.50    1.70
   2   6   5   52.39    1.60
  -3  -6  -5    2.70    0.50
  -3  -6  -5    3.20    0.30
  -3  -6  -5    3.90    0.30
   3   6   5    2.30    0.30
   3   6   5    3.30    0.30
  -4  -6  -5    0.00    0.20
   4   6   5   -0.10    0.20
   4   6   5   -0.10    0.20
  -5  -6  -5    6.10    0.50
   5   6   5    5.80    0.60
   5   6   5    6.00    0.40
   3  -7  -5    3.30    0.60
   3  -7  -5    4.70    0.40
  -3   7   5    4.20    0.90
  -3   7   5    4.00    0.60
  -3   7   5    4.50    0.30
   2  -7  -5    0.90    0.40
   2  -7  -5    0.80    0.20
  -2   7   5    0.90    0.70
  -2   7   5    0.40    0.30
  -2   7   5    0.40    0.20
   1  -7  -5    0.40    0.20
   1  -7  -5    0.50    0.30
  -1   7   5    0.30    0.40
  -1   7   5    0.70    0.20
  -1   7   5    0.90    0.30
   0   7   5   17.60    0.60
   0   7   5   17.20    0.80
  -1  -7  -5    7.20    0.40
  -1  -7  -5    7.80    0.60
   1   7   5    7.50    0.30
   1   7   5    7.80    0.50
  -2  -7  -5    1.30    0.20
  -2  -7  -5    0.80    0.30
   2   7   5    0.90    0.10
   2   7   5    1.20    0.30
  -3  -7  -5    0.80    0.20
  -3  -7  -5    0.10    0.30
  -3  -7  -5    0.90    0.20
   3   7   5    0.40    0.10
   3   7   5    0.50    0.20
  -4  -7  -5   43.30    1.60
  -4  -7  -5   42.30    1.90
  -4  -7  -5   45.40    1.60
   4   7   5   43.60    1.40
  -5  -7  -5    9.10    0.60
   5   7   5    8.80    0.50
   5   7   5    9.80    0.70
   2  -8  -5    0.70    0.40
   2  -8  -5    0.90    0.20
  -2   8   5    1.30    0.20
  -2   8   5    1.00    0.30
  -2   8   5    1.90    0.70
   1  -8  -5   13.20    0.90
   1  -8  -5   12.60    0.60
  -1   8   5   11.60    1.20
  -1   8   5   12.00    0.50
  -1   8   5   13.50    0.80
   0  -8  -5  145.39    4.50
   0  -8  -5  150.88    4.90
   0   8   5  156.68    4.70
   0   8   5  159.08    4.40
  -1  -8  -5    5.20    0.60
  -1  -8  -5    5.20    0.40
   1   8   5    5.10    0.30
   1   8   5    5.00    0.50
   2   8   5    7.30    0.50
   2   8   5    7.40    0.40
   3   8   5    8.90    0.40
   3   8   5    8.50    0.60
   3   8   5    9.30    0.50
  -4  -8  -5   33.10    1.30
  -4  -8  -5   32.70    1.80
  -4  -8  -5   32.20    1.30
   4   8   5   32.80    1.30
   4   8   5   34.00    1.10
   1  -9  -5   11.80    0.60
   1  -9  -5   12.30    1.00
  -1   9   5   12.40    0.60
  -1   9   5   14.20    1.30
  -1   9   5   11.60    0.80
   0  -9  -5   27.80    1.50
   0   9   5   36.20    1.40
  -1  -9  -5   17.70    0.80
  -1  -9  -5   16.80    1.10
   1   9   5   18.60    0.90
   1   9   5   19.40    0.70
  -2  -9  -5    7.20    0.80
  -2  -9  -5    5.80    0.50
   2   9   5    7.20    0.50
   2   9   5    6.60    0.30
  -3  -9  -5    3.10    0.70
  -3  -9  -5    4.10    0.50
   3   9   5    5.00    0.30
   3   9   5    4.60    0.50
   3   7  -6    0.20    0.20
   3   7  -6    0.60    0.20
  -3  -7   6    0.20    0.30
  -3  -7   6    0.10    0.60
   2   7  -6    0.10    0.20
  -2  -7   6    0.20    0.40
  -2  -7   6    0.40    0.50
   1   7  -6   49.80    1.60
   1   7  -6   48.40    1.80
  -1  -7   6   52.69    2.00
  -1  -7   6   48.00    2.70
   0   7  -6    0.30    0.20
   0   7  -6    0.20    0.20
   0  -7   6    0.00    0.30
   0  -7   6    0.80    0.60
  -1   7  -6    3.80    0.40
  -1   7  -6    3.70    0.30
   1  -7   6    4.00    0.50
   1  -7   6    3.50    0.80
   4   6  -6    2.30    0.30
   4   6  -6    2.00    0.40
  -4  -6   6    1.80    0.40
  -4  -6   6    2.00    0.90
   3   6  -6    2.50    0.40
   3   6  -6    2.90    0.30
  -3  -6   6    2.20    0.40
  -3  -6   6    2.20    0.90
   2   6  -6    7.00    0.40
   2   6  -6    6.80    0.50
  -2  -6   6    7.70    0.60
  -2  -6   6    6.60    1.10
   1   6  -6    3.60    0.40
   1   6  -6    4.00    0.30
  -1  -6   6    2.90    0.50
  -1  -6   6    4.60    0.90
   0   6  -6    4.90    0.40
   0   6  -6    5.20    0.30
   0  -6   6    4.60    0.50
   0  -6   6    3.80    0.90
  -1   6  -6    1.80    0.30
  -1   6  -6    1.40    0.20
   1  -6   6    1.40    0.30
   1  -6   6    1.70    0.60
  -2   6  -6   15.10    0.80
  -2   6  -6   15.00    0.60
   2  -6   6   15.60    1.30
   2  -6   6   14.80    0.80
   2  -6   6   15.60    0.60
  -3   6  -6    1.10    0.40
  -3   6  -6    1.10    0.30
   3  -6   6    2.00    0.40
   3  -6   6    1.30    0.20
   3  -6   6    0.00    0.60
   3  -6   6    1.40    0.30
   4   5  -6   33.00    1.40
  -4  -5   6   36.00    1.70
   3   5  -6    0.00    0.10
   3   5  -6    0.30    0.20
  -3  -5   6    0.10    0.20
  -3  -5   6    0.40    0.50
  -2  -5   6    1.90    0.70
  -2  -5   6    2.40    0.50
  -1  -5   6   97.29    3.30
  -1  -5   6   99.19    4.00
   0  -5   6   14.10    1.20
   0  -5   6   15.40    0.80
   1  -5   6   17.50    0.90
   1  -5   6   19.90    1.30
  -2   5  -6    2.50    0.40
  -2   5  -6    2.80    0.30
   2  -5   6    3.10    0.40
   2  -5   6    3.00    0.40
   2  -5   6    2.70    0.20
   2  -5   6    2.80    0.70
  -3   5  -6    0.30    0.20
  -3   5  -6    0.50    0.20
   3  -5   6    0.50    0.50
   3  -5   6    0.40    0.20
   5   4  -6    3.40    0.40
   5   4  -6    3.10    0.30
  -5  -4   6    3.20    1.00
  -5  -4   6    2.50    0.50
   4   4  -6    5.00    0.40
   4   4  -6    4.90    0.30
  -4  -4   6    5.30    1.10
  -4  -4   6    5.20    0.60
   3   4  -6    0.50    0.10
   3   4  -6    0.70    0.20
   2   4  -6    1.90    0.20
   2   4  -6    1.60    0.30
  -2  -4   6    1.10    0.50
  -2  -4   6    1.60    0.40
  -1  -4   6  120.89    3.90
  -1  -4   6  119.59    4.50
   0   4  -6  593.04   16.90
   0   4  -6  572.34   17.10
   0  -4   6  639.54   17.30
   0  -4   6  626.44   18.00
  -1   4  -6    2.60    0.30
  -1   4  -6    2.70    0.20
   1  -4   6    2.80    0.40
   1  -4   6    2.80    0.70
  -2   4  -6    2.40    0.40
  -2   4  -6    2.20    0.20
   2  -4   6    2.70    0.40
   2  -4   6    2.60    0.40
   2  -4   6    2.30    0.60
   2  -4   6    2.20    0.20
  -3   4  -6   13.00    0.80
  -3   4  -6   13.90    0.60
   3  -4   6   13.30    0.50
   3  -4   6   13.50    0.70
   3  -4   6   12.50    0.70
  -4   4  -6   10.30    0.70
  -4   4  -6    9.70    0.50
   4  -4   6   11.50    0.70
   4  -4   6   11.10    0.50
   5   3  -6    5.00    0.50
   5   3  -6    4.90    0.30
  -5  -3   6    3.80    0.60
   4   3  -6    1.00    0.30
   4   3  -6    1.60    0.20
  -4  -3   6    0.90    0.30
  -4  -3   6    0.90    0.60
   3   3  -6    3.40    0.20
   2   3  -6    2.20    0.30
   2   3  -6    2.10    0.20
  -2  -3   6    2.70    0.70
  -2  -3   6    2.30    0.40
   1   3  -6   28.30    1.00
   1   3  -6   28.90    0.90
  -1  -3   6   28.30    1.70
  -1  -3   6   27.40    1.20
   0   3  -6   87.39    2.80
   0   3  -6   89.99    2.60
   0  -3   6   92.79    2.90
   0  -3   6   92.29    3.50
  -1   3  -6    3.90    0.30
  -1   3  -6    4.30    0.30
  -1   3  -6    3.20    0.30
   1  -3   6    3.70    0.40
   1  -3   6    3.50    0.60
  -2   3  -6   48.50    1.50
  -2   3  -6   46.30    1.70
   2  -3   6   47.90    1.40
   2  -3   6   48.50    1.60
   2  -3   6   47.40    1.60
   2  -3   6   46.00    2.00
   3  -3   6   10.40    0.60
   3  -3   6   11.20    0.50
  -4   3  -6    3.80    0.50
  -4   3  -6    3.90    0.30
   4  -3   6    4.60    0.30
   4  -3   6    4.30    0.50
  -5   3  -6    7.60    0.50
  -5   3  -6    8.20    0.70
   5  -3   6    7.80    0.70
   5  -3   6    8.20    0.50
   5   2  -6  110.39    3.50
   5   2  -6  115.99    3.40
  -5  -2   6  118.19    4.90
  -5  -2   6  118.99    4.00
   4   2  -6    0.80    0.20
   4   2  -6    0.70    0.20
  -4  -2   6   -0.40    0.50
  -4  -2   6    0.50    0.30
   3   2  -6   16.20    0.60
   3   2  -6   15.90    0.70
   2   2  -6    3.70    0.20
   2   2  -6    3.80    0.30
  -2  -2   6    3.80    0.40
  -2  -2   6    4.10    0.80
   1   2  -6   11.90    0.50
   1   2  -6   11.60    0.60
  -1  -2   6   11.60    0.70
  -1  -2   6   11.20    1.00
   0   2  -6   89.69    2.70
   0   2  -6   85.09    2.90
   0   2  -6   90.79    2.60
   0  -2   6   91.29    3.40
   0  -2   6   91.89    2.90
  -1   2  -6    1.90    0.20
  -1   2  -6    2.20    0.40
  -1   2  -6    2.10    0.20
  -1   2  -6    2.00    0.10
  -1   2  -6    1.60    0.20
  -1   2  -6    2.20    0.30
   1  -2   6    3.20    0.60
   1  -2   6    1.90    0.20
   1  -2   6    2.40    0.30
  -2   2  -6  250.87    7.20
  -2   2  -6  245.78    7.40
   2  -2   6  264.37    7.20
   2  -2   6  261.97    7.40
  -3   2  -6    4.90    0.30
  -3   2  -6    4.30    0.40
   3  -2   6    4.30    0.30
   3  -2   6    5.00    0.40
  -4   2  -6    3.90    0.40
  -4   2  -6    3.90    0.30
  -5   2  -6    2.60    0.50
   5  -2   6    2.10    0.40
   5   1  -6   52.19    1.80
   5   1  -6   53.99    1.60
  -5  -1   6   56.79    2.20
  -5  -1   6   51.59    2.90
   4   1  -6   68.99    2.20
   4   1  -6   71.69    2.10
   2   1  -6   33.80    1.00
   2   1  -6   33.20    1.10
  -2  -1   6   33.30    1.90
  -2  -1   6   30.60    1.40
   1   1  -6   15.90    0.50
   1   1  -6   17.00    0.70
  -1  -1   6   15.00    1.10
  -1  -1   6   15.00    0.80
   0   1  -6   10.60    0.40
   0   1  -6    9.80    0.30
   0   1  -6    9.20    0.50
   0   1  -6   10.50    0.50
   0   1  -6   10.20    0.80
   0  -1   6    9.80    0.60
   0  -1   6    9.70    0.80
  -1   1  -6   81.89    2.70
  -1   1  -6   83.79    3.00
  -1   1  -6   88.39    2.70
  -1   1  -6   90.79    2.60
  -1   1  -6   87.89    2.70
  -1   1  -6   89.39    2.50
   1  -1   6   89.09    2.70
   1  -1   6   91.09    2.50
   1  -1   6   88.19    3.10
   1  -1   6   89.99    2.70
  -2   1  -6    8.50    0.40
  -2   1  -6    8.50    0.50
   2  -1   6    8.70    0.50
   2  -1   6    8.60    0.40
  -3   1  -6    7.40    0.50
  -3   1  -6    7.10    0.40
   3  -1   6    8.00    0.50
   3  -1   6    8.20    0.40
  -5   1  -6   21.30    1.10
   5  -1   6   20.30    0.80
   5  -1   6   20.30    1.00
   5   0  -6    0.30    0.20
   5   0  -6   -0.10    0.50
   5   0  -6    0.20    0.20
   5   0  -6    0.20    0.20
  -5   0   6    0.50    0.30
  -5   0   6    0.70    0.70
   4   0  -6  138.39    4.10
   4   0  -6  142.19    4.00
   3   0  -6  436.26   11.80
  -3   0   6  413.26   12.20
  -3   0   6  404.46   13.00
   2   0  -6   10.10    0.40
   2   0  -6    9.50    0.40
  -2   0   6    8.80    0.40
  -2   0   6    9.70    1.00
  -2   0   6    9.80    0.60
  -2   0   6    9.00    0.40
   1   0  -6   19.00    0.60
   1   0  -6   19.20    0.60
   1   0  -6   19.80    0.70
  -1   0   6   20.50    1.30
  -1   0   6   18.20    0.70
  -1   0   6   17.50    0.60
  -1   0   6   19.50    0.90
   0   0  -6    8.90    0.50
   0   0  -6    8.50    0.40
   0   0  -6    7.80    0.30
   0   0  -6    9.00    0.80
   0   0   6    8.00    0.30
  -1   0  -6    3.20    0.30
  -1   0  -6    3.20    0.30
  -1   0  -6    3.90    0.30
  -1   0  -6    3.30    0.50
  -1   0  -6    3.30    0.20
  -1   0  -6    3.50    0.20
   1   0   6    2.80    0.30
   1   0   6    4.40    0.60
   1   0   6    2.90    0.30
   1   0   6    3.10    0.20
  -2   0  -6   22.20    0.70
  -2   0  -6   21.90    0.90
   2   0   6   21.20    0.70
   2   0   6   21.20    0.90
  -3   0  -6    1.90    0.30
  -3   0  -6    1.40    0.20
   3   0   6    1.70    0.20
   3   0   6    1.70    0.30
   4   0   6    0.40    0.10
   4   0   6    0.70    0.30
  -5   0  -6   31.80    1.40
   5   0   6   31.50    1.10
   5   0   6   30.50    1.30
   5  -1  -6   24.60    1.80
   5  -1  -6   23.60    1.20
   5  -1  -6   23.90    0.90
  -5   1   6   23.80    0.80
  -5   1   6   22.10    1.10
   4  -1  -6   11.90    0.50
   4  -1  -6   10.30    0.70
   4  -1  -6   10.80    1.10
  -4   1   6   11.90    0.50
   3  -1  -6  379.26   11.80
   3  -1  -6  393.16   10.70
   3  -1  -6  373.76   11.00
   3  -1  -6  357.76   10.70
  -3   1   6  387.16   10.60
  -3   1   6  382.56   10.80
   2  -1  -6    1.00    0.20
  -2   1   6    1.30    0.20
  -2   1   6    1.30    0.20
  -2   1   6    1.10    0.10
  -2   1   6    1.00    0.40
  -2   1   6    1.30    0.30
   1  -1  -6   22.20    0.70
   1  -1  -6   23.30    0.80
   1  -1  -6   25.10    0.80
  -1   1   6   23.50    0.70
  -1   1   6   23.70    1.40
  -1   1   6   24.10    0.80
  -1   1   6   23.40    0.80
  -1   1   6   23.70    1.00
   0  -1  -6   18.60    0.60
   0  -1  -6   20.50    0.70
   0  -1  -6   18.40    0.70
   0  -1  -6   19.30    0.80
   0  -1  -6   20.50    0.60
   0  -1  -6   19.40    1.20
   0   1   6   18.30    0.60
   0   1   6   21.00    0.80
   0   1   6   19.70    0.60
   0   1   6   20.20    0.70
   0   1   6   19.60    1.20
   0   1   6   20.10    0.90
  -1  -1  -6  161.08    4.30
  -1  -1  -6  144.29    4.50
  -1  -1  -6  160.18    4.50
  -1  -1  -6  150.58    4.50
  -1  -1  -6  161.78    4.90
  -1  -1  -6  142.59    4.30
  -1  -1  -6  157.68    4.50
  -1  -1  -6  147.19    4.90
   1   1   6  144.19    4.30
   1   1   6  159.58    4.50
   1   1   6  149.69    4.40
   1   1   6  160.98    4.30
  -2  -1  -6   25.70    1.00
  -2  -1  -6   25.60    0.80
   2   1   6   25.30    1.00
   2   1   6   25.60    0.80
  -3  -1  -6   41.60    1.50
  -3  -1  -6   41.80    1.30
   3   1   6   41.70    1.30
   3   1   6   42.30    1.50
  -4  -1  -6   12.00    0.70
  -5  -1  -6    8.90    0.60
   5   1   6    8.10    0.40
   5   1   6    8.50    0.60
  -6  -1  -6    1.20    0.30
   6   1   6    1.10    0.40
   6   1   6    1.20    0.20
   5  -2  -6    1.10    0.30
   5  -2  -6    1.10    0.70
  -5   2   6    0.80    0.70
  -5   2   6    1.30    0.30
  -5   2   6    0.80    0.20
   4  -2  -6   14.10    0.80
   4  -2  -6   14.20    1.30
  -4   2   6   13.50    0.60
  -4   2   6   13.30    1.10
  -4   2   6   13.40    0.80
   3  -2  -6    3.90    0.40
   3  -2  -6    5.20    0.90
  -3   2   6    3.70    0.60
  -3   2   6    4.30    0.40
  -3   2   6    4.10    0.30
   2  -2  -6   30.50    1.20
   2  -2  -6   30.40    1.70
  -2   2   6   29.30    1.10
  -2   2   6   30.30    0.90
   1  -2  -6   56.09    2.30
   1  -2  -6   56.79    1.90
   1  -2  -6   53.09    1.80
  -1   2   6   54.59    1.60
  -1   2   6   55.99    1.80
   0  -2  -6    5.50    0.60
   0  -2  -6    4.60    0.30
   0  -2  -6    5.00    0.70
   0  -2  -6    5.20    0.40
   0  -2  -6    4.40    0.40
   0  -2  -6    4.60    0.30
   0   2   6    4.80    0.30
   0   2   6    4.70    0.20
   0   2   6    4.70    0.30
  -1  -2  -6   14.30    0.90
  -1  -2  -6   14.10    0.90
  -1  -2  -6   14.30    0.60
  -1  -2  -6   14.80    0.60
  -1  -2  -6   14.00    0.60
  -1  -2  -6   14.60    0.50
   1   2   6   13.30    0.50
   1   2   6   13.90    0.50
   1   2   6   14.00    0.60
   1   2   6   13.50    0.60
  -2  -2  -6  125.09    3.60
  -2  -2  -6  126.39    3.60
  -2  -2  -6  126.49    3.80
   2   2   6  125.69    3.80
   2   2   6  125.29    3.60
  -3  -2  -6   10.20    0.60
  -3  -2  -6   11.60    0.60
   3   2   6   11.90    0.50
   3   2   6   11.50    0.60
  -4  -2  -6    7.30    0.50
  -5  -2  -6    1.00    0.30
   5   2   6    0.40    0.20
   5   2   6    0.50    0.30
  -6  -2  -6    0.20    0.20
   6   2   6    0.50    0.30
   6   2   6    0.10    0.20
   5  -3  -6   56.49    2.10
   5  -3  -6   55.89    2.70
  -5   3   6   57.69    1.80
  -5   3   6   55.99    2.10
  -5   3   6   53.89    2.80
   4  -3  -6    0.10    0.50
  -3   3   6    8.40    0.60
  -3   3   6    8.20    0.40
  -3   3   6    8.30    0.80
   2  -3  -6   57.29    2.50
   2  -3  -6   57.59    2.00
  -2   3   6   56.59    1.70
  -2   3   6   54.99    1.90
  -2   3   6   57.89    2.30
  -1   3   6   45.70    1.40
  -1   3   6   44.60    1.50
   0  -3  -6   32.10    1.50
   0  -3  -6   32.20    1.10
   0   3   6   30.40    0.90
   0   3   6   29.70    1.10
  -1  -3  -6    7.60    0.70
  -1  -3  -6    9.80    0.70
  -1  -3  -6    8.80    0.50
  -1  -3  -6    9.10    0.40
  -1  -3  -6    9.10    0.50
   1   3   6    8.80    0.40
   1   3   6    9.20    0.50
   1   3   6    9.00    0.40
  -2  -3  -6   80.19    2.30
  -2  -3  -6   75.19    2.40
   2   3   6   78.39    2.30
   2   3   6   76.69    2.40
  -3  -3  -6  235.58    6.90
   3   3   6  235.88    6.70
   3   3   6  237.48    6.90
  -4  -3  -6   23.60    1.00
  -5  -3  -6    2.10    0.40
   5   3   6    1.20    0.40
   5   3   6    1.50    0.20
  -6  -3  -6    3.40    0.50
   6   3   6    2.70    0.50
   6   3   6    2.10    0.30
   4  -4  -6    0.70    0.50
   4  -4  -6    0.90    0.30
  -4   4   6    1.30    0.30
  -4   4   6    0.80    0.20
  -4   4   6    0.70    0.60
   3  -4  -6   44.90    2.20
   3  -4  -6   45.30    1.70
  -2   4   6    0.70    0.40
  -2   4   6    0.50    0.20
  -2   4   6    0.60    0.10
   1  -4  -6   10.30    0.80
   1  -4  -6    9.60    0.60
  -1   4   6   10.50    0.40
  -1   4   6   10.20    0.50
   0  -4  -6    3.30    0.30
   0  -4  -6    2.80    0.50
   0   4   6    3.30    0.20
   0   4   6    3.10    0.30
  -1  -4  -6   10.00    0.60
  -1  -4  -6    9.00    0.40
  -1  -4  -6    9.80    0.60
   1   4   6    9.10    0.40
   1   4   6    9.80    0.50
  -2  -4  -6   58.39    1.80
  -2  -4  -6   58.69    1.90
  -2  -4  -6   59.89    2.00
  -2  -4  -6   58.29    1.90
  -2  -4  -6   57.39    2.30
   2   4   6   60.39    1.90
   2   4   6   55.09    1.90
   2   4   6   60.69    1.70
  -3  -4  -6   66.69    2.20
   3   4   6   68.89    2.00
   3   4   6   65.79    2.20
  -4  -4  -6   22.80    1.00
   4   4   6   21.80    1.00
   4   4   6   22.50    0.80
  -5  -4  -6   10.70    0.70
   5   4   6   10.00    0.70
   5   4   6   11.10    0.50
   4  -5  -6   11.30    1.10
   4  -5  -6   11.00    0.70
  -4   5   6   11.90    0.90
   3  -5  -6   43.40    1.60
   3  -5  -6   42.50    2.10
  -3   5   6   44.40    1.40
  -3   5   6   39.40    2.10
  -3   5   6   43.60    1.70
   1  -5  -6    2.00    0.50
   1  -5  -6    2.00    0.30
  -1   5   6    1.50    0.20
  -1   5   6    1.50    0.20
   0  -5  -6    5.20    0.60
   0  -5  -6    4.20    0.30
   0   5   6    4.40    0.40
   0   5   6    4.00    0.20
  -1  -5  -6    8.90    0.40
  -1  -5  -6    9.10    0.60
   1   5   6    9.40    0.40
   1   5   6    8.90    0.50
  -2  -5  -6    5.40    0.40
  -2  -5  -6    5.50    0.30
  -2  -5  -6    5.50    0.50
   2   5   6    5.80    0.40
   2   5   6    6.20    0.30
   2   5   6    5.20    0.30
  -3  -5  -6   17.80    0.70
  -3  -5  -6   19.80    0.80
  -3  -5  -6   17.20    0.90
   3   5   6   19.80    0.70
   3   5   6   17.10    1.20
   3   5   6   19.20    0.80
   3   5   6   19.20    0.90
  -4  -5  -6    4.20    0.40
   4   5   6    5.20    0.50
   4   5   6    4.70    0.30
  -5  -5  -6   28.40    1.20
   5   5   6   28.10    1.20
   5   5   6   28.90    1.00
   3  -6  -6    3.00    0.70
   3  -6  -6    3.10    0.40
  -3   6   6    4.20    1.00
  -3   6   6    3.10    0.30
  -3   6   6    3.50    0.50
  -2   6   6   44.40    1.40
  -2   6   6   41.80    2.10
  -2   6   6   41.70    1.60
   0  -6  -6   15.00    0.70
   0  -6  -6   13.90    0.90
  -1  -6  -6   30.10    1.30
  -1  -6  -6   30.30    1.00
   1   6   6   29.40    1.10
   1   6   6   29.40    1.00
  -2  -6  -6   13.30    0.80
  -2  -6  -6   13.80    0.60
   2   6   6   13.80    0.70
   2   6   6   14.50    0.50
   2   6   6   11.40    0.60
  -3  -6  -6   27.70    1.20
  -3  -6  -6   31.10    1.10
  -3  -6  -6   27.70    1.00
   3   6   6   29.90    0.90
   3   6   6   26.40    1.10
  -4  -6  -6   48.00    1.70
   4   6   6   48.50    1.50
   4   6   6   47.10    1.70
  -5  -6  -6    2.30    0.40
   5   6   6    1.60    0.50
   3  -7  -6   22.30    1.40
   3  -7  -6   23.10    1.00
  -3   7   6   23.20    0.90
  -3   7   6   22.90    1.80
  -3   7   6   23.80    1.20
   2  -7  -6   13.10    1.00
   2  -7  -6   15.10    0.70
  -2   7   6   14.60    1.30
  -2   7   6   15.60    0.60
  -2   7   6   15.50    0.90
   1  -7  -6   32.80    1.20
   1  -7  -6   31.80    1.50
  -1   7   6   31.30    1.10
  -1   7   6   29.20    1.30
   0   7   6   49.00    1.80
   0   7   6   49.99    1.50
  -1  -7  -6    9.90    0.70
  -1  -7  -6   10.20    0.50
   1   7   6   11.40    0.60
   1   7   6   11.50    0.50
  -2  -7  -6    2.30    0.50
  -2  -7  -6    1.60    0.30
   2   7   6    1.90    0.30
   2   7   6    2.00    0.20
  -3  -7  -6    1.90    0.30
  -3  -7  -6    0.30    0.40
  -3  -7  -6    0.80    0.20
   3   7   6    1.00    0.20
   3   7   6    1.10    0.30
  -4  -7  -6    1.80    0.30
  -4  -7  -6    2.00    0.40
   4   7   6    1.00    0.30
   4   7   6    1.70    0.20
   2  -8  -6    2.20    0.30
   2  -8  -6    1.20    0.50
  -2   8   6    1.50    0.90
  -2   8   6    2.30    0.50
  -2   8   6    1.70    0.30
   1  -8  -6   14.90    0.90
   1  -8  -6   12.10    1.20
  -1   8   6   14.80    0.60
  -1   8   6   16.00    1.40
   0  -8  -6   60.69    2.30
   0  -8  -6   57.09    1.90
   0   8   6   59.59    2.10
   0   8   6   59.49    1.80
  -1  -8  -6    3.10    0.60
  -1  -8  -6    3.70    0.40
   1   8   6    4.20    0.40
   1   8   6    3.80    0.30
  -2  -8  -6    2.60    0.60
  -2  -8  -6    2.60    0.40
   2   8   6    3.00    0.40
   2   8   6    3.10    0.30
  -3  -8  -6   10.90    0.60
   3   8   6   11.30    0.50
   3   8   6   10.90    0.70
  -4  -8  -6    9.80    0.60
  -4  -8  -6    8.70    0.60
  -4  -8  -6    9.90    1.00
   4   8   6   10.60    0.50
   4   8   6   10.60    0.80
   0  -9  -6    4.20    0.70
   0  -9  -6    5.70    0.40
   0   9   6    6.50    0.40
   0   9   6    6.80    0.60
  -1  -9  -6    1.50    0.80
  -1  -9  -6    1.30    0.40
   1   9   6    1.20    0.20
   1   9   6    1.30    0.30
  -2  -9  -6    7.80    0.50
  -2  -9  -6    7.30    0.80
   2   9   6    8.70    0.40
   1   7  -7    1.60    0.30
   1   7  -7    1.10    0.20
  -1  -7   7    1.20    0.40
  -1  -7   7    2.20    0.70
   0   7  -7    0.70    0.30
   0   7  -7    0.20    0.20
   0  -7   7    0.70    0.30
   3   6  -7    3.50    0.40
   3   6  -7    3.70    0.30
  -3  -6   7    2.90    0.90
  -3  -6   7    3.40    0.60
   2   6  -7   18.50    1.30
   2   6  -7   21.10    0.80
  -2  -6   7   21.90    1.30
   1   6  -7   64.89    2.30
   1   6  -7   68.99    2.00
  -1  -6   7   69.29    3.30
  -1  -6   7   64.39    2.50
   0   6  -7    3.30    0.30
   0   6  -7    2.50    0.40
   0  -6   7    3.00    0.70
   0  -6   7    3.30    0.50
  -1   6  -7   11.20    0.70
  -1   6  -7   12.80    0.60
   1  -6   7   13.60    0.80
   1  -6   7   12.00    1.20
  -2   6  -7    0.30    0.20
  -2   6  -7    0.30    0.30
   2  -6   7    0.30    0.30
   2  -6   7    0.10    0.60
   3   5  -7    1.90    0.30
   3   5  -7    2.20    0.40
  -3  -5   7    2.10    0.50
   2   5  -7    5.30    0.30
   2   5  -7    5.00    0.40
  -2  -5   7    5.20    0.60
  -2  -5   7    5.50    1.10
  -1  -5   7   91.89    3.90
  -1  -5   7   90.99    3.20
   0   5  -7   62.29    1.90
   0   5  -7   60.49    2.10
   0  -5   7   64.19    2.30
   0  -5   7   64.19    3.00
  -1   5  -7    6.40    0.40
  -1   5  -7    6.30    0.50
   1  -5   7    6.60    0.60
   1  -5   7    7.50    1.20
  -2   5  -7   17.20    0.70
  -2   5  -7   17.60    0.90
   2  -5   7   17.60    1.40
   2  -5   7   16.40    0.90
   2  -5   7   18.50    0.60
  -3   5  -7    9.70    0.80
  -3   5  -7   12.90    0.60
   3  -5   7   12.90    0.50
   3  -5   7   11.80    0.70
   3  -5   7   13.00    0.80
   4   4  -7   10.60    0.70
  -4  -4   7   10.70    0.80
  -4  -4   7    9.90    1.50
   3   4  -7    1.30    0.20
   3   4  -7    1.00    0.30
  -3  -4   7    1.50    0.40
  -3  -4   7    0.60    0.60
   2   4  -7    4.70    0.30
   2   4  -7    4.50    0.40
  -2  -4   7    4.40    0.50
  -2  -4   7    4.10    0.90
  -1  -4   7   22.40    1.60
  -1  -4   7   22.60    1.10
   0  -4   7   66.89    3.00
   0  -4   7   67.79    2.40
   1  -4   7   22.20    1.00
   1  -4   7   24.10    1.50
  -2   4  -7    6.60    0.40
  -2   4  -7    6.10    0.50
   2  -4   7    5.10    0.30
   2  -4   7    5.30    0.50
  -3   4  -7   27.60    1.00
  -3   4  -7   29.10    1.30
  -4   4  -7    3.00    0.50
  -4   4  -7    3.10    0.30
   4  -4   7    3.90    0.50
   4  -4   7    3.50    0.30
   4   3  -7   15.00    0.60
   4   3  -7   14.80    0.70
  -4  -3   7   16.80    1.00
  -4  -3   7   15.20    1.60
   3   3  -7  102.09    3.20
   3   3  -7  102.69    3.00
   2   3  -7    1.10    0.20
   2   3  -7    1.20    0.20
  -2  -3   7    1.10    0.60
  -2  -3   7    1.00    0.30
   1   3  -7    2.80    0.30
   1   3  -7    2.60    0.20
  -1  -3   7    3.20    0.80
  -1  -3   7    3.40    0.50
   0   3  -7    9.10    0.50
   0   3  -7    9.20    0.40
   0  -3   7   10.00    0.60
   0  -3   7    8.40    0.90
   1  -3   7    1.60    0.60
   1  -3   7    1.20    0.30
   2  -3   7   16.30    0.80
   2  -3   7   16.40    0.60
   2  -3   7   15.90    1.10
   2  -3   7   16.00    0.80
  -3   3  -7    4.30    0.50
  -3   3  -7    5.40    0.30
   3  -3   7    4.20    0.30
   3  -3   7    4.80    0.40
  -4   3  -7    5.50    0.60
  -4   3  -7    6.00    0.60
   4  -3   7    6.00    0.40
   4  -3   7    6.40    0.60
   5   2  -7   38.90    1.50
   5   2  -7   40.50    1.30
  -5  -2   7   41.80    1.90
  -5  -2   7   43.30    2.70
   4   2  -7    3.10    0.30
   4   2  -7    3.00    0.30
  -4  -2   7    3.20    0.60
  -4  -2   7    1.40    0.60
   3   2  -7   14.30    0.70
   3   2  -7   15.60    0.60
   2   2  -7   40.70    1.40
   2   2  -7   40.60    1.20
  -2  -2   7   39.60    2.20
  -2  -2   7   37.50    1.60
   1   2  -7    8.80    0.40
   1   2  -7    8.40    0.50
  -1  -2   7    7.60    0.60
  -1  -2   7    9.40    1.00
   0   2  -7    0.50    0.10
   0   2  -7    0.50    0.20
   0  -2   7    0.60    0.30
   0  -2   7    0.40    0.40
  -1   2  -7    1.20    0.30
  -1   2  -7    1.40    0.20
   1  -2   7    1.90    0.50
   1  -2   7    1.10    0.20
   1  -2   7    1.60    0.30
   2  -2   7   25.00    0.80
   2  -2   7   25.30    1.00
   2  -2   7   25.00    1.00
   3  -2   7    3.00    0.20
   3  -2   7    2.60    0.40
  -4   2  -7    0.40    0.20
  -4   2  -7    0.40    0.20
   4  -2   7    0.50    0.30
   4  -2   7    0.50    0.20
  -5   2  -7   16.20    0.70
  -5   2  -7   15.50    1.00
   5   1  -7   40.00    1.50
   5   1  -7   41.90    1.30
  -5  -1   7   41.50    2.70
  -5  -1   7   39.90    1.90
   4   1  -7    0.20    0.10
   4   1  -7    0.40    0.20
  -4  -1   7    0.10    0.30
  -4  -1   7    0.80    0.60
   3   1  -7   48.30    1.60
   3   1  -7   50.29    1.50
   2   1  -7    5.40    0.30
   2   1  -7    5.20    0.40
  -2  -1   7    5.00    1.00
  -2  -1   7    5.60    0.50
   1   1  -7   19.10    0.80
   1   1  -7   18.80    0.60
  -1  -1   7   17.00    0.90
  -1  -1   7   17.40    1.30
   0   1  -7  102.99    3.00
   0   1  -7  104.59    3.20
   0  -1   7  108.59    3.90
   0  -1   7  105.79    3.40
  -1   1  -7    1.00    0.20
  -1   1  -7    0.70    0.40
  -1   1  -7    1.00    0.20
  -1   1  -7    1.00    0.20
   1  -1   7    1.20    0.30
   1  -1   7    1.10    0.20
   1  -1   7    1.10    0.20
   1  -1   7    1.10    0.40
  -2   1  -7   18.60    0.70
  -2   1  -7   18.10    0.80
   2  -1   7   19.00    0.80
   2  -1   7   19.30    0.60
   3  -1   7    2.20    0.20
   3  -1   7    2.60    0.40
  -4   1  -7    1.40    0.30
  -4   1  -7    1.20    0.20
   4  -1   7    1.50    0.20
   4  -1   7    1.30    0.30
  -5   1  -7   10.00    0.70
   5  -1   7    9.00    0.70
   5  -1   7    9.10    0.50
   5   0  -7    1.70    0.30
   5   0  -7    1.90    0.40
   5   0  -7    1.20    0.60
  -5   0   7    0.80    0.40
  -5   0   7    0.80    0.80
   4   0  -7    3.90    0.30
   4   0  -7    4.10    0.40
  -4   0   7    4.00    0.90
  -4   0   7    4.60    0.60
   3   0  -7   27.00    1.00
   3   0  -7   28.40    0.90
   2   0  -7    1.50    0.20
   2   0  -7    1.70    0.20
  -2   0   7    1.10    0.30
  -2   0   7    0.90    0.50
   1   0  -7    0.70    0.10
   1   0  -7    0.60    0.20
  -1   0   7    0.80    0.10
  -1   0   7    0.60    0.20
  -1   0   7    0.60    0.40
   0   0  -7  191.78    5.50
   0   0  -7  191.18    5.30
   0   0  -7  175.88    5.30
   0   0   7  192.28    5.30
   0   0   7  188.68    6.20
   0   0   7  192.18    5.60
  -1   0  -7    3.20    0.60
  -1   0  -7    2.30    0.30
  -1   0  -7    2.20    0.30
   1   0   7    3.10    0.30
   1   0   7    2.60    0.30
   1   0   7    3.20    0.20
   1   0   7    3.90    0.60
  -2   0  -7   10.30    0.60
  -2   0  -7    9.40    0.40
   2   0   7    9.60    0.50
   2   0   7    9.10    0.40
  -3   0  -7   17.40    0.90
  -3   0  -7   18.00    0.70
   3   0   7   18.30    0.60
   3   0   7   17.20    0.80
   4   0   7    2.00    0.40
   4   0   7    1.90    0.20
   5   0   7    2.40    0.50
   5  -1  -7    0.60    0.60
   5  -1  -7    0.20    0.30
   5  -1  -7    0.20    0.20
   4  -1  -7    3.20    0.50
   4  -1  -7    1.70    0.70
  -4   1   7    3.20    0.30
   3  -1  -7    7.20    0.40
  -3   1   7    6.80    0.30
  -3   1   7    6.30    0.50
   2  -1  -7    8.10    0.40
  -2   1   7    7.50    0.60
  -2   1   7    6.50    0.40
  -2   1   7    7.70    0.90
  -2   1   7    6.90    0.30
  -2   1   7    6.90    0.40
   1  -1  -7   13.70    0.50
   1  -1  -7   13.60    0.60
   1  -1  -7   13.80    0.60
  -1   1   7   14.20    1.10
  -1   1   7   12.80    0.60
  -1   1   7   12.40    0.50
  -1   1   7   13.10    0.50
  -1   1   7   13.20    0.70
   0  -1  -7    5.40    0.30
   0  -1  -7    5.40    0.40
   0   1   7    5.50    0.30
   0   1   7    5.50    0.40
   0   1   7    5.10    0.40
   0   1   7    4.90    0.80
   0   1   7    5.10    0.40
  -1  -1  -7   19.60    0.70
  -1  -1  -7   20.20    1.10
  -1  -1  -7   19.20    0.80
  -1  -1  -7   19.00    0.80
  -1  -1  -7   19.50    0.80
  -1  -1  -7   18.10    1.10
   1   1   7   19.90    0.60
   1   1   7   20.30    0.80
  -2  -1  -7  198.98    5.80
  -2  -1  -7  196.68    5.60
   2   1   7  196.78    5.80
   2   1   7  200.68    5.60
  -3  -1  -7   20.20    0.70
  -3  -1  -7   20.20    0.90
   3   1   7   20.60    0.90
   3   1   7   19.50    0.70
  -4  -1  -7   25.10    1.10
  -4  -1  -7   22.30    1.00
   4   1   7   26.20    1.10
   4   1   7   25.90    0.90
  -5  -1  -7    3.00    0.50
   5   1   7    3.50    0.30
   5   1   7    2.80    0.50
   4  -2  -7    1.40    0.30
   4  -2  -7    1.60    0.70
  -4   2   7    1.60    0.30
  -4   2   7    2.00    0.60
  -4   2   7    1.40    0.20
  -3   2   7   13.80    0.70
  -3   2   7   14.10    0.50
  -3   2   7   14.10    1.10
   2  -2  -7  227.08    6.80
   2  -2  -7  223.68    7.50
  -2   2   7  233.38    6.50
   1  -2  -7   14.40    1.10
   1  -2  -7   16.00    0.80
   1  -2  -7   17.60    0.70
  -1   2   7   16.80    0.60
  -1   2   7   16.40    0.70
   0  -2  -7   27.50    1.00
   0  -2  -7   25.60    1.40
   0  -2  -7   25.50    1.10
   0   2   7   25.70    0.90
   0   2   7   27.00    0.80
   0   2   7   27.40    1.00
  -1  -2  -7   59.39    2.20
  -1  -2  -7   61.39    1.90
  -1  -2  -7   59.49    1.70
  -1  -2  -7   60.19    1.90
  -1  -2  -7   55.09    1.90
  -1  -2  -7   54.99    2.40
  -2  -2  -7  128.99    3.80
   2   2   7  130.39    3.90
   2   2   7  129.29    3.70
  -3  -2  -7   61.09    2.10
  -3  -2  -7   61.89    1.90
   3   2   7   60.09    1.80
   3   2   7   61.09    2.00
  -4  -2  -7    7.60    0.60
  -5  -2  -7    9.40    0.70
   5   2   7    9.00    0.50
   5   2   7    9.00    0.70
   4  -3  -7    0.40    0.30
   4  -3  -7    0.80    0.60
  -4   3   7    0.10    0.10
  -4   3   7    0.50    0.60
  -4   3   7    0.10    0.20
  -3   3   7    7.30    0.40
  -3   3   7    7.00    0.90
  -3   3   7    7.40    0.50
   2  -3  -7   45.20    1.70
   2  -3  -7   50.19    2.30
  -2   3   7   47.00    1.70
  -2   3   7   46.90    1.40
   1  -3  -7   52.49    2.40
   1  -3  -7   55.69    1.90
  -1   3   7   55.09    1.80
  -1   3   7   54.09    1.60
   0  -3  -7   18.80    0.80
   0  -3  -7   20.20    1.20
   0   3   7   20.10    0.70
   0   3   7   18.70    0.80
  -1  -3  -7    9.30    0.60
  -1  -3  -7   10.50    0.80
  -1  -3  -7   11.30    0.50
  -1  -3  -7   11.80    0.50
   1   3   7   11.00    0.50
   1   3   7   11.30    0.60
   1   3   7   10.90    0.40
  -2  -3  -7    7.30    0.50
  -2  -3  -7    7.80    0.40
  -2  -3  -7    6.90    0.50
  -2  -3  -7    7.30    0.40
   2   3   7    7.40    0.50
   2   3   7    7.40    0.40
  -3  -3  -7   62.99    2.10
  -4  -3  -7    2.40    0.40
  -5  -3  -7    2.50    0.40
   5   3   7    2.60    0.50
   5   3   7    2.50    0.40
   4  -4  -7    3.70    0.50
   4  -4  -7    3.00    0.80
  -4   4   7    3.50    0.50
  -4   4   7    3.60    0.30
  -4   4   7    2.50    0.80
   3  -4  -7   26.60    1.20
   3  -4  -7   26.20    1.60
  -3   4   7   26.40    1.20
  -3   4   7   27.10    0.90
  -3   4   7   27.00    1.60
  -2   4   7   30.90    1.20
  -2   4   7   33.10    1.70
  -2   4   7   31.00    1.00
   1  -4  -7    4.70    0.70
   1  -4  -7    3.20    0.40
  -1   4   7    4.50    0.40
  -1   4   7    3.70    0.20
   0  -4  -7   97.79    3.50
   0  -4  -7  101.59    3.10
   0   4   7  103.69    3.10
   0   4   7  102.09    2.90
  -1  -4  -7    4.40    0.30
  -1  -4  -7    4.10    0.50
   1   4   7    3.90    0.40
   1   4   7    4.40    0.30
  -2  -4  -7    3.30    0.30
  -2  -4  -7    3.10    0.40
  -2  -4  -7    3.10    0.30
  -2  -4  -7    3.00    0.30
  -2  -4  -7    4.20    0.70
  -3  -4  -7    4.80    0.40
  -4  -4  -7    7.60    0.60
   4   4   7    7.40    0.40
   4   4   7    7.10    0.60
  -5  -4  -7    8.60    0.60
   5   4   7    8.10    0.50
   3  -5  -7   31.80    1.30
   3  -5  -7   31.90    1.90
  -3   5   7   34.40    1.40
  -3   5   7   34.70    2.00
  -3   5   7   33.70    1.10
   2  -5  -7   12.10    1.00
   2  -5  -7   13.30    0.70
  -2   5   7   13.80    0.60
  -2   5   7   15.20    1.20
  -2   5   7   15.10    0.80
   0  -5  -7   10.20    0.80
   0  -5  -7    9.80    0.50
   0   5   7    9.70    0.40
   0   5   7    9.20    0.50
  -1  -5  -7   25.90    1.00
  -1  -5  -7   25.00    1.20
  -2  -5  -7    1.80    0.20
  -2  -5  -7    2.50    0.30
  -2  -5  -7    1.20    0.30
  -3  -5  -7    6.00    0.40
  -3  -5  -7    7.10    0.50
  -4  -5  -7   25.40    1.10
   4   5   7   25.90    1.10
   4   5   7   26.70    0.90
  -5  -5  -7   19.40    1.00
   5   5   7   17.60    1.00
   5   5   7   18.50    0.70
   3  -6  -7    3.40    0.80
   3  -6  -7    2.50    0.40
  -3   6   7    3.00    0.50
  -3   6   7    3.80    1.00
  -3   6   7    3.30    0.30
   2  -6  -7   14.70    0.80
   2  -6  -7   14.30    1.10
  -2   6   7   16.00    0.90
  -2   6   7   15.10    1.30
  -2   6   7   15.40    0.60
   1  -6  -7    5.50    0.80
   1  -6  -7    5.60    0.50
  -1   6   7    5.70    0.30
  -1   6   7    5.80    0.50
  -1  -6  -7    3.50    0.60
  -1  -6  -7    4.50    0.30
  -2  -6  -7    7.20    0.40
  -2  -6  -7    6.80    0.60
   2   6   7    6.20    0.50
   2   6   7    6.60    0.40
  -3  -6  -7   18.20    0.80
  -3  -6  -7   16.60    0.70
  -3  -6  -7   17.80    1.10
   3   6   7   19.90    0.90
   3   6   7   18.00    0.70
  -4  -6  -7    9.30    0.60
   4   6   7    9.50    0.70
   4   6   7   10.50    0.50
   2  -7  -7    2.50    0.70
   2  -7  -7    3.70    0.40
  -2   7   7    4.10    0.30
  -2   7   7    4.50    0.90
  -2   7   7    3.40    0.50
   1  -7  -7   45.50    1.60
   1  -7  -7   45.70    2.00
  -1   7   7   46.70    1.80
  -1   7   7   46.60    1.50
   0  -7  -7   73.89    2.30
   0  -7  -7   69.39    2.70
   0   7   7   74.49    2.20
   0   7   7   75.59    2.50
   1   7   7   29.20    1.00
   1   7   7   28.50    1.20
  -2  -7  -7    0.20    0.20
  -2  -7  -7    0.40    0.30
   2   7   7   -0.10    0.10
   2   7   7    0.30    0.20
  -3  -7  -7    5.80    0.60
  -3  -7  -7    6.60    0.50
  -3  -7  -7    5.10    0.40
   3   7   7    5.30    0.50
   3   7   7    6.40    0.30
  -4  -7  -7    5.70    0.50
   4   7   7    5.60    0.40
   4   7   7    5.20    0.60
   1  -8  -7    0.50    0.20
   1  -8  -7   -0.10    0.40
  -1   8   7    0.60    0.20
  -1   8   7    0.20    0.60
  -1   8   7    0.60    0.30
   0  -8  -7    4.80    0.40
   0  -8  -7    3.30    0.80
   0   8   7    5.20    0.50
   0   8   7    5.00    0.30
  -1  -8  -7   12.10    0.90
  -1  -8  -7   12.10    0.60
   1   8   7   12.30    0.60
  -2  -8  -7    0.20    0.40
  -2  -8  -7   -0.20    0.20
   2   8   7    0.20    0.10
   3   8   7   -0.10    0.30
   3   8   7    0.00    0.20
   1   6  -8    0.30    0.20
   1   6  -8    0.00    0.20
  -1  -6   8    0.00    0.70
  -1  -6   8    0.60    0.30
   0   6  -8   25.00    1.10
   0   6  -8   23.80    0.90
   0  -6   8   25.50    1.30
   0  -6   8   23.70    1.80
   2   5  -8    1.40    0.30
   2   5  -8    1.20    0.20
  -2  -5   8    1.10    0.80
  -2  -5   8    1.70    0.70
   1   5  -8   10.10    0.60
   1   5  -8   10.90    0.70
  -1  -5   8   11.10    1.30
  -1  -5   8   10.80    0.80
   0   5  -8    2.90    0.40
   0  -5   8    2.00    0.80
   0  -5   8    3.30    0.50
  -1   5  -8    7.00    0.60
  -1   5  -8    7.20    0.80
   1  -5   8    7.30    1.20
   1  -5   8    8.00    0.60
  -2   5  -8    0.90    0.30
  -2   5  -8    0.50    0.20
   2  -5   8    1.40    0.40
   2  -5   8    1.30    0.70
   3   4  -8   38.70    1.70
  -3  -4   8   42.10    1.90
  -3  -4   8   45.50    2.70
   2   4  -8    0.10    0.20
   2   4  -8    0.10    0.20
  -2  -4   8    0.20    0.20
  -2  -4   8    0.50    0.60
   1   4  -8    2.30    0.20
   1   4  -8    1.40    0.30
  -1  -4   8    2.20    0.50
  -1  -4   8    2.40    0.80
   0   4  -8   34.10    1.10
   0   4  -8   33.70    1.30
   0  -4   8   36.40    2.10
   0  -4   8   35.00    1.50
  -1   4  -8    2.50    0.30
  -1   4  -8    2.20    0.40
   1  -4   8    1.90    0.40
   1  -4   8    1.60    0.70
  -2   4  -8    7.40    0.60
  -2   4  -8    7.00    0.40
   2  -4   8    8.20    1.10
   2  -4   8    7.20    0.60
   2  -4   8    7.50    0.40
  -3   4  -8    0.80    0.30
  -3   4  -8    0.20    0.20
   3  -4   8    0.70    0.30
   3  -4   8    0.60    0.20
   4   3  -8    9.90    0.50
  -4  -3   8    7.70    1.50
  -4  -3   8   10.90    0.90
   3   3  -8    6.50    0.40
   3   3  -8    6.80    0.50
  -3  -3   8    7.00    1.20
  -3  -3   8    6.40    0.60
   2   3  -8    1.10    0.30
   2   3  -8    1.50    0.20
  -2  -3   8    1.20    0.40
  -2  -3   8    1.40    0.80
   1   3  -8    5.30    0.30
   1   3  -8    5.50    0.40
  -1  -3   8    5.50    1.00
  -1  -3   8    4.70    0.50
   0   3  -8   85.99    2.50
   0   3  -8   84.69    2.80
   0  -3   8   86.29    3.60
   0  -3   8   88.39    3.00
   1  -3   8  206.08    6.90
   1  -3   8  206.38    6.20
  -2   3  -8    7.40    0.40
  -2   3  -8    7.00    0.50
   2  -3   8    8.20    0.50
   2  -3   8    7.70    0.90
   2  -3   8    8.20    0.60
   2  -3   8    8.40    0.40
  -3   3  -8    1.10    0.20
  -3   3  -8    0.70    0.30
   3  -3   8    1.30    0.40
   3  -3   8    0.60    0.20
   4   2  -8    1.10    0.30
   4   2  -8    0.60    0.20
  -4  -2   8    1.20    0.90
  -4  -2   8    1.00    0.40
   3   2  -8    1.70    0.30
   3   2  -8    1.50    0.20
  -3  -2   8    1.90    0.40
  -3  -2   8    1.30    0.80
   2   2  -8    1.00    0.20
   2   2  -8    1.20    0.30
  -2  -2   8    0.90    0.30
  -2  -2   8    1.50    0.60
   1   2  -8    4.20    0.40
   1   2  -8    3.80    0.30
  -1  -2   8    4.30    0.80
  -1  -2   8    3.90    0.40
   0   2  -8   25.30    0.80
   0   2  -8   24.90    1.00
   0  -2   8   24.80    1.10
   0  -2   8   23.40    1.60
  -1   2  -8   54.99    1.70
  -1   2  -8   50.89    1.90
   1  -2   8   54.59    2.70
   1  -2   8   56.19    2.00
   2  -2   8    9.20    0.40
   2  -2   8   10.30    0.60
  -3   2  -8   16.90    0.70
  -3   2  -8   15.80    0.90
  -4   2  -8    3.30    0.30
   4  -2   8    4.50    0.30
   4  -2   8    4.00    0.50
   4   1  -8   72.29    2.10
   4   1  -8   69.29    2.30
  -4  -1   8   68.89    2.90
  -4  -1   8   73.89    3.60
   3   1  -8    1.60    0.30
   3   1  -8    1.80    0.20
  -3  -1   8    1.00    0.70
  -3  -1   8    1.70    0.40
   2   1  -8    5.20    0.40
   2   1  -8    4.90    0.30
  -2  -1   8    4.80    0.50
  -2  -1   8    4.10    0.90
   1   1  -8    4.40    0.30
   1   1  -8    4.70    0.40
  -1  -1   8    3.70    0.40
  -1  -1   8    3.40    0.80
   0   1  -8    7.80    0.40
   0   1  -8    8.30    0.50
   0  -1   8    8.00    0.60
   0  -1   8    8.40    0.90
  -1   1  -8   12.30    0.50
  -1   1  -8   10.90    0.60
   1  -1   8   12.20    1.00
   1  -1   8   11.50    0.40
   1  -1   8   12.00    0.60
   1  -1   8   12.30    0.70
  -2   1  -8    1.50    0.30
  -2   1  -8    1.90    0.20
   2  -1   8    2.30    0.20
   2  -1   8    2.90    0.40
  -3   1  -8   49.90    1.90
  -3   1  -8   52.59    1.60
  -4   1  -8    4.40    0.50
   4  -1   8    3.80    0.30
   4  -1   8    4.80    0.50
   4   0  -8   28.30    1.10
   4   0  -8   28.90    0.90
  -4   0   8   29.50    2.10
  -4   0   8   29.50    2.20
   3   0  -8   72.29    2.30
  -3   0   8   70.49    2.70
  -3   0   8   71.09    3.50
   2   0  -8   13.50    0.50
   2   0  -8   13.60    0.60
  -2   0   8   10.80    1.20
  -2   0   8   12.30    0.80
   1   0  -8   30.10    1.10
   1   0  -8   30.70    1.00
  -1   0   8   29.50    1.80
  -1   0   8   29.10    1.30
   0   0  -8   21.60    0.70
   0   0  -8   21.80    0.90
   0   0   8   21.70    0.80
   0   0   8   23.60    1.50
   0   0   8   21.50    1.00
   0   0   8   22.90    0.70
  -1   0  -8   14.40    0.70
  -1   0  -8   13.40    0.50
   1   0   8   13.90    1.10
   1   0   8   13.80    0.70
   1   0   8   14.50    0.60
  -2   0  -8   48.90    1.50
  -2   0  -8   46.80    1.70
   2   0   8   50.59    1.70
   2   0   8   50.59    1.50
  -3   0  -8    1.50    0.20
  -3   0  -8    1.50    0.30
  -4   0  -8    3.00    0.40
  -4   0  -8    3.30    0.30
   4   0   8    2.80    0.30
   4   0   8    2.80    0.40
   4  -1  -8    2.30    0.30
   4  -1  -8    1.80    0.70
   4  -1  -8    1.50    0.40
   3  -1  -8  102.89    3.60
   3  -1  -8  103.39    4.40
  -3   1   8  118.79    3.20
   2  -1  -8  179.58    5.00
  -2   1   8  158.98    4.80
  -2   1   8  172.08    6.20
  -2   1   8  166.98    5.00
  -2   1   8  171.18    5.30
   1  -1  -8   13.30    0.80
   1  -1  -8   14.50    0.50
   1  -1  -8   15.80    1.20
   1  -1  -8   15.10    0.60
  -1   1   8   14.20    0.60
  -1   1   8   14.70    0.50
  -1   1   8   13.70    1.20
  -1   1   8   14.90    0.90
   0  -1  -8    5.00    0.80
   0  -1  -8    3.80    0.40
   0  -1  -8    4.40    0.40
   0   1   8    4.60    0.40
   0   1   8    2.90    0.70
   0   1   8    3.70    0.40
   0   1   8    3.70    0.20
  -1  -1  -8    0.30    0.20
  -1  -1  -8    0.20    0.10
  -1  -1  -8   -0.20    0.20
  -1  -1  -8    0.00    0.40
   1   1   8    0.10    0.20
   1   1   8    0.40    0.10
  -2  -1  -8    1.50    0.30
  -2  -1  -8    1.70    0.20
   2   1   8    1.70    0.20
   2   1   8    1.80    0.30
  -3  -1  -8    6.50    0.40
  -3  -1  -8    5.10    0.50
  -4  -1  -8    0.90    0.30
  -4  -1  -8    1.00    0.20
   4   1   8    0.60    0.30
   4   1   8    0.30    0.20
  -5  -1  -8    1.00    0.30
   5   1   8    0.50    0.30
   5   1   8    0.40    0.20
   4  -2  -8    6.40    0.60
   4  -2  -8    6.20    1.10
   3  -2  -8   15.10    1.40
   3  -2  -8   14.00    0.90
  -3   2   8   14.60    1.20
  -3   2   8   14.70    0.80
  -3   2   8   14.20    0.60
  -2   2   8  171.78    5.20
  -2   2   8  175.68    4.90
   1  -2  -8   23.00    0.90
   1  -2  -8   22.40    1.50
   1  -2  -8   21.30    1.00
  -1   2   8   22.10    0.70
  -1   2   8   21.40    0.90
   0  -2  -8    7.90    0.80
   0  -2  -8    7.20    0.50
   0  -2  -8    7.00    0.40
   0   2   8    7.30    0.50
   0   2   8    7.30    0.30
  -1  -2  -8   14.90    1.00
  -1  -2  -8   14.40    0.70
  -1  -2  -8   15.60    0.70
   1   2   8   15.40    0.60
   1   2   8   15.30    0.70
  -2  -2  -8   51.79    1.80
  -2  -2  -8   51.69    2.20
  -2  -2  -8   56.29    1.70
  -2  -2  -8   55.49    1.90
   2   2   8   57.89    1.70
   2   2   8   56.69    1.90
  -3  -2  -8   25.50    1.10
  -3  -2  -8   24.80    0.90
  -4  -2  -8   12.30    0.70
   4   2   8   11.20    0.70
   4   2   8   11.30    0.50
  -5  -2  -8    2.10    0.40
   5   2   8    1.80    0.30
   5   2   8    1.80    0.40
   4  -3  -8    1.90    0.70
   4  -3  -8    0.90    0.30
  -4   3   8    0.90    0.20
  -4   3   8    0.90    0.80
  -4   3   8    0.80    0.30
   3  -3  -8   17.40    1.00
   3  -3  -8   17.80    1.40
   2  -3  -8   10.00    0.70
   2  -3  -8   10.50    1.10
  -2   3   8    9.90    0.60
  -2   3   8   10.10    0.40
   1  -3  -8    2.80    0.70
   1  -3  -8    3.20    0.40
  -1   3   8    3.30    0.40
  -1   3   8    3.60    0.20
   0  -3  -8   49.80    1.60
   0  -3  -8   47.60    2.20
   0  -3  -8   49.10    1.70
   0   3   8   49.70    1.70
   0   3   8   48.30    1.50
  -1  -3  -8    0.00    0.30
  -1  -3  -8    0.40    0.20
  -1  -3  -8    0.40    0.20
   1   3   8    0.50    0.10
   1   3   8    0.30    0.20
  -2  -3  -8    9.60    0.40
  -2  -3  -8    8.80    0.50
  -2  -3  -8    9.50    0.60
  -2  -3  -8    9.30    0.50
  -2  -3  -8    9.60    1.00
  -2  -3  -8   10.30    0.70
   2   3   8    8.00    0.50
   2   3   8    8.50    0.40
  -3  -3  -8    6.90    0.50
   3   3   8    6.80    0.40
   3   3   8    7.40    0.50
  -4  -3  -8    6.30    0.50
   4   3   8    6.90    0.40
   4   3   8    6.50    0.60
  -5  -3  -8    0.60    0.30
   5   3   8    0.60    0.30
   5   3   8    1.00    0.20
   3  -4  -8    0.90    0.70
   3  -4  -8    2.70    0.80
  -3   4   8    1.50    0.20
  -3   4   8    1.70    0.70
  -3   4   8    1.30    0.40
   2  -4  -8    0.90    0.50
   2  -4  -8    0.30    0.20
   0  -4  -8   25.80    1.00
   0  -4  -8   25.30    1.40
   0   4   8   25.20    0.80
   0   4   8   24.20    1.00
   1   4   8    4.80    0.30
   1   4   8    4.70    0.40
  -2  -4  -8    4.00    0.40
  -2  -4  -8    4.00    0.50
  -2  -4  -8    4.20    0.30
  -3  -4  -8   12.10    0.70
   3   4   8   10.70    0.50
   3   4   8   11.40    0.70
  -4  -4  -8   20.80    1.00
   4   4   8   18.50    0.70
   4   4   8   20.10    1.00
   3  -5  -8    1.20    0.60
   3  -5  -8    0.40    0.30
  -3   5   8    0.50    0.30
  -3   5   8    0.80    1.20
  -3   5   8    1.10    0.30
   2  -5  -8    9.90    0.70
   2  -5  -8   11.70    1.10
  -2   5   8   12.10    1.20
  -2   5   8   10.40    0.50
  -2   5   8    9.60    0.70
   1  -5  -8    8.10    0.90
   1  -5  -8    7.40    0.50
  -1   5   8    7.50    0.50
  -1   5   8    8.40    0.40
   0  -5  -8    1.50    0.50
   0  -5  -8    1.40    0.20
  -1  -5  -8    0.80    0.20
  -1  -5  -8    1.00    0.40
   1   5   8    0.90    0.20
   1   5   8    0.80    0.20
  -2  -5  -8    2.90    0.30
  -2  -5  -8    1.90    0.40
  -2  -5  -8    3.40    0.30
  -3  -5  -8   13.60    0.60
  -3  -5  -8   14.70    0.80
   3   5   8   14.60    0.80
   3   5   8   14.80    0.60
  -4  -5  -8   15.90    0.80
   4   5   8   14.90    0.60
   2  -6  -8   19.40    1.40
   2  -6  -8   17.70    0.90
  -2   6   8   18.20    1.20
  -2   6   8   16.20    1.40
  -2   6   8   19.60    0.70
   1  -6  -8    3.00    0.40
   1  -6  -8    2.90    0.70
  -1   6   8    2.90    0.30
  -1   6   8    2.70    0.40
   0  -6  -8    3.50    0.40
   0  -6  -8    3.60    0.60
   0   6   8    4.10    0.30
   0   6   8    4.00    0.40
  -1  -6  -8    1.00    0.20
  -1  -6  -8    1.00    0.40
   1   6   8    1.60    0.30
  -2  -6  -8    2.00    0.40
  -2  -6  -8    2.10    0.30
   2   6   8    1.90    0.20
   2   6   8    1.50    0.30
  -3  -6  -8    8.60    0.60
  -3  -6  -8    7.20    0.40
  -3  -6  -8    8.70    0.60
   3   6   8    8.20    0.50
   3   6   8    7.80    0.60
  -4  -6  -8   16.20    0.90
   4   6   8   15.40    0.90
   4   6   8   16.00    0.70
   1  -7  -8   10.70    1.00
   1  -7  -8   10.80    0.70
  -1   7   8   10.70    0.70
  -1   7   8   11.60    0.50
   0  -7  -8   33.40    1.70
   0  -7  -8   35.20    1.30
   0   7   8   37.70    1.20
  -1  -7  -8    5.70    0.40
  -1  -7  -8    5.70    0.70
   1   7   8    5.80    0.50
   2   7   8    6.50    0.40
  -3  -7  -8   10.10    0.60
  -3  -7  -8    8.40    0.50
  -3  -7  -8    8.40    0.80
   3   7   8    9.60    0.50
   3   7   8   10.40    0.70
   2   4  -9    4.60    0.30
   2   4  -9    5.80    0.50
  -2  -4   9    4.60    0.70
  -2  -4   9    3.60    1.10
   1   4  -9    7.50    0.40
   1   4  -9    6.00    0.60
  -1  -4   9    7.70    0.70
  -1  -4   9    5.90    1.10
   0   4  -9   76.69    2.30
   0   4  -9   65.69    2.90
   0  -4   9   77.79    2.70
   0  -4   9   76.29    3.50
  -1   4  -9   28.60    1.30
  -1   4  -9   29.10    1.00
   1  -4   9   29.60    1.30
   1  -4   9   29.40    1.90
  -2   4  -9    1.10    0.20
  -2   4  -9    1.20    0.30
   2  -4   9    0.90    0.70
   2  -4   9    1.10    0.30
   3   3  -9   14.20    0.60
   3   3  -9   13.20    0.80
  -3  -3   9   14.30    1.00
  -3  -3   9   13.80    1.60
   2   3  -9    1.90    0.30
   2   3  -9    2.30    0.30
  -2  -3   9    2.00    0.50
  -2  -3   9    1.70    0.80
   1   3  -9    0.50    0.20
   1   3  -9    0.60    0.20
  -1  -3   9    1.80    0.80
  -1  -3   9    0.80    0.30
   0   3  -9   12.00    0.70
   0   3  -9   11.70    0.50
   0  -3   9   12.00    1.30
   0  -3   9   11.40    0.80
  -1   3  -9   25.30    1.20
  -1   3  -9   28.50    1.00
   1  -3   9   27.60    1.80
   1  -3   9   26.60    1.20
  -2   3  -9   19.00    0.80
  -2   3  -9   16.80    1.30
   2  -3   9   18.40    1.40
   2  -3   9   22.20    1.00
   2  -3   9   19.60    0.70
   3   2  -9   12.20    0.50
   3   2  -9   11.00    0.70
  -3  -2   9   12.60    1.50
  -3  -2   9   12.90    0.90
   2   2  -9   60.89    2.00
   2   2  -9   60.79    1.80
  -2  -2   9   60.99    3.20
  -2  -2   9   57.09    2.30
   1   2  -9    1.60    0.30
   1   2  -9    1.80    0.20
  -1  -2   9    1.30    0.40
  -1  -2   9    2.20    0.80
   0   2  -9    4.70    0.30
   0   2  -9    5.30    0.40
   0  -2   9    4.30    0.50
   0  -2   9    4.40    0.90
  -1   2  -9    5.10    0.40
  -1   2  -9    4.30    0.50
   1  -2   9    4.80    0.50
   1  -2   9    4.60    0.30
   1  -2   9    5.10    1.00
  -2   2  -9    9.50    0.50
  -2   2  -9    8.30    0.60
   2  -2   9   10.30    0.40
   2  -2   9   10.60    0.60
  -3   2  -9   18.40    1.00
  -3   2  -9   18.20    0.80
   3  -2   9   18.30    0.90
   3  -2   9   18.50    0.70
   3   1  -9    6.80    0.50
   3   1  -9    7.10    0.40
  -3  -1   9    7.40    1.50
   2   1  -9   13.40    0.70
   2   1  -9   14.20    0.60
  -2  -1   9   14.10    1.40
  -2  -1   9   15.40    1.00
   1   1  -9   24.00    1.00
   1   1  -9   24.80    0.80
  -1  -1   9   22.80    1.70
  -1  -1   9   23.10    1.20
   0   1  -9    3.20    0.40
   0   1  -9    3.40    0.30
   0  -1   9    5.10    1.00
   0  -1   9    3.50    0.50
  -1   1  -9    0.70    0.30
  -1   1  -9    0.60    0.20
   1  -1   9    0.80    0.30
   1  -1   9    0.60    0.60
   1  -1   9    0.80    0.20
  -2   1  -9    2.30    0.40
  -2   1  -9    1.50    0.20
   2  -1   9    2.60    0.40
   2  -1   9    1.90    0.40
   2  -1   9    2.50    0.20
  -3   1  -9   23.80    0.90
  -3   1  -9   23.50    1.10
   3  -1   9   25.10    0.80
   3  -1   9   23.70    1.10
   3   0  -9    8.10    0.40
   3   0  -9    7.60    0.50
  -3   0   9    6.00    0.80
   2   0  -9   10.70    0.40
   2   0  -9   11.00    0.60
  -2   0   9   10.20    1.20
  -2   0   9    8.80    0.80
   1   0  -9    0.30    0.20
   1   0  -9    0.30    0.10
  -1   0   9   -0.10    0.20
  -1   0   9    0.10    0.50
   0   0  -9   14.20    0.60
   0   0  -9   13.70    0.70
   0   0   9   15.40    1.30
   0   0   9   13.60    0.80
   0   0   9   14.20    0.70
   0   0   9   13.40    0.50
  -1   0  -9   30.10    1.20
  -1   0  -9   31.60    1.00
   1   0   9   32.20    1.80
   1   0   9   32.20    1.00
   1   0   9   31.20    1.40
   1   0   9   31.50    1.20
  -2   0  -9    0.70    0.20
  -2   0  -9    0.80    0.30
   2   0   9    0.70    0.20
   2   0   9    0.80    0.20
  -3   0  -9    8.90    0.50
  -3   0  -9    8.30    0.60
   3   0   9    8.80    0.40
   3   0   9    8.20    0.60
  -4   0  -9    0.70    0.30
  -4   0  -9    0.70    0.20
   4   0   9    1.00    0.20
   3  -1  -9   16.10    1.90
   3  -1  -9   18.30    1.40
   3  -1  -9   18.70    0.80
   2  -1  -9   59.59    1.90
   2  -1  -9   57.59    2.20
   2  -1  -9   54.89    2.80
   1  -1  -9    8.00    0.40
   1  -1  -9    8.60    0.50
  -1   1   9    8.40    0.40
   0  -1  -9    3.10    0.30
   0  -1  -9    2.70    0.70
   0  -1  -9    2.70    0.40
   0  -1  -9    2.50    0.20
   0   1   9    2.50    0.20
   0   1   9    3.10    0.40
  -1  -1  -9   35.80    1.80
  -1  -1  -9   36.20    2.10
  -1  -1  -9   35.90    1.20
  -1  -1  -9   34.90    1.40
   1   1   9   36.70    1.10
   1   1   9   37.60    1.30
  -2  -1  -9    7.10    0.50
  -2  -1  -9    7.10    0.40
  -3  -1  -9    6.40    0.60
  -3  -1  -9    6.80    0.40
   3   1   9    6.10    0.60
   3   1   9    6.50    0.40
  -4  -1  -9    6.90    0.50
  -4  -1  -9    6.00    0.70
   4   1   9    6.40    0.50
   3  -2  -9    2.10    0.50
   3  -2  -9    4.40    0.90
   2  -2  -9   12.30    0.80
   2  -2  -9   12.70    1.30
  -2   2   9   13.50    0.70
  -2   2   9   13.50    0.50
  -1   2   9    7.30    0.50
  -1   2   9    6.50    0.30
   0  -2  -9    2.90    0.30
   0  -2  -9    2.80    0.60
   0  -2  -9    2.70    0.40
   0   2   9    2.60    0.20
   0   2   9    3.50    0.40
  -1  -2  -9    2.50    0.40
  -1  -2  -9    2.20    0.20
  -1  -2  -9    2.30    0.40
  -1  -2  -9    2.60    0.70
   1   2   9    2.90    0.40
   1   2   9    2.30    0.20
  -2  -2  -9    5.80    0.40
  -2  -2  -9    5.00    0.30
  -2  -2  -9    4.10    0.50
  -3  -2  -9   96.39    3.30
  -3  -2  -9  100.49    3.00
   3   2   9  102.79    3.00
   3   2   9  102.59    3.20
  -4  -2  -9   13.30    0.90
   4   2   9    9.70    1.00
   4   2   9   11.70    0.50
   3  -3  -9    1.60    0.70
   3  -3  -9    1.40    0.40
  -3   3   9    1.00    0.20
  -3   3   9    1.00    0.40
  -3   3   9    0.70    0.70
   2  -3  -9   25.80    1.20
   2  -3  -9   26.90    1.80
   1  -3  -9  104.99    4.10
   1  -3  -9  102.39    3.40
   0  -3  -9   17.00    1.30
   0  -3  -9   15.90    0.80
  -1  -3  -9    9.60    0.90
  -1  -3  -9    9.00    0.60
  -1  -3  -9    9.60    0.60
  -2  -3  -9   14.30    0.80
  -2  -3  -9   14.80    0.60
  -2  -3  -9   13.40    0.60
   2   3   9   14.10    0.60
   2   3   9   14.40    0.70
  -3  -3  -9   57.99    2.00
   3   3   9   55.19    2.00
   3   3   9   55.49    1.70
  -4  -3  -9   17.50    1.00
   4   3   9   17.80    1.00
   4   3   9   18.60    0.70
   2  -4  -9   11.20    1.60
   2  -4  -9    7.60    0.60
  -2   4   9    9.60    0.40
  -2   4   9    8.50    0.60
   1  -4  -9   48.90    1.80
   1  -4  -9   48.90    2.40
  -1   4   9   47.40    1.70
  -1   4   9   47.90    1.50
   0   4   9   26.10    0.90
   0   4   9   26.40    1.10
  -1  -4  -9    8.50    0.90
  -1  -4  -9    9.40    0.60
   1   4   9    8.90    0.40
   1   4   9    9.60    0.60
  -2  -4  -9    5.40    0.70
  -2  -4  -9    5.10    0.40
  -2  -4  -9    4.90    0.40
   2   4   9    5.00    0.30
   2   4   9    5.10    0.50
  -3  -4  -9    0.90    0.30
   3   4   9    0.90    0.30
   3   4   9    1.00    0.20
  -4  -4  -9   11.20    0.70
   4   4   9   10.60    0.70
   4   4   9   13.10    0.60
   2  -5  -9   16.30    0.90
   2  -5  -9   14.80    1.30
  -2   5   9   14.60    1.00
   1  -5  -9    9.80    1.00
   1  -5  -9   10.40    0.70
  -1   5   9    9.90    0.70
  -1   5   9   10.30    0.50
   0  -5  -9    3.90    0.70
   0  -5  -9    2.70    0.40
   0   5   9    3.00    0.30
   0   5   9    3.30    0.40
  -1  -5  -9   20.10    1.20
  -1  -5  -9   20.50    0.90
   1   5   9   21.80    1.00
   1   5   9   22.50    0.80
  -2  -5  -9    0.40    0.30
  -2  -5  -9    0.50    0.20
  -2  -5  -9    0.30    0.20
   2   5   9    0.10    0.20
   2   5   9    0.00    0.10
  -3  -5  -9    3.30    0.40
   3   5   9    2.60    0.40
   3   5   9    3.10    0.30
   1  -6  -9    1.60    0.30
   1  -6  -9    1.00    0.60
  -1   6   9    1.60    0.40
  -1   6   9    1.50    0.20
   0  -6  -9    0.30    0.20
   0  -6  -9    0.20    0.50
   0   6   9    0.30    0.20
  -1  -6  -9    3.00    0.40
  -1  -6  -9    2.80    0.60
   1   6   9    3.60    0.40
   1   6   9    3.30    0.70
  -2  -6  -9    5.40    0.40
  -2  -6  -9    5.50    0.60
   2   6   9    6.20    0.40
   2   6   9    6.00    0.50
  -3  -6  -9    1.20    0.20
  -3  -6  -9    1.40    0.40
  -3  -6  -9    0.70    0.40
   3   6   9    1.20    0.40
  -1  -7  -9    5.20    0.80
  -1  -7  -9    6.50    0.50
   1   7   9    6.50    0.40
   1   7   9    5.80    0.50
   1   3 -10    0.80    0.20
   1   3 -10    0.80    0.30
  -1  -3  10    0.80    0.40
   0   3 -10    0.10    0.20
   0   3 -10    0.10    0.20
   0  -3  10    0.10    0.30
   0  -3  10    0.10    0.60
  -1   3 -10    2.80    0.50
  -1   3 -10    3.50    0.40
   1  -3  10    4.30    1.10
   1  -3  10    4.00    0.60
   2   2 -10    5.50    0.60
  -2  -2  10    6.00    0.70
  -2  -2  10    5.20    1.20
   1   2 -10    0.40    0.20
   1   2 -10    0.50    0.30
  -1  -2  10    0.50    0.30
  -1  -2  10    0.30    0.70
   0   2 -10    5.90    0.50
   0   2 -10    4.90    0.40
   0  -2  10    5.30    1.10
   0  -2  10    5.40    0.50
  -1   2 -10   37.00    1.30
   1  -2  10   38.60    1.60
   1  -2  10   40.60    2.20
  -2   2 -10   36.50    1.50
  -2   2 -10   38.50    1.30
   2  -2  10   36.30    1.20
   2  -2  10   34.80    1.50
   2   1 -10    2.50    0.40
   2   1 -10    2.50    0.30
  -2  -1  10    3.20    1.00
   1   1 -10    0.10    0.20
   1   1 -10    0.30    0.20
  -1  -1  10    0.00    0.60
  -1  -1  10    0.50    0.30
   0   1 -10    4.50    0.30
   0   1 -10    3.30    0.40
   0  -1  10    4.50    0.60
   0  -1  10    3.80    0.90
  -1   1 -10   20.20    1.00
  -1   1 -10   21.30    0.80
   1  -1  10   21.00    0.70
   1  -1  10   20.70    1.00
   1  -1  10   20.70    1.50
   1  -1  10   20.90    0.90
  -2   1 -10   33.70    1.90
  -2   1 -10   28.10    1.20
   2  -1  10   29.00    1.20
   2  -1  10   30.50    1.00
   2   0 -10    2.30    0.40
   2   0 -10    2.60    0.30
  -2   0  10    2.80    0.60
   1   0 -10    1.30    0.30
   1   0 -10    0.90    0.20
  -1   0  10    0.80    0.40
  -1   0  10    0.70    0.70
   0   0 -10    5.30    0.40
   0   0 -10    4.50    0.50
   0   0  10    4.50    0.30
   0   0  10    4.90    0.50
   0   0  10    5.00    1.00
  -1   0 -10    9.70    1.10
  -1   0 -10   10.80    0.70
  -1   0 -10   10.00    0.70
  -1   0 -10   10.00    0.50
   1   0  10   10.10    0.40
   1   0  10    9.60    0.60
   1   0  10   10.50    0.70
   1   0  10    9.50    1.20
  -2   0 -10   10.10    0.50
  -2   0 -10    9.80    0.70
  -2   0 -10   11.20    0.60
   2   0  10   10.40    0.60
   2   0  10    9.60    0.50
  -3   0 -10    3.30    0.30
  -3   0 -10    3.20    0.50
   3   0  10    3.20    0.30
   3   0  10    3.20    0.50
   2  -1 -10   38.20    1.80
   2  -1 -10   40.40    1.40
   1  -1 -10    6.50    1.10
   1  -1 -10   10.20    0.60
   1  -1 -10    9.80    0.40
   1  -1 -10    7.20    0.70
  -1   1  10    8.60    0.60
  -1   1  10    9.20    0.40
   0  -1 -10   11.80    0.50
   0  -1 -10   11.40    0.70
   0   1  10   12.20    0.50
   0   1  10   12.30    0.70
  -1  -1 -10   15.80    0.80
  -1  -1 -10   14.70    1.30
  -1  -1 -10   14.40    0.60
  -1  -1 -10   13.80    0.80
  -2  -1 -10    7.20    0.60
  -2  -1 -10    8.50    0.50
  -2  -1 -10    6.80    0.40
   2   1  10    7.20    0.60
   2   1  10    7.90    0.40
  -3  -1 -10   17.10    1.40
  -3  -1 -10   16.30    0.90
   3   1  10   16.30    0.90
   3   1  10   16.10    0.70
   2  -2 -10   51.89    2.60
   2  -2 -10   47.70    2.70
   1  -2 -10   36.10    1.30
   1  -2 -10   35.10    1.50
   1  -2 -10   33.80    2.10
   0  -2 -10    5.00    0.40
  -1  -2 -10    3.10    0.30
  -1  -2 -10    3.70    0.80
  -1  -2 -10    3.70    0.40
  -1  -2 -10    3.60    0.50
   1   2  10    4.30    0.50
   1   2  10    3.30    0.30
  -2  -2 -10    1.60    0.30
  -2  -2 -10    1.50    0.40
   2   2  10    1.60    0.20
   2   2  10    1.60    0.40
  -3  -2 -10    3.60    0.30
  -3  -2 -10    3.80    0.50
   3   2  10    4.00    0.50
   3   2  10    4.30    0.60
   2  -3 -10   13.00    0.90
   2  -3 -10   11.40    1.30
  -2   3  10   10.60    0.70
  -2   3  10   11.60    0.50
   1  -3 -10   46.80    2.40
   1  -3 -10   45.40    1.80
  -1   3  10   43.50    1.70
  -1   3  10   46.10    1.40
   0  -3 -10   27.50    1.80
   0  -3 -10   25.10    1.00
   0  -3 -10   25.50    1.20
   0   3  10   25.70    0.90
   0   3  10   26.50    1.10
  -1  -3 -10   -0.10    0.20
  -1  -3 -10   -0.10    0.50
  -1  -3 -10    0.10    0.20
   1   3  10    0.10    0.20
   1   3  10    0.10    0.10
  -2  -3 -10    9.20    0.90
  -2  -3 -10   11.50    0.60
  -2  -3 -10    9.20    0.60
  -2  -3 -10    9.50    0.50
   2   3  10   10.30    0.50
   2   3  10   10.10    0.60
  -3  -3 -10   21.90    1.10
   3   3  10   21.30    0.80
   3   3  10   21.70    1.00
   1  -4 -10   12.40    0.80
   1  -4 -10   11.80    1.20
  -1   4  10   13.40    0.80
  -1   4  10   13.20    0.50
   0  -4 -10    0.30    0.20
   0  -4 -10    0.30    0.50
   0   4  10    0.00    0.20
   0   4  10    0.60    0.20
  -1  -4 -10   20.00    0.90
   1   4  10   21.00    0.70
   1   4  10   20.50    0.90
  -2  -4 -10    2.60    0.40
  -2  -4 -10    3.50    0.60
  -2  -4 -10    2.60    0.30
   2   4  10    4.30    0.60
  -3  -4 -10    5.20    0.50
   3   4  10    4.80    0.50
   3   4  10    4.60    0.40
   0  -5 -10   18.30    0.90
   0  -5 -10   18.60    1.40
   0   5  10   20.00    1.20
   0   5  10   18.10    0.70
  -1  -5 -10   10.40    1.00
  -1  -5 -10   11.00    0.60
   1   5  10   12.70    0.80
   1   5  10   11.20    0.50
  -2  -5 -10    2.10    0.30
  -2  -5 -10    2.20    0.40
  -2  -5 -10    1.40    0.50
   2   5  10    1.90    0.20
   2   5  10    1.80    0.40
   0   0 -11   11.00    1.40
   0   0 -11   10.50    0.50
   0   0 -11   10.70    0.70
   0   0  11    9.30    1.50
   0   0  11   10.10    0.80
  -1   0 -11    0.20    0.20
   1   0  11    0.10    0.30
   1   0  11   -0.10    0.20
   0  -1 -11    1.70    0.30
   0  -1 -11    2.20    1.00
   0  -1 -11    2.60    0.50
   0  -1 -11    2.00    0.40
   0   1  11    1.90    0.40
   0   1  11    2.00    0.20
  -1  -1 -11    2.50    0.40
  -1  -1 -11    3.00    0.30
   1   1  11    3.60    0.50
   1   1  11    3.10    0.30
   0  -2 -11    6.50    0.50
   0  -2 -11    6.10    0.60
   0  -2 -11    8.20    1.20
   0   2  11    6.90    0.60
   0   2  11    6.80    0.40
  -1  -2 -11    0.40    0.30
  -1  -2 -11    0.60    0.20
   1   2  11    0.30    0.30
   1   2  11    0.50    0.20
   0   0   0    0.00    0.00

_computing_structure_solution     'SHELXT 2018/2 (Sheldrick, 2018)'
;
_shelx_hkl_checksum   85520
