# Supplementary material for: Energy transfer-enabled enantioselective photocyclization using a privileged Al–salen catalyst
Source: Nat Chem. 2025 Jul 17;17(9):1383–90. doi: 10.1038/s41557-025-01857-1 (PMC12411254; doi:10.1038/s41557-025-01857-1)
Supplement: Supplementary file 4 — Crystallographic data for compound rac-2k-trans; CCDC reference 2368377. [file 41557_2025_1857_MOESM4_ESM.cif]

 
data_sad_a
 
_audit_creation_method            'SHELXL-2019/1'
_shelx_SHELXL_version_number      '2019/1'
_chemical_name_systematic         ?
_chemical_name_common             ?
_chemical_melting_point           ?
_chemical_formula_moiety          ?
_chemical_formula_sum
 'C14 H17 N O' 
_chemical_formula_weight          215.28

loop_
 _atom_type_symbol
 _atom_type_description
 _atom_type_scat_dispersion_real
 _atom_type_scat_dispersion_imag
 _atom_type_scat_source
 'C'  'C'   0.0181   0.0091
 'International Tables Vol C Tables 4.2.6.8 and 6.1.1.4'
 'H'  'H'   0.0000   0.0000
 'International Tables Vol C Tables 4.2.6.8 and 6.1.1.4'
 'N'  'N'   0.0311   0.0180
 'International Tables Vol C Tables 4.2.6.8 and 6.1.1.4'
 'O'  'O'   0.0492   0.0322
 'International Tables Vol C Tables 4.2.6.8 and 6.1.1.4'
 
_space_group_crystal_system       monoclinic
_space_group_IT_number            14
_space_group_name_H-M_alt         'P 21/c'
_space_group_name_Hall            '-P 2ybc'
 
_shelx_space_group_comment
;
The symmetry employed for this shelxl refinement is uniquely defined
by the following loop, which should always be used as a source of
symmetry information in preference to the above space-group names.
They are only intended as comments.
;
 
loop_
 _space_group_symop_operation_xyz
 'x, y, z'
 '-x, y+1/2, -z+1/2'
 '-x, -y, -z'
 'x, -y-1/2, z-1/2'
 
_cell_length_a                    12.8668(3)
_cell_length_b                    13.7860(3)
_cell_length_c                    13.9230(3)
_cell_angle_alpha                 90
_cell_angle_beta                  112.5220(10)
_cell_angle_gamma                 90
_cell_volume                      2281.33(9)
_cell_formula_units_Z             8
_cell_measurement_temperature     150(2)
_cell_measurement_reflns_used      9964
_cell_measurement_theta_min        3.72
_cell_measurement_theta_max       78.00
 
_exptl_crystal_description       'block'
_exptl_crystal_colour            'colourless'
_exptl_crystal_density_meas       ?
_exptl_crystal_density_method     ?
_exptl_crystal_density_diffrn     1.254          
_exptl_crystal_F_000              928
_exptl_transmission_factor_min    ?
_exptl_transmission_factor_max    ?
_exptl_crystal_size_max           0.170
_exptl_crystal_size_mid           0.110
_exptl_crystal_size_min           0.070
_exptl_absorpt_coefficient_mu     0.613
_shelx_estimated_absorpt_T_min    0.903
_shelx_estimated_absorpt_T_max    0.958
 _exptl_absorpt_process_details
;
 SADABS 2016/2: Krause, L., Herbst-Irmer, R., Sheldrick G.M. & Stalke D.,
 J. Appl. Cryst. 48 (2015) 3-10
;
 _exptl_absorpt_correction_type   multi-scan
 _exptl_absorpt_correction_T_max  0.7542
 _exptl_absorpt_correction_T_min  0.7016
_exptl_absorpt_special_details    ?
_diffrn_ambient_temperature       150(2)
_diffrn_radiation_wavelength      1.54178
_diffrn_radiation_type            CuK\a
_diffrn_source                    'microsource'
_diffrn_measurement_device_type   'Bruker Venture D8 with Photon III CMOS detector'
_diffrn_measurement_method        '\f and \w scans'
_diffrn_detector_area_resol_mean  ?
_diffrn_reflns_number             40747
_diffrn_reflns_av_unetI/netI      0.0154
_diffrn_reflns_av_R_equivalents   0.0313
_diffrn_reflns_limit_h_min        -15
_diffrn_reflns_limit_h_max        16
_diffrn_reflns_limit_k_min        -17
_diffrn_reflns_limit_k_max        17
_diffrn_reflns_limit_l_min        -17
_diffrn_reflns_limit_l_max        17
_diffrn_reflns_theta_min          3.719
_diffrn_reflns_theta_max          78.687
_diffrn_reflns_theta_full         67.679
_diffrn_measured_fraction_theta_max   0.987
_diffrn_measured_fraction_theta_full  0.998
_diffrn_reflns_Laue_measured_fraction_max    0.987
_diffrn_reflns_Laue_measured_fraction_full   0.998
_diffrn_reflns_point_group_measured_fraction_max   0.987
_diffrn_reflns_point_group_measured_fraction_full  0.998
_reflns_number_total              4852
_reflns_number_gt                 4260
_reflns_threshold_expression      'I > 2\s(I)'
_reflns_Friedel_coverage          0.000
_reflns_Friedel_fraction_max      .
_reflns_Friedel_fraction_full     .
 
_reflns_special_details
;
 Reflections were merged by SHELXL according to the crystal
 class for the calculation of statistics and refinement.
 
 _reflns_Friedel_fraction is defined as the number of unique
 Friedel pairs measured divided by the number that would be
 possible theoretically, ignoring centric projections and
 systematic absences.
;
 
_computing_data_collection       'Bruker APEX4 2021/10-0'					
_computing_cell_refinement       'Bruker SAINT+'					
_computing_data_reduction        'Bruker SAINT+'					
_computing_structure_solution    'SHELXT-2018/2 (Sheldrick, 2015)'
_computing_structure_refinement  'SHELXL-2019/1 (Sheldrick, 2019)'
_computing_molecular_graphics    'Bruker SHELXTL'
_computing_publication_material  'Bruker SHELXTL'
_refine_special_details           ?
_refine_ls_structure_factor_coef  Fsqd
_refine_ls_matrix_type            full
_refine_ls_weighting_scheme       calc
_refine_ls_weighting_details
'w=1/[\s^2^(Fo^2^)+(0.0603P)^2^+0.5515P] where P=(Fo^2^+2Fc^2^)/3'
_atom_sites_solution_primary      'intrinsic phasing'
_atom_sites_solution_secondary    ?
_atom_sites_solution_hydrogens    geom
_refine_ls_hydrogen_treatment     constr
_refine_ls_extinction_method      none
_refine_ls_extinction_coef        .
_refine_ls_number_reflns          4852
_refine_ls_number_parameters      291
_refine_ls_number_restraints      0
_refine_ls_R_factor_all           0.0429
_refine_ls_R_factor_gt            0.0372
_refine_ls_wR_factor_ref          0.1091
_refine_ls_wR_factor_gt           0.1015
_refine_ls_goodness_of_fit_ref    1.020
_refine_ls_restrained_S_all       1.020
_refine_ls_shift/su_max           0.001
_refine_ls_shift/su_mean          0.000
 
loop_
 _atom_site_label
 _atom_site_type_symbol
 _atom_site_fract_x
 _atom_site_fract_y
 _atom_site_fract_z
 _atom_site_U_iso_or_equiv
 _atom_site_adp_type
 _atom_site_occupancy
 _atom_site_site_symmetry_order  
 _atom_site_calc_flag
 _atom_site_refinement_flags_posn
 _atom_site_refinement_flags_adp
 _atom_site_refinement_flags_occupancy
 _atom_site_disorder_assembly
 _atom_site_disorder_group
O1 O 0.30358(6) 0.60989(6) 0.55923(6) 0.03124(19) Uani 1 1 d . . . . .
O2 O 0.64808(6) 0.37642(6) 0.67900(6) 0.03312(19) Uani 1 1 d . . . . .
N1 N 0.47095(7) 0.62068(7) 0.54200(7) 0.0273(2) Uani 1 1 d . . . . .
H1 H 0.436448 0.626000 0.474112 0.033 Uiso 1 1 calc R U . . .
N2 N 0.81500(7) 0.38616(7) 0.66128(7) 0.0285(2) Uani 1 1 d . . . . .
H2 H 0.780668 0.382197 0.593268 0.034 Uiso 1 1 calc R U . . .
C1 C 0.64660(8) 0.64219(7) 0.69126(8) 0.0234(2) Uani 1 1 d . . . . .
C2 C 0.76368(9) 0.64611(8) 0.73022(8) 0.0285(2) Uani 1 1 d . . . . .
H2A H 0.804072 0.658228 0.802163 0.034 Uiso 1 1 calc R U . . .
C3 C 0.82241(9) 0.63264(9) 0.66591(9) 0.0336(2) Uani 1 1 d . . . . .
H3 H 0.902294 0.635070 0.694017 0.040 Uiso 1 1 calc R U . . .
C4 C 0.76452(10) 0.61564(9) 0.56071(9) 0.0338(3) Uani 1 1 d . . . . .
H4 H 0.804633 0.607485 0.516448 0.041 Uiso 1 1 calc R U . . .
C5 C 0.64796(9) 0.61053(8) 0.52003(8) 0.0295(2) Uani 1 1 d . . . . .
H5 H 0.608138 0.598259 0.448031 0.035 Uiso 1 1 calc R U . . .
C6 C 0.58962(8) 0.62342(7) 0.58495(8) 0.0247(2) Uani 1 1 d . . . . .
C7 C 0.57678(8) 0.66362(7) 0.75551(7) 0.0234(2) Uani 1 1 d . . . . .
C8 C 0.47265(8) 0.59594(8) 0.71460(7) 0.0247(2) Uani 1 1 d . . . . .
H8 H 0.502445 0.528135 0.723166 0.030 Uiso 1 1 calc R U . . .
C9 C 0.40739(8) 0.61038(7) 0.59914(8) 0.0253(2) Uani 1 1 d . . . . .
C10 C 0.39732(9) 0.60193(9) 0.77644(8) 0.0302(2) Uani 1 1 d . . . . .
H10A H 0.365895 0.668180 0.771128 0.036 Uiso 1 1 calc R U . . .
H10B H 0.333907 0.555849 0.747424 0.036 Uiso 1 1 calc R U . . .
C11 C 0.46535(9) 0.57746(10) 0.89015(8) 0.0342(3) Uani 1 1 d . . . . .
H11A H 0.416915 0.583528 0.930534 0.041 Uiso 1 1 calc R U . . .
H11B H 0.492133 0.509574 0.895750 0.041 Uiso 1 1 calc R U . . .
C12 C 0.56581(9) 0.64558(9) 0.93495(8) 0.0338(3) Uani 1 1 d . . . . .
H12A H 0.610659 0.626965 1.007842 0.041 Uiso 1 1 calc R U . . .
H12B H 0.538434 0.712663 0.935130 0.041 Uiso 1 1 calc R U . . .
C13 C 0.64096(9) 0.64258(8) 0.87231(8) 0.0284(2) Uani 1 1 d . . . . .
H13A H 0.676246 0.577692 0.880186 0.034 Uiso 1 1 calc R U . . .
H13B H 0.701956 0.690905 0.901331 0.034 Uiso 1 1 calc R U . . .
C14 C 0.54383(9) 0.77177(8) 0.73903(8) 0.0285(2) Uani 1 1 d . . . . .
H14A H 0.493034 0.787217 0.774339 0.043 Uiso 1 1 calc R U . . .
H14B H 0.505854 0.784917 0.664480 0.043 Uiso 1 1 calc R U . . .
H14C H 0.611687 0.811873 0.767798 0.043 Uiso 1 1 calc R U . . .
C15 C 0.99324(8) 0.36870(7) 0.80725(8) 0.0241(2) Uani 1 1 d . . . . .
C16 C 1.11003(9) 0.37690(8) 0.84544(8) 0.0291(2) Uani 1 1 d . . . . .
H16 H 1.152987 0.358539 0.915240 0.035 Uiso 1 1 calc R U . . .
C17 C 1.16510(9) 0.41134(9) 0.78377(9) 0.0330(2) Uani 1 1 d . . . . .
H17 H 1.244805 0.416480 0.811599 0.040 Uiso 1 1 calc R U . . .
C18 C 1.10377(9) 0.43819(9) 0.68164(9) 0.0326(2) Uani 1 1 d . . . . .
H18 H 1.141248 0.462040 0.639462 0.039 Uiso 1 1 calc R U . . .
C19 C 0.98754(9) 0.43008(8) 0.64135(8) 0.0309(2) Uani 1 1 d . . . . .
H19 H 0.945200 0.447927 0.571251 0.037 Uiso 1 1 calc R U . . .
C20 C 0.93290(8) 0.39577(8) 0.70362(8) 0.0257(2) Uani 1 1 d . . . . .
C21 C 0.75180(9) 0.38268(7) 0.71926(8) 0.0257(2) Uani 1 1 d . . . . .
C22 C 0.81639(8) 0.38946(7) 0.83566(7) 0.0236(2) Uani 1 1 d . . . . .
H22 H 0.838991 0.458926 0.851122 0.028 Uiso 1 1 calc R U . . .
C23 C 0.92700(8) 0.32984(7) 0.86943(7) 0.0239(2) Uani 1 1 d . . . . .
C24 C 0.99094(9) 0.34331(9) 0.98720(8) 0.0323(2) Uani 1 1 d . . . . .
H24A H 1.057867 0.300557 1.010909 0.039 Uiso 1 1 calc R U . . .
H24B H 1.017633 0.411192 1.001015 0.039 Uiso 1 1 calc R U . . .
C25 C 0.91907(10) 0.32035(11) 1.05004(9) 0.0400(3) Uani 1 1 d . . . . .
H25A H 0.900372 0.250367 1.043636 0.048 Uiso 1 1 calc R U . . .
H25B H 0.962955 0.334483 1.124370 0.048 Uiso 1 1 calc R U . . .
C26 C 0.81060(10) 0.37927(10) 1.01314(9) 0.0363(3) Uani 1 1 d . . . . .
H26A H 0.828833 0.448917 1.027203 0.044 Uiso 1 1 calc R U . . .
H26B H 0.764158 0.359174 1.052278 0.044 Uiso 1 1 calc R U . . .
C27 C 0.74402(9) 0.36453(8) 0.89712(8) 0.0273(2) Uani 1 1 d . . . . .
H27A H 0.676345 0.406386 0.873910 0.033 Uiso 1 1 calc R U . . .
H27B H 0.718957 0.296184 0.883862 0.033 Uiso 1 1 calc R U . . .
C28 C 0.90189(9) 0.22129(8) 0.84394(9) 0.0309(2) Uani 1 1 d . . . . .
H28A H 0.849335 0.198211 0.874532 0.046 Uiso 1 1 calc R U . . .
H28B H 0.972047 0.184162 0.872752 0.046 Uiso 1 1 calc R U . . .
H28C H 0.868325 0.212558 0.768352 0.046 Uiso 1 1 calc R U . . .
 
loop_
 _atom_site_aniso_label
 _atom_site_aniso_U_11
 _atom_site_aniso_U_22
 _atom_site_aniso_U_33
 _atom_site_aniso_U_23
 _atom_site_aniso_U_13
 _atom_site_aniso_U_12
O1 0.0211(4) 0.0440(5) 0.0237(4) -0.0018(3) 0.0031(3) -0.0009(3)
O2 0.0210(4) 0.0485(5) 0.0255(4) 0.0039(3) 0.0041(3) -0.0024(3)
N1 0.0225(4) 0.0371(5) 0.0182(4) 0.0007(3) 0.0034(3) -0.0004(3)
N2 0.0216(4) 0.0417(5) 0.0184(4) 0.0006(3) 0.0034(3) -0.0027(4)
C1 0.0220(5) 0.0234(5) 0.0230(5) 0.0018(4) 0.0065(4) 0.0010(4)
C2 0.0229(5) 0.0322(5) 0.0275(5) -0.0003(4) 0.0065(4) -0.0002(4)
C3 0.0231(5) 0.0402(6) 0.0376(6) 0.0004(5) 0.0118(5) 0.0007(4)
C4 0.0328(6) 0.0378(6) 0.0362(6) 0.0004(5) 0.0193(5) 0.0033(5)
C5 0.0319(5) 0.0317(5) 0.0248(5) 0.0000(4) 0.0107(4) 0.0016(4)
C6 0.0230(5) 0.0249(5) 0.0245(5) 0.0021(4) 0.0072(4) 0.0015(4)
C7 0.0195(4) 0.0272(5) 0.0206(4) 0.0002(4) 0.0045(4) -0.0001(4)
C8 0.0209(5) 0.0283(5) 0.0212(5) 0.0029(4) 0.0040(4) -0.0006(4)
C9 0.0228(5) 0.0271(5) 0.0224(5) -0.0009(4) 0.0048(4) -0.0012(4)
C10 0.0230(5) 0.0406(6) 0.0257(5) 0.0045(4) 0.0079(4) -0.0029(4)
C11 0.0309(6) 0.0465(7) 0.0249(5) 0.0082(5) 0.0104(4) -0.0006(5)
C12 0.0299(6) 0.0474(7) 0.0209(5) 0.0011(4) 0.0061(4) 0.0000(5)
C13 0.0231(5) 0.0363(6) 0.0214(5) 0.0012(4) 0.0035(4) 0.0002(4)
C14 0.0271(5) 0.0283(5) 0.0293(5) -0.0002(4) 0.0100(4) 0.0016(4)
C15 0.0227(5) 0.0247(5) 0.0228(5) -0.0008(4) 0.0063(4) -0.0011(4)
C16 0.0229(5) 0.0339(6) 0.0264(5) 0.0012(4) 0.0051(4) -0.0024(4)
C17 0.0229(5) 0.0392(6) 0.0349(6) -0.0004(5) 0.0090(4) -0.0038(4)
C18 0.0302(5) 0.0388(6) 0.0322(5) -0.0004(5) 0.0157(4) -0.0047(4)
C19 0.0295(5) 0.0387(6) 0.0236(5) 0.0017(4) 0.0093(4) -0.0012(4)
C20 0.0222(5) 0.0291(5) 0.0233(5) -0.0023(4) 0.0060(4) -0.0019(4)
C21 0.0223(5) 0.0283(5) 0.0233(5) 0.0015(4) 0.0051(4) -0.0009(4)
C22 0.0217(5) 0.0251(5) 0.0216(5) -0.0003(4) 0.0055(4) -0.0003(4)
C23 0.0204(4) 0.0272(5) 0.0216(5) 0.0014(4) 0.0051(4) -0.0003(4)
C24 0.0246(5) 0.0459(6) 0.0216(5) 0.0039(4) 0.0035(4) -0.0018(4)
C25 0.0318(6) 0.0625(8) 0.0223(5) 0.0075(5) 0.0064(4) -0.0012(5)
C26 0.0352(6) 0.0497(7) 0.0258(5) -0.0043(5) 0.0139(5) -0.0033(5)
C27 0.0236(5) 0.0318(5) 0.0262(5) -0.0009(4) 0.0091(4) 0.0008(4)
C28 0.0286(5) 0.0271(5) 0.0394(6) 0.0018(4) 0.0157(5) 0.0008(4)
 
_geom_special_details
;
 All esds (except the esd in the dihedral angle between two l.s. planes)
 are estimated using the full covariance matrix.  The cell esds are taken
 into account individually in the estimation of esds in distances, angles
 and torsion angles; correlations between esds in cell parameters are only
 used when they are defined by crystal symmetry.  An approximate (isotropic)
 treatment of cell esds is used for estimating esds involving l.s. planes.
;
 
loop_
 _geom_bond_atom_site_label_1
 _geom_bond_atom_site_label_2
 _geom_bond_distance
 _geom_bond_site_symmetry_2
 _geom_bond_publ_flag
O1 C9 1.2346(12) . ?
O2 C21 1.2368(13) . ?
N1 C9 1.3492(14) . ?
N1 C6 1.4110(13) . ?
N1 H1 0.8800 . ?
N2 C21 1.3483(14) . ?
N2 C20 1.4075(13) . ?
N2 H2 0.8800 . ?
C1 C2 1.3931(14) . ?
C1 C6 1.4015(14) . ?
C1 C7 1.5199(14) . ?
C2 C3 1.3877(16) . ?
C2 H2A 0.9500 . ?
C3 C4 1.3854(16) . ?
C3 H3 0.9500 . ?
C4 C5 1.3872(16) . ?
C4 H4 0.9500 . ?
C5 C6 1.3899(15) . ?
C5 H5 0.9500 . ?
C7 C14 1.5430(14) . ?
C7 C13 1.5433(13) . ?
C7 C8 1.5509(13) . ?
C8 C9 1.5148(13) . ?
C8 C10 1.5255(14) . ?
C8 H8 1.0000 . ?
C10 C11 1.5247(14) . ?
C10 H10A 0.9900 . ?
C10 H10B 0.9900 . ?
C11 C12 1.5245(16) . ?
C11 H11A 0.9900 . ?
C11 H11B 0.9900 . ?
C12 C13 1.5309(15) . ?
C12 H12A 0.9900 . ?
C12 H12B 0.9900 . ?
C13 H13A 0.9900 . ?
C13 H13B 0.9900 . ?
C14 H14A 0.9800 . ?
C14 H14B 0.9800 . ?
C14 H14C 0.9800 . ?
C15 C16 1.3934(14) . ?
C15 C20 1.4021(14) . ?
C15 C23 1.5259(14) . ?
C16 C17 1.3895(15) . ?
C16 H16 0.9500 . ?
C17 C18 1.3864(16) . ?
C17 H17 0.9500 . ?
C18 C19 1.3860(15) . ?
C18 H18 0.9500 . ?
C19 C20 1.3917(15) . ?
C19 H19 0.9500 . ?
C21 C22 1.5147(13) . ?
C22 C27 1.5258(14) . ?
C22 C23 1.5523(13) . ?
C22 H22 1.0000 . ?
C23 C24 1.5384(13) . ?
C23 C28 1.5434(14) . ?
C24 C25 1.5299(16) . ?
C24 H24A 0.9900 . ?
C24 H24B 0.9900 . ?
C25 C26 1.5240(17) . ?
C25 H25A 0.9900 . ?
C25 H25B 0.9900 . ?
C26 C27 1.5247(15) . ?
C26 H26A 0.9900 . ?
C26 H26B 0.9900 . ?
C27 H27A 0.9900 . ?
C27 H27B 0.9900 . ?
C28 H28A 0.9800 . ?
C28 H28B 0.9800 . ?
C28 H28C 0.9800 . ?
 
loop_
 _geom_angle_atom_site_label_1
 _geom_angle_atom_site_label_2
 _geom_angle_atom_site_label_3
 _geom_angle
 _geom_angle_site_symmetry_1
 _geom_angle_site_symmetry_3
 _geom_angle_publ_flag
C9 N1 C6 123.70(8) . . ?
C9 N1 H1 118.1 . . ?
C6 N1 H1 118.1 . . ?
C21 N2 C20 123.58(8) . . ?
C21 N2 H2 118.2 . . ?
C20 N2 H2 118.2 . . ?
C2 C1 C6 117.94(9) . . ?
C2 C1 C7 123.92(9) . . ?
C6 C1 C7 118.00(9) . . ?
C3 C2 C1 121.23(10) . . ?
C3 C2 H2A 119.4 . . ?
C1 C2 H2A 119.4 . . ?
C4 C3 C2 119.98(10) . . ?
C4 C3 H3 120.0 . . ?
C2 C3 H3 120.0 . . ?
C3 C4 C5 119.98(10) . . ?
C3 C4 H4 120.0 . . ?
C5 C4 H4 120.0 . . ?
C4 C5 C6 119.78(10) . . ?
C4 C5 H5 120.1 . . ?
C6 C5 H5 120.1 . . ?
C5 C6 C1 121.08(10) . . ?
C5 C6 N1 119.16(9) . . ?
C1 C6 N1 119.73(9) . . ?
C1 C7 C14 106.91(8) . . ?
C1 C7 C13 112.66(8) . . ?
C14 C7 C13 110.12(8) . . ?
C1 C7 C8 106.80(8) . . ?
C14 C7 C8 112.16(8) . . ?
C13 C7 C8 108.20(8) . . ?
C9 C8 C10 112.22(8) . . ?
C9 C8 C7 111.13(8) . . ?
C10 C8 C7 113.98(8) . . ?
C9 C8 H8 106.3 . . ?
C10 C8 H8 106.3 . . ?
C7 C8 H8 106.3 . . ?
O1 C9 N1 122.06(9) . . ?
O1 C9 C8 122.77(9) . . ?
N1 C9 C8 115.14(9) . . ?
C11 C10 C8 109.75(9) . . ?
C11 C10 H10A 109.7 . . ?
C8 C10 H10A 109.7 . . ?
C11 C10 H10B 109.7 . . ?
C8 C10 H10B 109.7 . . ?
H10A C10 H10B 108.2 . . ?
C12 C11 C10 110.37(9) . . ?
C12 C11 H11A 109.6 . . ?
C10 C11 H11A 109.6 . . ?
C12 C11 H11B 109.6 . . ?
C10 C11 H11B 109.6 . . ?
H11A C11 H11B 108.1 . . ?
C11 C12 C13 111.83(9) . . ?
C11 C12 H12A 109.3 . . ?
C13 C12 H12A 109.3 . . ?
C11 C12 H12B 109.3 . . ?
C13 C12 H12B 109.3 . . ?
H12A C12 H12B 107.9 . . ?
C12 C13 C7 113.29(8) . . ?
C12 C13 H13A 108.9 . . ?
C7 C13 H13A 108.9 . . ?
C12 C13 H13B 108.9 . . ?
C7 C13 H13B 108.9 . . ?
H13A C13 H13B 107.7 . . ?
C7 C14 H14A 109.5 . . ?
C7 C14 H14B 109.5 . . ?
H14A C14 H14B 109.5 . . ?
C7 C14 H14C 109.5 . . ?
H14A C14 H14C 109.5 . . ?
H14B C14 H14C 109.5 . . ?
C16 C15 C20 117.53(9) . . ?
C16 C15 C23 124.55(9) . . ?
C20 C15 C23 117.90(9) . . ?
C17 C16 C15 121.51(10) . . ?
C17 C16 H16 119.2 . . ?
C15 C16 H16 119.2 . . ?
C18 C17 C16 120.02(10) . . ?
C18 C17 H17 120.0 . . ?
C16 C17 H17 120.0 . . ?
C19 C18 C17 119.71(10) . . ?
C19 C18 H18 120.1 . . ?
C17 C18 H18 120.1 . . ?
C18 C19 C20 119.97(10) . . ?
C18 C19 H19 120.0 . . ?
C20 C19 H19 120.0 . . ?
C19 C20 C15 121.25(9) . . ?
C19 C20 N2 119.46(9) . . ?
C15 C20 N2 119.28(9) . . ?
O2 C21 N2 121.65(9) . . ?
O2 C21 C22 122.94(9) . . ?
N2 C21 C22 115.39(9) . . ?
C21 C22 C27 112.55(8) . . ?
C21 C22 C23 110.80(8) . . ?
C27 C22 C23 113.36(8) . . ?
C21 C22 H22 106.5 . . ?
C27 C22 H22 106.5 . . ?
C23 C22 H22 106.5 . . ?
C15 C23 C24 112.06(8) . . ?
C15 C23 C28 108.86(8) . . ?
C24 C23 C28 109.97(9) . . ?
C15 C23 C22 106.78(8) . . ?
C24 C23 C22 108.24(8) . . ?
C28 C23 C22 110.91(8) . . ?
C25 C24 C23 113.01(9) . . ?
C25 C24 H24A 109.0 . . ?
C23 C24 H24A 109.0 . . ?
C25 C24 H24B 109.0 . . ?
C23 C24 H24B 109.0 . . ?
H24A C24 H24B 107.8 . . ?
C26 C25 C24 111.90(10) . . ?
C26 C25 H25A 109.2 . . ?
C24 C25 H25A 109.2 . . ?
C26 C25 H25B 109.2 . . ?
C24 C25 H25B 109.2 . . ?
H25A C25 H25B 107.9 . . ?
C25 C26 C27 110.88(9) . . ?
C25 C26 H26A 109.5 . . ?
C27 C26 H26A 109.5 . . ?
C25 C26 H26B 109.5 . . ?
C27 C26 H26B 109.5 . . ?
H26A C26 H26B 108.1 . . ?
C26 C27 C22 110.38(9) . . ?
C26 C27 H27A 109.6 . . ?
C22 C27 H27A 109.6 . . ?
C26 C27 H27B 109.6 . . ?
C22 C27 H27B 109.6 . . ?
H27A C27 H27B 108.1 . . ?
C23 C28 H28A 109.5 . . ?
C23 C28 H28B 109.5 . . ?
H28A C28 H28B 109.5 . . ?
C23 C28 H28C 109.5 . . ?
H28A C28 H28C 109.5 . . ?
H28B C28 H28C 109.5 . . ?
 
loop_
 _geom_torsion_atom_site_label_1
 _geom_torsion_atom_site_label_2
 _geom_torsion_atom_site_label_3
 _geom_torsion_atom_site_label_4
 _geom_torsion
 _geom_torsion_site_symmetry_1
 _geom_torsion_site_symmetry_2
 _geom_torsion_site_symmetry_3
 _geom_torsion_site_symmetry_4
 _geom_torsion_publ_flag
C6 C1 C2 C3 0.49(16) . . . . ?
C7 C1 C2 C3 -175.28(10) . . . . ?
C1 C2 C3 C4 0.49(17) . . . . ?
C2 C3 C4 C5 -1.05(18) . . . . ?
C3 C4 C5 C6 0.61(17) . . . . ?
C4 C5 C6 C1 0.40(16) . . . . ?
C4 C5 C6 N1 178.27(10) . . . . ?
C2 C1 C6 C5 -0.94(15) . . . . ?
C7 C1 C6 C5 175.09(9) . . . . ?
C2 C1 C6 N1 -178.80(9) . . . . ?
C7 C1 C6 N1 -2.77(14) . . . . ?
C9 N1 C6 C5 164.47(10) . . . . ?
C9 N1 C6 C1 -17.63(15) . . . . ?
C2 C1 C7 C14 93.80(11) . . . . ?
C6 C1 C7 C14 -81.97(11) . . . . ?
C2 C1 C7 C13 -27.30(14) . . . . ?
C6 C1 C7 C13 156.93(9) . . . . ?
C2 C1 C7 C8 -145.96(10) . . . . ?
C6 C1 C7 C8 38.27(12) . . . . ?
C1 C7 C8 C9 -56.65(10) . . . . ?
C14 C7 C8 C9 60.16(11) . . . . ?
C13 C7 C8 C9 -178.17(8) . . . . ?
C1 C7 C8 C10 175.36(8) . . . . ?
C14 C7 C8 C10 -67.83(11) . . . . ?
C13 C7 C8 C10 53.84(11) . . . . ?
C6 N1 C9 O1 178.76(10) . . . . ?
C6 N1 C9 C8 -3.33(14) . . . . ?
C10 C8 C9 O1 -11.77(14) . . . . ?
C7 C8 C9 O1 -140.70(10) . . . . ?
C10 C8 C9 N1 170.34(9) . . . . ?
C7 C8 C9 N1 41.41(12) . . . . ?
C9 C8 C10 C11 174.68(9) . . . . ?
C7 C8 C10 C11 -57.89(12) . . . . ?
C8 C10 C11 C12 57.37(13) . . . . ?
C10 C11 C12 C13 -56.66(13) . . . . ?
C11 C12 C13 C7 54.92(13) . . . . ?
C1 C7 C13 C12 -169.33(9) . . . . ?
C14 C7 C13 C12 71.42(11) . . . . ?
C8 C7 C13 C12 -51.49(12) . . . . ?
C20 C15 C16 C17 0.51(16) . . . . ?
C23 C15 C16 C17 178.80(10) . . . . ?
C15 C16 C17 C18 -0.20(18) . . . . ?
C16 C17 C18 C19 -0.31(18) . . . . ?
C17 C18 C19 C20 0.47(18) . . . . ?
C18 C19 C20 C15 -0.14(17) . . . . ?
C18 C19 C20 N2 -178.83(10) . . . . ?
C16 C15 C20 C19 -0.35(15) . . . . ?
C23 C15 C20 C19 -178.75(10) . . . . ?
C16 C15 C20 N2 178.35(9) . . . . ?
C23 C15 C20 N2 -0.05(14) . . . . ?
C21 N2 C20 C19 -159.07(10) . . . . ?
C21 N2 C20 C15 22.22(15) . . . . ?
C20 N2 C21 O2 178.31(10) . . . . ?
C20 N2 C21 C22 -0.24(15) . . . . ?
O2 C21 C22 C27 13.19(14) . . . . ?
N2 C21 C22 C27 -168.27(9) . . . . ?
O2 C21 C22 C23 141.29(10) . . . . ?
N2 C21 C22 C23 -40.17(12) . . . . ?
C16 C15 C23 C24 25.71(14) . . . . ?
C20 C15 C23 C24 -156.01(9) . . . . ?
C16 C15 C23 C28 -96.14(12) . . . . ?
C20 C15 C23 C28 82.14(11) . . . . ?
C16 C15 C23 C22 144.06(10) . . . . ?
C20 C15 C23 C22 -37.66(12) . . . . ?
C21 C22 C23 C15 56.71(10) . . . . ?
C27 C22 C23 C15 -175.62(8) . . . . ?
C21 C22 C23 C24 177.53(8) . . . . ?
C27 C22 C23 C24 -54.80(11) . . . . ?
C21 C22 C23 C28 -61.75(11) . . . . ?
C27 C22 C23 C28 65.91(11) . . . . ?
C15 C23 C24 C25 170.63(10) . . . . ?
C28 C23 C24 C25 -68.16(12) . . . . ?
C22 C23 C24 C25 53.14(12) . . . . ?
C23 C24 C25 C26 -55.18(14) . . . . ?
C24 C25 C26 C27 55.27(14) . . . . ?
C25 C26 C27 C22 -55.83(13) . . . . ?
C21 C22 C27 C26 -176.07(9) . . . . ?
C23 C22 C27 C26 57.19(12) . . . . ?
 
_refine_diff_density_max    0.283
_refine_diff_density_min   -0.208
_refine_diff_density_rms    0.039

_shelx_res_file
;
TITL sad_a.res in P2(1)/c
    sad_a.res
    created by SHELXL-2019/1 at 19:54:52 on 03-Jul-2024
REM Old TITL sad in P2(1)/c
REM SHELXT solution in P2(1)/c: R1 0.144, Rweak 0.002, Alpha 0.028
REM <I/s>   0.388 for  211 systematic absences,  Orientation as input
REM Formula found by SHELXT:  C28 N2 O2
CELL  1.54178  12.8668  13.7860  13.9230   90.000  112.522   90.000
ZERR    8.000   0.0003   0.0003   0.0003    0.000    0.001    0.000
LATT  1
SYMM -X, 1/2+Y, 1/2-Z
SFAC C H N O
UNIT 112 136 8 8
ACTA
LIST 4
TEMP -123.150
SIZE 0.07 0.11 0.17
L.S. 10
BOND $H
CONF
HTAB
REM LIST 6
FMAP 2
PLAN 20
WGHT    0.060300    0.551500
FVAR       0.26054
O1    4    0.303585    0.609888    0.559233    11.00000    0.02114    0.04400 =
         0.02366   -0.00180    0.00310   -0.00090
O2    4    0.648076    0.376421    0.679003    11.00000    0.02097    0.04854 =
         0.02554    0.00388    0.00411   -0.00241
N1    3    0.470950    0.620684    0.541999    11.00000    0.02254    0.03712 =
         0.01819    0.00075    0.00338   -0.00040
AFIX  43
H1    2    0.436448    0.626000    0.474112    11.00000   -1.20000
AFIX   0
N2    3    0.815000    0.386156    0.661282    11.00000    0.02162    0.04167 =
         0.01840    0.00064    0.00335   -0.00268
AFIX  43
H2    2    0.780668    0.382197    0.593268    11.00000   -1.20000
AFIX   0
C1    1    0.646597    0.642192    0.691261    11.00000    0.02197    0.02341 =
         0.02298    0.00181    0.00650    0.00096
C2    1    0.763681    0.646108    0.730222    11.00000    0.02291    0.03223 =
         0.02748   -0.00031    0.00653   -0.00017
AFIX  43
H2A   2    0.804072    0.658228    0.802163    11.00000   -1.20000
AFIX   0
C3    1    0.822415    0.632637    0.665914    11.00000    0.02314    0.04017 =
         0.03762    0.00036    0.01182    0.00067
AFIX  43
H3    2    0.902294    0.635070    0.694017    11.00000   -1.20000
AFIX   0
C4    1    0.764520    0.615639    0.560711    11.00000    0.03281    0.03782 =
         0.03622    0.00041    0.01933    0.00329
AFIX  43
H4    2    0.804633    0.607485    0.516448    11.00000   -1.20000
AFIX   0
C5    1    0.647958    0.610529    0.520028    11.00000    0.03191    0.03171 =
         0.02477   -0.00004    0.01073    0.00163
AFIX  43
H5    2    0.608138    0.598259    0.448031    11.00000   -1.20000
AFIX   0
C6    1    0.589622    0.623419    0.584948    11.00000    0.02302    0.02490 =
         0.02452    0.00213    0.00717    0.00149
C7    1    0.576777    0.663619    0.755513    11.00000    0.01954    0.02725 =
         0.02058    0.00022    0.00451   -0.00009
C8    1    0.472648    0.595942    0.714598    11.00000    0.02090    0.02834 =
         0.02118    0.00287    0.00398   -0.00058
AFIX  13
H8    2    0.502445    0.528135    0.723166    11.00000   -1.20000
AFIX   0
C9    1    0.407390    0.610377    0.599141    11.00000    0.02284    0.02708 =
         0.02239   -0.00087    0.00482   -0.00121
C10   1    0.397321    0.601934    0.776444    11.00000    0.02303    0.04060 =
         0.02571    0.00448    0.00789   -0.00287
AFIX  23
H10A  2    0.365895    0.668180    0.771128    11.00000   -1.20000
H10B  2    0.333907    0.555849    0.747424    11.00000   -1.20000
AFIX   0
C11   1    0.465352    0.577460    0.890146    11.00000    0.03091    0.04654 =
         0.02487    0.00818    0.01035   -0.00058
AFIX  23
H11A  2    0.416915    0.583528    0.930534    11.00000   -1.20000
H11B  2    0.492133    0.509574    0.895750    11.00000   -1.20000
AFIX   0
C12   1    0.565814    0.645579    0.934952    11.00000    0.02995    0.04736 =
         0.02091    0.00108    0.00608    0.00000
AFIX  23
H12A  2    0.610659    0.626965    1.007842    11.00000   -1.20000
H12B  2    0.538434    0.712663    0.935130    11.00000   -1.20000
AFIX   0
C13   1    0.640964    0.642577    0.872308    11.00000    0.02305    0.03632 =
         0.02142    0.00118    0.00350    0.00022
AFIX  23
H13A  2    0.676246    0.577692    0.880186    11.00000   -1.20000
H13B  2    0.701956    0.690905    0.901331    11.00000   -1.20000
AFIX   0
C14   1    0.543833    0.771772    0.739029    11.00000    0.02705    0.02833 =
         0.02926   -0.00023    0.00998    0.00164
AFIX 137
H14A  2    0.493034    0.787217    0.774339    11.00000   -1.50000
H14B  2    0.505854    0.784917    0.664480    11.00000   -1.50000
H14C  2    0.611687    0.811873    0.767798    11.00000   -1.50000
AFIX   0
C15   1    0.993240    0.368699    0.807251    11.00000    0.02269    0.02471 =
         0.02275   -0.00081    0.00629   -0.00113
C16   1    1.110030    0.376905    0.845443    11.00000    0.02292    0.03393 =
         0.02642    0.00122    0.00512   -0.00242
AFIX  43
H16   2    1.152987    0.358539    0.915240    11.00000   -1.20000
AFIX   0
C17   1    1.165100    0.411337    0.783770    11.00000    0.02286    0.03919 =
         0.03493   -0.00044    0.00897   -0.00375
AFIX  43
H17   2    1.244805    0.416480    0.811599    11.00000   -1.20000
AFIX   0
C18   1    1.103771    0.438187    0.681641    11.00000    0.03020    0.03884 =
         0.03224   -0.00045    0.01573   -0.00468
AFIX  43
H18   2    1.141248    0.462040    0.639462    11.00000   -1.20000
AFIX   0
C19   1    0.987542    0.430077    0.641346    11.00000    0.02953    0.03869 =
         0.02359    0.00168    0.00929   -0.00121
AFIX  43
H19   2    0.945200    0.447927    0.571251    11.00000   -1.20000
AFIX   0
C20   1    0.932896    0.395772    0.703617    11.00000    0.02223    0.02913 =
         0.02332   -0.00225    0.00603   -0.00188
C21   1    0.751801    0.382680    0.719255    11.00000    0.02234    0.02827 =
         0.02331    0.00145    0.00508   -0.00086
C22   1    0.816391    0.389462    0.835658    11.00000    0.02172    0.02513 =
         0.02158   -0.00032    0.00550   -0.00029
AFIX  13
H22   2    0.838991    0.458926    0.851122    11.00000   -1.20000
AFIX   0
C23   1    0.927001    0.329840    0.869434    11.00000    0.02036    0.02721 =
         0.02156    0.00137    0.00506   -0.00027
C24   1    0.990941    0.343310    0.987204    11.00000    0.02459    0.04587 =
         0.02156    0.00391    0.00348   -0.00177
AFIX  23
H24A  2    1.057867    0.300557    1.010909    11.00000   -1.20000
H24B  2    1.017633    0.411192    1.001015    11.00000   -1.20000
AFIX   0
C25   1    0.919074    0.320345    1.050043    11.00000    0.03175    0.06246 =
         0.02231    0.00752    0.00644   -0.00123
AFIX  23
H25A  2    0.900372    0.250367    1.043636    11.00000   -1.20000
H25B  2    0.962955    0.334483    1.124370    11.00000   -1.20000
AFIX   0
C26   1    0.810598    0.379269    1.013143    11.00000    0.03517    0.04974 =
         0.02583   -0.00427    0.01386   -0.00334
AFIX  23
H26A  2    0.828833    0.448917    1.027203    11.00000   -1.20000
H26B  2    0.764158    0.359174    1.052278    11.00000   -1.20000
AFIX   0
C27   1    0.744018    0.364525    0.897117    11.00000    0.02363    0.03176 =
         0.02620   -0.00089    0.00908    0.00084
AFIX  23
H27A  2    0.676345    0.406386    0.873910    11.00000   -1.20000
H27B  2    0.718957    0.296184    0.883862    11.00000   -1.20000
AFIX   0
C28   1    0.901885    0.221286    0.843941    11.00000    0.02855    0.02710 =
         0.03942    0.00180    0.01565    0.00081
AFIX 137
H28A  2    0.849335    0.198211    0.874532    11.00000   -1.50000
H28B  2    0.972047    0.184162    0.872752    11.00000   -1.50000
H28C  2    0.868325    0.212558    0.768352    11.00000   -1.50000
AFIX   0
HKLF 4


REM  sad_a.res in P2(1)/c
REM wR2 = 0.1091, GooF = S = 1.020, Restrained GooF = 1.020 for all data
REM R1 = 0.0372 for 4260 Fo > 4sig(Fo) and 0.0429 for all 4852 data
REM 291 parameters refined using 0 restraints

END

WGHT      0.0603      0.5517

REM Instructions for potential hydrogen bonds
EQIV $1 -x+1, -y+1, -z+1
HTAB N1 O2_$1
HTAB N2 O1_$1

REM Highest difference peak  0.283,  deepest hole -0.208,  1-sigma level  0.039
Q1    1   0.4425  0.6023  0.6591  11.00000  0.05    0.28
Q2    1   0.9605  0.3795  0.7544  11.00000  0.05    0.25
Q3    1   0.7860  0.3874  0.7780  11.00000  0.05    0.24
Q4    1   0.9589  0.3360  0.9294  11.00000  0.05    0.23
Q5    1   0.6155  0.6384  0.6382  11.00000  0.05    0.23
Q6    1   0.6134  0.6549  0.8192  11.00000  0.05    0.22
Q7    1   0.8680  0.3591  0.8519  11.00000  0.05    0.21
Q8    1   0.9612  0.3468  0.8402  11.00000  0.05    0.20
Q9    1   0.7805  0.3758  0.9543  11.00000  0.05    0.19
Q10   1   0.6143  0.6486  0.7239  11.00000  0.05    0.19
Q11   1   0.5238  0.6318  0.7323  11.00000  0.05    0.19
Q12   1   0.7836  0.3760  0.8647  11.00000  0.05    0.18
Q13   1   0.5655  0.7146  0.7496  11.00000  0.05    0.17
Q14   1   0.9156  0.2792  0.8594  11.00000  0.05    0.17
Q15   1   0.4353  0.5860  0.8367  11.00000  0.05    0.16
Q16   1   0.7041  0.6529  0.7062  11.00000  0.05    0.16
Q17   1   0.4395  0.6002  0.7476  11.00000  0.05    0.16
Q18   1   0.7872  0.6279  0.6132  11.00000  0.05    0.15
Q19   1   0.8595  0.3473  1.0288  11.00000  0.05    0.15
Q20   1   0.8802  0.3932  0.6877  11.00000  0.05    0.15
;
_shelx_res_checksum   35776

_shelx_hkl_file
;
   1   0   0   46.60    1.20
   1   0   0   47.50    1.20
   1   0   0   48.60    1.20
   1   0   0   47.80    1.30
   1   0   0   47.50    1.20
  -2   0   0  170.38    4.20
   2   0   0  174.98    4.20
   2   0   0  161.78    4.00
   2   0   0  168.68    4.30
   2   0   0  167.18    4.10
  -2   0   0  166.38    4.20
   3   0   0   42.70    1.40
  -3   0   0   41.90    1.20
  -3   0   0   40.20    1.00
  -3   0   0   40.40    1.20
   3   0   0   42.20    1.20
   4   0   0   13.70    0.70
   4   0   0   13.50    0.50
  -4   0   0   13.80    0.50
  -4   0   0   14.00    0.60
  -5   0   0  171.98    4.50
   5   0   0  173.18    4.50
  -5   0   0  178.28    4.50
   6   0   0    0.50    0.20
  -6   0   0    0.70    0.20
  -6   0   0    0.90    0.20
   6   0   0    1.00    0.20
   7   0   0   38.50    1.30
  -7   0   0   38.40    1.40
   7   0   0   38.00    1.80
  -7   0   0   37.40    1.40
   9   0   0   27.10    1.20
   9   0   0   28.10    1.70
   9   0   0   24.20    1.50
   9   0   0   29.10    1.80
  -9   0   0   27.40    1.30
   9   0   0   27.30    1.50
   9   0   0   26.10    1.00
  -9   0   0   27.00    1.30
  10   0   0    0.00    0.50
 -10   0   0    1.40    0.40
 -10   0   0    1.50    0.40
  10   0   0    1.50    0.30
  10   0   0    1.20    0.40
  10   0   0    1.20    0.30
  10   0   0    0.90    0.30
  10   0   0    1.10    0.30
  10   0   0    1.90    0.60
  11   0   0  122.29    4.00
  11   0   0  130.09    4.20
  11   0   0  124.79    3.60
  11   0   0  126.29    4.30
  11   0   0  131.99    4.60
  12   0   0   75.89    3.80
  12   0   0   76.49    2.30
  12   0   0   72.29    3.40
  12   0   0   71.39    2.50
  13   0   0    1.40    0.40
  13   0   0    1.70    0.30
  13   0   0    1.30    0.20
  13   0   0    1.00    0.30
  14   0   0    6.00    0.30
  14   0   0    5.30    0.50
  14   0   0    4.60    0.50
  14   0   0    6.00    0.50
  15   0   0    0.10    0.20
  15   0   0    0.10    0.10
   0  -1   0    0.00    0.10
   0   1   0    0.10    0.10
   0   1   0    0.00    0.10
   0   1   0    0.10    0.10
   1  -1   0   80.79    2.00
   1  -1   0   76.89    2.00
  -1  -1   0   82.99    2.00
   1  -1   0   79.29    2.00
   1  -1   0   77.19    2.00
  -1  -1   0   77.09    2.00
  -1   1   0   82.09    2.00
   1   1   0   77.29    2.10
   1   1   0   80.99    2.00
   1   1   0   80.89    2.00
   2  -1   0  359.86    9.00
   2  -1   0  373.56    9.20
   2   1   0  380.66    9.30
   3  -1   0    0.50    0.10
  -3  -1   0    0.60    0.10
  -3  -1   0    0.60    0.10
   3  -1   0    0.70    0.10
   3   1   0    0.60    0.10
  -3   1   0    0.50    0.10
   3   1   0    0.30    0.10
   3   1   0    0.60    0.10
  -3   1   0    0.30    0.10
  -4  -1   0  267.27    6.60
   4  -1   0  258.27    6.90
  -4  -1   0  276.77    6.40
   4  -1   0  264.47    6.60
  -4   1   0  265.37    6.60
   4   1   0  251.67    7.00
   4   1   0  270.87    6.70
  -4   1   0  262.27    6.60
   4   1   0  269.07    6.60
  -5  -1   0   89.09    2.30
   5  -1   0   90.79    2.80
  -5  -1   0   94.09    2.50
  -5   1   0   93.39    2.50
   5   1   0   91.49    2.50
   5   1   0   88.59    2.90
  -5   1   0   95.09    2.60
   6  -1   0    1.60    0.20
  -6  -1   0    1.60    0.20
   6  -1   0    1.30    0.30
  -6  -1   0    1.50    0.20
   6   1   0    1.90    0.20
   6   1   0    1.80    0.40
  -6   1   0    1.40    0.20
  -6   1   0    1.60    0.20
   7  -1   0   40.50    1.80
  -7  -1   0   39.80    1.60
   7   1   0   37.20    1.80
  -7   1   0   42.00    1.50
  -7   1   0   39.60    1.40
   7   1   0   39.70    1.40
  -8  -1   0    0.30    0.20
   8  -1   0    0.30    0.10
   8  -1   0   -0.10    0.20
  -8  -1   0    0.30    0.10
  -8   1   0    0.30    0.20
   8   1   0    0.30    0.20
   8   1   0    0.60    0.20
  -8   1   0    0.20    0.10
   9  -1   0    8.60    0.50
  -9  -1   0    9.50    0.70
  -9  -1   0    8.60    0.70
   9  -1   0   10.30    1.00
   9  -1   0    9.70    1.00
   9  -1   0    9.90    0.90
   9  -1   0    9.70    0.70
   9   1   0    8.90    0.90
   9   1   0    8.80    0.60
   9   1   0   10.10    0.60
  -9   1   0    9.70    0.70
  -9   1   0   10.10    0.70
   9   1   0    9.40    1.10
  10  -1   0   54.69    2.30
  10  -1   0   46.00    3.10
  10  -1   0   52.09    1.80
  10  -1   0   55.09    2.40
  10  -1   0   51.99    2.00
 -10  -1   0   57.39    2.10
  10  -1   0   56.29    2.60
  10  -1   0   53.49    2.30
 -10  -1   0   53.19    2.10
  10   1   0   53.89    2.00
  10   1   0   54.29    1.80
  10   1   0   56.29    2.60
 -10   1   0   56.29    2.10
  10   1   0   51.79    2.30
 -10   1   0   55.29    2.10
  10   1   0   53.09    2.80
  10   1   0   53.59    2.30
  11  -1   0   19.80    1.30
  11  -1   0   19.70    1.50
  11  -1   0   19.20    1.20
  11  -1   0   19.70    1.30
  11  -1   0   19.40    0.90
  11   1   0   20.40    1.50
  11   1   0   19.90    1.30
  11   1   0   19.70    1.30
  11   1   0   19.00    0.90
  12  -1   0    6.90    0.70
  12  -1   0    5.10    1.20
  12  -1   0    7.60    0.50
  12   1   0    6.50    0.50
  12   1   0    4.90    1.10
  12   1   0    8.50    0.90
  13  -1   0   24.00    1.20
  13  -1   0   21.70    1.40
  13  -1   0   22.70    0.90
  13  -1   0   21.70    1.10
  13  -1   0   22.80    1.20
  13   1   0   22.50    1.40
  13   1   0   23.40    1.30
  13   1   0   23.40    1.20
  13   1   0   23.30    0.90
  14  -1   0    1.40    0.20
  14  -1   0    1.50    0.30
  14  -1   0    1.10    0.30
  14  -1   0    1.00    0.30
  14   1   0    1.00    0.20
  14   1   0    1.90    0.40
  14   1   0    1.20    0.30
  14   1   0    1.40    0.20
  15  -1   0   -0.10    0.10
  15   1   0    0.00    0.10
  15   1   0    0.10    0.10
   0  -2   0   22.10    0.60
   0  -2   0   21.40    0.50
   0  -2   0   22.20    0.50
   0   2   0   20.90    0.70
   0   2   0   21.00    0.60
   1  -2   0    3.60    0.20
  -1  -2   0    3.90    0.20
  -1  -2   0    3.80    0.10
   1  -2   0    3.60    0.20
   1  -2   0    3.50    0.20
   1  -2   0    3.50    0.20
   1   2   0    4.00    0.20
  -1   2   0    3.60    0.20
   1   2   0    3.60    0.10
   2  -2   0   42.90    1.10
  -2  -2   0   44.00    1.20
   2  -2   0   41.30    1.30
   2  -2   0   41.50    1.20
  -2  -2   0   43.00    1.10
   2   2   0   40.90    1.40
   2   2   0   44.40    1.20
   2   2   0   42.10    1.10
  -2   2   0   41.70    1.20
   3  -2   0    5.90    0.30
   3  -2   0    6.70    0.40
  -3  -2   0    6.60    0.30
   3  -2   0    6.40    0.20
   3  -2   0    6.10    0.30
  -3  -2   0    7.30    0.30
   3   2   0    6.30    0.50
   3   2   0    6.00    0.30
  -3   2   0    5.80    0.30
   3   2   0    6.20    0.30
  -3   2   0    6.30    0.30
   4  -2   0    3.40    0.40
   4  -2   0    3.80    0.30
  -4  -2   0    3.40    0.20
   4  -2   0    3.40    0.10
   4   2   0    3.70    0.40
   4   2   0    3.70    0.20
  -4   2   0    3.40    0.30
   4   2   0    3.80    0.30
  -4   2   0    3.20    0.30
  -5  -2   0   12.80    0.60
   5  -2   0   13.20    0.60
  -5  -2   0   12.40    0.60
   5  -2   0   12.90    0.80
  -5   2   0   12.10    0.60
  -5   2   0   12.90    0.60
   5   2   0   11.90    0.50
   5   2   0   12.40    0.80
   6  -2   0   71.39    2.10
  -6  -2   0   68.19    1.80
  -6  -2   0   74.19    2.10
  -6  -2   0   68.99    2.10
   6  -2   0   69.69    2.50
   6   2   0   70.19    2.60
   6   2   0   70.79    2.00
  -6   2   0   70.29    2.10
  -6   2   0   67.39    2.10
   6   2   0   71.69    2.20
   7  -2   0    2.60    0.50
  -7  -2   0    2.60    0.30
   7  -2   0    2.60    0.30
  -7   2   0    2.40    0.30
  -7   2   0    2.20    0.30
   7   2   0    2.80    0.30
   7   2   0    2.10    0.60
  -8  -2   0    2.60    0.40
  -8  -2   0    1.80    0.30
   8  -2   0    1.90    0.50
   8  -2   0    1.80    0.30
   8   2   0    2.30    0.30
   8   2   0    1.40    0.40
  -8   2   0    1.70    0.30
  -8   2   0    1.40    0.30
   9  -2   0    5.70    0.70
   9  -2   0    6.30    0.50
  -9  -2   0    6.20    0.60
   9  -2   0    4.60    0.70
   9  -2   0    6.80    0.80
   9  -2   0    6.20    0.40
   9  -2   0    6.20    1.40
  -9  -2   0    5.90    0.50
   9   2   0    6.20    0.70
   9   2   0    4.40    1.10
   9   2   0    5.70    0.50
  -9   2   0    5.80    0.90
  -9   2   0    6.80    0.60
   9   2   0    6.40    0.90
  10  -2   0    1.30    0.40
  10  -2   0    2.30    0.60
  10  -2   0    2.00    0.50
  10  -2   0    2.10    0.50
 -10  -2   0    2.00    0.40
 -10  -2   0    1.80    0.30
  10  -2   0    1.70    0.30
  10   2   0    2.70    0.50
  10   2   0    2.30    0.80
  10   2   0    2.40    0.40
  10   2   0    1.20    0.50
 -10   2   0    1.80    0.40
 -10   2   0    1.60    0.30
  11  -2   0    2.60    0.40
  11  -2   0    2.70    0.50
  11  -2   0    3.70    0.60
  11  -2   0    2.50    0.60
  11  -2   0    3.10    0.60
  11   2   0    3.20    0.70
  11   2   0    3.80    0.40
  11   2   0    2.90    0.50
  11   2   0    4.50    0.70
  12  -2   0    0.40    0.20
  12  -2   0    0.90    0.30
  12  -2   0    0.50    0.30
  12  -2   0    0.50    0.30
  12  -2   0    0.80    0.20
  12   2   0    1.20    0.40
  12   2   0    1.00    0.40
  12   2   0    0.90    0.20
  12   2   0    0.50    0.20
  13  -2   0    0.40    0.20
  13  -2   0    0.10    0.20
  13  -2   0    0.10    0.10
  13  -2   0   -0.20    0.20
  13  -2   0    0.10    0.20
  13   2   0    0.20    0.20
  13   2   0   -0.30    0.20
  13   2   0    0.20    0.10
  13   2   0    0.10    0.20
  14  -2   0    5.10    0.50
  14  -2   0    5.00    0.50
  14  -2   0    4.20    0.30
  14   2   0    4.50    0.50
  14   2   0    5.20    0.50
  14   2   0    4.70    0.40
  14   2   0    4.60    0.30
  15  -2   0    0.10    0.10
  15  -2   0    0.20    0.10
  15   2   0    0.50    0.10
  15   2   0    0.30    0.10
   0  -3   0    0.00    0.10
   0  -3   0    0.00    0.10
   0   3   0    0.00    0.10
   0   3   0    0.00    0.10
   0   3   0    0.10    0.10
  -1  -3   0   70.59    1.90
   1  -3   0   72.09    1.90
   1  -3   0   71.29    1.80
   1  -3   0   68.19    1.80
  -1  -3   0   67.89    1.70
   1  -3   0   76.09    2.10
  -1   3   0   70.79    1.90
   1   3   0   69.19    1.90
   1   3   0   72.09    2.10
   2  -3   0  343.07    9.00
  -2  -3   0  362.16    8.70
  -2  -3   0  372.46    8.80
   2  -3   0  368.46    8.70
   2  -3   0  366.86    8.80
   2  -3   0  365.36    8.70
  -2   3   0  357.16    8.80
  -2   3   0  347.47    8.80
   2   3   0  356.56    9.10
   2   3   0  353.96    8.80
  -3  -3   0    6.70    0.30
   3  -3   0    6.50    0.40
   3  -3   0    6.30    0.30
   3  -3   0    5.90    0.30
  -3  -3   0    5.90    0.30
  -3   3   0    5.80    0.30
  -3   3   0    6.50    0.30
   3   3   0    6.30    0.50
   3   3   0    5.90    0.30
   3   3   0    6.40    0.30
  -4  -3   0  107.49    2.80
  -4  -3   0  104.79    2.80
   4  -3   0  106.89    2.70
   4  -3   0  108.79    2.80
   4  -3   0  106.99    3.10
   4   3   0  108.59    3.30
  -4   3   0  104.69    2.90
  -4   3   0  106.99    2.90
   4   3   0  107.39    2.80
  -5  -3   0  253.37    6.50
   5  -3   0  268.17    7.00
  -5  -3   0  262.17    6.60
   5  -3   0  269.17    6.60
   5   3   0  253.77    6.50
  -5   3   0  259.27    6.70
  -5   3   0  267.07    6.70
   5   3   0  257.47    7.20
   6  -3   0    1.00    0.20
   6  -3   0    0.90    0.20
  -6  -3   0    1.30    0.20
  -6  -3   0    1.10    0.20
  -6   3   0    1.00    0.20
   6   3   0    1.50    0.20
   6   3   0    1.40    0.30
   6   3   0    1.20    0.30
  -6   3   0    1.00    0.20
   7  -3   0  330.87    8.30
   7  -3   0  321.47    8.80
  -7  -3   0  323.87    8.40
  -7   3   0  322.77    8.40
  -7   3   0  321.87    8.40
   7   3   0  325.27    9.20
   7   3   0  321.17    8.20
   7   3   0  319.97    8.40
   8  -3   0    1.90    0.50
  -8  -3   0    2.00    0.30
  -8  -3   0    2.20    0.30
   8  -3   0    2.30    0.30
   8  -3   0    2.00    0.30
   8   3   0    2.10    0.30
  -8   3   0    1.70    0.30
   8   3   0    1.80    0.30
   8   3   0    1.30    0.40
  -8   3   0    2.60    0.40
  -9  -3   0    1.50    0.30
   9  -3   0    1.60    0.30
   9  -3   0    2.00    0.30
  -9  -3   0    1.70    0.40
   9  -3   0    2.10    0.50
   9  -3   0    2.60    0.50
   9  -3   0    1.70    0.50
   9  -3   0    2.00    0.60
   9   3   0    1.80    0.30
  -9   3   0    1.30    0.30
   9   3   0    2.20    0.40
  -9   3   0    1.50    0.30
   9   3   0    1.60    0.50
   9   3   0    2.40    0.60
   9   3   0    1.30    0.40
  10  -3   0   32.40    1.70
 -10  -3   0   34.00    1.50
  10  -3   0   32.90    1.70
  10  -3   0   30.50    1.20
  10  -3   0   33.90    1.40
  10  -3   0   33.30    1.70
  10  -3   0   36.30    2.00
 -10  -3   0   32.40    1.50
  10   3   0   32.30    1.70
  10   3   0   30.80    1.60
  10   3   0   30.80    1.30
  10   3   0   30.40    3.30
  10   3   0   32.50    1.20
  10   3   0   32.40    1.90
 -10   3   0   30.60    1.70
  11  -3   0   26.20    1.50
  11  -3   0   26.00    1.70
  11  -3   0   26.50    1.10
  11  -3   0   26.60    1.50
  11  -3   0   25.10    1.50
  11   3   0   26.70    1.10
  11   3   0   25.00    1.40
  11   3   0   25.20    1.60
  11   3   0   26.60    1.50
  12  -3   0   15.20    1.00
  12  -3   0   14.30    0.70
  12  -3   0   17.40    1.30
  12  -3   0   14.70    1.10
  12  -3   0   14.70    1.00
  12   3   0   14.40    0.70
  12   3   0   14.30    1.00
  12   3   0   14.90    1.10
  12   3   0   14.80    1.20
  13  -3   0    4.90    0.40
  13  -3   0    4.10    0.50
  13  -3   0    3.40    0.60
  13  -3   0    4.20    0.50
  13  -3   0    4.70    0.50
  13   3   0    5.10    0.60
  13   3   0    4.80    0.40
  13   3   0    4.80    0.70
  13   3   0    4.20    0.50
  14  -3   0    8.80    0.40
  14  -3   0    8.80    0.70
  14  -3   0    8.50    0.60
  14  -3   0    8.10    0.60
  14   3   0    9.40    0.70
  14   3   0    9.00    0.60
  14   3   0    9.00    0.40
   0  -4   0 9998.30  311.47
   0  -4   0 9944.50  328.97
   0   4   0 9987.50  242.18
   0   4   0 9973.40  307.77
   0   4   0 9999.00  322.07
   0   4   0 9608.84  241.88
   1  -4   0  109.19    3.00
   1  -4   0  108.09    2.90
   1  -4   0  111.29    2.70
  -1  -4   0  107.59    2.90
   1   4   0  108.59    2.80
  -1   4   0  109.09    2.70
   1   4   0  112.49    3.20
  -1   4   0  106.99    2.80
  -2  -4   0  192.98    4.80
   2  -4   0  203.28    5.00
  -2  -4   0  195.08    5.00
   2  -4   0  201.38    5.20
   2  -4   0  203.78    4.90
   2   4   0  197.98    4.80
  -2   4   0  185.68    4.90
   2   4   0  194.78    5.40
   2   4   0  194.58    5.00
  -2   4   0  198.18    4.90
   3  -4   0   41.50    1.20
   3  -4   0   41.40    1.40
  -3  -4   0   39.80    1.10
  -3  -4   0   41.50    1.30
   3  -4   0   41.10    1.20
  -3   4   0   40.20    1.20
   3   4   0   42.00    1.10
   3   4   0   39.60    1.30
  -3   4   0   40.40    1.20
  -4  -4   0    1.90    0.20
   4  -4   0    1.50    0.20
  -4  -4   0    1.70    0.20
   4  -4   0    1.30    0.20
   4  -4   0    1.40    0.20
  -4   4   0    1.40    0.20
  -4   4   0    1.60    0.20
   4   4   0    1.50    0.10
   4   4   0    1.10    0.30
   5  -4   0  468.35   11.30
  -5  -4   0  466.25   11.30
   5  -4   0  458.15   11.90
  -5  -4   0  451.45   11.30
   5   4   0  444.26   11.40
  -5   4   0  450.45   11.40
  -5   4   0  456.75   11.40
   5   4   0  466.75   12.10
   6  -4   0   11.80    0.80
   6  -4   0   11.30    0.60
  -6  -4   0   12.50    0.60
  -6  -4   0   10.00    0.50
   6   4   0   10.70    0.60
  -6   4   0   10.50    0.60
  -6   4   0   11.60    0.60
   6   4   0   11.10    0.50
   7  -4   0   16.30    0.80
   7  -4   0   16.70    1.10
   7   4   0   17.90    1.30
   7   4   0   18.40    0.90
  -7   4   0   18.10    0.90
  -7   4   0   17.70    0.90
   7   4   0   18.20    0.80
   8  -4   0   -0.10    0.20
   8  -4   0    0.00    0.10
   8  -4   0    0.10    0.30
   8  -4   0    0.00    0.10
  -8  -4   0   -0.10    0.10
   8  -4   0   -0.20    0.30
   8  -4   0   -0.20    0.30
  -8  -4   0    0.00    0.10
  -8   4   0    0.20    0.10
   8   4   0   -0.10    0.10
   8   4   0   -0.10    0.20
   8   4   0   -0.30    0.20
  -8   4   0    0.10    0.20
   8   4   0    0.00    0.10
   8   4   0    0.10    0.30
   9  -4   0    0.20    0.20
   9  -4   0    0.20    0.10
  -9  -4   0    0.00    0.20
  -9  -4   0    0.20    0.20
   9  -4   0    0.10    0.30
   9  -4   0   -0.40    0.30
   9  -4   0   -0.20    0.30
   9  -4   0    0.30    0.30
  -9   4   0    0.20    0.20
   9   4   0    0.20    0.20
   9   4   0   -0.20    0.30
   9   4   0    0.10    0.30
   9   4   0   -0.10    0.20
   9   4   0   -0.20    0.40
  -9   4   0    0.10    0.20
   9   4   0    0.10    0.10
   9   4   0   -0.20    0.30
 -10  -4   0   -0.30    0.30
  10  -4   0    0.20    0.20
  10  -4   0    0.50    0.20
  10  -4   0    0.00    0.30
  10  -4   0    0.40    0.30
  10  -4   0    0.00    0.30
 -10  -4   0    0.30    0.20
  10  -4   0    0.40    0.40
  10   4   0   -0.30    0.30
 -10   4   0   -0.20    0.20
  10   4   0    0.40    0.20
 -10   4   0   -0.10    0.20
  10   4   0    0.20    0.20
  10   4   0    0.50    0.40
  11  -4   0   20.40    1.20
  11  -4   0   20.90    0.90
  11  -4   0   19.70    1.40
  11  -4   0   20.00    1.30
  11  -4   0   19.30    1.30
  11   4   0   19.30    0.90
  11   4   0   17.10    1.00
  11   4   0   21.10    1.40
  11   4   0   20.40    1.40
  11   4   0   20.70    1.20
  12  -4   0   44.40    1.90
  12  -4   0   45.80    2.20
  12  -4   0   45.50    1.50
  12  -4   0   45.90    1.90
  12  -4   0   45.70    2.00
  12   4   0   45.30    2.00
  12   4   0   44.90    1.80
  12   4   0   43.60    2.10
  12   4   0   44.30    1.50
  13  -4   0    2.50    0.50
  13  -4   0    2.80    0.30
  13  -4   0    3.30    0.60
  13  -4   0    2.80    0.40
  13  -4   0    2.20    0.30
  13   4   0    2.10    0.50
  13   4   0    3.10    0.60
  13   4   0    2.70    0.30
  14  -4   0    0.70    0.20
  14  -4   0    0.40    0.20
  14  -4   0    0.50    0.10
  14  -4   0    0.70    0.20
  14   4   0    0.40    0.20
  14   4   0    0.50    0.10
  14   4   0    0.40    0.20
   0  -5   0   -0.10    0.10
   0   5   0    0.10    0.10
   0   5   0    0.00    0.10
   1  -5   0    4.00    0.40
   1  -5   0    3.90    0.30
   1  -5   0    3.30    0.20
  -1  -5   0    3.30    0.30
  -1   5   0    3.90    0.30
   1   5   0    3.30    0.40
   1   5   0    3.30    0.30
  -1   5   0    3.20    0.20
   2  -5   0  116.19    3.10
   2  -5   0  117.99    3.30
  -2  -5   0  115.39    3.60
   2  -5   0  120.99    3.00
   2   5   0  119.89    3.60
  -2   5   0  109.99    3.20
   2   5   0  117.49    3.10
  -2   5   0  116.49    3.00
   3  -5   0   36.00    1.40
  -3  -5   0   36.20    1.20
  -3  -5   0   35.00    1.10
   3  -5   0   38.30    1.20
   3  -5   0   37.10    1.10
   3   5   0   37.40    1.60
  -3   5   0   36.30    1.10
   3   5   0   36.40    1.00
  -3   5   0   37.40    1.20
   4  -5   0   56.19    1.90
  -4  -5   0   52.49    1.50
   4  -5   0   57.49    1.60
  -4  -5   0   52.89    1.70
   4  -5   0   56.09    1.60
  -4   5   0   52.79    1.60
   4   5   0   52.69    1.70
   4   5   0   52.89    2.20
   4   5   0   54.89    1.50
  -4   5   0   54.69    1.70
   5  -5   0   18.80    1.00
   5  -5   0   17.90    0.70
  -5  -5   0   18.30    0.80
  -5  -5   0   19.20    0.80
   5  -5   0   19.70    0.80
   5   5   0   19.00    0.70
  -5   5   0   19.50    0.80
   5   5   0   19.70    0.90
   5   5   0   19.10    1.20
  -5   5   0   19.10    0.80
  -6  -5   0    3.10    0.30
   6  -5   0    2.80    0.30
  -6  -5   0    3.30    0.30
   6  -5   0    2.40    0.40
  -6   5   0    3.50    0.30
   6   5   0    2.90    0.40
   6   5   0    2.50    0.50
  -6   5   0    3.50    0.40
   6   5   0    3.10    0.30
   7  -5   0   15.60    1.40
  -7  -5   0   17.20    1.00
   7  -5   0   18.80    0.90
   7  -5   0   17.50    1.10
   7   5   0   19.40    1.00
   7   5   0   19.10    1.40
  -7   5   0   18.60    0.90
   7   5   0   17.10    0.80
  -7   5   0   18.00    0.90
   8  -5   0   -0.40    0.30
   8  -5   0    0.10    0.10
  -8  -5   0    0.30    0.20
   8  -5   0   -0.50    0.30
   8  -5   0    0.00    0.10
   8  -5   0    0.50    0.40
   8  -5   0    0.20    0.40
   8   5   0    0.10    0.40
  -8   5   0    0.00    0.10
   8   5   0    0.00    0.10
   8   5   0   -0.10    0.10
   8   5   0    0.20    0.20
  -8   5   0    0.00    0.20
   9  -5   0    0.00    0.10
   9  -5   0   -0.10    0.20
   9  -5   0   -0.10    0.20
  -9  -5   0   -0.10    0.20
   9  -5   0   -0.60    0.30
   9  -5   0   -0.20    0.40
   9  -5   0   -0.20    0.30
   9  -5   0   -0.30    0.10
  -9  -5   0    0.70    0.30
   9   5   0    0.00    0.20
   9   5   0   -0.10    0.30
   9   5   0   -0.10    0.30
   9   5   0   -0.10    0.30
  -9   5   0   -0.50    0.20
  -9   5   0    0.00    0.20
   9   5   0    0.40    0.20
   9   5   0    0.60    0.50
  10  -5   0   25.00    1.50
  10  -5   0   25.60    1.00
  10  -5   0   25.50    1.50
  10  -5   0   26.80    1.50
  10  -5   0   25.10    1.30
  10  -5   0   25.90    1.70
  10  -5   0   20.50    2.30
  10   5   0   27.70    1.70
  10   5   0   25.50    1.40
  10   5   0   26.80    1.50
  10   5   0   26.30    1.00
  10   5   0   23.90    1.10
 -10   5   0   23.80    1.40
  11  -5   0    2.20    0.60
  11  -5   0    2.30    0.30
  11  -5   0    1.60    0.40
  11  -5   0    1.50    0.40
  11  -5   0    2.50    0.50
  11   5   0    2.40    0.50
  11   5   0    1.70    0.40
  11   5   0    3.10    0.50
  11   5   0    1.70    0.50
  11   5   0    2.30    0.30
  12  -5   0    2.50    0.30
  12  -5   0    1.70    0.30
  12  -5   0    1.50    0.30
  12  -5   0    2.30    0.50
  12  -5   0    1.80    0.40
  12   5   0    1.80    0.30
  12   5   0    1.50    0.30
  12   5   0    1.60    0.40
  13  -5   0    4.50    0.50
  13  -5   0    3.60    0.30
  13  -5   0    3.50    0.50
  13  -5   0    2.70    0.40
  13  -5   0    3.00    0.40
  13   5   0    3.80    0.30
  13   5   0    3.20    0.50
  13   5   0    3.10    0.50
  14  -5   0   -0.10    0.10
  14  -5   0    0.00    0.10
  14   5   0    0.00    0.10
 -14   5   0    0.00    0.10
  14   5   0    0.10    0.10
   0  -6   0  118.79    3.50
   0  -6   0  133.59    3.80
   0   6   0  135.99    3.90
   0   6   0  137.19    3.50
   1  -6   0   32.20    1.80
   1  -6   0   28.10    1.00
   1   6   0   26.50    1.00
  -1   6   0   27.10    0.70
  -1   6   0   27.00    1.00
   1   6   0   27.20    1.30
  -1   6   0   26.20    0.70
   2  -6   0    0.20    0.10
  -2  -6   0    0.00    0.10
   2  -6   0    0.00    0.10
   2   6   0    0.00    0.10
  -2   6   0    0.20    0.10
   2   6   0    0.00    0.10
   3  -6   0   97.19    2.90
   3  -6   0   88.29    2.40
   3  -6   0   85.59    2.50
  -3  -6   0   92.09    2.60
   3   6   0   88.49    3.10
   3   6   0   87.89    2.50
  -3   6   0   84.69    2.50
  -3   6   0   84.89    2.40
  -4  -6   0    0.10    0.10
   4  -6   0   -0.10    0.10
  -4  -6   0    0.00    0.10
   4  -6   0    0.10    0.10
   4  -6   0    0.00    0.10
   4   6   0    0.00    0.20
  -4   6   0   -0.20    0.10
  -4   6   0    0.40    0.10
   4   6   0    0.10    0.10
  -5  -6   0    9.80    0.40
   5  -6   0    9.70    0.50
   5  -6   0    8.90    0.70
  -5  -6   0   10.50    0.60
   5   6   0    9.70    0.40
   5   6   0   11.00    0.90
  -5   6   0    9.50    0.50
   5   6   0   10.80    0.60
  -6  -6   0   26.10    1.10
   6  -6   0   26.40    1.30
  -6  -6   0   25.30    0.90
   6  -6   0   28.00    1.10
   6  -6   0   27.60    1.40
   6   6   0   26.20    1.20
  -6   6   0   26.20    1.10
   6   6   0   26.40    1.70
  -6   6   0   27.10    1.10
   7  -6   0    1.60    0.20
   7  -6   0    1.20    0.40
   7  -6   0    1.80    0.30
  -7  -6   0    1.80    0.30
   7  -6   0    2.10    0.40
   7  -6   0    2.20    0.50
   7   6   0    2.00    0.40
   7   6   0    1.80    0.40
  -7   6   0    1.50    0.30
   7   6   0    2.60    0.30
  -7   6   0    1.80    0.30
   7   6   0    1.10    0.40
   7   6   0    1.50    0.40
   7   6   0    2.20    0.30
   8  -6   0    2.10    0.30
   8  -6   0    3.10    0.60
   8  -6   0    2.60    0.50
   8  -6   0    3.80    0.60
   8  -6   0    2.40    0.60
   8  -6   0    2.80    0.40
   8  -6   0    3.80    0.60
   8   6   0    3.70    0.50
  -8   6   0    2.80    0.40
   8   6   0    3.30    0.60
   8   6   0    3.30    0.40
   8   6   0    4.30    0.70
   8   6   0    2.80    0.70
   8   6   0    2.60    0.30
  -8   6   0    2.40    0.40
  -9  -6   0    2.00    0.40
   9  -6   0    2.80    0.50
   9  -6   0    2.80    0.60
   9  -6   0    1.90    0.50
   9  -6   0    2.60    0.40
   9  -6   0    2.90    0.60
   9  -6   0    1.90    0.60
   9  -6   0    3.40    0.30
   9   6   0    2.00    0.60
   9   6   0    2.90    0.60
  -9   6   0    2.60    0.50
   9   6   0    2.60    0.80
   9   6   0    2.70    0.40
   9   6   0    3.40    0.40
  -9   6   0    2.50    0.50
  10  -6   0    6.90    0.80
  10  -6   0    6.00    0.90
  10  -6   0    6.50    0.80
  10  -6   0    7.00    0.50
  10  -6   0    6.70    0.80
  10  -6   0    7.40    0.70
  10   6   0    7.70    0.90
  10   6   0    6.50    0.50
  10   6   0    6.30    0.80
  10   6   0    6.60    0.50
  11  -6   0    1.20    0.20
  11  -6   0    0.60    0.30
  11  -6   0    1.30    0.30
  11  -6   0    0.50    0.30
  11  -6   0    0.80    0.30
  11   6   0    0.10    0.20
  11   6   0    0.80    0.20
  11   6   0    0.80    0.30
  11   6   0    0.40    0.30
  12  -6   0   10.20    0.80
  12  -6   0   11.00    0.60
  12  -6   0   10.60    0.80
  12  -6   0   11.00    0.80
  12   6   0   11.00    0.90
  12   6   0   11.70    0.90
  12   6   0   11.30    0.60
  13  -6   0    2.40    0.40
  13  -6   0    2.40    0.40
  13  -6   0    3.30    0.40
  13  -6   0    3.20    0.20
  13  -6   0    2.90    0.40
  13   6   0    3.40    0.50
  13   6   0    2.50    0.40
  13   6   0    3.40    0.30
  14   6   0   39.30    1.10
 -14   6   0   38.50    1.30
  14   6   0   40.50    1.30
   0  -7   0    0.00    0.10
   0  -7   0    0.00    0.10
   0   7   0    0.00    0.10
  -1  -7   0  129.99    3.60
   1  -7   0  126.99    3.90
   1  -7   0  128.29    3.60
   1   7   0  132.69    3.50
  -1   7   0  131.99    3.50
   1   7   0  126.59    4.10
   2  -7   0   69.89    1.80
   2  -7   0   72.89    2.20
  -2  -7   0   72.49    2.20
  -2   7   0   67.69    2.10
   2   7   0   68.19    2.60
  -2   7   0   67.39    1.80
   2   7   0   70.89    2.10
   3  -7   0    1.50    0.30
   3  -7   0    1.50    0.20
   3  -7   0    1.40    0.30
  -3  -7   0    1.20    0.30
  -3   7   0    1.30    0.20
   3   7   0    1.50    0.40
  -3   7   0    1.40    0.20
   3   7   0    1.70    0.30
   4  -7   0   47.00    1.90
   4  -7   0   47.60    1.90
  -4  -7   0   49.40    1.70
   4  -7   0   48.20    1.50
   4  -7   0   51.59    1.60
   4   7   0   49.10    2.20
  -4   7   0   49.20    1.50
   4   7   0   48.20    1.70
  -4   7   0   46.20    1.70
  -5  -7   0   10.40    0.60
   5  -7   0   10.10    0.50
   5  -7   0    9.70    0.80
   5  -7   0    9.90    0.60
   5  -7   0   11.30    0.90
   5   7   0    9.70    1.00
  -5   7   0    9.90    0.60
  -5   7   0   10.20    0.60
   5   7   0   10.40    0.70
  -6  -7   0    2.20    0.40
   6  -7   0    1.80    0.30
   6  -7   0    1.40    0.40
   6   7   0    2.10    0.30
  -6   7   0    1.80    0.30
  -6   7   0    1.60    0.30
   6   7   0    1.30    0.40
   6   7   0    2.10    0.40
   6   7   0    2.30    0.40
   7  -7   0   15.00    1.00
   7  -7   0   14.80    0.80
   7  -7   0   16.50    1.20
   7  -7   0   15.70    0.70
  -7  -7   0   15.60    0.90
   7  -7   0   18.30    1.30
   7  -7   0   16.40    1.10
   7  -7   0   15.30    1.20
   7  -7   0   16.90    1.30
   7   7   0   16.70    1.20
  -7   7   0   16.40    0.90
   7   7   0   16.20    0.90
   7   7   0   14.60    1.10
   7   7   0   16.00    0.90
  -7   7   0   15.10    0.90
   7   7   0   15.30    1.40
   7   7   0   16.10    0.70
   8  -7   0    0.90    0.50
   8  -7   0    0.50    0.30
   8  -7   0    1.50    0.40
   8  -7   0    1.10    0.40
   8  -7   0    1.00    0.40
   8  -7   0    1.10    0.30
   8  -7   0    1.20    0.40
   8  -7   0    0.70    0.20
   8   7   0    0.60    0.20
  -8   7   0    1.20    0.30
   8   7   0    1.30    0.30
  -8   7   0    1.00    0.30
   8   7   0    0.50    0.60
   8   7   0    1.10    0.40
   8   7   0    1.40    0.40
   8   7   0    1.30    0.30
   9  -7   0    9.80    1.00
  -9  -7   0    8.80    0.70
   9  -7   0    8.40    0.90
   9  -7   0    9.20    0.80
   9  -7   0    7.60    0.90
   9  -7   0    9.00    0.70
   9  -7   0    9.10    0.60
   9  -7   0    8.30    0.90
   9   7   0   10.30    0.90
  -9   7   0    8.60    0.70
   9   7   0    9.20    0.60
   9   7   0    9.30    0.70
   9   7   0    8.40    1.00
  10  -7   0    3.20    0.60
  10  -7   0    3.30    0.60
  10  -7   0    3.50    0.50
  10  -7   0    4.10    0.70
  10  -7   0    2.90    0.50
  10   7   0    2.50    0.50
  10   7   0    3.40    0.50
  10   7   0    2.70    0.50
  10   7   0    3.90    0.70
  11  -7   0   11.90    0.90
  11  -7   0   11.20    1.00
  11  -7   0   11.60    0.90
  11  -7   0   11.20    0.60
  11  -7   0   11.40    1.00
  11  -7   0   11.70    0.90
  11   7   0   12.20    1.00
  11   7   0   11.80    0.60
  11   7   0   12.20    0.90
  11   7   0    9.50    0.60
  12  -7   0    0.30    0.20
  12  -7   0    0.60    0.20
  12  -7   0    0.20    0.20
  12  -7   0    0.40    0.10
  12  -7   0    0.40    0.20
  12   7   0    0.40    0.10
  12   7   0    0.50    0.30
  13  -7   0    5.70    0.40
  13  -7   0    5.90    0.50
 -13   7   0    5.80    0.50
  13   7   0    5.20    0.50
  13   7   0    5.50    0.30
  13   7   0    5.90    0.50
   0  -8   0  858.31   21.70
   0  -8   0  854.61   21.20
   0   8   0  869.81   21.10
   1  -8   0  116.79    3.70
  -1  -8   0  121.89    3.80
   1  -8   0  114.59    3.70
  -1  -8   0  120.89    3.40
   1  -8   0  120.59    3.40
   1   8   0  113.49    3.30
  -1   8   0  111.09    3.30
   1   8   0  115.79    3.90
   2  -8   0  133.29    4.20
   2  -8   0  136.79    4.20
  -2  -8   0  132.79    3.90
   2  -8   0  144.59    3.90
   2   8   0  137.99    3.80
   2   8   0  135.39    4.70
  -3  -8   0    1.90    0.30
   3  -8   0    1.30    0.30
   3  -8   0    1.40    0.40
   3  -8   0    1.40    0.30
  -3   8   0    1.20    0.30
   3   8   0    1.40    0.30
   3   8   0    1.00    0.30
   4  -8   0   -0.20    0.10
   4  -8   0   -0.10    0.20
  -4  -8   0    0.20    0.20
   4  -8   0    1.10    0.30
   4  -8   0    0.00    0.10
  -4   8   0    0.00    0.10
   4   8   0    0.20    0.10
   4   8   0    0.20    0.20
   5  -8   0   79.19    2.80
  -5  -8   0   77.39    2.50
   5  -8   0   78.09    2.30
   5  -8   0   72.89    2.30
   5  -8   0   70.49    2.30
   5   8   0   73.69    2.60
   5   8   0   75.89    2.50
  -5   8   0   74.99    2.30
  -5   8   0   76.49    2.50
   5   8   0   83.19    2.50
   5   8   0   76.59    3.30
   6  -8   0    5.70    0.40
   6  -8   0    4.90    0.70
   6  -8   0    6.20    0.80
  -6  -8   0    5.10    0.50
   6  -8   0    5.30    0.60
   6  -8   0    4.90    0.80
   6  -8   0    5.70    0.40
   6  -8   0    5.80    0.90
   6   8   0    4.80    0.80
   6   8   0    5.80    0.60
  -6   8   0    5.30    0.70
   6   8   0    5.30    0.50
  -6   8   0    6.00    0.50
   6   8   0    3.80    1.00
   6   8   0    5.60    0.40
   7  -8   0    8.80    0.50
   7  -8   0    9.20    0.90
   7  -8   0    8.20    0.90
   7  -8   0    8.50    0.90
   7  -8   0    7.60    0.80
   7  -8   0    7.90    0.80
   7  -8   0    7.70    0.60
  -7  -8   0    9.90    0.80
   7  -8   0   10.50    1.10
   7  -8   0    9.20    0.50
  -7   8   0    8.10    0.70
   7   8   0    9.50    0.70
   7   8   0    9.10    0.70
   7   8   0   10.90    1.30
   7   8   0    9.00    0.90
   7   8   0    8.90    0.50
  -7   8   0    9.80    0.70
   7   8   0   10.30    1.00
   8  -8   0    2.40    0.50
   8  -8   0    2.00    0.30
   8  -8   0    2.30    0.40
   8  -8   0    2.40    0.30
   8  -8   0    2.30    0.50
   8  -8   0    1.90    0.60
   8  -8   0    2.30    0.50
   8   8   0    2.50    0.60
   8   8   0    2.80    0.50
  -8   8   0    2.70    0.40
   8   8   0    3.90    1.00
   8   8   0    1.40    0.40
   8   8   0    2.90    0.30
   8   8   0    2.40    0.40
   9  -8   0    0.10    0.30
   9  -8   0    0.20    0.30
   9  -8   0    0.60    0.30
   9  -8   0    0.10    0.30
   9  -8   0    0.40    0.30
   9  -8   0    0.60    0.20
   9   8   0    0.70    0.30
   9   8   0    0.50    0.20
   9   8   0    0.40    0.30
   9   8   0    0.20    0.30
  10  -8   0    1.90    0.40
  10  -8   0    1.50    0.40
  10  -8   0    1.80    0.40
  10  -8   0    1.70    0.40
  10  -8   0    2.40    0.30
  10  -8   0    1.20    0.30
  10   8   0    2.00    0.30
  10   8   0    1.90    0.40
  10   8   0    1.90    0.30
  10   8   0    1.80    0.40
  11  -8   0    4.70    0.80
  11  -8   0    5.40    0.30
  11  -8   0    5.10    0.60
  11  -8   0    4.80    0.70
  11  -8   0    6.40    0.60
  11   8   0    5.80    0.60
 -11   8   0    6.30    0.60
  11   8   0    5.60    0.40
  11   8   0    5.70    0.70
  12  -8   0    2.40    0.20
  12  -8   0    3.60    0.40
  12   8   0    3.00    0.40
  12   8   0    2.70    0.20
 -12   8   0    2.70    0.40
  12   8   0    1.80    0.40
  12   8   0    2.40    0.30
  13  -8   0    9.20    0.50
  13   8   0    8.30    0.60
  13   8   0    9.20    0.50
 -13   8   0    7.70    0.50
   1  -9   0   16.30    1.10
  -1  -9   0   17.50    1.20
  -1  -9   0   16.60    1.10
  -1  -9   0   16.10    0.90
   1  -9   0   16.50    0.90
   1  -9   0   16.10    1.10
   1   9   0   16.60    0.80
  -1   9   0   17.80    0.90
  -2  -9   0   21.50    1.10
   2  -9   0   19.50    1.00
   2  -9   0   21.30    1.20
  -2  -9   0   20.30    1.20
  -2   9   0   21.20    1.00
   2   9   0   19.30    1.40
   2   9   0   19.80    1.00
   3  -9   0   71.19    2.30
  -3  -9   0   78.59    2.60
   3  -9   0   79.79    2.90
   3  -9   0   84.49    3.20
  -3  -9   0   74.19    2.70
   3  -9   0   74.99    2.50
   3   9   0   77.29    3.20
   3   9   0   78.99    2.50
  -3   9   0   77.89    2.50
   4  -9   0    4.60    0.70
  -4  -9   0    6.30    0.60
   4  -9   0    4.20    0.60
  -4  -9   0    5.10    0.60
   4  -9   0    4.50    0.50
   4   9   0    5.30    0.40
   4   9   0    4.30    0.70
   4   9   0    6.20    0.50
   4   9   0    6.20    0.60
  -4   9   0    6.60    0.80
   4   9   0    5.50    0.60
  -4   9   0    6.20    0.50
   5  -9   0    5.00    0.70
  -5  -9   0    6.60    0.60
   5  -9   0    5.40    0.40
   5  -9   0    5.50    0.60
   5  -9   0    5.90    0.80
   5  -9   0    5.50    0.70
   5  -9   0    6.80    0.90
   5   9   0    5.10    0.80
  -5   9   0    5.50    0.50
   5   9   0    5.90    0.50
   5   9   0    6.10    0.50
   5   9   0    5.50    0.40
  -5   9   0    5.90    0.70
   5   9   0    6.80    0.90
   6  -9   0   -0.10    0.10
   6  -9   0   -0.10    0.10
  -6  -9   0    0.10    0.20
   6  -9   0    0.20    0.30
   6  -9   0   -0.20    0.30
   6  -9   0   -0.30    0.30
   6  -9   0    0.00    0.40
   6  -9   0   -0.20    0.30
   6   9   0    0.00    0.10
   6   9   0   -0.40    0.30
   6   9   0   -0.60    0.30
   6   9   0    0.20    0.10
   6   9   0    0.10    0.20
   6   9   0    0.30    0.40
  -6   9   0   -0.30    0.20
  -6   9   0   -0.10    0.20
   7  -9   0    0.00    0.10
   7  -9   0    0.20    0.10
   7  -9   0    0.10    0.30
   7  -9   0    0.00    0.40
   7  -9   0    0.20    0.30
   7   9   0   -0.30    0.30
  -7   9   0    0.00    0.20
   7   9   0    0.30    0.20
   7   9   0    0.00    0.20
   8  -9   0   10.60    1.00
   8  -9   0   11.30    1.00
   8  -9   0   10.60    0.60
   8  -9   0   10.70    0.60
   8  -9   0   10.90    1.10
   8  -9   0   11.00    0.90
   8  -9   0   10.30    0.90
   8   9   0   12.20    1.00
  -8   9   0   11.40    0.90
   8   9   0   11.00    0.60
   8   9   0   10.60    1.00
   8   9   0   12.00    0.80
   9  -9   0    0.90    0.30
   9  -9   0    1.10    0.20
   9  -9   0    1.50    0.40
   9  -9   0    1.00    0.40
   9  -9   0    0.80    0.30
   9   9   0    0.70    0.20
  -9   9   0    1.00    0.30
   9   9   0    1.10    0.20
   9   9   0    1.50    0.40
   9   9   0    1.20    0.40
  10  -9   0   -0.20    0.20
  10  -9   0    0.00    0.20
  10  -9   0    0.10    0.20
 -10   9   0    0.00    0.20
  10   9   0    0.10    0.20
  10   9   0   -0.20    0.20
  10   9   0   -0.10    0.10
  10   9   0    0.00    0.20
  11  -9   0   -0.40    0.20
  11  -9   0    0.00    0.20
  11  -9   0   -0.10    0.20
  11   9   0    0.10    0.10
  11   9   0   -0.10    0.10
  11   9   0    0.00    0.20
 -11   9   0    0.10    0.20
  11   9   0    0.00    0.20
  12  -9   0    1.20    0.20
 -12   9   0    1.10    0.30
  12   9   0    0.70    0.20
  12   9   0    1.10    0.20
  12   9   0    0.80    0.20
   0 -10   0   24.80    1.20
   0 -10   0   21.50    0.90
   0 -10   0   23.60    1.30
   0 -10   0   24.00    1.50
   0  10   0   21.60    1.30
   0  10   0   22.90    1.10
   0  10   0   21.50    0.80
   1 -10   0    9.00    0.90
   1 -10   0    9.50    0.60
  -1 -10   0    9.60    0.90
  -1 -10   0    9.40    0.70
   1 -10   0    8.70    0.70
   1 -10   0   10.40    0.90
   1  10   0   10.20    0.90
  -1  10   0   10.00    0.70
   1  10   0   11.60    0.80
   1  10   0    9.60    0.70
  -1  10   0   10.30    0.90
   1  10   0    9.70    0.50
  -2 -10   0    3.40    0.60
   2 -10   0    4.30    0.40
   2 -10   0    4.80    0.60
  -2 -10   0    4.60    0.60
  -2 -10   0    3.50    0.60
   2 -10   0    3.60    0.60
   2 -10   0    3.10    0.60
   2  10   0    4.10    0.30
   2  10   0    4.10    0.30
   2  10   0    5.40    0.80
   2  10   0    3.90    0.40
   2  10   0    4.60    0.50
  -2  10   0    3.70    0.60
  -2  10   0    3.90    0.50
   3 -10   0   19.30    1.10
   3 -10   0   19.70    0.90
  -3 -10   0   20.30    1.20
  -3 -10   0   21.00    1.50
   3 -10   0   20.60    1.30
  -3 -10   0   19.40    0.90
   3  10   0   19.10    1.30
   3  10   0   19.80    1.60
  -3  10   0   16.90    1.20
  -3  10   0   18.10    0.80
   3  10   0   19.40    1.20
   3  10   0   20.30    1.00
  -3  10   0   21.50    1.30
  -3  10   0   25.20    1.50
   4 -10   0    1.20    0.40
   4 -10   0    0.90    0.20
  -4 -10   0    1.60    0.40
   4 -10   0    0.70    0.40
  -4 -10   0    0.90    0.30
   4 -10   0   -0.10    0.30
   4 -10   0    0.70    0.40
  -4  10   0    0.60    0.20
  -4  10   0    0.30    0.40
   4  10   0    1.10    0.30
   4  10   0    0.80    0.30
   4  10   0    0.20    0.30
   4  10   0    0.80    0.20
   4  10   0    0.90    0.20
  -5 -10   0    3.30    0.50
   5 -10   0    3.40    0.50
   5 -10   0    4.00    0.40
   5 -10   0    2.80    0.50
   5 -10   0    3.90    0.60
   5 -10   0    4.60    0.70
   5 -10   0    3.70    0.30
   5  10   0    4.20    0.50
   5  10   0    3.40    0.60
  -5  10   0    3.40    0.50
   5  10   0    3.50    0.30
   5  10   0    3.40    0.50
  -5  10   0    3.90    0.70
   5  10   0    2.70    0.50
   6 -10   0    0.40    0.30
   6 -10   0    0.30    0.20
   6 -10   0    0.50    0.10
  -6 -10   0    0.20    0.30
   6 -10   0   -0.20    0.40
   6 -10   0    0.10    0.40
   6  10   0    0.40    0.40
   6  10   0    0.40    0.50
   6  10   0    0.40    0.20
  -6  10   0    0.20    0.30
   6  10   0    0.40    0.20
   7 -10   0    2.80    0.50
   7 -10   0    3.30    0.40
   7 -10   0    2.50    0.50
   7 -10   0    3.50    0.60
   7 -10   0    3.30    0.30
   7 -10   0    2.30    0.50
   7  10   0    3.70    0.40
   7  10   0    2.00    0.60
   7  10   0    3.10    0.30
  -7  10   0    2.80    0.50
   7  10   0    3.30    0.60
   8 -10   0   20.40    1.20
   8 -10   0   19.20    1.20
   8 -10   0   19.30    0.80
   8 -10   0   19.50    1.20
   8 -10   0   19.30    0.80
  -8  10   0   19.40    1.20
   8  10   0   19.60    0.90
   8  10   0   21.50    1.30
   8  10   0   19.80    1.40
   9 -10   0   32.00    1.50
   9 -10   0   30.30    1.40
   9 -10   0   32.30    1.10
   9 -10   0   32.80    1.60
   9  10   0   30.00    1.30
   9  10   0   33.00    1.80
  -9  10   0   33.60    1.60
   9  10   0   33.20    1.60
   9  10   0   32.70    1.10
  10 -10   0    8.30    1.00
  10 -10   0    6.70    0.60
  10 -10   0    7.20    0.60
  10  10   0    7.50    0.80
 -10  10   0    7.00    0.60
  10  10   0    7.90    0.40
  10  10   0    7.00    0.70
  11 -10   0    2.30    0.30
  11 -10   0    2.40    0.30
 -11  10   0    2.20    0.40
  11  10   0    2.00    0.30
  11  10   0    2.10    0.40
  11  10   0    2.80    0.40
  12 -10   0    0.90    0.20
 -12  10   0    1.10    0.20
  12  10   0    1.00    0.20
   0 -11   0   -0.40    0.20
   0 -11   0    0.00    0.20
   0 -11   0    0.00    0.10
   0 -11   0   -0.30    0.30
   0  11   0   -0.10    0.10
   0  11   0   -0.20    0.10
   0  11   0   -0.30    0.30
   0  11   0   -0.10    0.20
   1 -11   0   84.79    2.60
   1 -11   0   82.49    2.90
   1 -11   0   85.19    3.50
  -1 -11   0   84.49    3.00
  -1 -11   0   84.49    3.40
  -1 -11   0   85.89    2.50
   1 -11   0   79.99    3.10
   1 -11   0   85.39    3.10
  -1 -11   0   81.09    3.00
  -1 -11   0   87.29    3.10
  -1  11   0   87.39    3.20
   1  11   0   84.59    2.70
  -1  11   0   80.79    2.30
   1  11   0   86.59    3.00
   1  11   0   84.29    3.20
   1  11   0   83.39    2.80
  -1  11   0   84.89    2.80
   1  11   0   82.39    2.40
  -2 -11   0    4.20    0.60
   2 -11   0    3.20    0.60
   2 -11   0    3.90    0.60
   2 -11   0    4.60    0.40
  -2 -11   0    3.90    0.70
  -2 -11   0    3.50    0.60
   2 -11   0    3.60    0.50
  -2 -11   0    3.30    0.40
  -2  11   0    3.90    0.30
  -2  11   0    3.80    0.60
   2  11   0    4.60    0.50
  -2  11   0    4.20    0.50
  -2  11   0    4.00    0.70
   2  11   0    3.90    0.60
   2  11   0    3.50    0.30
   2  11   0    4.00    0.50
   2  11   0    4.00    0.70
  -3 -11   0    0.10    0.20
   3 -11   0    0.10    0.20
   3 -11   0   -0.40    0.20
   3 -11   0    0.00    0.20
  -3 -11   0   -0.20    0.30
   3 -11   0    0.00    0.30
  -3 -11   0    0.10    0.20
  -3 -11   0   -0.60    0.30
   3  11   0   -0.60    0.30
   3  11   0    0.10    0.20
   3  11   0    0.10    0.20
  -3  11   0    0.20    0.20
  -3  11   0   -0.10    0.30
   3  11   0    0.50    0.30
   3  11   0    0.00    0.10
  -3  11   0   -0.10    0.20
  -3  11   0   -0.30    0.30
   4 -11   0   19.10    0.90
   4 -11   0   20.90    1.30
   4 -11   0   19.10    1.30
  -4 -11   0   18.60    1.10
   4 -11   0   18.00    1.10
  -4 -11   0   19.10    1.20
  -4  11   0   18.10    1.10
   4  11   0   14.90    2.00
   4  11   0   20.30    1.40
   4  11   0   19.40    1.20
  -4  11   0   18.60    0.80
   4  11   0   19.10    1.10
  -4  11   0   21.30    1.30
  -4  11   0   18.60    1.10
   4  11   0   18.50    1.00
   5 -11   0   -0.10    0.30
   5 -11   0    0.00    0.30
   5 -11   0    0.20    0.10
  -5 -11   0   -0.60    0.30
   5  11   0    0.20    0.20
   5  11   0    0.00    0.20
  -5  11   0    0.10    0.20
  -5  11   0    0.10    0.30
  -5  11   0   -0.40    0.20
  -5  11   0    0.00    0.20
   5  11   0    0.10    0.50
   5  11   0   -0.40    0.20
   5  11   0   -0.20    0.30
   5  11   0   -0.10    0.10
   6 -11   0   -0.20    0.30
   6 -11   0   -0.20    0.30
   6 -11   0   -0.10    0.10
   6 -11   0    0.10    0.30
   6 -11   0    0.20    0.20
   6  11   0    0.00    0.10
  -6  11   0   -0.60    0.20
   6  11   0    0.10    0.10
  -6  11   0   -0.10    0.20
   6  11   0    0.10    0.20
  -6  11   0   -0.40    0.30
   6  11   0   -0.30    0.20
   7 -11   0    1.90    0.30
   7 -11   0    1.60    0.40
   7 -11   0    1.70    0.40
   7 -11   0    1.60    0.50
   7 -11   0    1.80    0.40
  -7  11   0    0.90    0.30
   7  11   0    1.50    0.50
   7  11   0    2.00    0.30
   7  11   0    1.80    0.60
  -7  11   0    1.20    0.20
  -7  11   0    1.70    0.40
   7  11   0    1.30    0.40
   8 -11   0   -0.10    0.20
   8 -11   0   -0.10    0.30
   8 -11   0   -0.10    0.20
   8 -11   0    0.10    0.20
   8 -11   0    0.20    0.10
   8  11   0   -0.20    0.20
   8  11   0   -0.10    0.10
   8  11   0   -0.10    0.10
   8  11   0    0.20    0.20
  -8  11   0    0.20    0.20
  -8  11   0   -0.50    0.30
   9 -11   0    9.40    0.40
   9 -11   0    8.80    0.70
   9 -11   0    9.10    0.70
  -9  11   0    9.50    0.80
   9  11   0    9.10    0.60
  -9  11   0    8.80    0.70
   9  11   0    8.10    0.80
   9  11   0    9.60    0.50
   9  11   0    9.30    0.70
  10 -11   0    4.10    0.40
  10 -11   0    4.10    0.50
  10  11   0    3.20    0.50
  10  11   0    5.10    0.40
  10  11   0    3.70    0.40
 -10  11   0    3.90    0.50
  10  11   0    4.30    0.50
  11 -11   0    0.10    0.10
  11  11   0    0.30    0.10
 -11  11   0    0.10    0.20
  11  11   0    0.10    0.20
  11  11   0   -0.10    0.20
   0 -12   0   85.69    3.20
   0 -12   0   91.59    3.30
   0 -12   0   86.99    3.90
   0 -12   0   85.19    2.60
   0  12   0   92.19    2.80
   0  12   0   91.89    3.40
   0  12   0   86.09    3.00
   0  12   0   84.99    2.90
   1 -12   0    1.50    0.30
  -1 -12   0    1.40    0.40
   1 -12   0    1.60    0.40
  -1 -12   0    0.80    0.50
  -1 -12   0    1.10    0.30
   1 -12   0    1.40    0.40
  -1 -12   0    1.10    0.30
   1 -12   0    1.40    0.30
  -1  12   0    1.20    0.40
  -1  12   0    0.90    0.30
   1  12   0    1.90    0.40
   1  12   0    1.70    0.50
   1  12   0    0.60    0.30
  -1  12   0    0.90    0.40
   1  12   0    1.10    0.50
   2 -12   0   37.50    1.40
  -2 -12   0   33.70    2.10
  -2 -12   0   38.30    1.80
  -2 -12   0   37.70    2.40
   2 -12   0   35.80    1.90
  -2 -12   0   36.40    1.30
   2  12   0   37.20    2.00
   2  12   0   35.80    1.20
   2  12   0   38.50    2.00
  -2  12   0   39.50    1.90
  -2  12   0   44.40    2.30
   2  12   0   36.80    1.50
   3 -12   0    0.70    0.30
   3 -12   0   -0.20    0.30
   3 -12   0    0.30    0.30
  -3 -12   0    0.10    0.20
   3 -12   0    0.30    0.20
   3  12   0    0.40    0.20
  -3  12   0    0.40    0.30
   3  12   0   -0.40    0.30
  -3  12   0    0.00    0.30
  -3  12   0   -0.30    0.40
   3  12   0    0.50    0.20
   3  12   0    0.40    0.30
   3  12   0    0.20    0.30
   4 -12   0    0.30    0.30
   4 -12   0    0.70    0.30
  -4 -12   0   -0.20    0.30
   4 -12   0    0.80    0.20
   4  12   0    0.90    0.40
  -4  12   0    0.80    0.40
  -4  12   0    0.60    0.40
   4  12   0    0.70    0.20
   4  12   0    1.20    0.20
   4  12   0    1.00    0.40
   5 -12   0    3.30    0.60
   5 -12   0    2.90    0.50
   5 -12   0    3.10    0.40
   5  12   0    3.20    0.40
  -5  12   0    3.00    0.50
   5  12   0    3.50    0.50
  -5  12   0    2.30    0.40
   5  12   0    2.90    0.60
   6 -12   0    0.70    0.30
   6 -12   0    0.40    0.20
   6 -12   0    0.60    0.20
   6 -12   0   -0.10    0.20
  -6  12   0   -0.10    0.30
   6  12   0    0.90    0.30
   6  12   0    0.30    0.30
   6  12   0    1.00    0.40
   6  12   0    0.60    0.20
  -6  12   0    0.40    0.30
   7 -12   0    3.00    0.30
   7 -12   0    2.10    0.40
   7 -12   0    2.80    0.50
   7 -12   0    2.40    0.40
   7  12   0    2.90    0.40
   7  12   0    2.00    0.40
   7  12   0    2.90    0.50
  -7  12   0    2.80    0.50
   7  12   0    2.80    0.30
  -7  12   0    2.10    0.60
   8 -12   0    6.30    0.70
   8 -12   0    6.30    0.80
   8 -12   0    6.50    0.40
   8 -12   0    6.00    0.60
  -8  12   0    6.40    0.70
   8  12   0    7.30    0.50
   8  12   0    6.20    0.70
   8  12   0    6.70    0.40
   9 -12   0    0.80    0.20
   9 -12   0    1.10    0.30
   9  12   0    1.20    0.20
  -9  12   0    1.70    0.30
   9  12   0    1.60    0.30
   9  12   0    1.20    0.30
   9  12   0    0.90    0.30
  10 -12   0    0.60    0.20
  10  12   0    0.40    0.20
 -10  12   0    0.60    0.20
  11  12   0    1.10    0.30
   0 -13   0   -0.30    0.30
   0 -13   0   -0.40    0.20
   0 -13   0   -0.20    0.10
   0  13   0   -0.10    0.20
   0  13   0   -0.80    0.30
   1 -13   0   10.90    0.90
   1 -13   0   10.10    0.70
  -1 -13   0   11.10    0.90
  -1 -13   0   10.00    0.60
   1 -13   0    9.90    0.90
   1  13   0   10.20    0.70
  -1  13   0    9.60    0.90
   1  13   0    9.30    0.90
  -1  13   0   10.20    0.90
   1  13   0   10.10    0.90
  -2 -13   0   -0.30    0.20
   2 -13   0    0.30    0.30
   2 -13   0   -0.30    0.20
   2 -13   0    0.10    0.20
  -2 -13   0    0.10    0.10
  -2  13   0   -0.40    0.40
   2  13   0    0.20    0.10
   2  13   0    0.40    0.30
  -2  13   0   -0.20    0.30
   2  13   0   -0.80    0.30
   3 -13   0   28.20    1.50
   3 -13   0   28.90    1.60
  -3 -13   0   29.40    1.50
   3 -13   0   25.60    1.10
   3  13   0   25.20    1.40
   3  13   0   26.00    1.60
  -3  13   0   30.00    1.60
   3  13   0   27.80    1.20
   3  13   0   28.10    1.00
   4 -13   0    0.30    0.20
   4 -13   0    0.00    0.20
   4 -13   0   -0.10    0.20
   4  13   0    0.90    0.30
   4  13   0    0.30    0.20
   4  13   0    0.20    0.20
  -4  13   0    0.00    0.20
   4  13   0    0.20    0.20
   5 -13   0    0.40    0.30
   5 -13   0    0.70    0.20
   5 -13   0    0.50    0.30
  -5  13   0    0.50    0.30
   5  13   0    0.70    0.30
   5  13   0    0.50    0.20
   5  13   0    0.10    0.30
   5  13   0    0.50    0.20
   6 -13   0    0.60    0.20
   6 -13   0    0.00    0.20
   6 -13   0    0.40    0.20
   6  13   0    0.60    0.20
   6  13   0    0.60    0.20
  -6  13   0    0.60    0.30
   6  13   0    0.90    0.30
   7 -13   0    0.30    0.10
   7 -13   0    0.10    0.20
   7 -13   0    0.20    0.20
   7  13   0    0.10    0.10
  -7  13   0    0.20    0.20
   7  13   0    0.10    0.10
   7  13   0   -0.10    0.30
   7  13   0    0.10    0.20
   8 -13   0    4.60    0.50
   8 -13   0    3.70    0.50
   8  13   0    5.10    0.30
  -8  13   0    5.60    0.60
   8  13   0    3.60    0.50
   8  13   0    4.70    0.40
   9  13   0    6.70    0.60
  -9  13   0    6.70    0.50
   9  13   0    6.80    0.50
  10  13   0    3.60    0.30
 -10  13   0    3.80    0.30
   0 -14   0    2.80    0.40
   0 -14   0    1.90    0.30
   0 -14   0    3.30    0.60
   0  14   0    3.20    0.90
   1 -14   0    0.80    0.20
  -1 -14   0    0.70    0.30
   1 -14   0    0.60    0.30
  -1 -14   0    0.60    0.20
   1 -14   0    0.30    0.30
   1  14   0    0.90    0.20
   1  14   0    0.10    0.40
   1  14   0    0.70    0.30
   2 -14   0    1.90    0.30
  -2 -14   0    3.40    0.50
  -2 -14   0    2.30    0.30
   2 -14   0    2.30    0.40
   2 -14   0    2.70    0.50
   2  14   0    2.40    0.50
   2  14   0    2.30    0.40
   2  14   0    2.20    0.40
  -2  14   0    2.50    0.50
  -3 -14   0    1.50    0.40
   3 -14   0    1.40    0.40
  -3 -14   0    1.60    0.20
   3 -14   0    1.40    0.30
  -3  14   0    1.40    0.40
   3  14   0    1.50    0.40
   3  14   0    1.10    0.30
   3  14   0    1.50    0.40
   4 -14   0    1.40    0.20
   4 -14   0    2.20    0.40
   4 -14   0    1.30    0.30
   4  14   0    2.00    0.50
   4  14   0    1.90    0.30
   4  14   0    1.70    0.60
  -4  14   0    1.30    0.30
   5 -14   0    0.10    0.10
   5 -14   0    0.10    0.20
   5 -14   0   -0.30    0.20
   5  14   0   -0.10    0.30
   5  14   0    0.10    0.20
  -5  14   0    0.20    0.20
   5  14   0    0.00    0.10
   6 -14   0    2.80    0.30
   6 -14   0    2.80    0.40
   6 -14   0    3.70    0.70
   6  14   0    3.60    0.40
   6  14   0    3.40    0.80
   7 -14   0    4.00    0.50
   7 -14   0    3.90    0.30
   7 -14   0    4.50    0.50
   7  14   0    3.50    0.30
   7  14   0    3.50    0.50
   8  14   0   19.20    0.80
  -8  14   0   23.20    1.10
   8  14   0   19.70    1.10
   9  14   0   15.40    0.70
  -9  14   0   12.50    0.60
   0 -15   0    0.10    0.10
   0 -15   0    0.10    0.20
   0  15   0    0.10    0.20
  -1 -15   0   20.20    1.10
   1 -15   0   21.00    1.10
   1 -15   0   20.80    0.90
   1 -15   0   22.40    1.20
  -1  15   0   20.70    1.20
   1  15   0   20.50    1.20
   2 -15   0    2.10    0.30
   2 -15   0    1.80    0.40
  -2 -15   0    2.30    0.30
  -2  15   0    1.70    0.40
   2  15   0    2.10    0.40
   2  15   0    2.10    0.30
   3 -15   0    0.70    0.30
   3 -15   0    0.80    0.30
   3 -15   0    0.50    0.20
   3  15   0    1.00    0.20
  -3  15   0    0.30    0.20
   3  15   0    0.90    0.30
   4 -15   0    6.50    0.60
   4 -15   0    6.10    0.40
   4 -15   0    6.10    0.60
  -4  15   0    5.60    0.60
   4  15   0    5.70    0.40
   4  15   0    5.60    0.70
   5 -15   0    0.00    0.20
   5 -15   0    0.00    0.20
   5 -15   0    0.10    0.10
  -5  15   0    0.00    0.20
   5  15   0    0.10    0.20
   5  15   0   -0.10    0.10
   6 -15   0    4.00    0.60
   6 -15   0    4.90    0.40
   6 -15   0    5.10    0.30
  -6  15   0    4.40    0.40
   6  15   0    4.40    0.30
   6  15   0    4.10    0.50
   7  15   0    6.60    0.40
  -7  15   0    7.60    0.50
   7  15   0    7.80    0.50
   0 -16   0    2.60    0.30
   0  16   0    2.30    0.40
   1 -16   0    2.20    0.40
   1 -16   0    2.30    0.30
  -1 -16   0    1.90    0.30
   1  16   0    1.90    0.40
  -1  16   0    1.50    0.30
   2 -16   0    3.60    0.50
  -2 -16   0    3.60    0.30
   2 -16   0    2.70    0.30
   2 -16   0    3.80    0.30
   2  16   0    3.10    0.50
  -2  16   0    4.20    0.50
   3 -16   0    0.10    0.20
   3 -16   0    0.10    0.20
   3 -16   0    0.30    0.10
  -3  16   0    0.10    0.20
   3  16   0    0.40    0.20
   4 -16   0    0.10    0.20
   4 -16   0    0.20    0.10
   4 -16   0    0.10    0.20
  -4  16   0    0.20    0.20
   4  16   0    0.10    0.20
   5 -16   0    0.80    0.20
   5  16   0    0.90    0.20
  -5  16   0    0.60    0.20
  -6  16   0    0.50    0.20
   6  16   0    0.20    0.10
   0  17   0   -0.10    0.10
   1  17   0    3.40    0.30
  -1  17   0    3.60    0.30
   2 -17   0    4.10    0.30
   2  17   0    3.80    0.30
  -2  17   0    3.70    0.30
   3 -17   0    5.20    0.20
   3  17   0    4.50    0.40
  -3  17   0    4.50    0.50
  15   0  -1    0.10    0.10
  15   0  -1    0.00    0.10
  15   0  -1   -0.20    0.10
  14   0  -1    0.10    0.10
  14   0  -1    0.00    0.20
  14   0  -1    0.00    0.20
  14   0  -1    0.10    0.20
  13   0  -1    0.30    0.20
  13   0  -1   -0.10    0.20
  13   0  -1    0.20    0.20
  13   0  -1    0.00    0.10
  12   0  -1    0.20    0.50
  12   0  -1   -0.50    0.20
  12   0  -1    0.00    0.30
  12   0  -1    0.10    0.20
  12   0  -1    0.30    0.20
 -11   0   1   -0.20    0.20
  11   0  -1   -0.90    0.70
  11   0  -1    0.10    0.30
  11   0  -1   -0.40    0.20
  11   0  -1   -0.20    0.30
  11   0  -1   -0.30    0.30
  11   0  -1   -0.20    0.10
  11   0  -1    0.20    0.30
  10   0  -1   -0.10    0.30
  10   0  -1   -0.20    0.30
  10   0  -1   -0.30    0.30
 -10   0   1    0.00    0.20
  10   0  -1    0.00    0.30
  10   0  -1   -0.10    0.10
  10   0  -1    0.10    0.10
 -10   0   1    0.10    0.20
  10   0  -1    0.20    0.40
  -9   0   1    0.10    0.10
   9   0  -1    0.00    0.10
   9   0  -1   -0.20    0.30
   9   0  -1    0.40    0.20
   9   0  -1    0.20    0.30
  -9   0   1    0.00    0.10
   9   0  -1   -0.10    0.30
  -8   0   1    0.00    0.10
   8   0  -1   -0.20    0.20
  -8   0   1   -0.10    0.10
   8   0  -1   -0.10    0.10
   7   0  -1   -0.10    0.10
  -7   0   1   -0.10    0.10
   7   0  -1    0.00    0.10
  -7   0   1    0.10    0.10
   6   0  -1    0.00    0.10
  -6   0   1    0.00    0.10
   6   0  -1    0.00    0.10
   5   0  -1   -0.10    0.10
  -5   0   1    0.00    0.10
   5   0  -1    0.00    0.10
  -5   0   1    0.10    0.10
   4   0  -1    0.00    0.10
  -4   0   1    0.00    0.10
   4   0  -1    0.00    0.10
  -4   0   1   -0.10    0.10
  -3   0   1    0.10    0.10
  -3   0   1    0.00    0.10
   3   0  -1    0.00    0.10
   3   0  -1    0.10    0.10
  -2   0   1    0.00    0.10
   2   0  -1    0.00    0.10
  -2   0   1   -0.10    0.10
   2   0  -1    0.00    0.10
  -2   0   1    0.10    0.10
   0   0   1    0.00    0.10
   0   0   1    0.00    0.10
   0   0   1    0.00    0.10
   0   0  -1    0.00    0.10
   0   0   1    0.00    0.10
   1   0   1    0.00    0.10
   1   0   1    0.00    0.10
   1   0   1    0.00    0.10
   1   0   1    0.10    0.10
   1   0   1    0.00    0.10
   2   0   1    0.00    0.10
   2   0   1    0.00    0.10
   2   0   1    0.00    0.10
   2   0   1    0.00    0.10
   2   0   1    0.00    0.10
   3   0   1    0.10    0.10
   3   0   1    0.00    0.10
  -3   0  -1    0.00    0.10
   3   0   1   -0.10    0.10
   3   0   1    0.00    0.10
  -4   0  -1    0.10    0.10
   4   0   1    0.00    0.10
  -4   0  -1    0.10    0.10
   4   0   1    0.00    0.10
   4   0   1    0.10    0.10
   4   0   1   -0.10    0.10
   5   0   1    0.10    0.10
  -5   0  -1    0.00    0.10
  -5   0  -1    0.00    0.10
   6   0   1    0.00    0.10
  -6   0  -1    0.00    0.10
  -6   0  -1    0.00    0.10
   6   0   1   -0.10    0.10
  -7   0  -1    0.00    0.10
   7   0   1   -0.20    0.10
   7   0   1    0.10    0.10
  -7   0  -1    0.20    0.10
   8   0   1   -0.10    0.20
  -8   0  -1    0.00    0.10
   8   0   1    0.10    0.10
  -8   0  -1    0.00    0.10
   8   0   1    0.00    0.10
   9   0   1    0.20    0.30
   9   0   1    0.10    0.30
  -9   0  -1    0.00    0.20
   9   0   1    0.10    0.30
   9   0   1   -0.10    0.30
   9   0   1    0.00    0.10
   9   0   1    0.00    0.10
  -9   0  -1    0.10    0.20
 -10   0  -1   -0.50    0.20
  10   0   1   -0.10    0.30
  10   0   1   -0.30    0.40
 -10   0  -1    0.10    0.20
  10   0   1   -0.10    0.20
  10   0   1    0.20    0.20
  10   0   1    0.20    0.30
  11   0   1    0.10    0.10
  11   0   1    0.50    0.30
  11   0   1   -0.30    0.20
  11   0   1   -0.20    0.30
  11   0   1    0.20    0.20
  12   0   1    0.30    0.30
  12   0   1    0.00    0.20
  12   0   1   -0.10    0.20
  12   0   1   -0.40    0.20
  12   0   1    0.10    0.10
  13   0   1    0.20    0.20
  13   0   1    0.10    0.20
  13   0   1    0.00    0.10
  14   0   1    0.10    0.10
  14   0   1    0.00    0.10
  14   0   1    0.00    0.10
  14   0   1    0.10    0.10
  15  -1  -1    2.70    0.30
  15  -1  -1    3.60    0.30
  15  -1  -1    2.80    0.30
  15   1  -1    2.90    0.30
  15   1  -1    2.10    0.30
  15   1  -1    3.00    0.20
  14  -1  -1    0.20    0.10
  14  -1  -1    0.10    0.20
  14  -1  -1    0.10    0.20
  14  -1  -1   -0.10    0.20
  14   1  -1    0.10    0.10
  14   1  -1   -0.10    0.20
  14   1  -1    0.00    0.20
  14   1  -1    0.00    0.20
  13  -1  -1    3.40    0.60
  13  -1  -1    5.20    0.60
  13  -1  -1    3.70    0.30
  13  -1  -1    4.90    0.60
  13   1  -1    4.70    0.60
  13   1  -1    3.90    0.70
  13   1  -1    3.80    0.40
  13   1  -1    2.90    0.50
  12  -1  -1   33.50    1.50
  12  -1  -1   31.90    1.70
  12  -1  -1   31.80    1.60
  12  -1  -1   34.50    1.90
  12   1  -1   32.50    1.90
  12   1  -1   30.90    1.40
  12   1  -1   31.90    1.70
  12   1  -1   32.80    1.70
  11  -1  -1   19.10    1.00
  11  -1  -1   23.70    1.60
  11  -1  -1   20.00    1.30
 -11  -1   1   19.10    1.10
  11  -1  -1   21.60    1.40
  11  -1  -1   19.70    0.90
 -11  -1   1   19.90    1.30
  11  -1  -1   20.10    1.30
  11   1  -1   20.30    1.10
  11   1  -1   19.90    0.90
  11   1  -1   14.60    2.30
  11   1  -1   22.30    1.40
  11   1  -1   22.20    1.60
  11   1  -1   20.90    1.30
  10  -1  -1    0.20    0.30
  10  -1  -1   -0.30    0.30
 -10  -1   1    0.20    0.20
 -10  -1   1    0.30    0.20
  10  -1  -1    0.20    0.30
  10  -1  -1    0.00    0.30
  10  -1  -1    0.20    0.10
  10  -1  -1    0.00    0.40
  10  -1  -1    0.00    0.10
  10   1  -1   -0.10    0.30
 -10   1   1    0.00    0.20
  10   1  -1   -0.20    0.40
  10   1  -1    0.30    0.30
  10   1  -1    0.10    0.20
  10   1  -1    0.10    0.30
  10   1  -1    0.10    0.10
 -10   1   1    0.10    0.20
   9  -1  -1    0.40    0.30
  -9  -1   1    0.60    0.20
  -9  -1   1    0.90    0.30
   9  -1  -1    0.70    0.40
   9  -1  -1    0.50    0.40
   9  -1  -1    0.90    0.20
   9  -1  -1    1.10    0.40
   9  -1  -1    1.00    0.20
  -9   1   1    0.90    0.30
   9   1  -1    0.70    0.40
   9   1  -1    1.20    0.40
   9   1  -1    0.80    0.40
   9   1  -1    0.80    0.30
  -9   1   1    1.20    0.30
   9   1  -1    0.40    0.20
   8  -1  -1    0.60    0.20
  -8  -1   1    0.50    0.20
  -8  -1   1    0.50    0.20
   8  -1  -1    0.70    0.20
  -8   1   1    0.30    0.10
   8   1  -1    0.80    0.30
  -8   1   1    0.30    0.20
   8   1  -1    0.60    0.20
   7  -1  -1   22.50    1.30
  -7  -1   1   23.00    1.00
  -7  -1   1   23.20    1.00
   7  -1  -1   23.20    0.90
  -7   1   1   24.00    1.00
   7   1  -1   24.30    0.90
   7   1  -1   24.70    1.40
  -7   1   1   22.10    1.00
   6  -1  -1  334.37    8.90
  -6  -1   1  339.07    8.40
   6   1  -1  329.37    8.30
  -6   1   1  311.77    8.30
   6   1  -1  340.97    8.90
  -5  -1   1    8.80    0.40
  -5  -1   1    8.40    0.40
   5  -1  -1    9.40    0.70
   5   1  -1    9.00    0.70
  -5   1   1    8.00    0.40
   4  -1  -1   38.90    1.40
  -4  -1   1   40.50    1.20
  -4  -1   1   38.90    1.00
   4  -1  -1   37.00    1.10
  -4   1   1   37.40    1.20
  -4   1   1   37.10    1.10
   4   1  -1   36.80    1.40
   4   1  -1   37.80    1.10
   4   1  -1   38.70    1.20
  -3  -1   1  441.46   10.90
   3  -1  -1  448.06   11.20
   3   1  -1  463.45   11.30
   2  -1  -1   11.70    0.40
  -2  -1   1   11.30    0.40
   2  -1  -1   11.50    0.50
  -2  -1   1   11.60    0.40
  -2   1   1   11.60    0.40
  -2   1   1   11.20    0.40
   2   1  -1   12.40    0.40
   2   1  -1   12.20    0.40
  -2   1   1   12.10    0.30
   1  -1  -1  920.71   44.40
  -1  -1   1  955.10   47.30
   1  -1  -1  905.31   23.60
   1  -1  -1  902.41   23.50
   1  -1  -1  919.11   49.60
  -1  -1   1  961.60   23.90
  -1  -1   1  969.20   23.90
  -1  -1   1  922.11   46.60
   1   1  -1  843.32   46.10
   1   1  -1  974.80   45.70
   1   1  -1  852.61   23.60
  -1   1   1  919.21   23.60
  -1   1   1  865.01   45.10
  -1   1   1  946.41   50.49
   1   1  -1  888.61   23.70
  -1   1   1  915.61   23.50
   0  -1  -1   72.79    1.80
   0  -1   1   72.99    1.80
   0  -1   1   73.39    1.80
   0  -1   1   68.79    1.80
   0  -1   1   75.19    1.80
   0   1   1   68.99    1.80
   0   1  -1   72.19    1.80
   0   1   1   71.89    1.80
   0   1  -1   73.39    1.80
   0   1   1   73.89    1.90
   0   1   1   68.99    1.80
   1  -1   1   31.30    0.80
   1  -1   1   32.70    0.90
   1  -1   1   31.30    0.90
   1  -1   1   31.70    0.90
  -1   1  -1   31.20    0.80
   1   1   1   32.80    0.80
   1   1   1   32.00    0.80
   1   1   1   31.20    0.90
   1   1   1   30.20    1.00
   1   1   1   31.50    0.80
   2  -1   1   56.69    1.40
   2  -1   1   56.49    1.50
   2  -1   1   54.99    1.50
   2  -1   1   54.89    1.50
   2   1   1   57.09    1.50
   2   1   1   51.99    1.50
   2   1   1   56.39    1.50
   2   1   1   55.89    1.40
   2   1   1   52.49    1.70
   3  -1   1   33.70    1.00
   3  -1   1   33.90    0.90
   3  -1   1   34.00    1.00
   3  -1   1   33.80    1.10
   3   1   1   32.80    1.00
   3   1   1   32.80    1.20
   3   1   1   34.00    0.90
   3   1   1   34.10    1.00
  -3   1  -1   32.80    1.00
   3   1   1   33.60    1.00
   4  -1   1    0.00    0.10
  -4  -1  -1    0.10    0.10
   4  -1   1    0.00    0.10
   4  -1   1    0.00    0.10
   4  -1   1    0.00    0.10
  -4  -1  -1    0.00    0.10
   4   1   1    0.00    0.10
  -4   1  -1    0.00    0.10
   4   1   1    0.00    0.10
  -4   1  -1    0.10    0.10
   4   1   1    0.10    0.10
   5  -1   1    0.50    0.20
  -5  -1  -1    0.40    0.10
  -5  -1  -1    0.60    0.10
  -5  -1  -1    0.50    0.10
  -5   1  -1    0.30    0.10
   5   1   1    0.40    0.20
  -5   1  -1    0.40    0.20
   6  -1   1  310.67    7.90
  -6  -1  -1  319.27    8.00
   6  -1   1  320.57    8.40
  -6  -1  -1  315.57    8.00
  -6   1  -1  305.77    8.00
  -6   1  -1  318.27    8.00
   6   1   1  305.37    8.50
   6   1   1  309.17    7.90
   7  -1   1    0.40    0.20
   7  -1   1    0.90    0.20
  -7  -1  -1    1.10    0.20
  -7  -1  -1    0.80    0.20
  -7   1  -1    0.60    0.20
   7   1   1    0.80    0.20
  -7   1  -1    1.00    0.20
   7   1   1    0.70    0.30
   8  -1   1    0.40    0.20
  -8  -1  -1    0.30    0.20
   8  -1   1    0.40    0.20
  -8  -1  -1    0.60    0.20
   8  -1   1    0.20    0.10
  -8   1  -1    0.10    0.10
   8   1   1    0.10    0.10
   8   1   1    0.10    0.20
  -8   1  -1    0.20    0.20
   8   1   1    0.20    0.10
   9  -1   1    0.80    0.40
  -9  -1  -1    1.50    0.30
   9  -1   1    0.90    0.40
   9  -1   1    1.50    0.30
   9  -1   1    1.60    0.50
   9  -1   1    1.70    0.40
   9  -1   1    1.30    0.30
   9  -1   1    0.60    0.60
  -9  -1  -1    1.80    0.40
   9   1   1    1.50    0.30
  -9   1  -1    1.30    0.30
   9   1   1    1.00    0.50
   9   1   1    1.70    0.50
   9   1   1    0.90    0.40
   9   1   1    1.30    0.30
  -9   1  -1    0.80    0.30
   9   1   1    1.60    0.40
 -10  -1  -1    1.60    0.30
 -10  -1  -1    2.40    0.50
  10  -1   1    2.10    0.30
  10  -1   1    1.80    0.30
  10  -1   1    2.50    0.50
  10   1   1    1.20    0.50
  10   1   1    2.70    0.40
  10   1   1    2.30    0.40
 -10   1  -1    1.90    0.40
  10   1   1    3.00    0.90
 -10   1  -1    1.70    0.40
  11  -1   1  115.39    3.80
  11  -1   1  112.29    3.20
  11  -1   1  110.09    3.90
  11  -1   1  113.89    3.80
  11  -1   1  111.79    4.20
  11   1   1  112.69    3.20
  11   1   1  116.59    4.00
  11   1   1  120.89    4.30
  11   1   1  111.19    3.80
  12  -1   1   21.60    0.90
  12  -1   1   21.60    1.20
  12  -1   1   22.20    1.30
  12  -1   1   21.10    1.40
  12  -1   1   19.80    1.10
  12   1   1   20.70    0.90
  12   1   1   20.10    1.20
  12   1   1   19.30    1.20
  13  -1   1    1.30    0.20
  13  -1   1    1.60    0.30
  13  -1   1    1.60    0.40
  13  -1   1    1.50    0.40
  13   1   1    1.00    0.30
  13   1   1    1.70    0.20
  13   1   1    1.30    0.30
  13   1   1    1.40    0.40
  14  -1   1    0.40    0.20
  14  -1   1    0.10    0.10
  14  -1   1    0.20    0.20
  14   1   1    0.20    0.20
  14   1   1    0.20    0.20
  14   1   1    0.20    0.20
  14   1   1    0.10    0.10
  15  -2  -1    1.60    0.20
  15  -2  -1    1.80    0.20
  15   2  -1    1.30    0.20
  15   2  -1    1.50    0.30
  15   2  -1    1.70    0.20
  14  -2  -1   -0.40    0.10
  14  -2  -1    0.10    0.20
  14  -2  -1    0.10    0.10
  14  -2  -1    0.00    0.20
  14  -2  -1   -0.20    0.30
  14   2  -1    0.00    0.10
  14   2  -1    0.10    0.20
  14   2  -1    0.00    0.20
  14   2  -1   -0.10    0.20
  13  -2  -1   11.40    0.80
  13  -2  -1   12.90    0.60
  13  -2  -1   12.20    0.90
  13  -2  -1   11.10    0.90
  13  -2  -1   12.70    1.00
  13   2  -1   13.90    1.10
  13   2  -1   12.70    1.00
  13   2  -1   12.60    0.90
  13   2  -1   12.70    0.60
  12  -2  -1    1.60    0.40
  12  -2  -1    2.00    0.40
  12  -2  -1    2.00    0.50
  12  -2  -1    1.90    0.30
  12   2  -1    1.50    0.40
  12   2  -1    1.50    0.50
  12   2  -1    1.80    0.40
  11  -2  -1   93.79    3.40
  11  -2  -1  102.89    3.90
  11  -2  -1   92.49    3.10
  11  -2  -1   96.49    3.40
  11  -2  -1   95.59    3.50
  11  -2  -1   97.49    2.80
 -11   2   1   96.59    3.20
  11   2  -1   93.69    3.70
  11   2  -1   95.69    2.80
  11   2  -1   95.59    3.50
  11   2  -1   93.09    3.30
  10  -2  -1    0.20    0.20
  10  -2  -1    0.30    0.20
 -10  -2   1    0.00    0.20
  10  -2  -1   -0.70    0.60
  10  -2  -1   -0.40    0.30
 -10  -2   1   -0.10    0.20
  10  -2  -1    0.50    0.40
  10  -2  -1    0.00    0.30
  10  -2  -1   -0.20    0.20
  10   2  -1    1.20    0.50
  10   2  -1    0.00    0.30
  10   2  -1    0.10    0.20
 -10   2   1    0.00    0.20
  10   2  -1   -0.20    0.20
 -10   2   1    0.00    0.20
  10   2  -1   -0.10    0.20
  10   2  -1    0.20    0.10
  10   2  -1    0.10    0.30
   9  -2  -1    0.20    0.30
  -9  -2   1   -0.20    0.10
   9  -2  -1    0.20    0.20
   9  -2  -1   -0.40    0.30
   9  -2  -1    0.40    0.30
  -9  -2   1   -0.10    0.10
   9   2  -1   -0.30    0.20
  -9   2   1    0.20    0.20
   9   2  -1   -0.10    0.20
   9   2  -1    0.20    0.30
   9   2  -1    0.00    0.20
   9   2  -1    0.10    0.10
   9   2  -1   -0.30    0.30
   9   2  -1   -0.50    0.20
  -8  -2   1    6.80    0.50
   8  -2  -1    6.70    0.50
  -8  -2   1    6.30    0.50
  -8   2   1    6.50    0.50
   8   2  -1    7.70    0.50
   8   2  -1    7.20    0.80
  -8   2   1    7.10    0.50
  -7  -2   1   21.30    0.90
   7  -2  -1   20.30    1.20
  -7  -2   1   23.20    1.00
   7  -2  -1   20.00    0.90
  -7   2   1   21.00    0.90
  -7   2   1   19.30    0.90
   7   2  -1   23.30    1.40
   7   2  -1   21.00    0.90
  -6  -2   1   26.90    1.00
   6  -2  -1   26.30    0.90
   6  -2  -1   26.60    1.30
  -6  -2   1   25.50    1.00
  -6  -2   1   24.20    0.70
   6   2  -1   27.10    1.00
   6   2  -1   24.90    1.30
  -6   2   1   26.60    1.00
   6   2  -1   26.40    0.90
  -6   2   1   23.50    1.00
   5  -2  -1   24.70    0.90
  -5  -2   1   25.20    0.80
  -5  -2   1   26.30    0.90
   5   2  -1   24.70    1.20
  -5   2   1   25.40    0.90
   5   2  -1   28.30    0.90
   4  -2  -1   71.09    2.20
  -4  -2   1   69.19    1.90
   4  -2  -1   69.39    1.90
  -4  -2   1   71.69    1.90
  -4   2   1   68.99    2.00
   4   2  -1   71.99    1.90
   4   2  -1   72.29    2.00
   4   2  -1   72.69    2.30
  -4   2   1   67.59    2.00
   3  -2  -1   79.19    2.00
   3  -2  -1   80.29    2.10
   3  -2  -1   80.09    2.30
  -3  -2   1   77.59    2.10
  -3  -2   1   79.19    2.10
   3   2  -1   81.69    2.00
   3   2  -1   76.19    2.40
   3   2  -1   79.89    2.10
  -3   2   1   80.29    2.10
  -3   2   1   80.39    2.10
   2  -2  -1  399.46    9.90
   2  -2  -1  388.96    9.60
   2   2  -1  400.56    9.90
   1  -2  -1 1517.85   77.99
  -1  -2   1 1555.84   39.20
  -1  -2   1 1575.54   71.69
   1  -2  -1 1545.95   38.80
  -1  -2   1 1564.34   76.19
   1  -2  -1 1486.95   70.39
  -1  -2   1 1567.84   39.20
   1  -2  -1 1532.95   38.70
  -1   2   1 1561.94   78.09
  -1   2   1 1510.35   38.70
  -1   2   1 1490.75   38.70
   1   2  -1 1394.56   72.39
   1   2  -1 1488.45   39.00
   1   2  -1 1466.15   38.90
  -1   2   1 1430.56   70.09
   1   2  -1 1518.25   70.79
   0   2  -1    0.80    0.10
   1  -2   1 2850.21  117.69
  -1  -2  -1 2611.54   83.79
  -1  -2  -1 2329.87   86.19
   1  -2   1 2651.33  105.79
  -1   2  -1 2621.54   65.09
   1   2   1 2453.35   63.09
   1   2   1 2543.15   82.59
   1   2   1 2596.64   62.99
  -1   2  -1 2663.23  104.09
  -1   2  -1 2631.34  110.59
  -1   2  -1 2649.53   65.09
   1   2   1 2526.65   63.19
   1   2   1 2594.14   63.09
  -1   2  -1 2585.14   64.49
  -1   2  -1 2630.04   64.49
   1   2   1 2559.24   85.69
   2  -2   1   63.09    1.70
   2  -2   1   61.19    1.70
   2  -2   1   63.89    1.70
   2  -2   1   65.99    1.70
   2   2   1   63.09    1.70
   2   2   1   61.99    1.90
   2   2   1   61.49    1.60
  -2   2  -1   62.09    1.70
   2   2   1   63.79    1.70
   2   2   1   62.89    1.60
   3  -2   1   52.39    1.50
   3  -2   1   52.79    1.40
   3  -2   1   55.29    1.60
  -3  -2  -1   52.89    1.50
   3  -2   1   54.79    1.50
  -3  -2  -1   57.19    1.50
   3   2   1   52.89    1.80
   3   2   1   56.49    1.60
   3   2   1   55.69    1.50
  -3   2  -1   52.49    1.50
   4  -2   1    3.00    0.30
   4  -2   1    2.80    0.20
  -4  -2  -1    2.70    0.20
   4  -2   1    2.80    0.20
  -4  -2  -1    2.90    0.20
   4  -2   1    3.00    0.20
   4   2   1    2.60    0.30
   4   2   1    3.20    0.20
  -4   2  -1    2.50    0.20
  -5  -2  -1    1.10    0.20
   5  -2   1    0.80    0.20
  -5  -2  -1    1.20    0.20
   5   2   1    0.90    0.20
   5   2   1    0.60    0.20
   5   2   1    0.80    0.20
  -5   2  -1    0.80    0.20
  -5   2  -1    1.20    0.20
   6  -2   1  329.97    8.10
   6  -2   1  311.67    8.40
  -6  -2  -1  311.47    8.10
  -6  -2  -1  322.07    8.10
   6   2   1  306.07    8.70
  -6   2  -1  317.47    8.10
  -6   2  -1  324.87    8.10
   6   2   1  312.87    8.00
   7  -2   1   43.00    1.50
  -7  -2  -1   42.00    1.50
  -7  -2  -1   42.80    1.50
   7  -2   1   40.50    1.80
   7   2   1   41.60    1.40
   7   2   1   43.80    2.00
  -7   2  -1   43.20    1.50
   8  -2   1    0.40    0.50
   8  -2   1    0.80    0.20
   8  -2   1    0.50    0.30
   8  -2   1    0.70    0.20
  -8  -2  -1    0.50    0.20
   8  -2   1    0.70    0.40
  -8  -2  -1    0.40    0.20
  -8   2  -1    1.10    0.30
   8   2   1    0.90    0.30
   8   2   1    1.00    0.60
   8   2   1    1.00    0.20
   8   2   1    0.50    0.20
  -8   2  -1    0.90    0.20
   9  -2   1   -0.30    0.30
   9  -2   1    0.10    0.30
   9  -2   1    0.00    0.10
   9  -2   1    0.00    0.20
   9  -2   1   -0.10    0.10
  -9  -2  -1    0.30    0.20
   9  -2   1    0.60    0.40
  -9  -2  -1    0.10    0.20
   9   2   1   -0.20    0.30
   9   2   1   -0.10    0.20
   9   2   1    0.00    0.30
  -9   2  -1    0.40    0.20
  -9   2  -1   -0.10    0.10
   9   2   1    0.30    0.20
   9   2   1    0.40    0.30
   9   2   1    0.00    0.10
  10  -2   1    6.70    1.00
  10  -2   1    6.40    0.70
 -10  -2  -1    5.90    0.60
  10  -2   1    4.90    0.70
  10  -2   1    4.80    0.80
  10  -2   1    6.30    1.20
  10  -2   1    6.00    0.50
 -10   2  -1    5.50    0.70
  10   2   1    6.80    1.20
  10   2   1    5.80    1.10
  10   2   1    6.00    0.50
  10   2   1    6.00    0.80
  10   2   1    6.50    1.00
  11  -2   1    9.00    0.90
  11  -2   1    8.60    0.60
  11  -2   1    8.70    1.00
  11  -2   1    9.10    0.90
  11  -2   1    7.90    0.80
  11   2   1    8.60    0.90
  11   2   1    8.60    0.60
  11   2   1    9.00    0.80
  11   2   1    9.70    1.00
  12  -2   1   15.10    1.00
  12  -2   1   15.80    1.20
  12  -2   1   15.70    1.00
  12  -2   1   15.50    0.70
  12  -2   1   16.10    1.10
  12   2   1   14.70    1.00
  12   2   1   15.40    0.70
  12   2   1   15.00    1.10
  12   2   1   14.40    1.20
  13  -2   1    1.60    0.50
  13  -2   1    1.90    0.30
  13  -2   1    2.00    0.30
  13   2   1    2.10    0.30
  13   2   1    1.80    0.30
  14  -2   1    0.30    0.20
  14  -2   1    0.30    0.20
  14  -2   1    0.30    0.10
  14   2   1    0.40    0.10
  14   2   1    0.20    0.20
  15  -3  -1    5.20    0.30
  15  -3  -1    3.90    0.30
  15   3  -1    3.80    0.40
  14  -3  -1    2.80    0.30
  14  -3  -1    2.90    0.40
  14  -3  -1    3.20    0.30
  14  -3  -1    3.60    0.40
  14   3  -1    2.70    0.30
  14   3  -1    3.00    0.30
  14   3  -1    2.50    0.40
  14   3  -1    3.10    0.50
  13  -3  -1    0.10    0.10
  13  -3  -1    0.10    0.20
  13  -3  -1   -0.20    0.20
  13  -3  -1    0.10    0.20
  13  -3  -1    0.30    0.20
  13   3  -1   -0.10    0.20
  13   3  -1   -0.10    0.20
  13   3  -1   -0.10    0.20
  13   3  -1    0.00    0.10
  12  -3  -1   34.50    1.90
  12  -3  -1   33.30    1.70
  12  -3  -1   34.90    1.20
  12  -3  -1   30.90    1.80
  12   3  -1   34.20    1.60
  12   3  -1   33.80    1.80
  12   3  -1   31.80    1.90
  12   3  -1   32.00    1.20
  11  -3  -1   13.90    1.10
  11  -3  -1   12.80    1.00
  11  -3  -1   13.00    1.00
  11  -3  -1   13.30    1.20
  11  -3  -1   13.10    0.70
  11   3  -1   13.00    1.10
  11   3  -1   13.40    1.20
  11   3  -1   13.40    0.80
  11   3  -1   12.50    0.70
  11   3  -1   13.50    1.00
  10  -3  -1    0.10    0.30
  10  -3  -1    0.10    0.30
  10  -3  -1    0.10    0.20
 -10  -3   1    0.20    0.20
 -10  -3   1    0.00    0.20
  10  -3  -1    0.40    0.20
  10  -3  -1    0.40    0.40
  10  -3  -1    0.50    0.30
  10   3  -1    0.30    0.30
  10   3  -1   -0.10    0.30
  10   3  -1    0.20    0.10
  10   3  -1    0.30    0.50
  10   3  -1    0.00    0.20
  10   3  -1    0.60    0.40
 -10   3   1    0.50    0.30
 -10   3   1    0.50    0.20
  10   3  -1    0.40    0.20
   9  -3  -1    7.40    1.00
  -9  -3   1    7.00    0.60
   9  -3  -1    6.50    0.60
   9  -3  -1    7.10    0.50
   9  -3  -1    6.70    0.90
   9  -3  -1    7.10    0.80
   9   3  -1    6.40    0.40
  -9   3   1    8.00    0.60
  -9   3   1    6.60    0.70
   9   3  -1    7.40    0.90
   9   3  -1    5.50    0.90
   9   3  -1    6.70    0.70
   8  -3  -1    3.00    0.50
   8  -3  -1    4.50    0.40
  -8  -3   1    4.60    0.40
  -8  -3   1    4.40    0.40
   8   3  -1    3.80    0.70
  -8   3   1    4.90    0.50
   8   3  -1    4.60    0.40
  -8   3   1    3.90    0.40
   7  -3  -1    4.50    0.60
  -7  -3   1    4.10    0.40
  -7  -3   1    4.90    0.40
  -7   3   1    4.10    0.40
   7   3  -1    5.00    0.40
   7   3  -1    3.80    0.60
  -7   3   1    4.50    0.40
   7   3  -1    4.10    0.40
   6  -3  -1   47.40    1.90
   6  -3  -1   45.00    1.50
  -6  -3   1   45.60    1.30
  -6  -3   1   48.60    1.50
  -6   3   1   45.50    1.50
  -6   3   1   47.00    1.50
   6   3  -1   47.40    1.60
   6   3  -1   45.80    2.00
   6   3  -1   46.10    1.40
   5  -3  -1    5.20    0.50
  -5  -3   1    5.10    0.30
  -5  -3   1    5.20    0.30
   5  -3  -1    5.10    0.30
   5   3  -1    5.50    0.60
   5   3  -1    4.90    0.30
  -5   3   1    4.70    0.30
   4  -3  -1    0.00    0.10
  -4  -3   1    0.10    0.10
   4  -3  -1    0.10    0.10
   4  -3  -1    0.10    0.10
  -4  -3   1    0.10    0.10
   4   3  -1    0.10    0.10
  -4   3   1    0.10    0.10
   4   3  -1    0.10    0.10
   4   3  -1    0.10    0.10
   3  -3  -1    0.70    0.10
  -2  -3   1   14.10    0.40
  -2  -3   1   13.00    0.50
   2  -3  -1   14.60    0.50
   2  -3  -1   15.30    0.50
   2  -3  -1   13.80    0.70
  -2   3   1   13.60    0.50
  -2   3   1   14.70    0.50
   2   3  -1   14.10    0.50
   2   3  -1   14.60    0.70
   2   3  -1   14.00    0.40
   1  -3  -1 2237.98   56.99
  -1  -3   1 2328.47   57.79
  -1  -3   1 2079.59  107.19
  -1  -3   1 2249.27  101.99
   1  -3  -1 2194.98   56.89
  -1  -3   1 2335.97   57.79
   1  -3  -1 2093.19  108.09
   1  -3  -1 2136.09  100.09
  -1   3   1 2247.98   56.89
   1   3  -1 2192.88   57.29
  -1   3   1 2233.78   56.79
   1   3  -1 2242.78  108.69
   1   3  -1 2270.47  103.29
  -1   3   1 2325.87  116.79
  -1   3   1 2306.37  104.29
   1   3  -1 2230.88   57.39
   0  -3   1   44.30    1.20
   0  -3  -1   45.50    1.30
   0  -3   1   45.70    1.20
   0  -3   1   46.60    1.30
   0   3   1   45.10    1.20
   0   3  -1   44.40    1.10
   0   3   1   44.50    1.50
   0   3  -1   43.50    1.20
   0   3  -1   46.10    1.40
   1  -3   1   28.70    0.90
   1  -3   1   30.30    0.90
  -1  -3  -1   30.00    0.80
   1  -3   1   29.40    0.80
   1  -3   1   30.30    0.80
  -1  -3  -1   28.70    0.90
  -1   3  -1   30.60    0.90
   1   3   1   29.00    0.90
   1   3   1   28.90    1.10
   1   3   1   29.20    0.80
   2  -3   1  241.38    5.80
  -2  -3  -1  231.58    5.80
   2  -3   1  226.98    5.80
   2  -3   1  231.18    5.70
   2  -3   1  234.38    5.70
  -2  -3  -1  231.78    5.70
   2   3   1  238.08    5.70
   2   3   1  232.48    5.80
  -2   3  -1  220.28    5.70
   2   3   1  230.78    6.10
   3  -3   1   62.29    1.80
  -3  -3  -1   61.49    1.70
  -3  -3  -1   60.39    1.70
   3  -3   1   62.29    1.70
   3  -3   1   63.29    1.70
   3  -3   1   59.89    1.70
  -3   3  -1   61.19    1.70
   3   3   1   59.99    1.60
   3   3   1   58.99    2.10
   3   3   1   59.79    1.70
  -4  -3  -1   32.90    1.00
   4  -3   1   31.80    1.00
   4  -3   1   32.20    1.20
   4  -3   1   31.20    1.00
  -4  -3  -1   32.10    1.00
   4  -3   1   32.40    1.10
   4   3   1   32.90    1.00
  -4   3  -1   32.30    1.10
   4   3   1   31.20    1.40
   4   3   1   34.50    1.10
  -4   3  -1   32.50    1.10
   5  -3   1    0.10    0.10
   5  -3   1    0.20    0.10
   5  -3   1    0.00    0.10
  -5  -3  -1    0.00    0.10
  -5  -3  -1   -0.10    0.10
   5   3   1    0.00    0.10
  -5   3  -1   -0.10    0.10
   5   3   1    0.00    0.10
   5   3   1    0.10    0.10
  -5   3  -1    0.00    0.10
   6  -3   1  184.58    4.90
  -6  -3  -1  189.58    4.90
   6  -3   1  181.98    5.10
  -6  -3  -1  178.28    4.70
  -6   3  -1  179.38    4.90
   6   3   1  187.58    5.00
   6   3   1  176.78    5.50
   6   3   1  184.78    4.80
  -7  -3  -1    2.10    0.30
   7  -3   1    1.90    0.40
   7  -3   1    2.20    0.30
  -7  -3  -1    2.00    0.30
   7   3   1    1.70    0.40
  -7   3  -1    2.00    0.30
   7   3   1    2.90    0.30
  -7   3  -1    2.30    0.30
  -8  -3  -1    8.40    0.60
   8  -3   1    8.30    0.80
  -8  -3  -1    7.00    0.60
   8  -3   1    8.20    0.80
   8  -3   1    7.40    0.60
   8  -3   1    8.10    0.80
   8  -3   1    7.60    0.90
   8   3   1    8.60    0.60
   8   3   1    7.90    0.80
  -8   3  -1    8.50    0.70
   8   3   1    9.40    1.10
   8   3   1    8.20    0.90
  -8   3  -1    7.40    0.60
   9  -3   1   -0.10    0.30
  -9  -3  -1    0.00    0.20
   9  -3   1   -0.30    0.30
   9  -3   1    0.50    0.30
   9  -3   1    0.10    0.10
   9  -3   1    0.00    0.10
   9  -3   1    0.00    0.30
  -9  -3  -1   -0.20    0.20
   9   3   1    0.00    0.10
  -9   3  -1    0.00    0.10
   9   3   1   -0.20    0.10
   9   3   1    0.20    0.30
   9   3   1    0.10    0.20
  -9   3  -1   -0.10    0.10
   9   3   1   -0.20    0.30
   9   3   1   -0.20    0.30
   9   3   1   -0.40    0.40
  10  -3   1    0.60    0.50
  10  -3   1    0.70    0.20
  10  -3   1    1.20    0.40
  10  -3   1    0.30    0.30
 -10  -3  -1    1.30    0.30
 -10  -3  -1    0.70    0.30
  10  -3   1    1.10    0.40
  10  -3   1    1.00    0.30
  10   3   1    1.30    0.30
  10   3   1   -0.70    0.80
  10   3   1    0.60    0.30
 -10   3  -1    0.60    0.30
 -10   3  -1    1.10    0.40
  10   3   1    1.40    0.50
  10   3   1    1.00    0.40
  10   3   1    0.50    0.40
  11  -3   1  120.89    3.40
  11  -3   1  114.39    3.90
  11  -3   1  124.29    4.40
  11  -3   1  117.89    4.10
  11  -3   1  118.49    3.90
  11   3   1  120.29    4.10
  11   3   1  118.19    4.30
  11   3   1  116.99    3.30
  11   3   1  118.49    3.80
  12  -3   1    3.20    0.50
  12  -3   1    2.90    0.30
  12  -3   1    3.00    0.50
  12  -3   1    2.50    0.50
  12  -3   1    3.30    0.50
  12   3   1    3.30    0.60
  12   3   1    2.80    0.30
  12   3   1    2.30    0.40
  12   3   1    2.60    0.40
  13  -3   1    0.20    0.10
  13  -3   1    0.00    0.20
  13  -3   1   -0.10    0.10
  13  -3   1   -0.10    0.20
  13  -3   1    0.20    0.20
  13   3   1    0.00    0.20
  13   3   1    0.10    0.20
  13   3   1    0.30    0.10
  13   3   1   -0.30    0.20
  14  -3   1    6.10    0.50
  14  -3   1    6.50    0.50
  14  -3   1    6.60    0.30
  14   3   1    6.00    0.50
  14   3   1    6.00    0.50
  14   3   1    6.60    0.30
  15  -4  -1    6.80    0.40
  15  -4  -1    5.70    0.40
  15   4  -1    7.40    0.40
  15   4  -1    5.40    0.40
  14  -4  -1    4.80    0.40
  14  -4  -1    4.20    0.60
  14  -4  -1    4.50    0.50
  14  -4  -1    4.40    0.30
  14  -4  -1    5.20    0.50
  14   4  -1    4.50    0.50
  14   4  -1    4.50    0.30
  13  -4  -1    3.30    0.50
  13  -4  -1    2.70    0.50
  13  -4  -1    3.90    0.30
  13  -4  -1    3.50    0.50
  13  -4  -1    2.70    0.40
  13   4  -1    3.80    0.60
  13   4  -1    3.60    0.30
  13   4  -1    2.80    0.40
  13   4  -1    3.30    0.50
  12  -4  -1    3.00    0.60
  12  -4  -1    2.80    0.30
  12  -4  -1    3.00    0.50
 -12  -4   1    3.00    0.40
  12  -4  -1    2.80    0.50
  12  -4  -1    2.70    0.50
  12   4  -1    3.40    0.40
  12   4  -1    2.90    0.60
  12   4  -1    3.00    0.60
  12   4  -1    2.70    0.50
  11  -4  -1    1.70    0.40
  11  -4  -1    1.70    0.50
  11  -4  -1    1.80    0.50
  11  -4  -1    2.00    0.30
  11  -4  -1    1.60    0.40
  11   4  -1    1.90    0.30
  11   4  -1    1.40    0.40
  11   4  -1    1.90    0.50
  11   4  -1    2.10    0.30
  11   4  -1    1.50    0.50
  10  -4  -1    0.20    0.30
  10  -4  -1    0.30    0.20
  10  -4  -1    0.50    0.40
 -10  -4   1    0.00    0.20
  10  -4  -1    0.40    0.30
 -10  -4   1    0.40    0.20
  10  -4  -1    0.50    0.30
  10   4  -1    0.30    0.20
  10   4  -1   -0.20    0.30
 -10   4   1    0.30    0.20
  10   4  -1    0.40    0.40
  10   4  -1    0.20    0.30
  10   4  -1    0.50    0.20
  10   4  -1    0.70    0.70
   9  -4  -1    0.20    0.40
   9  -4  -1    0.10    0.30
   9  -4  -1   -0.10    0.30
   9  -4  -1   -0.20    0.40
  -9  -4   1    0.00    0.20
   9  -4  -1   -0.30    0.30
   9  -4  -1    0.30    0.10
   9  -4  -1   -0.30    0.10
   9   4  -1   -0.10    0.30
  -9   4   1    0.00    0.10
   9   4  -1    0.30    0.20
   9   4  -1    0.20    0.30
   9   4  -1    0.10    0.10
   9   4  -1    0.20    0.30
  -9   4   1    0.30    0.20
   9   4  -1   -0.20    0.40
   9   4  -1    0.10    0.10
  -8  -4   1    7.60    0.50
   8  -4  -1    7.70    0.50
  -8  -4   1    7.70    0.60
   8  -4  -1    8.20    0.90
   8   4  -1    6.90    0.90
  -8   4   1    7.90    0.60
   8   4  -1    7.30    0.50
   8   4  -1    7.10    0.40
  -8   4   1    6.80    0.50
  -7  -4   1    2.60    0.30
   7  -4  -1    2.00    0.30
   7  -4  -1    1.90    0.40
   7   4  -1    2.10    0.30
  -7   4   1    1.80    0.30
   7   4  -1    1.50    0.40
  -7   4   1    1.80    0.30
   7   4  -1    2.30    0.30
  -6  -4   1    6.70    0.40
  -6  -4   1    6.80    0.40
   6  -4  -1    6.60    0.40
   6  -4  -1    7.60    0.60
  -6   4   1    6.40    0.50
   6   4  -1    6.90    0.50
  -6   4   1    6.60    0.40
   6   4  -1    6.10    0.70
   6   4  -1    6.40    0.40
  -5  -4   1   88.49    2.50
   5  -4  -1   91.49    2.50
  -5  -4   1   87.19    2.40
   5  -4  -1   90.79    2.40
   5  -4  -1   90.59    2.90
   5   4  -1   86.89    3.00
   5   4  -1   85.59    2.40
  -5   4   1   88.99    2.50
  -5   4   1   88.69    2.50
   5   4  -1   86.39    2.50
   4  -4  -1    2.50    0.20
   4  -4  -1    2.60    0.20
  -4  -4   1    2.40    0.20
  -4  -4   1    2.40    0.20
  -4   4   1    2.30    0.20
   4   4  -1    2.90    0.40
   4   4  -1    2.60    0.20
   4   4  -1    2.60    0.30
   3  -4  -1    3.10    0.40
   3  -4  -1    3.40    0.20
   3  -4  -1    3.40    0.20
  -3  -4   1    3.10    0.30
  -3  -4   1    2.70    0.20
   3   4  -1    2.70    0.20
   3   4  -1    3.70    0.40
  -3   4   1    3.20    0.20
  -3   4   1    3.20    0.20
   3   4  -1    3.10    0.20
  -2  -4   1    6.70    0.20
   2  -4  -1    6.90    0.30
   2  -4  -1    6.10    0.50
   2  -4  -1    6.20    0.30
  -2  -4   1    6.20    0.40
  -2   4   1    6.70    0.30
   2   4  -1    6.20    0.30
  -2   4   1    6.60    0.30
   2   4  -1    6.60    0.20
   2   4  -1    6.40    0.50
  -1  -4   1  384.96    9.60
   1  -4  -1  407.96    9.40
  -1  -4   1  381.36    9.40
   1  -4  -1  392.06    9.90
   1  -4  -1  393.56    9.60
   1   4  -1  391.96    9.60
   1   4  -1  403.66    9.90
  -1   4   1  378.56    9.60
   1   4  -1  390.66    9.40
  -1   4   1  389.56    9.40
   0  -4  -1  215.98    5.40
   0  -4   1  221.98    5.30
   0  -4   1  220.58    5.50
   0   4   1  217.98    5.80
   0   4  -1  215.08    5.40
   0   4  -1  216.68    5.60
   0   4   1  217.48    5.40
   0   4  -1  213.18    5.30
   1  -4   1  332.17    8.50
   1  -4   1  350.96    8.50
   1  -4   1  362.06    8.30
   1  -4   1  344.17    8.30
  -1  -4  -1  341.67    8.40
   1   4   1  336.47    8.80
  -1   4  -1  331.27    8.40
   1   4   1  330.77    8.40
   2  -4   1  142.79    3.50
   2  -4   1  138.49    3.60
   2  -4   1  137.59    3.70
  -2  -4  -1  141.89    3.60
   2  -4   1  139.39    3.50
  -2  -4  -1  136.89    3.40
   2   4   1  137.89    3.40
   2   4   1  133.69    4.00
  -2   4  -1  139.19    3.60
   2   4   1  138.89    3.60
   3  -4   1    0.30    0.10
  -3  -4  -1    0.20    0.10
   3  -4   1    0.30    0.10
   3  -4   1    0.40    0.10
  -3  -4  -1    0.20    0.10
  -3   4  -1    0.30    0.10
   3   4   1    0.30    0.10
   3   4   1    0.30    0.20
   3   4   1    0.40    0.10
   4  -4   1  284.07    7.00
  -4  -4  -1  275.17    6.90
  -4  -4  -1  277.47    7.00
   4  -4   1  277.77    7.00
   4  -4   1  274.67    6.90
   4  -4   1  284.87    7.20
  -4   4  -1  277.97    7.00
  -4   4  -1  268.77    7.00
   4   4   1  285.17    7.10
   4   4   1  277.57    6.90
   4   4   1  275.07    7.70
   5  -4   1    0.20    0.10
   5  -4   1    0.50    0.10
  -5  -4  -1    0.40    0.10
   5  -4   1    0.30    0.10
  -5  -4  -1    0.30    0.10
   5   4   1    0.30    0.20
   5   4   1    0.40    0.20
  -5   4  -1    0.40    0.10
  -5   4  -1    0.30    0.10
   5   4   1    0.50    0.10
  -6  -4  -1   13.10    0.60
  -6  -4  -1   12.80    0.60
   6  -4   1   12.60    0.70
   6  -4   1   12.70    0.80
   6   4   1   12.80    0.70
   6   4   1   12.30    0.60
  -6   4  -1   12.40    0.80
  -6   4  -1   13.00    0.70
   6   4   1   12.70    1.10
  -7  -4  -1    0.20    0.10
  -7   4  -1    0.20    0.10
   7   4   1    0.30    0.20
   7   4   1    0.20    0.10
   7   4   1    0.00    0.20
  -7   4  -1   -0.10    0.10
  -8  -4  -1    4.90    0.50
   8  -4   1    3.70    0.70
   8  -4   1    5.70    0.40
  -8  -4  -1    5.60    0.70
   8  -4   1    5.70    0.50
   8   4   1    5.30    0.40
  -8   4  -1    5.50    0.50
  -8   4  -1    6.00    0.50
   8   4   1    5.90    0.50
   8   4   1    5.00    0.40
   9  -4   1   12.80    0.70
  -9  -4  -1   12.50    0.80
   9  -4   1   12.20    1.10
   9  -4   1   13.80    1.10
   9  -4   1   13.60    0.80
  -9  -4  -1   13.50    0.90
   9  -4   1   13.10    1.10
   9  -4   1   11.60    1.00
   9  -4   1   13.40    1.20
  -9   4  -1   11.90    0.80
   9   4   1   11.40    1.50
   9   4   1   12.40    1.00
   9   4   1   13.10    0.70
   9   4   1   11.90    0.70
   9   4   1   12.20    0.70
  -9   4  -1   12.70    0.80
   9   4   1   13.60    1.10
   9   4   1   11.90    1.00
  10  -4   1    1.30    0.30
  10  -4   1    1.30    0.40
  10  -4   1    1.10    0.40
  10  -4   1    1.00    0.40
  10  -4   1    1.10    0.40
  10   4   1    1.10    0.30
  10   4   1    1.50    0.30
  10   4   1    0.70    0.40
  10   4   1    1.00    0.40
  10   4   1    1.40    0.50
  11  -4   1    3.30    0.50
  11  -4   1    3.90    0.60
  11  -4   1    3.70    0.70
  11  -4   1    4.50    0.40
  11  -4   1    3.60    0.60
  11   4   1    3.70    0.60
  11   4   1    3.60    0.70
  11   4   1    4.30    0.40
  11   4   1    3.30    0.50
  12  -4   1   22.10    1.30
  12  -4   1   23.10    1.20
  12  -4   1   22.50    0.90
  12  -4   1   22.70    1.40
  12  -4   1   24.30    1.20
  12   4   1   22.10    0.90
  12   4   1   19.50    1.30
  12   4   1   21.20    1.10
  12   4   1   24.00    1.30
  13  -4   1   16.60    0.70
  13  -4   1   16.90    1.00
  13  -4   1   17.60    0.90
  13  -4   1   17.30    0.90
  13  -4   1   17.20    0.90
  13   4   1   18.30    1.00
  13   4   1   17.60    1.10
  13   4   1   16.10    0.70
  14  -4   1    0.00    0.10
  14  -4   1   -0.10    0.10
  14  -4   1    0.00    0.20
  14  -4   1   -0.20    0.10
  14   4   1    0.00    0.10
  14   4   1   -0.10    0.10
  14   4   1    0.00    0.10
  14  -5  -1    1.50    0.30
  14  -5  -1    1.20    0.30
  14  -5  -1    1.60    0.30
  14   5  -1    2.00    0.30
  14   5  -1    1.30    0.30
  13  -5  -1    9.70    0.80
  13  -5  -1   11.00    0.80
  13  -5  -1   10.90    0.50
  13  -5  -1   12.20    1.10
  13  -5  -1   11.40    1.00
  13   5  -1   11.10    0.80
  13   5  -1    8.70    0.80
  13   5  -1   11.40    0.60
  12  -5  -1   14.50    1.20
  12  -5  -1   16.00    1.00
  12  -5  -1   15.20    0.70
  12  -5  -1   16.30    1.00
  12  -5  -1   14.60    1.00
  12   5  -1   17.00    1.10
  12   5  -1   15.30    1.20
  12   5  -1   14.80    1.00
  12   5  -1   15.90    0.70
  11  -5  -1    7.20    0.50
  11  -5  -1    7.60    0.80
  11  -5  -1    7.10    0.70
  11  -5  -1    7.50    0.90
  11  -5  -1    5.90    0.70
  11   5  -1    5.80    0.50
  11   5  -1    6.00    0.50
  11   5  -1    6.20    0.80
  11   5  -1    5.60    0.80
  11   5  -1    6.50    0.80
  10  -5  -1    1.30    0.40
  10  -5  -1    1.10    0.40
 -10  -5   1    1.30    0.30
  10  -5  -1    0.70    0.30
  10  -5  -1    0.90    0.20
  10  -5  -1    0.70    0.30
  10  -5  -1    0.60    0.20
  10   5  -1    0.80    0.40
 -10   5   1    1.00    0.30
 -10   5   1    0.90    0.30
  10   5  -1    1.10    0.40
  10   5  -1   -0.30    0.70
  10   5  -1    1.00    0.30
  10   5  -1    1.10    0.20
  -9  -5   1    6.80    0.60
  -9  -5   1    4.70    0.50
   9  -5  -1    6.20    0.70
   9  -5  -1    5.80    0.90
   9  -5  -1    5.40    0.40
   9  -5  -1    4.50    0.70
   9  -5  -1    5.90    0.50
   9  -5  -1    5.30    0.70
   9  -5  -1    6.70    0.70
   9   5  -1    5.90    0.40
   9   5  -1    6.30    0.50
   9   5  -1    7.50    0.80
  -9   5   1    6.00    0.60
   9   5  -1    3.60    0.80
   9   5  -1    5.10    0.50
   9   5  -1    4.80    0.70
  -9   5   1    6.20    0.60
   8  -5  -1    1.40    0.40
   8  -5  -1    2.60    0.50
   8  -5  -1    1.80    0.30
  -8  -5   1    1.70    0.30
  -8  -5   1    2.30    0.30
   8  -5  -1    2.20    0.60
   8  -5  -1    1.60    0.30
   8  -5  -1    2.00    0.50
  -8   5   1    2.30    0.40
   8   5  -1    1.80    0.50
   8   5  -1    2.50    0.50
   8   5  -1    1.70    0.40
   8   5  -1    2.20    0.50
   8   5  -1    2.80    0.30
  -8   5   1    2.00    0.40
   8   5  -1    2.10    0.40
   8   5  -1    2.40    0.30
   7  -5  -1   20.40    1.30
   7  -5  -1   21.10    0.90
  -7  -5   1   20.10    0.80
  -7  -5   1   20.10    0.90
   7   5  -1   20.20    0.80
   7   5  -1   20.00    1.00
   7   5  -1   21.30    1.50
  -7   5   1   21.00    1.00
  -7   5   1   20.30    1.00
  -6  -5   1  152.68    4.00
   6  -5  -1  155.58    4.10
  -6  -5   1  150.88    4.10
   6  -5  -1  152.28    4.60
  -6   5   1  154.08    4.10
   6   5  -1  156.58    5.00
   6   5  -1  147.59    4.00
   6   5  -1  146.29    4.20
  -6   5   1  151.68    4.20
  -5  -5   1    0.60    0.20
   5  -5  -1    0.80    0.10
   5  -5  -1    1.00    0.20
   5  -5  -1    0.70    0.20
   5   5  -1    1.00    0.10
   5   5  -1    1.10    0.20
  -5   5   1    0.90    0.20
  -5   5   1    1.10    0.20
   4  -5  -1    7.30    0.40
  -4  -5   1    7.50    0.30
  -4  -5   1    7.80    0.50
   4  -5  -1    7.90    0.40
   4  -5  -1    7.90    0.60
  -4   5   1    7.60    0.40
  -4   5   1    7.50    0.40
   4   5  -1    8.00    0.70
   4   5  -1    8.10    0.50
   4   5  -1    7.70    0.30
   3  -5  -1  241.28    5.90
   3  -5  -1  237.58    5.80
  -3  -5   1  235.98    6.00
  -3  -5   1  227.28    5.70
   3  -5  -1  231.88    6.30
   3   5  -1  223.98    6.40
   3   5  -1  232.58    6.00
  -3   5   1  233.98    5.80
   3   5  -1  241.88    5.80
   2  -5  -1   28.90    0.80
  -2  -5   1   27.50    0.80
   2  -5  -1   29.00    1.00
   2  -5  -1   28.40    1.20
  -2  -5   1   26.90    1.00
   2   5  -1   27.10    1.30
  -2   5   1   27.20    0.80
   2   5  -1   27.60    0.70
  -2   5   1   28.40    0.90
   2   5  -1   27.30    0.90
   1  -5  -1  329.17    8.30
   1  -5  -1  334.77    8.60
   1  -5  -1  340.37    8.00
  -1  -5   1  328.57    8.10
  -1  -5   1  343.57    8.40
   1   5  -1  340.27    8.10
   1   5  -1  328.97    8.30
  -1   5   1  333.37    8.30
   1   5  -1  329.17    8.60
   0  -5   1  447.26   11.40
   0  -5   1  456.25   11.10
   0  -5  -1  451.95   11.30
   0   5   1  487.55   11.80
   0   5  -1  463.25   11.10
   0   5   1  445.36   11.30
   0   5  -1  454.15   11.30
   0   5  -1  474.15   11.60
   1  -5   1    3.50    0.30
  -1  -5  -1    3.30    0.30
   1  -5   1    3.30    0.20
   1  -5   1    3.60    0.20
   1  -5   1    3.60    0.30
   1   5   1    3.40    0.40
  -1   5  -1    3.30    0.20
  -2  -5  -1   69.09    2.00
   2  -5   1   71.39    2.10
   2  -5   1   68.29    1.90
   2  -5   1   65.79    1.90
   2  -5   1   68.09    2.00
   2   5   1   71.39    2.40
   3  -5   1    3.10    0.20
   3  -5   1    2.80    0.30
   3  -5   1    3.30    0.20
  -3  -5  -1    3.40    0.30
   3  -5   1    2.80    0.30
  -3  -5  -1    2.40    0.20
   3   5   1    1.90    0.40
   3   5   1    2.70    0.30
  -3   5  -1    2.90    0.30
   3   5   1    2.90    0.20
  -4  -5  -1   22.90    0.90
   4  -5   1   22.00    1.00
  -4  -5  -1   21.80    0.70
   4  -5   1   22.90    0.80
   4  -5   1   22.40    0.80
   4   5   1   21.80    0.90
  -4   5  -1   22.10    0.90
  -4   5  -1   22.30    0.90
   4   5   1   22.70    0.70
   4   5   1   23.60    1.30
  -5  -5  -1   10.40    0.50
   5  -5   1   10.00    0.50
  -5  -5  -1   11.70    0.60
   5  -5   1    9.50    0.70
   5  -5   1    9.60    0.50
  -5   5  -1    9.80    0.60
   5   5   1   10.40    0.60
  -5   5  -1   10.50    0.60
   5   5   1   10.50    0.50
  -6  -5  -1   67.29    2.00
   6  -5   1   63.49    2.40
  -6  -5  -1   66.39    2.10
   6  -5   1   68.39    2.10
  -6   5  -1   70.29    2.20
   6   5   1   68.59    2.00
  -6   5  -1   70.49    2.20
   6   5   1   70.59    2.30
   6   5   1   71.79    2.90
  -7  -5  -1    0.30    0.20
   7  -5   1    0.30    0.20
   7  -5   1    0.00    0.30
   7  -5   1    0.70    0.40
   7  -5   1    0.50    0.20
  -7   5  -1    1.00    0.20
   7   5   1    0.50    0.30
   7   5   1    0.40    0.20
  -7   5  -1    0.80    0.20
   7   5   1    0.80    0.20
   7   5   1    0.70    0.20
   7   5   1    1.00    0.30
  -8  -5  -1   27.40    1.20
   8  -5   1   27.90    1.60
   8  -5   1   31.60    1.80
   8  -5   1   27.10    1.10
   8  -5   1   27.60    1.20
   8  -5   1   25.90    1.50
   8  -5   1   27.30    1.50
   8  -5   1   27.90    1.70
   8   5   1   27.40    1.10
   8   5   1   26.90    1.50
   8   5   1   28.50    1.70
   8   5   1   26.00    1.00
   8   5   1   29.30    1.20
   8   5   1   28.70    2.00
  -8   5  -1   29.40    1.30
  -8   5  -1   30.60    1.30
   9  -5   1    0.50    0.40
  -9  -5  -1    0.40    0.20
   9  -5   1    0.80    0.30
   9  -5   1    0.80    0.30
   9  -5   1    0.90    0.30
   9  -5   1    0.40    0.30
   9  -5   1    1.00    0.40
   9  -5   1    0.90    0.20
   9   5   1    0.90    0.40
   9   5   1    1.10    0.30
  -9   5  -1    1.10    0.30
  -9   5  -1    0.90    0.40
   9   5   1    0.90    0.20
  10  -5   1    0.30    0.20
  10  -5   1   -0.50    0.40
  10  -5   1   -0.10    0.30
  10  -5   1    0.10    0.30
  10  -5   1    0.00    0.20
  10  -5   1    0.20    0.30
  10   5   1    0.70    0.20
  10   5   1    0.10    0.30
  10   5   1   -0.10    0.10
  10   5   1    0.10    0.20
  11  -5   1   36.40    1.70
  11  -5   1   34.80    1.20
  11  -5   1   34.40    1.70
  11  -5   1   34.80    1.90
  11  -5   1   35.80    1.70
  11   5   1   34.00    1.70
  11   5   1   35.90    1.30
  11   5   1   36.40    1.90
  12  -5   1   45.90    1.80
  12  -5   1   45.00    1.90
  12  -5   1   48.00    1.90
  12  -5   1   42.20    2.00
  12  -5   1   46.40    1.80
  12   5   1   45.90    1.90
  12   5   1   45.70    1.40
  12   5   1   42.30    2.00
  13  -5   1    2.00    0.30
  13  -5   1    2.10    0.30
  13  -5   1    2.10    0.40
  13  -5   1    2.70    0.30
  13  -5   1    1.50    0.30
  13   5   1    1.70    0.30
  13   5   1    2.20    0.20
  13   5   1    1.80    0.30
  14  -5   1    6.50    0.40
 -14   5  -1    6.00    0.50
  14   5   1    6.10    0.40
  14  -6  -1    0.10    0.10
  14  -6  -1   -0.30    0.10
  14   6  -1    0.00    0.10
  14   6  -1    0.00    0.10
 -14   6   1   -0.10    0.10
  14   6  -1    0.00    0.10
  13  -6  -1   18.90    1.00
 -13  -6   1   16.70    0.70
  13  -6  -1   17.80    0.90
  13  -6  -1   18.10    0.80
  13  -6  -1   17.60    0.90
  13  -6  -1   17.50    1.10
  13   6  -1   17.10    1.10
  13   6  -1   19.40    1.00
  13   6  -1   18.30    0.70
  12  -6  -1   -0.10    0.20
  12  -6  -1    0.10    0.20
  12  -6  -1   -0.10    0.20
  12  -6  -1   -0.20    0.10
  12  -6  -1    0.00    0.20
  12   6  -1    0.40    0.20
  12   6  -1   -0.20    0.20
  12   6  -1   -0.10    0.10
  12   6  -1   -0.10    0.20
  11  -6  -1   25.70    1.00
  11  -6  -1   28.40    1.50
  11  -6  -1   26.80    1.40
  11  -6  -1   26.50    1.70
  11   6  -1   27.40    1.10
  11   6  -1   25.80    1.60
  11   6  -1   27.10    1.50
  10  -6  -1    3.10    0.60
  10  -6  -1    3.80    0.70
  10  -6  -1    2.60    0.30
  10  -6  -1    3.10    0.60
  10  -6  -1    2.80    0.60
  10  -6  -1    3.60    0.60
  10   6  -1    3.30    0.40
  10   6  -1    3.10    0.40
  10   6  -1    3.10    0.70
  10   6  -1    4.00    0.60
   9  -6  -1    0.10    0.40
  -9  -6   1    0.20    0.20
   9  -6  -1    0.10    0.10
   9  -6  -1    0.30    0.40
   9  -6  -1    0.00    0.20
   9  -6  -1    0.00    0.40
   9  -6  -1    0.00    0.30
   9  -6  -1    0.10    0.30
   9   6  -1    0.20    0.30
   9   6  -1    0.50    0.40
  -9   6   1    0.30    0.20
  -9   6   1    0.20    0.20
   9   6  -1    0.20    0.20
   9   6  -1    0.60    0.40
   8  -6  -1    1.40    0.40
   8  -6  -1    1.20    0.40
   8  -6  -1    1.40    0.30
   8  -6  -1    1.60    0.40
   8  -6  -1    0.90    0.20
   8  -6  -1    0.60    0.70
   8  -6  -1    0.80    0.40
   8   6  -1    0.80    0.40
  -8   6   1    1.10    0.30
   8   6  -1    1.30    0.40
  -8   6   1    1.40    0.30
   8   6  -1    1.80    0.30
   8   6  -1    1.00    0.40
   8   6  -1    1.50    0.30
   8   6  -1    1.10    0.20
   7  -6  -1    0.20    0.30
   7  -6  -1    0.60    0.40
   7  -6  -1    0.60    0.20
  -7  -6   1    0.70    0.20
  -7  -6   1    0.50    0.10
   7   6  -1    0.60    0.30
  -7   6   1    0.60    0.20
   7   6  -1    0.40    0.10
  -7   6   1    0.10    0.20
   7   6  -1    0.90    0.20
   7   6  -1    0.70    0.20
   7   6  -1    0.40    0.20
  -6  -6   1   41.00    1.30
   6  -6  -1   39.70    1.70
  -6  -6   1   40.80    1.40
   6  -6  -1   37.50    1.80
   6  -6  -1   39.50    1.40
   6   6  -1   39.40    1.50
   6   6  -1   41.80    2.00
  -6   6   1   40.60    1.50
  -6   6   1   38.50    1.40
  -5  -6   1    5.90    0.40
   5  -6  -1    6.10    0.60
   5  -6  -1    5.60    0.40
  -5  -6   1    5.30    0.30
  -5   6   1    5.20    0.40
   5   6  -1    5.80    0.70
   5   6  -1    5.30    0.40
  -5   6   1    5.10    0.40
   5   6  -1    5.40    0.30
  -4  -6   1   18.70    0.80
   4  -6  -1   19.10    0.80
   4  -6  -1   19.40    0.70
   4  -6  -1   18.70    1.10
  -4  -6   1   19.30    0.60
   4   6  -1   19.60    1.20
  -4   6   1   18.40    0.70
   4   6  -1   19.20    0.60
   4   6  -1   17.80    0.80
  -4   6   1   18.50    0.80
   3  -6  -1   89.59    2.40
  -3  -6   1   84.79    2.20
   3  -6  -1   85.29    2.30
  -3  -6   1   86.39    2.50
   3  -6  -1   87.49    2.80
   3   6  -1   85.99    2.50
   3   6  -1   81.49    2.90
  -3   6   1   82.69    2.40
  -3   6   1   84.69    2.30
   3   6  -1   84.79    2.10
  -2  -6   1  106.29    3.00
   2  -6  -1  107.29    3.00
   2  -6  -1  106.99    2.70
   2  -6  -1  103.79    3.30
   2   6  -1  108.59    2.90
   2   6  -1  107.59    3.40
   1  -6  -1  236.18    6.00
   1  -6  -1  235.78    6.30
   1   6  -1  226.98    6.30
   1   6  -1  230.78    5.90
   0  -6   1    0.50    0.10
   0  -6   1    0.60    0.20
   0  -6  -1    0.60    0.20
   0   6  -1    0.40    0.20
   0   6  -1    0.40    0.10
   0   6  -1    0.50    0.10
   0   6   1    0.50    0.20
   1  -6   1  332.97    8.10
   1  -6   1  334.57    8.50
   1   6   1  332.97    8.90
  -1   6  -1  327.27    8.00
  -1   6  -1  327.47    8.30
   2  -6   1    0.10    0.10
  -2  -6  -1    0.00    0.10
   2  -6   1    0.10    0.10
   2  -6   1    0.10    0.10
   2  -6   1    0.00    0.10
   2   6   1    0.30    0.20
  -2   6  -1    0.00    0.10
  -2   6  -1    0.10    0.10
   3  -6   1   50.39    1.40
   3  -6   1   45.40    1.70
  -3  -6  -1   48.00    1.60
   3   6   1   46.70    1.60
  -3   6  -1   48.90    1.50
  -3   6  -1   46.90    1.50
   3   6   1   48.30    2.10
   4  -6   1    2.30    0.30
  -4  -6  -1    1.50    0.30
   4  -6   1    1.60    0.30
   4  -6   1    1.90    0.20
  -4  -6  -1    1.80    0.20
  -4   6  -1    2.00    0.30
   4   6   1    1.40    0.40
   4   6   1    2.00    0.30
  -4   6  -1    2.00    0.30
   5  -6   1    4.70    0.60
   5  -6   1    5.10    0.40
   5  -6   1    6.10    0.40
  -5  -6  -1    5.80    0.40
  -5  -6  -1    5.70    0.30
   5   6   1    5.60    0.70
  -5   6  -1    5.50    0.40
   5   6   1    6.00    0.50
  -5   6  -1    5.40    0.40
   6  -6   1  104.59    3.40
  -6  -6  -1  100.79    3.30
  -6  -6  -1  103.69    3.10
   6  -6   1  105.29    3.10
   6   6   1  109.39    4.10
  -6   6  -1  108.89    3.20
   6   6   1  112.19    3.30
  -6   6  -1  108.39    3.20
   7  -6   1   19.10    1.20
   7  -6   1   16.00    1.10
   7  -6   1   16.20    0.70
   7  -6   1   16.50    1.10
   7  -6   1   16.40    0.80
   7  -6   1   16.40    1.20
   7  -6   1   17.70    0.90
   7   6   1   17.60    0.90
  -7   6  -1   17.80    0.90
  -7   6  -1   16.70    0.90
   7   6   1   17.90    1.00
   7   6   1   16.90    0.70
   7   6   1   17.70    1.70
   7   6   1   16.30    1.20
   7   6   1   16.60    1.40
   8  -6   1    8.40    0.80
   8  -6   1    7.90    0.90
   8  -6   1    8.50    0.60
   8  -6   1    9.30    1.00
   8  -6   1    8.80    0.50
   8  -6   1    9.00    0.90
  -8  -6  -1   10.50    0.80
   8  -6   1    8.90    0.90
  -8   6  -1   10.60    0.70
   8   6   1    9.10    0.70
   8   6   1    7.90    1.20
   8   6   1   10.40    1.00
   8   6   1    9.70    0.60
  -8   6  -1    8.50    0.70
   8   6   1   10.10    0.70
   8   6   1    9.20    0.90
  -9  -6  -1    2.80    0.40
   9  -6   1    2.20    0.50
   9  -6   1    2.10    0.40
   9  -6   1    3.50    0.70
   9  -6   1    2.10    0.50
   9  -6   1    3.20    0.60
   9  -6   1    2.10    0.50
   9  -6   1    3.10    0.40
   9   6   1    3.10    0.40
   9   6   1    2.60    0.60
  -9   6  -1    2.40    0.40
   9   6   1    2.90    0.40
   9   6   1    2.40    0.50
   9   6   1    3.10    1.30
  10  -6   1    1.50    0.40
  10  -6   1    1.90    0.50
  10  -6   1    1.40    0.40
  10  -6   1    1.80    0.30
  10  -6   1    1.90    0.50
  10   6   1    1.70    0.30
  10   6   1    1.90    0.50
  10   6   1    1.60    0.50
  10   6   1    1.60    0.40
  11  -6   1    2.00    0.40
  11  -6   1    2.10    0.40
  11  -6   1    1.90    0.30
  11  -6   1    2.80    0.50
  11  -6   1    2.00    0.50
  11   6   1    2.50    0.50
  11   6   1    2.00    0.40
  11   6   1    2.10    0.30
  11   6   1    2.20    0.30
  12  -6   1   19.30    1.00
  12  -6   1   21.00    1.40
  12  -6   1   17.90    1.20
  12  -6   1   18.90    0.70
  12   6   1   17.80    1.20
  12   6   1   18.80    0.80
  13  -6   1    0.10    0.10
  13  -6   1   -0.10    0.10
  13  -6   1   -0.10    0.10
  13  -6   1   -0.30    0.20
  13   6   1   -0.10    0.20
 -13   6  -1    0.10    0.10
  13   6   1    0.00    0.20
  14  -7  -1    5.40    0.40
  14   7  -1    5.20    0.20
 -14   7   1    4.80    0.40
  14   7  -1    4.60    0.40
  14   7  -1    5.40    0.40
  13  -7  -1    2.10    0.30
  13  -7  -1    1.60    0.30
  13  -7  -1    1.40    0.30
 -13  -7   1    1.40    0.30
  13  -7  -1    2.00    0.30
  13   7  -1    2.00    0.20
  13   7  -1    1.50    0.30
 -13   7   1    1.60    0.30
  13   7  -1    1.20    0.30
  12  -7  -1   18.70    1.10
  12  -7  -1   17.30    1.20
  12  -7  -1   17.50    1.00
  12  -7  -1   16.80    0.70
  12  -7  -1   15.40    1.20
  12   7  -1   17.80    0.70
  12   7  -1   17.50    1.20
  12   7  -1   19.30    1.10
  12   7  -1   16.10    0.80
  11  -7  -1    0.90    0.30
  11  -7  -1    1.20    0.30
  11  -7  -1    1.50    0.50
  11  -7  -1    1.10    0.30
  11  -7  -1    1.40    0.20
  11  -7  -1    1.50    0.40
  11   7  -1    1.80    0.50
  11   7  -1    1.60    0.40
  11   7  -1    1.40    0.30
  11   7  -1    1.10    0.20
  10  -7  -1    0.00    0.30
  10  -7  -1    0.00    0.20
  10  -7  -1   -0.40    0.30
  10  -7  -1    0.00    0.30
  10  -7  -1    0.00    0.10
  10  -7  -1    0.10    0.30
  10   7  -1    0.20    0.20
  10   7  -1   -0.30    0.20
  10   7  -1   -0.10    0.30
  10   7  -1    0.00    0.10
  -9  -7   1   38.10    1.60
   9  -7  -1   38.40    2.10
   9  -7  -1   35.70    1.90
   9  -7  -1   36.20    1.30
   9  -7  -1   36.90    2.00
  -9   7   1   37.00    1.60
   9   7  -1   37.80    1.50
   9   7  -1   42.90    2.80
   9   7  -1   38.30    1.30
  -9   7   1   37.30    1.60
   9   7  -1   37.20    1.90
   8  -7  -1    2.70    0.40
   8  -7  -1    3.00    0.60
   8  -7  -1    3.50    0.60
   8  -7  -1    3.60    0.60
   8  -7  -1    3.30    0.60
   8  -7  -1    3.10    0.30
   8  -7  -1    3.60    0.70
   8  -7  -1    3.30    0.50
   8   7  -1    3.40    0.70
   8   7  -1    3.20    0.60
   8   7  -1    3.10    0.50
  -8   7   1    3.50    0.50
  -8   7   1    4.20    0.50
   8   7  -1    3.60    0.40
   8   7  -1    3.60    0.40
   8   7  -1    2.70    0.70
   7  -7  -1    4.60    0.70
   7  -7  -1    5.20    0.40
   7  -7  -1    5.10    0.80
   7  -7  -1    6.30    0.70
   7  -7  -1    5.30    0.40
  -7  -7   1    5.00    0.50
   7  -7  -1    4.70    0.40
   7  -7  -1    3.80    0.80
   7  -7  -1    5.70    0.80
   7   7  -1    5.40    0.80
  -7   7   1    4.30    0.40
   7   7  -1    4.90    0.90
   7   7  -1    4.80    0.50
   7   7  -1    5.30    0.50
   7   7  -1    4.70    0.40
  -7   7   1    4.50    0.50
   6  -7  -1    0.60    0.30
   6  -7  -1   -0.10    0.20
   6  -7  -1    0.60    0.20
  -6  -7   1    0.40    0.20
  -6   7   1    0.40    0.20
   6   7  -1    0.20    0.20
   6   7  -1    0.20    0.20
  -6   7   1    0.30    0.20
   6   7  -1    0.60    0.20
  -5  -7   1    5.70    0.80
   5  -7  -1    5.60    0.70
   5  -7  -1    5.90    0.40
   5  -7  -1    5.30    0.40
  -5   7   1    5.80    0.50
  -5   7   1    6.10    0.40
   5   7  -1    4.20    0.70
   5   7  -1    5.80    0.50
   4  -7  -1   30.80    1.50
   4  -7  -1   27.90    1.40
   4  -7  -1   29.90    1.00
   4  -7  -1   29.90    1.10
  -4  -7   1   32.00    1.20
   4   7  -1   30.50    1.20
  -4   7   1   30.00    1.00
   4   7  -1   29.40    1.60
   3  -7  -1   94.99    3.20
   3  -7  -1   96.59    2.50
   3  -7  -1   98.89    2.80
  -3  -7   1   99.69    2.90
  -3   7   1   95.49    2.50
   3   7  -1   97.59    3.40
   3   7  -1   94.39    2.80
  -3   7   1   97.79    2.80
  -2  -7   1    0.00    0.10
   2  -7  -1    0.50    0.20
   2  -7  -1    0.00    0.10
   2   7  -1    0.10    0.10
   2   7  -1    0.20    0.10
  -2   7   1    0.10    0.10
  -1  -7   1  921.61   23.00
   1  -7  -1  905.31   23.30
   1  -7  -1  936.41   22.90
  -1   7   1  929.31   22.90
   1   7  -1  966.60   23.40
   1   7  -1  959.60   22.90
   0  -7   1   12.80    0.80
   0  -7  -1   13.20    0.70
   0  -7  -1   11.80    0.80
   0  -7   1   13.70    0.70
   0   7  -1   13.10    0.60
   0   7   1   12.90    0.60
   1  -7   1   72.49    2.30
  -1  -7  -1   74.49    2.30
   1  -7   1   76.79    2.50
  -1   7  -1   72.39    1.90
   1   7   1   74.89    2.80
  -1   7  -1   75.79    2.20
   1   7   1   76.49    2.20
   2  -7   1   44.60    1.50
  -2  -7  -1   42.80    1.50
   2  -7   1   43.30    1.70
   2  -7   1   41.60    1.20
  -2   7  -1   43.30    1.40
   2   7   1   44.60    2.00
  -2   7  -1   40.70    1.30
   2   7   1   44.30    1.50
  -3  -7  -1    4.70    0.40
   3  -7   1    5.10    0.60
   3  -7   1    4.70    0.30
   3  -7   1    4.40    0.40
   3   7   1    3.30    0.60
  -3   7  -1    4.70    0.30
   3   7   1    4.90    0.40
  -3   7  -1    4.80    0.40
   4  -7   1   47.60    1.50
   4  -7   1   45.90    1.70
   4  -7   1   45.30    1.60
   4   7   1   47.90    1.70
  -4   7  -1   46.00    1.50
  -4   7  -1   46.40    1.60
  -5  -7  -1    0.20    0.20
   5  -7   1    0.00    0.20
   5  -7   1    0.50    0.20
   5  -7   1    0.00    0.10
   5   7   1    0.40    0.20
  -5   7  -1    0.10    0.10
   5   7   1    0.30    0.30
  -5   7  -1    0.00    0.10
   6  -7   1    5.70    0.50
   6  -7   1    6.50    0.40
   6  -7   1    6.10    0.70
   6  -7   1    5.90    0.40
   6  -7   1    6.50    0.90
   6  -7   1    6.10    1.20
   6  -7   1    6.90    0.90
   6  -7   1    5.70    0.80
  -6  -7  -1    6.20    0.50
  -6   7  -1    6.10    0.50
   6   7   1    6.90    0.60
   6   7   1    6.40    0.40
   6   7   1    7.00    0.90
   6   7   1    7.40    0.60
  -6   7  -1    5.40    0.50
   6   7   1    6.10    0.80
   6   7   1    4.30    0.70
   7  -7   1    7.00    0.50
   7  -7   1    7.80    0.80
   7  -7   1    6.50    0.80
   7  -7   1    7.70    0.80
   7  -7   1    7.80    0.80
   7  -7   1    5.90    0.60
   7  -7   1    7.30    0.80
   7  -7   1    7.50    0.90
   7  -7   1    7.40    0.50
   7   7   1    7.20    0.60
   7   7   1    6.60    0.50
   7   7   1    7.40    0.60
  -7   7  -1    8.10    0.60
   7   7   1    5.80    1.00
   7   7   1    7.70    0.80
  -7   7  -1    6.80    0.60
   7   7   1    8.70    0.90
   8  -7   1   57.09    2.40
   8  -7   1   63.29    2.80
   8  -7   1   54.89    2.40
   8  -7   1   55.59    2.00
   8  -7   1   53.99    1.80
   8  -7   1   54.59    2.20
   8  -7   1   58.69    2.50
   8  -7   1   54.29    2.10
   8   7   1   58.79    2.00
   8   7   1   49.50    3.60
   8   7   1   55.49    1.80
   8   7   1   55.59    2.20
   8   7   1   55.49    2.40
   8   7   1   60.09    2.70
  -8   7  -1   59.09    2.10
   9  -7   1    0.40    0.30
   9  -7   1    0.00    0.20
   9  -7   1    0.60    0.30
   9  -7   1    0.10    0.20
   9  -7   1    0.40    0.20
   9  -7   1    0.40    0.40
   9   7   1    0.30    0.20
   9   7   1    0.30    0.30
   9   7   1    0.40    0.20
   9   7   1   -0.10    0.30
  10  -7   1   16.20    1.00
  10  -7   1   18.50    1.80
  10  -7   1   16.20    1.40
  10  -7   1   16.30    1.10
  10  -7   1   17.70    0.80
  10  -7   1   16.10    1.70
  10   7   1   17.60    1.70
  10   7   1   16.50    0.90
  10   7   1   17.10    0.80
  11  -7   1   35.00    1.20
  11  -7   1   32.80    1.50
  11  -7   1   34.70    1.40
  11  -7   1   35.90    1.60
  11  -7   1   37.00    1.60
  11  -7   1   36.00    1.80
  11   7   1   36.60    1.70
  11   7   1   34.80    1.20
  11   7   1   34.40    1.80
  12  -7   1    2.10    0.40
  12  -7   1    1.70    0.20
  12  -7   1    1.80    0.30
  12  -7   1    1.10    0.30
 -12   7  -1    2.40    0.40
  12   7   1    1.30    0.30
  12   7   1    2.00    0.40
  12   7   1    2.00    0.20
  13  -7   1    8.10    0.50
 -13   7  -1    7.30    0.50
  13   7   1    8.50    0.60
  13   7   1    8.60    0.50
  13   7   1    7.70    0.40
  13  -8  -1    0.30    0.10
 -13   8   1   -0.10    0.10
  13   8  -1   -0.10    0.10
  13   8  -1    0.20    0.10
  12  -8  -1   -0.10    0.20
  12  -8  -1    0.40    0.20
  12   8  -1   -0.10    0.10
  12   8  -1    0.10    0.20
  12   8  -1    0.10    0.10
 -12   8   1    0.00    0.10
  12   8  -1   -0.40    0.20
  11  -8  -1    9.60    0.70
  11  -8  -1    9.60    0.80
  11  -8  -1   10.60    0.50
  11  -8  -1   10.60    0.90
  11  -8  -1   10.70    0.80
  11   8  -1   10.20    0.60
  11   8  -1    9.80    0.90
  11   8  -1   11.80    0.90
  11   8  -1   10.70    0.70
 -11   8   1   11.00    0.80
  10  -8  -1   31.20    1.10
  10  -8  -1   33.50    1.70
  10  -8  -1   30.30    1.60
  10  -8  -1   32.10    1.60
  10  -8  -1   32.70    1.90
  10  -8  -1   30.80    1.50
  10   8  -1   31.70    1.60
  10   8  -1   32.80    1.80
  10   8  -1   30.70    1.30
  10   8  -1   33.30    1.20
   9  -8  -1    2.20    0.50
   9  -8  -1    2.20    0.50
   9  -8  -1    2.00    0.40
   9  -8  -1    2.30    0.50
   9  -8  -1    2.10    0.30
   9  -8  -1    2.30    0.50
   9   8  -1    2.20    0.40
   9   8  -1    2.40    0.60
   9   8  -1    2.20    0.30
   9   8  -1    2.20    0.50
  -7  -8   1    2.30    0.50
   7  -8  -1    2.50    0.50
   7  -8  -1    2.10    0.30
   7  -8  -1    1.60    0.30
   7  -8  -1    2.00    0.60
   7  -8  -1    3.10    0.60
   7  -8  -1    1.80    0.50
   7  -8  -1    2.30    0.50
   7  -8  -1    1.70    0.30
   7   8  -1    2.00    0.40
   7   8  -1    2.20    0.60
  -7   8   1    1.90    0.40
   7   8  -1    2.00    0.60
   7   8  -1    3.00    0.50
  -7   8   1    2.30    0.40
   7   8  -1    1.90    0.40
   7   8  -1    1.90    0.30
  -6  -8   1    0.90    0.30
   6  -8  -1    0.60    0.40
   6  -8  -1    1.00    0.20
   6  -8  -1    1.30    0.40
   6  -8  -1    0.50    0.40
   6  -8  -1    0.60    0.40
   6  -8  -1    1.60    0.40
   6   8  -1    0.70    0.40
  -6   8   1    1.20    0.30
   6   8  -1    1.10    0.40
   6   8  -1    1.00    0.30
   6   8  -1    1.00    0.20
  -6   8   1    0.70    0.20
   6   8  -1    1.60    0.40
   5  -8  -1   68.39    2.20
   5  -8  -1   66.29    2.60
   5  -8  -1   71.09    2.70
  -5  -8   1   71.59    2.40
   5  -8  -1   68.79    2.00
  -5   8   1   69.39    2.30
   5   8  -1   69.29    2.30
   5   8  -1   69.39    2.30
   5   8  -1   68.79    3.00
  -4  -8   1   23.90    1.10
   4  -8  -1   24.90    1.40
   4  -8  -1   25.00    1.10
   4  -8  -1   25.80    1.30
   4   8  -1   26.10    1.10
   4   8  -1   23.90    1.50
  -4   8   1   25.50    1.10
  -3  -8   1    1.30    0.30
   3  -8  -1    1.70    0.40
   3  -8  -1    1.50    0.30
   3   8  -1    1.70    0.30
  -3   8   1    2.10    0.30
   2  -8  -1    0.20    0.20
   2  -8  -1    0.10    0.20
   2  -8  -1    0.10    0.10
  -2  -8   1   -0.10    0.20
  -2   8   1    0.20    0.20
   2   8  -1    0.00    0.10
   2   8  -1    0.10    0.10
  -2   8   1    0.20    0.10
   1  -8  -1   10.00    0.80
  -1  -8   1   10.00    0.70
  -1  -8   1   10.10    0.80
   1  -8  -1   10.20    0.80
   1  -8  -1    9.20    0.60
  -1   8   1    8.10    0.50
   1   8  -1    9.40    0.80
   1   8  -1    9.10    0.60
  -1   8   1    9.70    0.60
   0  -8   1   56.59    2.30
   0  -8  -1   56.09    2.30
   0  -8   1   56.89    2.20
   0  -8  -1   60.69    2.00
   0  -8   1   58.59    2.00
   0   8  -1   58.09    1.90
   0   8   1   55.09    2.00
   0   8   1   58.39    1.90
   1  -8   1   11.80    0.70
   1  -8   1   11.10    0.80
   1  -8   1   10.50    0.80
  -1   8  -1   10.50    0.60
  -2  -8  -1  104.99    3.20
   2  -8   1  104.79    3.40
   2  -8   1  107.79    3.20
   2   8   1  106.19    3.10
   2   8   1  110.99    3.90
   3  -8   1   10.70    1.00
   3  -8   1   11.40    0.50
   3  -8   1   12.90    0.90
   3  -8   1   12.20    0.80
  -3  -8  -1   11.90    0.70
  -3   8  -1   12.20    0.60
  -3   8  -1   12.20    0.70
   3   8   1   12.70    1.10
   3   8   1   12.10    0.70
  -4  -8  -1   26.00    1.20
   4  -8   1   25.60    1.10
   4  -8   1   25.30    1.40
   4  -8   1   25.70    1.00
  -4   8  -1   25.80    1.10
  -4   8  -1   25.30    1.00
   4   8   1   26.40    1.20
   4   8   1   25.80    1.70
   5  -8   1    7.30    0.60
   5  -8   1    6.90    0.50
   5  -8   1    7.50    0.80
  -5  -8  -1    7.50    0.60
   5  -8   1    7.90    0.80
   5  -8   1    7.00    0.80
   5  -8   1    7.60    0.50
   5  -8   1    8.80    0.50
   5   8   1    8.40    0.60
   5   8   1    8.60    0.80
   5   8   1    7.50    0.50
  -5   8  -1    7.20    0.50
  -5   8  -1    8.80    0.60
   5   8   1    7.80    0.60
   6  -8   1   13.10    0.70
   6  -8   1   12.50    1.00
   6  -8   1   12.30    1.20
   6  -8   1   13.10    0.70
   6  -8   1   12.70    0.60
  -6  -8  -1   13.40    0.80
   6  -8   1   12.30    1.00
   6  -8   1   12.60    1.00
   6  -8   1   13.70    1.10
   6   8   1   14.00    1.30
   6   8   1   13.60    0.90
   6   8   1   13.90    1.00
  -6   8  -1   13.40    0.80
  -6   8  -1   13.80    0.80
   6   8   1   12.90    0.60
   6   8   1   14.90    1.20
   6   8   1   14.80    0.90
   7  -8   1    3.50    0.40
   7  -8   1    3.80    0.40
   7  -8   1    4.50    0.40
   7  -8   1    4.80    0.70
   7  -8   1    3.40    0.70
   7  -8   1    5.50    0.90
   7  -8   1    3.40    0.60
   7  -8   1    3.70    0.60
   7  -8   1    3.00    0.60
  -7   8  -1    3.30    0.50
   7   8   1    3.30    0.50
   7   8   1    4.70    0.80
   7   8   1    4.20    1.00
   7   8   1    3.60    0.60
   7   8   1    4.40    0.70
   7   8   1    4.20    0.40
  -7   8  -1    3.90    0.50
   8  -8   1   13.80    0.80
   8  -8   1   15.40    1.20
   8  -8   1   15.50    0.70
   8  -8   1   15.70    1.10
   8  -8   1   16.60    1.30
   8  -8   1   16.70    1.20
   8  -8   1   16.40    1.10
   8  -8   1   16.10    0.70
   8  -8   1   17.20    1.20
   8   8   1   16.40    0.80
   8   8   1   18.20    1.40
   8   8   1   16.40    0.90
  -8   8  -1   15.00    1.00
   8   8   1   16.50    1.20
   9  -8   1    2.40    0.50
   9  -8   1    2.80    0.50
   9  -8   1    2.40    0.60
   9  -8   1    3.10    0.50
   9  -8   1    3.20    0.50
   9   8   1    2.30    0.50
   9   8   1    2.60    0.50
   9   8   1    3.00    0.50
  10  -8   1   14.30    0.90
  10  -8   1   12.90    0.90
  10  -8   1   13.50    1.10
  10  -8   1   14.30    0.60
  10  -8   1   14.80    1.00
  10  -8   1   12.90    1.00
  10   8   1   13.50    0.70
  10   8   1   14.00    0.80
  10   8   1   15.50    1.20
  10   8   1   13.90    1.00
  11  -8   1    0.40    0.10
  11  -8   1    0.20    0.20
  11  -8   1    0.40    0.20
  11  -8   1   -0.10    0.20
  11  -8   1    0.20    0.20
  11   8   1    0.20    0.10
  11   8   1    0.50    0.30
  11   8   1    0.40    0.20
 -11   8  -1    0.10    0.20
  12  -8   1    7.10    0.30
  12  -8   1    7.00    0.50
  12  -8   1    6.60    0.40
  12  -8   1    5.70    0.50
  12   8   1    6.50    0.50
  12   8   1    5.80    0.60
 -12   8  -1    6.30    0.50
  12   8   1    7.10    0.30
  13  -8   1   17.10    0.60
 -13   8  -1   14.70    0.60
  13  -9  -1    6.00    0.40
  13   9  -1    5.10    0.40
  13   9  -1    5.20    0.60
 -13   9   1    4.90    0.40
  12  -9  -1    0.20    0.20
  12   9  -1   -0.10    0.10
  12   9  -1   -0.30    0.10
  12   9  -1    0.10    0.10
  12   9  -1    0.30    0.10
 -12   9   1    0.00    0.10
  11  -9  -1    3.30    0.40
  11  -9  -1    3.40    0.40
  11  -9  -1    2.60    0.40
  11  -9  -1    2.20    0.40
  11   9  -1    3.50    0.40
  11   9  -1    3.20    0.50
  11   9  -1    3.10    0.50
  11   9  -1    3.10    0.40
 -11   9   1    3.00    0.50
  10  -9  -1    2.20    0.50
  10  -9  -1    2.50    0.50
  10  -9  -1    2.30    0.50
  10   9  -1    2.50    0.30
 -10   9   1    2.90    0.50
  10   9  -1    1.80    0.30
  10   9  -1    2.00    0.40
  10   9  -1    2.70    0.50
   9  -9  -1    0.50    0.10
   9  -9  -1    0.70    0.30
   9  -9  -1    0.70    0.30
   9  -9  -1    0.20    0.30
   9  -9  -1    0.30    0.30
   9   9  -1    0.80    0.30
   9   9  -1    0.30    0.20
  -9   9   1    0.60    0.30
   9   9  -1    0.30    0.20
   9   9  -1    0.00    0.30
   8  -9  -1    0.60    0.30
   8  -9  -1    0.90    0.40
   8  -9  -1    0.80    0.40
   8  -9  -1    0.70    0.20
   8  -9  -1    0.40    0.30
   8  -9  -1    0.60    0.20
   8  -9  -1    0.40    0.30
   8   9  -1    0.80    0.30
   8   9  -1    0.20    0.30
  -8   9   1    0.20    0.30
   8   9  -1    1.00    0.20
   7  -9  -1    6.10    0.40
   7  -9  -1    6.20    0.80
   7  -9  -1    6.90    0.80
  -7  -9   1    6.10    0.60
   7  -9  -1    6.60    0.80
   7  -9  -1    5.80    0.80
   7  -9  -1    7.90    1.10
   7   9  -1    6.90    0.80
  -7   9   1    7.20    0.60
   7   9  -1    7.50    1.50
   7   9  -1    6.30    0.80
  -7   9   1    6.10    0.70
   7   9  -1    7.60    0.50
   7   9  -1    7.20    0.60
   7   9  -1    6.40    0.60
  -6  -9   1   64.19    2.30
   6  -9  -1   64.89    2.60
   6  -9  -1   65.39    2.70
   6  -9  -1   64.29    2.00
   6  -9  -1   60.19    2.50
   6   9  -1   66.79    3.20
  -6   9   1   65.79    2.30
   6   9  -1   61.59    2.30
   6   9  -1   66.09    2.60
   6   9  -1   66.19    2.20
   6   9  -1   67.79    2.80
   6   9  -1   62.99    2.00
  -6   9   1   65.29    2.60
   5  -9  -1    5.50    0.50
   5  -9  -1    5.10    0.80
   5  -9  -1    6.30    0.80
  -5  -9   1    5.10    0.60
   5  -9  -1    5.40    0.40
   5  -9  -1    4.90    0.70
   5   9  -1    6.40    0.60
   5   9  -1    5.00    0.70
   5   9  -1    5.80    0.40
  -5   9   1    6.80    1.00
   5   9  -1    6.40    1.00
   5   9  -1    5.90    0.80
   5   9  -1    6.10    0.90
   4  -9  -1    7.50    0.70
  -4  -9   1    7.20    0.60
   4  -9  -1    7.90    0.80
   4  -9  -1    6.30    0.50
   4   9  -1    6.60    0.90
   4   9  -1    6.10    0.50
  -4   9   1    6.80    1.00
   4   9  -1    6.20    0.40
   4   9  -1    6.60    0.50
   4   9  -1    6.30    0.70
  -4   9   1    6.10    0.50
  -3  -9   1  129.79    4.40
  -3  -9   1  149.59    4.20
   3  -9  -1  139.59    4.10
   3  -9  -1  141.39    4.60
   3  -9  -1  149.79    4.50
   3   9  -1  137.99    4.80
  -3   9   1  143.99    4.10
   3   9  -1  138.69    4.00
  -2  -9   1   12.40    0.90
  -2  -9   1   13.60    0.80
   2  -9  -1   13.70    0.80
   2  -9  -1   12.70    0.90
   2   9  -1   14.70    0.80
  -2   9   1   12.80    0.70
   2   9  -1   13.50    1.10
   1  -9  -1   54.79    2.20
   1  -9  -1   54.39    2.00
  -1  -9   1   54.39    2.00
  -1  -9   1   54.89    2.20
   1  -9  -1   58.29    2.40
  -1   9   1   56.29    1.90
   1   9  -1   51.89    1.80
   0  -9  -1  217.88    6.20
   0  -9   1  206.58    6.20
   0  -9  -1  215.28    6.40
   0  -9   1  220.58    5.90
   0  -9  -1  214.68    5.90
   0  -9   1  212.28    6.20
   0   9   1  215.48    5.80
   0   9  -1  213.68    5.70
   0   9   1  210.98    5.80
  -1  -9  -1    8.70    0.80
  -1  -9  -1    8.00    0.60
   1  -9   1    7.70    0.80
  -1  -9  -1    8.40    0.90
   1  -9   1    8.10    0.60
   1  -9   1    8.10    0.70
  -1   9  -1    7.60    0.50
   1   9   1    7.50    0.60
   1   9   1    8.70    0.60
  -2  -9  -1   42.20    1.80
   2  -9   1   39.50    1.60
  -2  -9  -1   42.50    2.10
  -2  -9  -1   43.60    1.70
   2  -9   1   41.70    1.90
   2  -9   1   42.20    1.80
   2   9   1   41.20    1.60
  -2   9  -1   42.90    1.50
   2   9   1   41.90    1.60
   2   9   1   40.70    2.10
  -3  -9  -1   16.60    0.90
   3  -9   1   18.10    1.20
   3  -9   1   14.90    0.70
   3  -9   1   12.70    0.90
  -3  -9  -1   14.20    1.00
   3   9   1   17.30    1.40
   3   9   1   16.00    0.90
   3   9   1   15.40    0.90
   3   9   1   15.20    0.80
  -3   9  -1   16.80    0.90
   4  -9   1    0.80    0.40
   4  -9   1    0.60    0.40
   4  -9   1    0.70    0.20
  -4  -9  -1    1.50    0.40
  -4  -9  -1    0.60    0.40
   4  -9   1    0.70    0.20
   4  -9   1    0.80    0.30
   4   9   1    1.10    0.30
  -4   9  -1    1.00    0.20
   4   9   1    0.90    0.20
   4   9   1    0.80    0.40
   4   9   1    0.80    0.50
  -4   9  -1    1.10    0.40
   4   9   1    0.60    0.20
   5  -9   1   20.30    0.90
  -5  -9  -1   19.90    1.10
   5  -9   1   19.40    0.80
   5  -9   1   20.30    1.30
   5  -9   1   18.00    1.20
   5  -9   1   21.00    1.30
   5  -9   1   20.60    1.30
   5   9   1   19.60    1.70
  -5   9  -1   20.90    1.00
   5   9   1   19.60    1.10
   5   9   1   19.20    1.20
   5   9   1   19.90    1.30
   5   9   1   21.20    1.00
  -5   9  -1   19.60    1.30
   5   9   1   19.80    0.80
   6  -9   1    9.10    0.80
  -6  -9  -1   10.90    0.80
   6  -9   1   10.30    0.60
   6  -9   1    9.50    0.60
   6  -9   1   11.10    1.10
   6  -9   1   10.20    0.90
   6  -9   1    9.50    0.90
   6  -9   1    8.90    0.90
   6   9   1   11.20    0.80
   6   9   1   10.40    1.00
   6   9   1   10.20    0.60
  -6   9  -1   11.10    0.90
   6   9   1    8.30    0.90
   6   9   1   10.50    0.80
  -6   9  -1   10.40    0.70
   7  -9   1    0.50    0.30
   7  -9   1    0.20    0.10
   7  -9   1    0.10    0.20
   7  -9   1    0.10    0.30
   7  -9   1    0.10    0.20
   7  -9   1   -0.10    0.10
  -7   9  -1   -0.20    0.20
   7   9   1   -0.10    0.20
  -7   9  -1    0.60    0.20
   7   9   1   -0.40    0.20
   7   9   1    0.20    0.30
   7   9   1    0.10    0.20
   7   9   1    0.20    0.90
   7   9   1    0.20    0.10
   8  -9   1    3.00    0.50
   8  -9   1    3.30    0.70
   8  -9   1    4.60    0.40
   8  -9   1    3.90    0.40
   8  -9   1    3.50    0.60
   8  -9   1    3.80    0.60
   8  -9   1    3.90    0.60
   8  -9   1    4.50    0.70
   8   9   1    5.10    0.70
  -8   9  -1    4.40    0.70
   8   9   1    4.70    0.50
   8   9   1    4.10    0.70
   8   9   1    3.90    0.30
   9  -9   1    0.90    0.30
   9  -9   1    0.80    0.30
   9  -9   1    0.60    0.30
   9  -9   1    0.90    0.30
   9  -9   1    0.70    0.20
   9  -9   1    0.80    0.40
   9   9   1    1.00    0.30
  -9   9  -1    0.70    0.30
   9   9   1    0.90    0.20
   9   9   1    0.70    0.30
   9   9   1    0.90    0.30
  10  -9   1    6.20    0.60
  10  -9   1    5.20    0.60
  10  -9   1    5.00    0.30
  10  -9   1    4.30    0.50
  10  -9   1    4.40    0.50
 -10   9  -1    4.70    0.60
  10   9   1    5.10    0.70
  10   9   1    5.00    0.40
  10   9   1    5.30    0.60
  11  -9   1    8.00    0.60
  11  -9   1    7.80    0.40
  11  -9   1    6.50    0.50
  11  -9   1    8.10    0.60
  11  -9   1    7.80    0.50
  11   9   1    8.20    0.40
  11   9   1    7.30    0.70
  11   9   1    8.00    0.60
  11   9   1    6.50    0.40
 -11   9  -1    7.50    0.60
  12  -9   1   13.60    0.70
  12   9   1   15.10    0.90
 -12   9  -1   12.90    0.70
  12   9   1   12.90    0.70
  12 -10  -1    4.40    0.40
  12  10  -1    4.00    0.40
  12  10  -1    4.30    0.60
  12  10  -1    4.20    0.20
 -12  10   1    3.60    0.30
  12  10  -1    3.60    0.30
  11 -10  -1   11.20    0.70
  11 -10  -1   11.00    0.70
  11  10  -1   11.20    0.50
  11  10  -1   10.60    0.60
  11  10  -1   12.10    0.80
  11  10  -1    9.20    0.80
 -11  10   1   11.40    0.80
  10 -10  -1   22.90    1.20
  10 -10  -1   22.20    1.20
 -10  10   1   22.70    1.30
  10  10  -1   21.40    1.30
  10  10  -1   22.50    1.00
  10  10  -1   22.60    0.90
  10  10  -1   23.10    1.20
   9 -10  -1    1.90    0.40
   9 -10  -1    1.60    0.60
   9 -10  -1    1.10    0.30
   9 -10  -1    1.20    0.40
   9 -10  -1    1.80    0.20
   9  10  -1    1.60    0.40
   9  10  -1    1.90    0.30
   9  10  -1    1.90    0.30
  -9  10   1    2.00    0.40
   8 -10  -1   14.40    1.10
   8 -10  -1   13.40    1.00
   8 -10  -1   13.00    1.00
   8 -10  -1   16.20    1.10
  -8  10   1   14.30    1.10
   8  10  -1   14.90    1.10
   8  10  -1   15.00    1.20
   8  10  -1   14.80    0.90
   8  10  -1   14.20    0.70
   7 -10  -1    1.50    0.40
   7 -10  -1    1.30    0.20
   7 -10  -1    1.50    0.40
   7 -10  -1    1.50    0.50
   7 -10  -1    2.00    0.50
   7  10  -1    1.90    0.30
   7  10  -1    0.50    0.40
  -7  10   1    1.90    0.50
   7  10  -1    1.30    0.30
   7  10  -1    1.30    0.40
   6 -10  -1   15.50    1.10
   6 -10  -1   19.70    1.40
  -6 -10   1   17.60    1.10
   6 -10  -1   17.40    0.80
   6 -10  -1   18.10    1.20
   6 -10  -1   16.30    1.10
   6  10  -1   18.30    1.30
   6  10  -1   20.20    1.00
   6  10  -1   17.10    2.30
   6  10  -1   17.70    1.20
   6  10  -1   17.60    0.80
  -6  10   1   17.80    1.20
  -6  10   1   17.90    1.00
   6  10  -1   18.00    1.10
   5 -10  -1    5.80    0.80
   5 -10  -1    6.80    0.50
   5 -10  -1    6.50    0.80
  -5 -10   1    7.30    0.70
   5 -10  -1    6.00    0.80
   5  10  -1    6.30    0.80
   5  10  -1    7.40    0.60
   5  10  -1    7.00    0.50
   5  10  -1    5.10    0.90
  -5  10   1    7.60    0.60
   5  10  -1    7.70    0.70
   5  10  -1    7.40    0.80
  -5  10   1    6.30    0.80
   4 -10  -1   58.89    1.90
   4 -10  -1   54.79    2.60
  -4 -10   1   57.29    2.30
   4 -10  -1   60.49    2.50
   4 -10  -1   52.79    2.30
   4 -10  -1   58.39    2.10
  -4 -10   1   63.49    2.30
   4 -10  -1   63.19    2.50
  -4  10   1   59.39    2.10
   4  10  -1   61.09    2.40
  -4  10   1   60.39    2.40
   4  10  -1   62.79    2.10
   4  10  -1   56.99    2.90
   4  10  -1   56.49    1.80
   4  10  -1   62.39    2.60
   4  10  -1   63.59    2.20
  -3 -10   1   39.10    1.80
  -3 -10   1   38.90    1.40
   3 -10  -1   42.20    1.90
   3 -10  -1   39.90    2.10
   3 -10  -1   40.90    2.10
  -3 -10   1   41.40    1.80
   3 -10  -1   40.10    1.40
   3 -10  -1   37.40    1.60
  -3  10   1   43.00    2.20
   3  10  -1   41.80    1.60
  -3  10   1   39.80    1.30
   3  10  -1   41.70    1.60
   3  10  -1   40.10    2.20
   3  10  -1   39.30    1.80
  -3  10   1   41.20    1.70
  -2 -10   1    0.30    0.10
   2 -10  -1    0.10    0.30
  -2 -10   1   -0.10    0.20
  -2 -10   1   -0.30    0.10
   2 -10  -1   -0.20    0.30
  -2 -10   1   -0.30    0.20
   2 -10  -1    0.80    0.30
   2 -10  -1    0.30    0.20
   2  10  -1    0.00    0.10
   2  10  -1   -0.40    0.20
  -2  10   1   -0.40    0.20
   2  10  -1    0.00    0.10
   2  10  -1    0.00    0.10
  -2  10   1    0.10    0.10
  -2  10   1    0.20    0.20
  -1 -10   1   10.50    0.90
   1 -10  -1    9.00    0.70
   1 -10  -1   10.10    0.90
  -1 -10   1    9.20    0.90
  -1 -10   1    7.30    0.70
   1 -10  -1    8.40    0.80
  -1 -10   1    8.50    0.50
   1  10  -1    8.80    0.80
   1  10  -1    9.00    0.50
  -1  10   1    9.30    0.70
  -1  10   1    9.40    0.50
   1  10  -1    9.00    0.60
  -1  10   1    8.40    0.80
   0 -10   1    7.20    0.60
   0 -10   1    6.90    0.50
   0 -10   1    6.80    0.70
   0 -10  -1    6.50    0.60
   0 -10  -1    7.10    0.70
   0 -10  -1    6.10    0.80
   0  10  -1    6.90    0.50
   0  10  -1    5.80    0.70
   0  10   1    6.10    0.70
   0  10   1    6.30    0.50
   0  10   1    6.90    0.40
   1 -10   1    8.90    0.80
   1 -10   1    6.40    0.90
   1 -10   1    6.50    0.60
  -1 -10  -1    7.50    0.80
  -1 -10  -1    7.20    0.90
  -1 -10  -1    6.90    0.60
   1  10   1    8.30    0.60
   1  10   1    7.90    0.70
   1  10   1    7.80    0.40
   1  10   1    8.40    0.60
  -1  10  -1    6.90    0.40
  -1  10  -1    8.00    0.60
  -1  10  -1    7.10    0.80
   2 -10   1    0.10    0.10
  -2 -10  -1    0.10    0.30
   2 -10   1   -0.30    0.20
   2 -10   1    0.00    0.30
  -2 -10  -1    0.00    0.30
  -2 -10  -1    0.40    0.20
   2  10   1    0.00    0.30
   2  10   1    0.00    0.10
  -2  10  -1    0.10    0.30
   2  10   1   -0.20    0.20
  -2  10  -1   -0.10    0.20
  -2  10  -1    0.00    0.30
   2  10   1    0.20    0.10
  -2  10  -1   -0.20    0.10
   3 -10   1   59.29    2.50
   3 -10   1   57.19    2.50
  -3 -10  -1   62.59    2.90
   3 -10   1   57.89    1.90
   3 -10   1   57.19    2.10
  -3 -10  -1   62.99    2.30
   3 -10   1   59.49    2.50
  -3 -10  -1   57.79    2.30
   3  10   1   60.59    2.50
   3  10   1   60.89    2.20
   3  10   1   62.69    2.10
   3  10   1   56.69    2.30
  -3  10  -1   68.09    2.40
  -3  10  -1   57.59    3.00
   3  10   1   61.19    2.90
  -3  10  -1   55.19    1.70
  -3  10  -1   59.99    2.50
   4 -10   1   -0.10    0.40
   4 -10   1    0.00    0.30
  -4 -10  -1    0.00    0.20
  -4 -10  -1   -0.50    0.30
   4 -10   1   -0.10    0.20
   4 -10   1    0.20    0.10
   4 -10   1    0.40    0.20
   4 -10   1    0.20    0.10
   4 -10   1    0.60    0.40
   4  10   1    0.20    0.20
  -4  10  -1    0.30    0.10
  -4  10  -1    0.00    0.20
   4  10   1   -0.20    0.40
   4  10   1   -0.10    0.10
   4  10   1    0.10    0.20
  -4  10  -1    0.00    0.30
   4  10   1   -0.20    0.30
   4  10   1    0.00    0.30
  -5 -10  -1    1.30    0.30
   5 -10   1    1.50    0.40
   5 -10   1    1.90    0.40
   5 -10   1    1.20    0.20
   5 -10   1    1.40    0.40
   5 -10   1    1.20    0.40
   5  10   1    0.80    0.50
   5  10   1    0.90    0.30
   5  10   1    1.20    0.40
   5  10   1    0.70    0.40
   5  10   1    1.70    0.20
   5  10   1    1.50    0.50
  -5  10  -1    1.60    0.40
  -5  10  -1    1.30    0.40
  -6 -10  -1   33.60    1.60
   6 -10   1   31.20    1.60
   6 -10   1   28.70    1.60
   6 -10   1   32.80    1.70
   6 -10   1   31.70    2.40
   6 -10   1   29.70    1.10
   6 -10   1   30.20    1.20
   6  10   1   33.00    1.60
   6  10   1   30.80    1.10
   6  10   1   30.60    1.50
   6  10   1   30.50    1.80
   6  10   1   32.80    1.40
  -6  10  -1   29.20    1.40
  -6  10  -1   31.20    1.70
   7 -10   1    0.10    0.20
   7 -10   1    0.20    0.30
   7 -10   1    0.00    0.10
   7 -10   1    0.10    0.10
   7 -10   1   -0.20    0.20
   7 -10   1   -0.10    0.30
   7  10   1   -0.20    0.30
   7  10   1    0.20    0.20
   7  10   1    0.30    0.20
  -7  10  -1    0.00    0.20
   7  10   1    0.20    0.10
   8 -10   1   19.10    1.50
   8 -10   1   17.10    0.70
   8 -10   1   17.00    1.10
   8 -10   1   16.50    0.70
   8 -10   1   17.10    1.10
   8  10   1   18.30    0.80
  -8  10  -1   17.30    1.70
   8  10   1   17.50    1.10
   8  10   1   18.10    0.90
   8  10   1   17.60    1.90
   9 -10   1    8.20    0.70
   9 -10   1    8.70    0.70
   9 -10   1    8.80    0.70
  -9  10  -1    8.40    0.80
   9  10   1    8.40    0.80
   9  10   1    7.80    0.60
   9  10   1    9.00    0.80
   9  10   1    7.50    0.50
  10 -10   1   -0.10    0.20
  10 -10   1   -0.20    0.20
  10 -10   1   -0.10    0.20
  10  10   1   -0.60    0.20
  10  10   1    0.10    0.10
 -10  10  -1    0.00    0.20
  10  10   1    0.00    0.10
  10  10   1   -0.10    0.20
  11 -10   1   -0.10    0.10
  11 -10   1    0.10    0.20
  11  10   1    0.00    0.10
 -11  10  -1   -0.10    0.10
  11  10   1   -0.20    0.10
  11  10   1   -0.10    0.20
  11  10   1    0.00    0.10
 -12  10  -1    0.20    0.10
  12  11  -1    0.60    0.20
  11 -11  -1    2.90    0.30
  11 -11  -1    2.00    0.30
  11  11  -1    2.40    0.20
 -11  11   1    2.10    0.30
  11  11  -1    2.70    0.30
  11  11  -1    2.40    0.40
  11  11  -1    2.00    0.40
  10 -11  -1    2.20    0.40
  10 -11  -1    1.90    0.30
  10  11  -1    2.10    0.30
  10  11  -1    1.50    0.30
 -10  11   1    2.10    0.40
  10  11  -1    2.30    0.60
  10  11  -1    2.50    0.20
   9 -11  -1   26.10    1.30
   9 -11  -1   26.20    0.90
   9 -11  -1   27.70    1.30
   9 -11  -1   24.30    1.90
   9  11  -1   26.50    1.40
   9  11  -1   23.30    1.50
   9  11  -1   25.10    1.10
  -9  11   1   25.00    1.30
   9  11  -1   26.80    0.90
   8 -11  -1   10.10    0.90
   8 -11  -1    9.90    0.90
   8 -11  -1    9.70    0.80
   8 -11  -1   11.00    0.60
   8  11  -1   11.30    0.60
   8  11  -1   11.60    1.00
   8  11  -1   11.20    0.90
   8  11  -1   11.10    0.70
  -8  11   1   12.10    0.90
   7 -11  -1   11.00    0.90
   7 -11  -1   11.70    0.90
   7 -11  -1   11.50    1.00
   7  11  -1   10.20    1.00
   7  11  -1   11.60    0.80
   7  11  -1   12.30    1.00
  -7  11   1   11.50    0.90
   6 -11  -1   19.10    0.90
   6 -11  -1   19.30    1.20
   6 -11  -1   21.40    1.40
   6 -11  -1   19.80    1.30
   6  11  -1   19.40    1.40
  -6  11   1   20.80    1.30
   6  11  -1   20.60    0.80
   6  11  -1   20.10    1.10
   6  11  -1   20.70    1.30
   5 -11  -1    0.40    0.30
   5 -11  -1    0.20    0.30
  -5 -11   1    0.10    0.30
   5 -11  -1    0.50    0.20
   5  11  -1    0.60    0.20
   5  11  -1    0.20    0.30
  -5  11   1    0.10    0.20
  -5  11   1    0.60    0.30
   5  11  -1    0.20    0.30
   5  11  -1    0.30    0.50
   5  11  -1    0.40    0.20
   5  11  -1    0.60    0.40
  -4 -11   1    1.90    0.40
   4 -11  -1    1.70    0.40
   4 -11  -1    2.00    0.50
   4 -11  -1    1.90    0.40
  -4 -11   1    1.70    0.50
   4 -11  -1    1.80    0.40
   4  11  -1    2.30    0.50
  -4  11   1    3.30    0.50
   4  11  -1    1.90    0.50
  -4  11   1    1.70    0.40
   4  11  -1    1.60    0.50
   4  11  -1    2.30    0.40
   4  11  -1    2.00    0.40
   3 -11  -1    0.60    0.30
   3 -11  -1    1.10    0.40
  -3 -11   1    1.20    0.20
   3 -11  -1    1.00    0.20
   3 -11  -1    0.80    0.30
   3 -11  -1   -0.20    0.50
  -3 -11   1    0.40    0.30
  -3 -11   1    0.60    0.40
  -3 -11   1    0.80    0.30
   3  11  -1    1.10    0.40
   3  11  -1    1.10    0.40
  -3  11   1    1.10    0.40
  -3  11   1    0.70    0.30
   3  11  -1    0.60    0.30
   3  11  -1    1.10    0.20
   3  11  -1    0.80    0.30
   2 -11  -1   50.69    2.30
   2 -11  -1   53.29    2.60
  -2 -11   1   49.90    2.50
  -2 -11   1   47.20    1.60
   2 -11  -1   49.60    2.20
   2 -11  -1   48.90    1.70
  -2 -11   1   50.79    2.10
   2 -11  -1   48.80    2.00
  -2 -11   1   48.20    2.10
   2  11  -1   51.19    2.30
   2  11  -1   49.20    1.90
   2  11  -1   53.99    1.90
  -2  11   1   49.50    2.20
   2  11  -1   50.59    2.10
  -2  11   1   50.49    1.90
   2  11  -1   48.60    1.50
  -1 -11   1   26.60    1.40
   1 -11  -1   26.50    1.50
   1 -11  -1   24.00    1.70
  -1 -11   1   26.20    1.50
   1 -11  -1   25.30    1.50
   1 -11  -1   25.80    1.30
   1 -11  -1   24.90    1.10
  -1 -11   1   24.50    1.00
  -1 -11   1   26.70    1.50
   1  11  -1   26.20    1.10
  -1  11   1   26.00    1.10
  -1  11   1   25.40    0.90
  -1  11   1   25.10    1.50
  -1  11   1   27.10    1.30
   1  11  -1   27.10    1.50
   1  11  -1   26.20    1.40
   1  11  -1   26.40    1.20
   1  11  -1   25.30    0.90
   0 -11  -1    0.90    0.30
   0 -11   1    0.80    0.30
   0 -11   1    0.80    0.40
   0 -11  -1   -0.20    0.40
   0 -11  -1    1.40    0.40
   0 -11   1    1.10    0.20
   0 -11  -1    0.70    0.40
   0 -11   1    0.80    0.50
   0  11   1    0.80    0.30
   0  11   1    0.70    0.20
   0  11   1    0.90    0.40
   0  11   1    0.70    0.20
   0  11  -1    0.80    0.20
   0  11  -1    0.40    0.30
   0  11  -1    0.40    0.20
   0  11  -1    0.70    0.30
   1 -11   1   39.40    1.70
   1 -11   1   38.80    1.90
   1 -11   1   36.80    1.40
   1 -11   1   40.30    1.90
  -1 -11  -1   40.90    1.90
  -1 -11  -1   40.10    1.80
   1  11   1   40.90    1.90
  -1  11  -1   38.40    1.60
  -1  11  -1   35.90    1.20
  -1  11  -1   41.70    2.00
   1  11   1   41.10    1.70
   1  11   1   37.40    1.30
   1  11   1   41.40    1.60
  -1  11  -1   38.50    1.70
   2 -11   1   13.80    0.70
  -2 -11  -1   13.10    1.00
  -2 -11  -1   13.70    1.00
   2 -11   1   12.10    1.00
   2 -11   1   13.40    1.10
  -2 -11  -1   12.60    1.30
   2 -11   1   12.20    0.90
  -2  11  -1   13.60    0.90
   2  11   1   14.30    0.80
  -2  11  -1   13.10    1.10
   2  11   1   15.10    1.10
  -2  11  -1   13.10    1.00
  -2  11  -1   13.20    0.60
   2  11   1   13.10    0.60
   2  11   1   14.40    1.10
   2  11   1   14.80    0.90
  -3 -11  -1   18.40    1.60
  -3 -11  -1   16.80    1.10
  -3 -11  -1   18.20    1.20
   3 -11   1   15.80    1.00
   3 -11   1   15.60    1.10
   3 -11   1   17.80    1.20
  -3 -11  -1   15.80    0.80
   3 -11   1   17.70    1.20
  -3  11  -1   16.50    0.70
   3  11   1   19.00    1.00
   3  11   1   16.50    1.30
   3  11   1   16.80    1.20
   3  11   1   16.10    0.70
  -3  11  -1   19.00    1.30
  -3  11  -1   17.10    1.00
  -3  11  -1   16.40    1.10
   3  11   1   16.70    1.00
   3  11   1   16.80    0.70
   4 -11   1   21.40    1.30
  -4 -11  -1   25.10    2.00
  -4 -11  -1   28.40    1.80
  -4 -11  -1   25.90    1.40
   4 -11   1   24.60    1.10
   4 -11   1   25.90    1.50
   4  11   1   27.60    1.20
  -4  11  -1   26.20    1.40
   4  11   1   26.30    1.00
  -4  11  -1   26.60    0.90
   4  11   1   28.10    1.80
  -4  11  -1   29.50    2.20
   5 -11   1   15.40    1.20
   5 -11   1   14.80    1.10
   5 -11   1   15.20    1.20
   5 -11   1   16.10    1.10
   5 -11   1   15.70    0.80
   5  11   1   15.70    1.10
   5  11   1   17.50    1.00
  -5  11  -1   16.20    1.00
   5  11   1   16.30    0.70
  -5  11  -1   17.40    1.20
  -5  11  -1   15.20    0.70
   5  11   1   17.20    1.30
   6 -11   1    8.40    0.80
   6 -11   1    7.40    0.70
   6 -11   1    6.80    0.50
   6 -11   1    7.00    0.80
   6 -11   1    7.00    0.80
   6  11   1    8.70    0.90
  -6  11  -1    6.60    0.70
  -6  11  -1    7.10    0.40
   6  11   1    7.60    0.80
  -6  11  -1    7.70    0.80
   6  11   1    7.30    0.60
   6  11   1    7.00    0.50
   7 -11   1    1.80    0.40
   7 -11   1    1.00    0.30
   7 -11   1    1.10    0.40
   7 -11   1    1.40    0.20
   7  11   1    1.70    0.30
   7  11   1    1.60    0.20
  -7  11  -1    0.90    0.50
  -7  11  -1    1.70    0.20
  -7  11  -1    1.50    0.40
   7  11   1    1.30    0.40
   8 -11   1    0.00    0.20
   8 -11   1    0.00    0.20
   8 -11   1    0.00    0.10
   8 -11   1   -0.30    0.20
   8 -11   1   -0.30    0.20
  -8  11  -1    0.00    0.20
   8  11   1   -0.10    0.20
  -8  11  -1    0.30    0.10
  -8  11  -1    0.30    0.20
   8  11   1    0.00    0.20
   8  11   1   -0.10    0.10
   9 -11   1   10.90    0.80
   9  11   1   11.30    0.60
  -9  11  -1   11.20    0.70
  -9  11  -1   12.50    0.90
   9  11   1   11.80    0.80
   9  11   1   11.80    0.90
   9  11   1   11.40    0.50
  10 -11   1    0.10    0.20
  10 -11   1   -0.20    0.10
  10  11   1    0.10    0.10
  10  11   1    0.00    0.20
 -10  11  -1    0.10    0.10
  10  11   1   -0.10    0.20
 -11  11  -1    0.90    0.20
  11  11   1    0.90    0.20
  11  12  -1    7.70    0.40
 -11  12   1    7.90    0.50
  11  12  -1    7.00    0.50
  10 -12  -1    8.40    0.60
  10 -12  -1    9.90    0.80
  10  12  -1    8.40    0.50
 -10  12   1    8.30    0.60
  10  12  -1    7.40    0.60
  10  12  -1    8.70    0.80
  10  12  -1    8.10    0.40
   9 -12  -1    1.60    0.30
   9 -12  -1    1.10    0.20
   9 -12  -1    1.20    0.30
   9  12  -1    1.40    0.30
   9  12  -1    1.40    0.20
   9  12  -1    1.10    0.20
  -9  12   1    1.50    0.30
   8 -12  -1    0.20    0.20
   8 -12  -1   -0.10    0.20
   8 -12  -1    0.00    0.20
   8 -12  -1   -0.10    0.20
   8  12  -1   -0.10    0.20
   8  12  -1    0.20    0.20
   8  12  -1    0.00    0.20
  -8  12   1   -0.10    0.20
   7 -12  -1   17.40    1.10
   7 -12  -1   17.10    1.10
   7 -12  -1   16.60    1.00
   7 -12  -1   17.30    0.70
  -7  12   1   16.00    1.10
   7  12  -1   16.70    0.70
   7  12  -1   17.10    0.90
   7  12  -1   16.50    1.20
   7  12  -1   15.30    1.10
   6 -12  -1    4.00    0.40
   6 -12  -1    3.00    0.60
   6 -12  -1    2.50    0.40
   6 -12  -1    3.30    0.60
   6  12  -1    4.10    0.30
   6  12  -1    4.60    0.70
   6  12  -1    3.40    0.70
  -6  12   1    3.80    0.60
   6  12  -1    4.00    0.70
   5 -12  -1    4.70    0.70
   5 -12  -1    5.40    0.50
   5 -12  -1    4.80    0.70
   5  12  -1    4.10    0.60
   5  12  -1    5.30    0.40
  -5  12   1    3.90    0.60
   5  12  -1    4.90    0.50
   5  12  -1    4.70    0.70
   4 -12  -1    5.80    0.50
   4 -12  -1    4.40    0.70
  -4 -12   1    3.90    0.60
   4 -12  -1    6.30    0.90
  -4  12   1    5.50    0.80
   4  12  -1    6.20    0.40
   4  12  -1    6.00    0.50
   4  12  -1    5.80    0.90
   4  12  -1    5.10    0.70
  -3 -12   1    5.50    0.70
  -3 -12   1    3.60    1.10
  -3 -12   1    7.50    0.50
   3 -12  -1    5.30    0.70
   3 -12  -1    7.30    0.70
  -3 -12   1    7.30    1.00
   3 -12  -1    6.70    0.50
   3  12  -1    6.30    0.80
  -3  12   1    7.10    0.70
   3  12  -1    6.50    0.40
   3  12  -1    7.10    0.80
  -3  12   1    7.50    0.80
   3  12  -1    6.50    0.60
   3  12  -1    7.20    0.60
  -2 -12   1   30.70    2.20
  -2 -12   1   31.90    1.20
   2 -12  -1   32.40    1.70
  -2 -12   1   32.50    1.70
   2 -12  -1   30.80    1.20
   2  12  -1   31.70    1.30
   2  12  -1   30.50    1.10
   2  12  -1   32.10    1.80
  -2  12   1   31.30    1.70
  -1 -12   1    8.80    0.60
   1 -12  -1    9.30    0.90
  -1 -12   1    8.10    0.90
  -1 -12   1    8.70    0.80
   1 -12  -1    9.30    0.60
  -1 -12   1    9.60    0.90
   1 -12  -1    9.20    0.90
   1  12  -1    9.20    0.50
  -1  12   1    9.20    0.70
   1  12  -1   11.10    1.20
   1  12  -1   10.30    0.90
  -1  12   1   10.00    1.00
   1  12  -1    9.10    0.70
   0 -12  -1    3.30    0.40
   0 -12  -1    4.30    0.70
   0 -12  -1    4.80    0.60
   0 -12   1    3.90    0.60
   0 -12   1    5.00    0.70
   0 -12   1    4.80    0.40
   0 -12  -1    3.60    0.70
   0 -12   1    4.20    0.60
   0  12  -1    5.10    0.90
   0  12   1    4.90    0.80
   0  12   1    5.30    0.60
   0  12  -1    4.50    0.40
   0  12  -1    4.40    0.60
   0  12  -1    4.20    0.60
   0  12   1    3.90    0.50
  -1 -12  -1    4.00    0.90
   1 -12   1    4.90    0.50
  -1 -12  -1    4.20    0.60
   1 -12   1    4.60    0.80
  -1 -12  -1    4.50    0.70
  -1 -12  -1    5.70    0.40
   1 -12   1    4.60    0.70
   1  12   1    6.40    0.50
   1  12   1    6.80    1.00
  -1  12  -1    4.90    0.60
  -1  12  -1    4.60    0.40
  -1  12  -1    5.50    1.20
   1  12   1    5.70    1.20
  -1  12  -1    4.20    0.70
   2 -12   1   30.50    2.00
   2 -12   1   28.70    1.20
   2 -12   1   30.50    1.60
   2 -12   1   28.00    1.50
  -2 -12  -1   29.40    1.20
  -2 -12  -1   32.30    2.30
  -2 -12  -1   31.20    1.60
  -2 -12  -1   31.10    1.60
  -2  12  -1   30.70    1.70
   2  12   1   31.60    1.70
   2  12   1   28.80    1.60
  -2  12  -1   28.10    1.40
   2  12   1   30.90    1.40
   2  12   1   31.10    1.30
  -2  12  -1   29.40    1.40
  -2  12  -1   29.50    1.00
   3 -12   1    0.30    0.30
  -3 -12  -1    0.50    0.20
   3 -12   1    0.10    0.20
  -3 -12  -1    0.30    0.30
   3 -12   1    0.00    0.20
  -3 -12  -1    0.40    0.30
  -3  12  -1    0.40    0.10
  -3  12  -1    0.30    0.30
   3  12   1    0.70    0.40
   3  12   1    0.60    0.30
   3  12   1   -0.10    0.40
  -3  12  -1   -0.30    0.30
  -3  12  -1    0.00    0.30
   3  12   1    0.30    0.20
   4 -12   1    8.30    0.60
   4 -12   1    8.00    0.80
   4 -12   1   10.40    0.90
  -4  12  -1    8.60    0.80
  -4  12  -1    8.70    0.50
   4  12   1   10.40    1.00
  -4  12  -1    7.70    0.70
   4  12   1    8.80    0.50
   4  12   1    8.20    0.70
   4  12   1    8.10    0.90
   5 -12   1    0.20    0.20
   5 -12   1   -0.10    0.10
   5 -12   1    0.10    0.20
  -5  12  -1    0.00    0.30
  -5  12  -1    0.10    0.10
   5  12   1   -0.10    0.20
  -5  12  -1    0.30    0.30
   5  12   1   -0.20    0.20
   5  12   1    0.00    0.10
   6 -12   1    4.30    0.60
   6 -12   1    5.30    0.40
   6 -12   1    4.40    0.60
   6 -12   1    4.40    0.60
   6  12   1    5.30    0.40
  -6  12  -1    5.30    0.30
   6  12   1    5.80    0.50
   6  12   1    5.00    0.60
  -6  12  -1    5.10    0.60
   6  12   1    4.90    0.70
  -6  12  -1    6.50    0.70
   7 -12   1   29.70    1.40
   7 -12   1   29.70    1.50
   7 -12   1   28.50    1.00
   7 -12   1   27.20    1.30
  -7  12  -1   27.60    1.40
   7  12   1   28.10    1.60
   7  12   1   28.80    1.20
  -7  12  -1   28.90    1.50
   7  12   1   29.00    1.40
   7  12   1   27.50    0.90
  -7  12  -1   26.90    0.90
   8 -12   1   14.10    0.90
   8 -12   1   13.70    0.80
   8 -12   1   14.50    0.60
   8 -12   1   13.30    0.80
   8  12   1   12.60    0.80
  -8  12  -1   14.60    0.90
   8  12   1   15.20    1.00
  -8  12  -1   13.70    0.80
   8  12   1   13.10    0.90
   9 -12   1    1.00    0.20
   9  12   1    0.80    0.30
   9  12   1    0.90    0.30
  -9  12  -1    0.90    0.20
   9  12   1    1.20    0.20
  10 -12   1    5.00    0.40
  10 -12   1    5.50    0.40
  10  12   1    4.10    0.30
 -10  12  -1    5.70    0.40
  10  12   1    4.60    0.40
  10 -13  -1    1.70    0.30
  10  13  -1    2.20    0.30
  10  13  -1    1.80    0.20
 -10  13   1    2.10    0.20
   9 -13  -1    0.10    0.20
  -9  13   1   -0.30    0.10
   9  13  -1    0.20    0.20
   9  13  -1   -0.10    0.20
   9  13  -1    0.10    0.10
   8 -13  -1    1.00    0.30
   8 -13  -1    1.10    0.30
   8 -13  -1    1.30    0.20
   8 -13  -1    0.50    0.40
   8  13  -1    1.70    0.30
   8  13  -1    1.90    0.40
   8  13  -1    1.90    0.30
   8  13  -1    1.60    0.20
  -8  13   1    1.60    0.30
   7 -13  -1    3.40    0.50
   7 -13  -1    3.80    0.50
   7 -13  -1    2.90    0.40
  -7  13   1    2.80    0.40
   7  13  -1    3.90    0.30
   7  13  -1    3.30    0.40
   7  13  -1    3.60    0.60
   6 -13  -1    0.10    0.10
   6 -13  -1   -0.20    0.20
   6 -13  -1   -0.10    0.20
   6  13  -1   -0.10    0.20
   6  13  -1    0.10    0.10
   6  13  -1    0.00    0.20
  -6  13   1   -0.30    0.20
   6  13  -1   -0.30    0.20
   5 -13  -1    0.20    0.20
   5 -13  -1    0.00    0.30
   5 -13  -1   -0.10    0.20
   5  13  -1    0.30    0.20
   5  13  -1    0.40    0.20
  -5  13   1    0.20    0.20
   5  13  -1    0.60    0.20
   5  13  -1    0.90    0.30
   4 -13  -1    8.20    0.80
   4 -13  -1    9.40    0.90
   4  13  -1    8.60    0.90
  -4  13   1    7.90    0.80
   4  13  -1    8.20    0.50
   4  13  -1    8.40    0.60
  -3 -13   1    8.20    0.80
   3 -13  -1    9.00    0.90
   3 -13  -1    7.10    0.50
   3 -13  -1    7.90    0.80
   3  13  -1    8.60    0.90
   3  13  -1    8.20    0.60
  -3  13   1    8.20    0.80
   3  13  -1    8.20    0.80
   2 -13  -1    5.20    0.50
   2 -13  -1    4.80    0.70
  -2 -13   1    4.60    0.40
   2 -13  -1    5.40    0.80
  -2 -13   1    4.80    0.70
   2  13  -1    4.90    0.70
  -2  13   1    6.40    0.70
   2  13  -1    5.90    0.50
   2  13  -1    5.50    0.40
   2  13  -1    5.20    0.70
  -1 -13   1   55.19    2.30
   1 -13  -1   54.99    1.80
   1 -13  -1   57.89    2.40
  -1 -13   1   55.29    1.80
   1 -13  -1   54.79    2.30
   1  13  -1   53.99    2.20
   1  13  -1   58.29    2.50
  -1  13   1   55.49    2.40
   1  13  -1   54.69    1.60
  -1  13   1   52.09    1.90
   0 -13  -1   41.60    2.00
   0 -13   1   42.50    1.90
   0 -13   1   43.10    1.50
   0 -13  -1   43.80    1.50
   0 -13  -1   40.70    1.90
   0 -13   1   41.70    2.00
   0  13  -1   41.20    1.80
   0  13   1   40.30    1.50
   0  13  -1   42.10    2.00
   0  13  -1   41.30    1.30
   0  13   1   42.90    2.10
   1 -13   1   10.90    0.60
   1 -13   1   11.00    1.00
  -1 -13  -1    9.90    0.90
   1 -13   1   11.20    0.90
  -1 -13  -1   11.00    0.60
   1  13   1   10.40    1.00
  -1  13  -1   10.80    0.50
  -1  13  -1   11.40    1.00
  -1  13  -1   10.30    0.90
   1  13   1   11.40    0.70
  -2 -13  -1   17.30    1.10
   2 -13   1   18.80    1.30
   2 -13   1   17.80    0.90
  -2 -13  -1   17.20    0.80
   2 -13   1   18.60    1.20
   2  13   1   17.50    1.30
  -2  13  -1   16.90    1.00
   2  13   1   17.30    0.90
  -2  13  -1   17.70    1.20
   3 -13   1   -0.30    0.20
   3 -13   1    0.40    0.30
   3 -13   1    0.20    0.20
  -3 -13  -1    0.30    0.10
  -3 -13  -1   -0.50    0.30
  -3  13  -1   -0.20    0.20
   3  13   1    0.30    0.20
   3  13   1    0.20    0.70
  -3  13  -1    0.40    0.10
   4 -13   1    0.60    0.20
   4 -13   1    0.60    0.40
   4 -13   1    0.70    0.30
   4  13   1    0.80    0.40
   4  13   1    0.90    0.30
  -4  13  -1    0.60    0.30
   4  13   1    0.70    0.40
  -4  13  -1    0.60    0.20
   5 -13   1    1.70    0.40
   5 -13   1    1.90    0.50
   5 -13   1    2.30    0.30
   5  13   1    2.20    0.40
  -5  13  -1    2.10    0.40
  -5  13  -1    1.20    0.30
   5  13   1    2.00    0.40
   5  13   1    1.70    0.40
   6 -13   1    0.30    0.20
   6 -13   1    0.00    0.20
   6 -13   1    0.10    0.10
   6  13   1   -0.10    0.30
   6  13   1    0.20    0.20
  -6  13  -1   -0.10    0.20
   6  13   1    0.10    0.20
  -6  13  -1   -0.20    0.30
   7 -13   1   10.80    0.80
   7 -13   1    9.90    0.80
   7 -13   1   10.10    0.50
  -7  13  -1   10.30    0.80
   7  13   1   10.20    0.60
   8 -13   1    2.00    0.30
   8 -13   1    1.90    0.20
   8  13   1    2.00    0.30
  -8  13  -1    1.50    0.30
   8  13   1    1.90    0.40
   9 -13   1    0.10    0.10
  -9  13  -1    0.40    0.10
   9  13   1    0.30    0.20
   9  13   1    0.20    0.10
   9 -14  -1   14.50    0.60
   9  14  -1   12.00    0.50
  -9  14   1   11.60    0.70
   9  14  -1   11.60    0.60
   8 -14  -1    4.20    0.40
   8  14  -1    4.60    0.50
  -8  14   1    4.30    0.40
   8  14  -1    4.00    0.40
   7 -14  -1    2.10    0.20
   7 -14  -1    1.60    0.30
   7 -14  -1    0.80    0.30
  -7  14   1    1.60    0.30
   7  14  -1    1.50    0.20
   7  14  -1    1.20    0.30
   7  14  -1    1.50    0.30
   6 -14  -1    5.30    0.60
   6 -14  -1    3.70    0.50
   6 -14  -1    4.90    0.40
   6  14  -1    5.00    0.40
   6  14  -1    4.90    0.60
   6  14  -1    4.70    0.60
  -6  14   1    3.60    0.50
   6  14  -1    5.80    0.50
   5 -14  -1   -0.10    0.10
   5 -14  -1   -0.40    0.20
   5 -14  -1   -0.20    0.20
   5  14  -1   -0.20    0.30
   5  14  -1    0.30    0.10
  -5  14   1   -0.10    0.20
   5  14  -1   -0.10    0.20
   5  14  -1    0.00    0.10
   4 -14  -1    3.60    0.50
   4 -14  -1    3.90    0.60
   4 -14  -1    4.10    0.40
   4  14  -1    3.60    0.40
   4  14  -1    3.30    0.50
  -4  14   1    4.50    0.50
   4  14  -1    4.10    0.30
   4  14  -1    3.40    0.60
   3 -14  -1    4.10    0.60
  -3 -14   1    4.70    0.60
  -3 -14   1    6.20    0.40
   3 -14  -1    4.60    0.80
   3 -14  -1    4.90    0.40
   3  14  -1    4.80    0.70
   3  14  -1    5.20    0.40
  -3  14   1    3.70    0.60
   3  14  -1    3.90    0.60
   3  14  -1    4.90    0.40
   2 -14  -1    0.20    0.20
   2 -14  -1   -0.20    0.10
  -2 -14   1    0.10    0.10
   2 -14  -1   -0.20    0.20
  -2 -14   1   -0.40    0.30
   2  14  -1   -0.80    0.30
   2  14  -1    0.10    0.10
   2  14  -1    0.00    0.10
   2  14  -1   -0.10    0.20
  -2  14   1   -0.20    0.20
   1 -14  -1    1.40    0.30
   1 -14  -1    1.30    0.40
  -1 -14   1    1.30    0.20
   1 -14  -1    1.40    0.40
  -1 -14   1    1.30    0.40
  -1  14   1    1.60    0.40
   1  14  -1    0.90    0.30
   1  14  -1    0.60    0.30
   1  14  -1    1.30    0.20
   0 -14   1   13.10    1.00
   0 -14   1   11.10    0.90
   0 -14  -1   13.30    0.70
   0 -14  -1   13.80    1.00
   0 -14  -1   12.10    0.90
   0 -14   1   13.50    0.70
   0  14  -1   15.10    1.10
   0  14   1   13.30    1.00
   0  14  -1   11.70    0.60
   0  14  -1   12.00    0.90
   0  14   1   13.40    0.70
   1 -14   1    2.10    0.40
   1 -14   1    1.30    0.40
  -1 -14  -1    2.20    0.30
   1 -14   1    2.00    0.30
  -1 -14  -1    2.20    0.50
   1  14   1    2.50    0.30
  -1  14  -1    2.40    0.50
   1  14   1    1.80    0.40
  -1  14  -1    1.40    0.40
   2 -14   1    0.30    0.30
   2 -14   1   -0.20    0.20
  -2 -14  -1    0.10    0.30
  -2 -14  -1    0.50    0.20
   2 -14   1    0.20    0.20
  -2  14  -1    0.50    0.30
   2  14   1    0.20    0.30
  -2  14  -1    0.80    0.30
   2  14   1    0.50    0.20
   3 -14   1   -0.10    0.20
   3 -14   1   -0.10    0.20
  -3 -14  -1   -0.40    0.30
   3 -14   1    0.00    0.10
  -3  14  -1    0.30    0.30
  -3  14  -1   -0.10    0.20
   3  14   1    0.10    0.10
   3  14   1   -0.30    0.20
   4 -14   1    1.00    0.20
   4 -14   1    1.10    0.30
   4 -14   1    1.10    0.30
  -4  14  -1    0.90    0.30
   4  14   1    0.90    0.30
  -4  14  -1    1.20    0.30
   4  14   1    1.00    0.30
   5 -14   1    0.10    0.20
   5 -14   1    0.20    0.20
   5  14   1   -0.10    0.20
   5  14   1    0.00    0.20
  -5  14  -1    0.30    0.20
   6 -14   1   -0.10    0.20
   6 -14   1   -0.20    0.20
   6 -14   1    0.10    0.10
  -6  14  -1   -0.20    0.10
   6  14   1    0.10    0.10
   7 -14   1    0.60    0.10
   7 -14   1    0.40    0.20
   7 -14   1    0.60    0.20
  -7  14  -1    0.90    0.20
   7  14   1    0.70    0.20
   7  14   1    0.70    0.20
   8 -14   1   13.90    0.60
   8  14   1   13.50    0.60
  -8  14  -1   12.80    0.70
   8  14   1   10.90    0.60
   8 -15  -1    0.40    0.10
   8  15  -1    0.40    0.10
   7 -15  -1    1.30    0.20
   7  15  -1    1.30    0.20
   7  15  -1    1.20    0.20
  -7  15   1    1.10    0.20
   6 -15  -1    0.10    0.10
   6 -15  -1    0.20    0.20
   6 -15  -1    0.00    0.20
   6  15  -1    0.10    0.10
   6  15  -1   -0.10    0.20
  -6  15   1    0.00    0.20
   5 -15  -1    1.90    0.20
   5 -15  -1    2.00    0.40
   5 -15  -1    1.30    0.30
   5  15  -1    1.30    0.40
  -5  15   1    1.50    0.30
   5  15  -1    2.00    0.20
   5  15  -1    1.80    0.40
   4 -15  -1    1.20    0.30
   4 -15  -1    1.40    0.20
   4 -15  -1    1.60    0.30
   4  15  -1    1.20    0.40
   4  15  -1    1.20    0.20
  -4  15   1    1.50    0.30
   3 -15  -1    0.00    0.20
   3 -15  -1    0.10    0.10
   3  15  -1   -0.20    0.20
  -3  15   1    0.50    0.20
   3  15  -1    0.10    0.30
   2 -15  -1   28.10    1.40
   2 -15  -1   26.50    1.00
  -2 -15   1   25.20    1.60
  -2 -15   1   25.40    0.90
   2  15  -1   24.60    1.20
  -2  15   1   27.40    1.40
   2  15  -1   26.80    1.40
  -1 -15   1    0.10    0.20
   1 -15  -1    0.20    0.20
   1 -15  -1    0.10    0.20
   1 -15  -1    0.20    0.10
   1  15  -1    0.00    0.20
   1  15  -1   -0.50    0.30
  -1  15   1    0.00    0.20
   0 -15   1    0.10    0.20
   0 -15  -1    0.40    0.20
   0 -15   1    0.40    0.20
   0 -15  -1    0.40    0.30
   0  15   1    0.10    0.20
   0  15  -1    0.00    0.20
   0  15  -1   -0.10    0.40
  -1 -15  -1   11.90    0.80
   1 -15   1   11.00    0.80
   1 -15   1   10.70    0.60
  -1 -15  -1   11.20    0.80
   1 -15   1   10.80    0.80
   1  15   1    9.30    0.50
  -1  15  -1    9.90    0.80
   1  15   1    9.90    0.80
  -2 -15  -1    4.30    0.60
   2 -15   1    3.80    0.50
   2 -15   1    4.50    0.40
  -2 -15  -1    4.60    0.30
   2 -15   1    4.40    0.60
  -2  15  -1    5.00    0.60
   2  15   1    3.90    0.40
   2  15   1    4.10    0.60
   3 -15   1    0.70    0.20
   3 -15   1    1.30    0.30
   3 -15   1    0.70    0.30
   3  15   1    0.90    0.40
  -3  15  -1    1.10    0.30
   3  15   1    0.90    0.20
   4 -15   1    2.50    0.40
   4 -15   1    3.70    0.30
   4  15   1    2.70    0.40
  -4  15  -1    3.00    0.40
   4  15   1    3.00    0.30
   5 -15   1   -0.10    0.20
   5 -15   1    0.10    0.10
   5 -15   1    0.20    0.10
   5  15   1    0.20    0.10
   5  15   1   -0.20    0.20
  -5  15  -1    0.10    0.20
   6 -15   1    0.40    0.20
   6 -15   1    0.60    0.10
   6  15   1    0.90    0.20
  -6  15  -1    0.60    0.20
   7 -15   1    0.40    0.10
   7  15   1    0.50    0.10
  -7  15  -1    0.30    0.10
   7  15   1    0.60    0.20
  -6  16   1    1.40    0.20
   6  16  -1    1.40    0.20
   5 -16  -1    0.00    0.10
   5 -16  -1   -0.30    0.10
   5 -16  -1   -0.30    0.20
  -5  16   1    0.00    0.10
   5  16  -1    0.10    0.10
   4 -16  -1    0.50    0.10
   4 -16  -1    0.30    0.20
   4 -16  -1    0.30    0.20
   4  16  -1    0.50    0.20
  -4  16   1    0.70    0.20
   3 -16  -1    5.40    0.30
   3 -16  -1    4.60    0.50
   3 -16  -1    5.00    0.50
  -3  16   1    4.50    0.40
   3  16  -1    5.00    0.50
  -2 -16   1    4.70    0.30
   2 -16  -1    4.60    0.30
   2 -16  -1    3.90    0.50
   2 -16  -1    3.10    0.40
  -2  16   1    4.50    0.50
   2  16  -1    4.20    0.50
   1 -16  -1    0.40    0.10
  -1 -16   1    0.10    0.20
   1 -16  -1    0.20    0.20
   1  16  -1    0.10    0.20
  -1  16   1    0.30    0.20
   0 -16   1    7.20    0.60
   0 -16  -1    7.70    0.60
   0 -16   1    6.80    0.40
   0 -16  -1    7.00    0.40
   0  16   1    6.60    0.60
   0  16  -1    5.90    0.60
  -1 -16  -1    0.20    0.10
   1 -16   1    0.30    0.10
   1 -16   1    0.40    0.20
   1  16   1    0.30    0.20
  -1  16  -1    0.30    0.20
   2 -16   1    0.50    0.20
   2 -16   1    0.40    0.10
   2 -16   1    0.30    0.20
   2  16   1    0.20    0.20
  -2  16  -1    0.30    0.20
   3 -16   1    0.50    0.10
   3 -16   1    0.80    0.20
   3 -16   1    0.20    0.20
   3  16   1    0.30    0.20
   3  16   1    0.40    0.10
  -3  16  -1    0.40    0.20
   4 -16   1    0.00    0.10
   4 -16   1    0.20    0.20
   4 -16   1    0.20    0.10
  -4  16  -1    0.10    0.20
   4  16   1    0.00    0.20
   4  16   1    0.00    0.10
   5 -16   1    2.50    0.20
   5 -16   1    2.10    0.40
   5  16   1    2.20    0.30
  -5  16  -1    2.70    0.30
   3 -17  -1    3.30    0.30
  -3  17   1    2.20    0.30
   3  17  -1    2.80    0.30
   2  17  -1    0.50    0.20
  -2  17   1    0.60    0.20
   1 -17  -1    8.70    0.50
   1  17  -1    7.20    0.50
  -1  17   1    7.30    0.50
   0  17  -1    7.80    0.50
   0  17   1    7.00    0.50
   1 -17   1    4.40    0.30
  -1  17  -1    3.60    0.40
   1  17   1    3.40    0.30
   2 -17   1    2.20    0.20
   2  17   1    1.40    0.30
  -2  17  -1    1.50    0.20
  -3  17  -1   -0.20    0.10
  15   0  -2    1.50    0.40
  15   0  -2    1.10    0.40
  15   0  -2    1.50    0.30
  15   0  -2    1.50    0.20
  14   0  -2   11.40    0.50
  14   0  -2   13.40    1.00
  14   0  -2   10.90    1.00
  13   0  -2    0.10    0.20
  13   0  -2    0.00    0.20
  13   0  -2    0.00    0.20
  13   0  -2    0.40    0.30
  12   0  -2   16.20    1.30
  12   0  -2   13.90    1.10
  12   0  -2   17.80    1.20
  12   0  -2   18.30    1.20
  12   0  -2   17.20    0.80
  11   0  -2   -0.60    0.60
 -11   0   2    0.90    0.30
  11   0  -2    0.60    0.40
  11   0  -2    0.20    0.30
 -11   0   2    0.60    0.20
  11   0  -2    0.70    0.20
  11   0  -2    0.20    0.10
  11   0  -2   -0.80    0.40
  10   0  -2   16.80    0.90
  10   0  -2   17.70    1.30
  10   0  -2   15.60    0.70
 -10   0   2   17.40    1.00
  10   0  -2   15.40    1.70
 -10   0   2   17.40    1.00
  10   0  -2   15.70    1.20
  10   0  -2   16.70    1.10
   9   0  -2   18.30    0.90
   9   0  -2   15.80    1.30
   9   0  -2   15.70    0.70
  -9   0   2   17.50    0.90
  -9   0   2   17.10    0.90
   8   0  -2    4.70    0.60
   8   0  -2    5.30    0.40
  -8   0   2    4.70    0.40
  -8   0   2    4.70    0.40
   7   0  -2    4.10    0.30
  -7   0   2    3.70    0.40
  -7   0   2    3.80    0.40
  -6   0   2  191.18    4.90
   6   0  -2  184.28    4.80
  -6   0   2  186.18    4.90
   6   0  -2  183.18    5.40
  -5   0   2    6.50    0.40
  -5   0   2    6.30    0.40
   5   0  -2    6.70    0.60
  -4   0   2  403.66    9.90
  -4   0   2  396.96    9.70
   4   0  -2  413.86   10.30
   3   0  -2  177.98    4.40
   3   0  -2  175.68    4.80
  -3   0   2  186.18    4.50
  -3   0   2  178.68    4.40
  -3   0   2  180.38    4.50
  -2   0   2   41.50    1.10
  -2   0   2   41.40    1.10
  -2   0   2   42.50    1.10
   2   0  -2   42.90    1.10
  -1   0   2   54.39    1.40
   1   0  -2   57.19    1.40
  -1   0   2   55.89    1.50
   1   0  -2   55.99    1.60
  -1   0   2   55.49    1.40
   0   0   2  489.15   13.30
   0   0   2  456.55   31.60
   0   0  -2  459.65   29.20
   0   0   2  447.06   29.70
   0   0  -2  511.05   12.10
   0   0  -2  482.55   30.40
   0   0  -2  502.15   13.30
   0   0   2  490.55   13.30
   0   0   2  474.95   12.10
   0   0  -2  509.75   13.30
   1   0   2    8.60    0.30
   1   0   2    7.90    0.40
   1   0   2    8.30    0.30
   1   0   2    8.50    0.30
   1   0   2    8.30    0.30
   2   0   2   36.30    1.10
   2   0   2   34.70    1.00
   2   0   2   34.50    1.00
   2   0   2   35.90    1.00
   2   0   2   34.70    1.00
  -2   0  -2   33.10    1.00
   3   0   2   57.59    1.60
   3   0   2   58.79    1.60
   3   0   2   56.29    1.80
   3   0   2   57.19    1.50
  -3   0  -2   55.89    1.60
   4   0   2    1.00    0.20
   4   0   2    0.90    0.20
  -4   0  -2    0.80    0.20
   4   0   2    0.80    0.20
   4   0   2    1.00    0.10
   5   0   2   65.49    1.70
   5   0   2   62.79    1.90
  -5   0  -2   62.99    1.90
   5   0   2   65.49    1.90
  -5   0  -2   65.79    2.00
  -6   0  -2  122.69    3.40
  -6   0  -2  124.79    4.10
   6   0   2  123.79    3.40
   6   0   2  117.29    3.80
   7   0   2   32.30    1.30
  -7   0  -2   32.00    1.30
   7   0   2   33.90    1.60
  -7   0  -2   34.00    1.30
  -8   0  -2   32.10    1.40
  -8   0  -2   31.00    1.30
   8   0   2   28.30    1.10
   8   0   2   30.70    1.30
   8   0   2   29.40    1.50
   8   0   2   29.90    1.70
   8   0   2   29.10    1.70
   8   0   2   27.30    1.60
   9   0   2   13.60    1.10
   9   0   2   14.40    0.80
   9   0   2   15.40    1.30
  -9   0  -2   13.50    0.90
   9   0   2   12.90    1.00
   9   0   2   13.60    0.70
  -9   0  -2   15.20    0.90
   9   0   2   14.70    1.10
  10   0   2   14.40    1.00
 -10   0  -2   13.30    0.90
  10   0   2   15.00    1.20
  10   0   2   14.60    0.80
  10   0   2   16.50    1.30
  10   0   2   13.00    0.90
  10   0   2   15.50    1.10
  11   0   2   13.80    1.10
  11   0   2   14.30    1.00
  11   0   2   16.70    1.30
  11   0   2   14.80    1.00
  12   0   2    1.70    0.60
  12   0   2    2.20    0.50
  12   0   2    2.30    0.40
  12   0   2    2.50    0.30
  12   0   2    1.60    0.40
  13   0   2    1.70    0.30
  13   0   2    2.10    0.40
  13   0   2    2.00    0.40
  13   0   2    2.50    0.20
  14   0   2    1.70    0.20
  14   0   2    1.50    0.20
  14   0   2    2.10    0.20
  15  -1  -2    0.10    0.10
  15  -1  -2   -0.10    0.10
  15  -1  -2    0.00    0.20
  15  -1  -2    0.10    0.20
  15   1  -2    0.30    0.20
  15   1  -2    0.30    0.10
  15   1  -2   -0.10    0.10
  14  -1  -2   24.40    1.20
  14  -1  -2   25.00    0.90
  14  -1  -2   23.90    1.50
  14  -1  -2   24.80    1.30
  14   1  -2   23.40    1.80
  14   1  -2   25.90    1.20
  14   1  -2   24.10    0.90
  13  -1  -2    1.10    0.20
  13  -1  -2    1.20    0.40
  13  -1  -2    0.50    0.20
  13  -1  -2    0.80    0.30
  13  -1  -2    1.30    0.40
  13   1  -2    0.70    0.30
  13   1  -2    1.10    0.40
  13   1  -2    1.00    0.40
  13   1  -2    0.90    0.20
  12  -1  -2    6.10    0.70
  12  -1  -2    6.00    0.40
  12  -1  -2    5.30    0.70
  12  -1  -2    5.10    0.70
  12  -1  -2    6.70    0.90
  12   1  -2    7.20    0.80
  12   1  -2    6.10    0.50
  12   1  -2    6.30    0.90
  12   1  -2    5.30    0.70
  11  -1  -2    5.10    1.10
 -11  -1   2    6.80    0.70
  11  -1  -2    6.80    0.50
  11  -1  -2    7.80    1.20
  11   1  -2    6.50    0.50
  11   1  -2    5.70    1.30
 -11   1   2    6.20    0.70
  10  -1  -2   18.30    1.20
 -10  -1   2   18.40    1.00
  10  -1  -2   17.00    0.80
 -10  -1   2   18.90    1.00
  10  -1  -2   16.20    1.70
  10  -1  -2   17.60    1.00
  10  -1  -2   17.30    1.20
  10  -1  -2   19.70    1.20
  10  -1  -2   19.80    1.40
 -10   1   2   18.60    1.00
  10   1  -2   19.60    1.40
  10   1  -2   18.30    1.20
  10   1  -2   17.30    1.20
  10   1  -2   17.80    1.50
  10   1  -2   17.90    1.00
 -10   1   2   17.90    1.00
  10   1  -2   17.50    0.80
  10   1  -2   19.20    0.90
  -9  -1   2    0.90    0.30
   9  -1  -2   -0.20    0.40
  -9  -1   2    1.00    0.20
   9  -1  -2    1.00    0.20
   9  -1  -2    0.70    0.20
   9   1  -2    0.60    0.20
  -9   1   2    1.10    0.30
   9   1  -2    1.50    0.50
   9   1  -2    1.10    0.20
  -9   1   2    0.70    0.20
   8  -1  -2    5.90    0.40
   8  -1  -2    5.40    0.70
  -8  -1   2    5.50    0.50
  -8  -1   2    5.80    0.50
  -8   1   2    6.00    0.50
   8   1  -2    3.80    0.60
  -8   1   2    5.30    0.50
   8   1  -2    5.00    0.40
  -7  -1   2    0.00    0.10
  -7  -1   2    0.00    0.10
   7  -1  -2   -0.10    0.10
  -7   1   2    0.10    0.10
   7   1  -2    0.00    0.10
   7   1  -2    0.00    0.10
  -7   1   2    0.10    0.10
  -6  -1   2   21.30    0.80
   6  -1  -2   20.70    1.10
  -6  -1   2   21.20    0.80
  -6   1   2   21.10    0.80
  -6   1   2   19.70    0.80
   6   1  -2   20.10    1.10
   6   1  -2   20.80    0.80
   5  -1  -2   93.59    2.50
  -5  -1   2   96.69    2.40
  -5  -1   2   96.09    2.60
  -5  -1   2   91.59    2.70
   5  -1  -2   94.89    3.00
  -5   1   2   94.39    2.70
  -5   1   2   93.69    2.60
   5   1  -2   97.99    2.60
   5   1  -2   96.99    3.00
   4  -1  -2   74.99    2.00
  -4  -1   2   74.39    2.00
   4  -1  -2   75.69    2.40
  -4  -1   2   77.09    2.10
  -4  -1   2   77.49    2.10
  -4   1   2   80.59    2.10
   4   1  -2   78.49    2.40
  -4   1   2   76.99    1.90
   4   1  -2   73.59    2.10
  -4   1   2   77.19    2.10
   4   1  -2   76.39    2.00
  -3  -1   2   39.20    1.20
   3  -1  -2   43.60    1.50
  -3  -1   2   42.20    1.20
   3  -1  -2   45.00    1.20
   3   1  -2   43.70    1.50
   3   1  -2   43.40    1.20
   3   1  -2   44.40    1.20
  -3   1   2   44.50    1.20
  -3   1   2   44.50    1.20
  -3   1   2   43.20    1.10
  -2  -1   2  112.39    2.80
   2  -1  -2  104.79    3.00
   2  -1  -2  111.79    2.70
  -2  -1   2  107.09    2.80
  -2   1   2  107.69    2.80
   2   1  -2  114.59    2.70
  -2   1   2  108.29    2.70
   2   1  -2  110.59    3.00
   2   1  -2  110.09    2.70
  -2   1   2  109.99    2.80
  -1  -1   2    6.80    0.30
   1  -1  -2    6.70    0.20
   1  -1  -2    6.60    0.40
  -1  -1   2    6.50    0.30
  -1   1   2    6.60    0.20
   1   1  -2    6.50    0.30
   1   1  -2    7.00    0.20
   1   1  -2    7.00    0.20
  -1   1   2    6.80    0.30
  -1   1   2    6.70    0.30
   0  -1   2  339.87    8.30
   0   1   2  344.57    8.50
   0   1  -2  343.77    8.30
   1  -1   2  158.08    4.20
   1  -1   2  168.78    4.20
   1  -1   2  169.08    4.20
   1   1   2  167.38    4.20
  -1   1  -2  169.08    4.10
   1   1   2  172.28    4.20
   1   1   2  172.58    4.20
   1   1   2  173.48    4.50
   1   1   2  170.38    4.20
   2  -1   2    2.00    0.20
   2  -1   2    1.80    0.20
   2  -1   2    2.40    0.20
   2  -1   2    2.10    0.20
   2   1   2    2.10    0.20
   2   1   2    1.90    0.20
   2   1   2    2.00    0.20
   2   1   2    1.60    0.20
  -2   1  -2    2.00    0.20
   2   1   2    2.00    0.20
   3  -1   2   25.90    0.90
   3  -1   2   25.60    0.80
   3  -1   2   27.20    0.90
   3  -1   2   26.10    0.90
   3   1   2   27.20    0.80
  -3   1  -2   26.30    0.80
   3   1   2   26.50    0.80
   3   1   2   27.20    0.90
   3   1   2   26.00    1.10
   3   1   2   27.10    0.90
   4  -1   2    6.10    0.40
   4   1   2    5.60    0.50
   4   1   2    5.90    0.30
  -4   1  -2    5.50    0.30
   4   1   2    6.40    0.40
   4   1   2    5.70    0.30
   4   1   2    6.70    0.40
  -5  -1  -2    0.20    0.10
  -5  -1  -2    0.10    0.10
   5  -1   2    0.20    0.10
  -5  -1  -2    0.20    0.10
   5  -1   2    0.20    0.10
   5  -1   2    0.20    0.10
   5  -1   2    0.10    0.10
  -5   1  -2    0.30    0.10
   5   1   2    0.20    0.10
  -5   1  -2    0.20    0.10
   5   1   2    0.10    0.10
   6  -1   2  106.39    3.00
   6  -1   2   99.19    3.30
  -6  -1  -2  100.49    3.00
  -6  -1  -2  109.39    3.10
   6   1   2  104.19    3.00
  -6   1  -2  108.49    3.00
  -6   1  -2  107.79    3.10
   6   1   2  103.59    3.50
  -7  -1  -2   50.99    1.80
   7  -1   2   49.70    2.10
   7  -1   2   52.19    1.80
  -7  -1  -2   53.89    1.80
   7   1   2   52.69    1.70
   7   1   2   48.60    2.20
  -7   1  -2   51.29    1.80
  -7   1  -2   50.09    1.80
   8  -1   2   -0.10    0.30
   8  -1   2    0.00    0.30
  -8  -1  -2    0.20    0.20
   8  -1   2    0.20    0.10
  -8  -1  -2    0.30    0.20
   8  -1   2    0.70    0.40
   8  -1   2    0.50    0.30
   8  -1   2    0.50    0.20
   8   1   2    0.20    0.20
   8   1   2    0.10    0.10
  -8   1  -2    0.10    0.20
   8   1   2   -0.10    0.30
   8   1   2    0.20    0.10
   8   1   2    0.20    0.30
   8   1   2    0.00    0.30
   9  -1   2    6.50    0.80
   9  -1   2    7.20    0.80
  -9  -1  -2    5.90    0.60
  -9  -1  -2    6.40    0.60
   9  -1   2    6.90    0.60
   9  -1   2    6.00    0.50
   9  -1   2    6.00    0.90
   9  -1   2    6.70    0.70
  -9   1  -2    6.20    0.60
   9   1   2    6.60    0.50
   9   1   2    7.30    0.80
   9   1   2    6.10    0.50
   9   1   2    5.60    0.70
   9   1   2    7.10    0.80
   9   1   2    6.70    0.80
  -9   1  -2    7.30    0.60
  10  -1   2   13.10    1.10
  10  -1   2   13.10    1.00
  10  -1   2   12.10    1.00
  10  -1   2   13.90    1.20
  10  -1   2   12.90    0.70
  10   1   2   11.70    1.00
 -10   1  -2   12.20    0.80
  10   1   2   12.00    0.70
  10   1   2   12.40    1.10
  10   1   2   12.20    1.00
  10   1   2   11.40    1.10
  11  -1   2    0.20    0.20
  11  -1   2   -0.10    0.20
  11  -1   2   -0.10    0.30
  11  -1   2    0.40    0.20
  11  -1   2    0.20    0.20
  11   1   2    0.00    0.10
  11   1   2    0.20    0.20
  11   1   2    0.00    0.30
  11   1   2    0.10    0.30
  12  -1   2    8.10    0.70
  12  -1   2    6.90    0.70
  12  -1   2    6.40    0.80
  12  -1   2    7.70    0.50
  12   1   2    7.80    0.50
  12   1   2    7.80    0.70
  12   1   2    7.60    0.70
  12   1   2    7.20    0.80
  13  -1   2    2.40    0.40
  13  -1   2    1.50    0.30
  13  -1   2    1.50    0.30
  13  -1   2    2.20    0.20
  13   1   2    2.00    0.40
  13   1   2    2.00    0.30
  13   1   2    2.70    0.30
  13   1   2    1.70    0.30
  14  -1   2    0.40    0.10
  14  -1   2    0.10    0.10
  14  -1   2    0.10    0.10
  14  -1   2    0.00    0.10
  14   1   2    0.00    0.10
  14   1   2    0.20    0.10
  14   1   2    0.10    0.10
  15  -2  -2    1.40    0.30
  15  -2  -2    0.90    0.20
  15  -2  -2    1.40    0.20
  15   2  -2    1.70    0.20
  15   2  -2    1.40    0.30
  15   2  -2    1.50    0.30
  14  -2  -2    0.70    0.30
  14  -2  -2    0.70    0.20
  14  -2  -2    0.70    0.20
  14   2  -2    0.50    0.30
  14   2  -2    0.60    0.40
  14   2  -2    0.80    0.20
  14   2  -2    0.80    0.20
  13  -2  -2    0.90    0.30
  13  -2  -2    0.70    0.20
  13  -2  -2    0.30    0.30
  13  -2  -2    0.80    0.30
  13  -2  -2    0.60    0.30
  13   2  -2    0.40    0.30
  13   2  -2    0.70    0.30
  13   2  -2    0.90    0.30
  13   2  -2    0.70    0.20
 -12  -2   2    5.60    0.60
  12  -2  -2    7.30    0.90
  12  -2  -2    6.20    0.70
  12  -2  -2    5.80    0.80
  12  -2  -2    6.90    0.80
  12  -2  -2    6.30    0.50
  12   2  -2    5.00    0.80
  12   2  -2    6.70    0.50
  12   2  -2    7.20    0.80
  12   2  -2    6.10    0.70
  11  -2  -2   -0.30    0.30
  11  -2  -2    0.10    0.20
  11  -2  -2   -0.40    0.20
  11  -2  -2   -0.40    0.30
 -11  -2   2   -0.10    0.20
  11  -2  -2    0.30    0.30
 -11  -2   2   -0.20    0.20
  11  -2  -2   -0.80    0.90
  11  -2  -2    0.10    0.20
  11   2  -2    0.10    0.10
 -11   2   2   -0.10    0.20
  11   2  -2    0.20    0.30
  11   2  -2    0.20    0.20
  11   2  -2    0.00    0.20
 -11   2   2   -0.30    0.20
  11   2  -2    0.00    0.20
  11   2  -2   -0.10    0.30
  10  -2  -2    0.40    0.30
  10  -2  -2    0.80    0.20
  10  -2  -2    0.70    0.20
 -10  -2   2    0.80    0.30
 -10  -2   2    0.40    0.20
  10  -2  -2    0.70    0.50
  10  -2  -2    0.50    0.40
  10  -2  -2    0.90    0.30
  10  -2  -2    0.70    0.40
  10   2  -2    0.60    0.20
  10   2  -2    0.80    0.30
 -10   2   2    0.40    0.20
  10   2  -2    0.90    0.40
  10   2  -2    0.90    0.30
 -10   2   2    0.80    0.20
  10   2  -2    0.90    0.30
  10   2  -2    1.00    0.30
  10   2  -2    0.80    0.40
   9  -2  -2    1.50    0.40
  -9  -2   2    1.70    0.30
   9  -2  -2    1.50    0.30
  -9  -2   2    1.80    0.30
   9  -2  -2    1.50    0.50
   9  -2  -2    1.50    0.20
   9   2  -2    1.60    0.30
  -9   2   2    1.40    0.30
   9   2  -2    1.40    0.20
   9   2  -2    1.00    0.40
   9   2  -2    0.80    0.50
   9   2  -2    0.70    0.30
  -9   2   2    1.40    0.30
  -8  -2   2    0.50    0.20
  -8  -2   2    0.60    0.20
   8  -2  -2    0.50    0.20
   8  -2  -2    0.60    0.20
   8   2  -2    0.50    0.20
  -8   2   2    0.40    0.20
  -8   2   2    0.40    0.20
   8   2  -2    0.40    0.30
  -7  -2   2    0.10    0.10
   7  -2  -2    0.10    0.10
   7  -2  -2    0.10    0.10
   7   2  -2   -0.10    0.10
  -7   2   2   -0.10    0.10
  -7   2   2    0.10    0.10
   7   2  -2    0.20    0.10
   6  -2  -2    2.10    0.40
  -6  -2   2    2.50    0.30
   6  -2  -2    2.60    0.20
  -6  -2   2    3.00    0.30
  -6  -2   2    2.70    0.20
   6   2  -2    2.60    0.50
   6   2  -2    2.60    0.20
   6   2  -2    3.20    0.30
  -6   2   2    2.30    0.30
  -6   2   2    3.20    0.30
  -5  -2   2   16.90    0.70
   5  -2  -2   17.50    1.00
   5  -2  -2   16.70    0.60
  -5   2   2   16.30    0.70
   5   2  -2   18.20    0.70
   5   2  -2   16.60    1.00
   5   2  -2   16.40    0.60
  -5   2   2   16.70    0.70
   4  -2  -2    0.10    0.10
   4  -2  -2    0.00    0.10
   4  -2  -2    0.00    0.10
  -4  -2   2    0.00    0.10
  -4  -2   2    0.00    0.10
   4   2  -2    0.00    0.10
   4   2  -2    0.00    0.10
  -4   2   2    0.10    0.10
  -4   2   2    0.00    0.10
  -3  -2   2   33.20    1.00
  -3  -2   2   32.20    1.00
   3  -2  -2   32.80    1.20
   3  -2  -2   33.00    0.90
   3   2  -2   33.80    1.00
   3   2  -2   33.40    1.20
  -3   2   2   33.60    0.90
   3   2  -2   32.20    0.90
  -3   2   2   30.40    1.00
  -3   2   2   32.80    1.00
   2  -2  -2    7.80    0.50
  -2  -2   2    8.00    0.40
   2  -2  -2    8.10    0.30
  -2  -2   2    8.20    0.30
   2   2  -2    7.60    0.50
  -2   2   2    9.30    0.30
   2   2  -2    7.70    0.30
  -2   2   2    8.00    0.30
  -2   2   2    8.10    0.30
   2   2  -2    8.10    0.30
   1  -2  -2  261.17    6.90
  -1  -2   2  276.67    6.70
  -1  -2   2  274.57    6.70
   1  -2  -2  270.77    6.60
  -1   2   2  279.17    6.70
   1   2  -2  276.57    6.60
  -1   2   2  276.87    6.60
   1   2  -2  273.67    6.80
   0  -2   2    0.20    0.10
   0  -2   2    0.20    0.10
   0  -2  -2    0.30    0.10
   0  -2   2    0.30    0.10
   0   2   2    0.50    0.10
   0   2   2    0.20    0.10
   0   2  -2    0.30    0.10
   0   2   2    0.10    0.10
   0   2  -2    0.30    0.10
   1  -2   2   68.49    1.80
   1  -2   2   67.79    1.80
   1  -2   2   67.59    1.80
  -1   2  -2   68.39    1.80
   1   2   2   68.59    2.10
   1   2   2   67.99    1.80
   1   2   2   67.69    1.70
   1   2   2   67.89    1.70
   1   2   2   66.59    1.80
   2  -2   2    0.40    0.10
   2  -2   2    0.40    0.10
   2  -2   2    0.60    0.10
   2  -2   2    0.30    0.10
   2   2   2    0.40    0.10
   2   2   2    0.30    0.10
  -2   2  -2    0.40    0.10
   2   2   2    0.50    0.10
   2   2   2    0.40    0.10
   2   2   2    0.40    0.10
   3  -2   2    6.00    0.30
   3  -2   2    6.50    0.30
   3  -2   2    6.20    0.30
  -3   2  -2    6.60    0.30
   3   2   2    6.30    0.30
   3   2   2    6.10    0.30
   3   2   2    7.10    0.30
   3   2   2    6.30    0.30
   3   2   2    7.10    0.50
   4  -2   2    2.80    0.30
   4  -2   2    3.40    0.30
   4  -2   2    3.00    0.20
  -4  -2  -2    2.80    0.20
  -4   2  -2    2.40    0.30
   4   2   2    2.70    0.20
   4   2   2    3.00    0.20
   4   2   2    3.10    0.30
   4   2   2    1.90    0.30
   4   2   2    3.00    0.20
   5  -2   2   27.80    1.00
   5  -2   2   27.70    0.80
   5  -2   2   28.70    1.00
   5  -2   2   27.50    1.10
  -5  -2  -2   27.80    0.90
  -5  -2  -2   27.50    1.00
   5   2   2   26.90    1.00
   5   2   2   28.20    1.40
   5   2   2   28.50    1.00
  -5   2  -2   27.70    1.10
  -5   2  -2   29.00    1.00
  -6  -2  -2    0.10    0.10
  -6  -2  -2   -0.10    0.10
   6  -2   2    0.10    0.20
  -6  -2  -2    0.30    0.10
   6  -2   2    0.20    0.10
   6   2   2    0.10    0.10
   6   2   2    0.10    0.10
  -6   2  -2    0.00    0.10
  -6   2  -2    0.10    0.10
  -7  -2  -2    1.40    0.30
   7  -2   2    0.70    0.30
  -7  -2  -2    1.70    0.30
   7  -2   2    0.90    0.20
  -7   2  -2    1.20    0.20
  -7   2  -2    1.10    0.30
   7   2   2    1.20    0.20
   7   2   2    1.00    0.40
   8  -2   2    1.10    0.40
  -8  -2  -2    1.60    0.30
   8  -2   2    0.90    0.30
  -8  -2  -2    1.20    0.30
   8  -2   2    1.50    0.30
   8  -2   2    1.60    0.40
  -8   2  -2    1.80    0.30
   8   2   2    0.60    0.40
   8   2   2    0.60    0.40
   8   2   2    1.20    0.50
   8   2   2    1.00    0.20
  -8   2  -2    1.70    0.30
   9  -2   2    6.80    0.80
   9  -2   2    7.30    0.50
   9  -2   2    6.90    0.80
   9  -2   2    7.10    0.60
  -9  -2  -2    8.00    0.70
  -9  -2  -2    7.70    0.70
   9  -2   2    8.10    1.00
   9  -2   2    7.20    0.80
   9   2   2    6.90    1.00
   9   2   2    7.70    0.60
   9   2   2    7.80    0.80
  -9   2  -2    7.00    0.70
   9   2   2    6.30    1.10
   9   2   2    6.80    0.80
   9   2   2    7.70    0.50
  -9   2  -2    6.90    0.60
  10  -2   2    4.80    0.80
  10  -2   2    5.10    0.90
  10  -2   2    4.50    0.40
  10  -2   2    4.20    0.60
  10  -2   2    3.50    0.60
  10   2   2    4.50    0.40
  10   2   2    4.90    0.70
  10   2   2    4.00    0.80
  10   2   2    5.10    0.70
  11  -2   2    0.30    0.30
  11  -2   2    0.80    0.20
  11  -2   2    0.40    0.30
  11  -2   2    0.50    0.20
  11  -2   2    0.40    0.30
  11   2   2    0.20    0.30
  11   2   2   -0.30    0.30
  11   2   2    0.50    0.30
  11   2   2    0.40    0.20
  12  -2   2    0.60    0.30
  12  -2   2    0.50    0.30
  12  -2   2    1.00    0.30
  12  -2   2    0.80    0.20
  12  -2   2    0.80    0.40
  12   2   2    0.80    0.20
  12   2   2    1.00    0.40
  12   2   2    0.20    0.20
  12   2   2    1.00    0.30
  13  -2   2    0.00    0.10
  13  -2   2    0.00    0.20
  13  -2   2    0.00    0.20
  13  -2   2   -0.20    0.10
  13  -2   2   -0.30    0.10
  13   2   2    0.00    0.10
  13   2   2    0.00    0.10
  13   2   2    0.00    0.20
  14  -2   2    0.30    0.10
  14  -2   2    0.60    0.10
  14  -2   2    0.50    0.20
  14  -2   2    0.90    0.20
  14   2   2    0.30    0.20
  14   2   2    0.40    0.10
  14   2   2    0.50    0.20
  15  -3  -2    0.10    0.10
  15  -3  -2    0.10    0.10
  15   3  -2    0.00    0.10
  15   3  -2    0.10    0.10
  15   3  -2    0.10    0.10
  14  -3  -2   11.50    0.70
  14  -3  -2    8.40    0.70
  14  -3  -2   11.80    0.70
  14  -3  -2   10.60    0.70
  14   3  -2   10.90    0.50
  14   3  -2   11.00    0.80
  14   3  -2   10.60    0.70
  14   3  -2    8.30    0.80
  13  -3  -2    0.00    0.10
  13  -3  -2    0.00    0.20
  13  -3  -2   -0.10    0.20
  13  -3  -2   -0.10    0.20
  13  -3  -2   -0.30    0.20
  13   3  -2    0.00    0.20
  13   3  -2    0.30    0.30
  13   3  -2    0.00    0.10
  13   3  -2   -0.10    0.20
 -12  -3   2    0.80    0.30
  12  -3  -2    0.70    0.40
  12  -3  -2    1.10    0.40
  12  -3  -2    0.90    0.30
  12  -3  -2    1.10    0.40
  12   3  -2    0.70    0.40
  12   3  -2    1.40    0.40
  12   3  -2    0.70    0.40
  12   3  -2    1.10    0.30
  11  -3  -2   46.80    2.20
  11  -3  -2   50.49    2.20
  11  -3  -2   53.19    2.50
  11  -3  -2   49.50    1.90
  11  -3  -2   47.80    2.10
 -11  -3   2   48.30    2.00
 -11  -3   2   54.69    2.80
  11  -3  -2   49.70    1.60
  11   3  -2   49.40    1.70
  11   3  -2   45.00    1.80
 -11   3   2   46.00    1.90
  11   3  -2   48.50    1.80
  11   3  -2   52.29    2.50
  11   3  -2   51.89    2.30
  11   3  -2   48.60    2.10
  10  -3  -2    1.30    0.70
  10  -3  -2    1.90    0.50
  10  -3  -2    1.60    0.40
  10  -3  -2    2.10    0.30
  10  -3  -2    2.20    0.50
 -10  -3   2    1.70    0.40
  10  -3  -2    1.10    0.30
 -10  -3   2    1.40    0.30
  10  -3  -2    2.10    0.60
 -10   3   2    1.10    0.30
  10   3  -2    1.70    0.60
  10   3  -2    1.60    0.30
  10   3  -2    1.70    0.30
  10   3  -2    1.50    0.40
 -10   3   2    1.80    0.30
  10   3  -2    1.80    0.40
  10   3  -2    1.80    0.50
  10   3  -2    1.20    0.50
  -9  -3   2    0.20    0.20
   9  -3  -2    0.20    0.10
   9  -3  -2    0.30    0.30
   9  -3  -2    0.00    0.30
  -9  -3   2    0.30    0.20
   9  -3  -2    0.10    0.20
   9  -3  -2    0.30    0.20
   9  -3  -2    0.90    0.40
  -9   3   2    0.20    0.20
   9   3  -2    0.30    0.30
   9   3  -2    0.20    0.20
   9   3  -2    0.70    0.20
   9   3  -2    0.60    0.40
   9   3  -2    0.70    0.30
  -9   3   2    0.60    0.20
   9   3  -2    0.30    0.10
  -8  -3   2   13.20    0.70
  -8  -3   2   11.50    0.70
   8  -3  -2   11.90    0.70
   8  -3  -2   12.40    1.00
   8   3  -2   12.10    0.60
   8   3  -2   11.70    1.10
  -8   3   2   10.80    0.70
  -8   3   2   12.70    0.70
   7  -3  -2   15.50    0.70
  -7  -3   2   16.50    0.80
  -7  -3   2   16.40    0.80
   7  -3  -2   15.40    1.10
  -7   3   2   15.70    0.80
   7   3  -2   16.90    0.70
   7   3  -2   15.00    0.80
  -7   3   2   16.30    0.90
   7   3  -2   16.30    1.20
  -6  -3   2   76.59    2.10
  -6  -3   2   78.69    2.20
   6  -3  -2   77.19    2.20
   6  -3  -2   76.49    2.70
  -6   3   2   78.09    2.30
   6   3  -2   77.69    2.80
   6   3  -2   77.79    2.20
   6   3  -2   79.29    2.30
  -6   3   2   75.89    2.30
  -5  -3   2   58.19    1.70
   5  -3  -2   57.29    1.70
   5  -3  -2   58.09    2.10
  -5  -3   2   56.19    1.60
   5  -3  -2   56.79    1.50
   5   3  -2   55.69    1.70
  -5   3   2   60.59    1.70
   5   3  -2   58.39    2.20
   5   3  -2   57.89    1.60
   4  -3  -2    3.20    0.40
  -4  -3   2    2.40    0.20
   4  -3  -2    2.90    0.20
   4  -3  -2    3.00    0.20
  -4  -3   2    3.00    0.20
  -4   3   2    2.70    0.20
   4   3  -2    3.00    0.20
   4   3  -2    3.30    0.30
   4   3  -2    3.20    0.40
  -4   3   2    2.70    0.20
  -3  -3   2   11.50    0.50
   3  -3  -2   12.00    0.40
   3  -3  -2   11.70    0.40
  -3  -3   2   11.40    0.40
   3  -3  -2   11.00    0.70
   3   3  -2   12.30    0.40
   3   3  -2   11.50    0.70
   3   3  -2   11.80    0.50
  -3   3   2   11.50    0.40
  -3   3   2   11.40    0.50
  -2  -3   2  728.03   17.70
   2   3  -2  727.03   17.90
  -1  -3   2   25.40    0.80
  -1  -3   2   25.00    0.70
   1  -3  -2   24.90    0.70
   1  -3  -2   24.70    1.00
  -1   3   2   25.90    0.80
  -1   3   2   25.90    0.80
  -1   3   2   25.60    0.70
   1   3  -2   26.00    0.70
   0  -3  -2    1.50    0.10
   0  -3   2    1.60    0.10
   0  -3   2    1.60    0.20
   0  -3   2    1.90    0.10
   0   3   2    1.10    0.20
   0   3   2    1.50    0.20
   0   3   2    1.40    0.10
   0   3   2    1.60    0.10
   0   3  -2    1.60    0.10
   0   3  -2    1.50    0.10
   0   3  -2    1.60    0.20
   1  -3   2   67.39    1.90
   1  -3   2   68.19    1.80
   1  -3   2   68.29    1.80
   1  -3   2   67.69    1.80
   1   3   2   69.19    1.90
   1   3   2   68.69    1.80
   1   3   2   68.59    1.70
   1   3   2   66.49    1.70
   1   3   2   69.79    2.20
  -1   3  -2   69.89    1.80
   2  -3   2    7.90    0.30
   2  -3   2    8.30    0.40
   2  -3   2    7.80    0.40
   2  -3   2    8.00    0.40
  -2   3  -2    7.80    0.40
   2   3   2    8.10    0.40
   2   3   2    7.90    0.40
   2   3   2    7.70    0.30
   2   3   2    7.90    0.60
   2   3   2    7.90    0.30
   3  -3   2   88.39    2.40
  -3  -3  -2   89.29    2.40
   3  -3   2   84.69    2.40
   3  -3   2   92.09    2.40
   3   3   2   90.59    2.40
   3   3   2   90.29    2.60
   3   3   2   87.49    2.80
  -3   3  -2   89.59    2.40
   3   3   2   88.99    2.30
   3   3   2   89.79    2.40
  -4  -3  -2   14.00    0.60
   4  -3   2   13.10    0.60
  -4  -3  -2   12.70    0.60
   4  -3   2   13.10    0.60
   4  -3   2   12.30    0.60
   4  -3   2   13.10    0.50
   4   3   2   12.60    0.90
  -4   3  -2   13.20    0.60
   4   3   2   13.00    0.50
  -5  -3  -2   13.50    0.60
   5  -3   2   13.10    0.60
   5  -3   2   12.30    0.50
   5  -3   2   12.50    0.70
   5  -3   2   14.20    0.70
  -5  -3  -2   13.00    0.60
  -5   3  -2   12.70    0.60
   5   3   2   13.40    1.00
   5   3   2   14.00    0.70
   5   3   2   13.80    0.60
  -5   3  -2   13.40    0.70
   6  -3   2   57.49    1.90
   6  -3   2   55.99    2.00
  -6  -3  -2   60.39    1.70
  -6  -3  -2   60.19    1.90
  -6   3  -2   58.09    1.90
   6   3   2   55.49    1.80
   6   3   2   57.79    2.50
  -6   3  -2   59.59    2.00
   6   3   2   61.99    2.00
   7  -3   2   33.90    1.30
   7  -3   2   38.10    1.40
  -7  -3  -2   38.20    1.40
  -7  -3  -2   36.20    1.40
  -7   3  -2   37.80    1.40
  -7   3  -2   37.90    1.50
   7   3   2   36.80    1.30
   7   3   2   37.30    2.00
   8  -3   2    1.50    0.30
   8  -3   2    1.80    0.40
   8  -3   2    1.40    0.40
   8  -3   2    0.90    0.40
  -8  -3  -2    1.40    0.30
   8  -3   2    2.20    0.60
   8  -3   2    1.80    0.30
   8  -3   2    0.80    0.50
   8   3   2    1.50    0.30
   8   3   2    1.90    0.50
  -8   3  -2    1.70    0.30
   8   3   2    1.60    0.30
   8   3   2    2.20    0.50
   8   3   2    2.20    0.60
  -8   3  -2    1.90    0.40
   9  -3   2   38.90    1.80
   9  -3   2   40.30    1.80
  -9  -3  -2   38.10    1.60
   9  -3   2   37.00    1.80
   9  -3   2   36.40    1.90
   9  -3   2   36.10    1.50
   9  -3   2   39.20    2.10
  -9  -3  -2   37.20    1.60
   9   3   2   38.90    2.10
   9   3   2   37.30    2.50
   9   3   2   33.80    1.70
   9   3   2   36.30    1.50
  -9   3  -2   35.90    1.50
  -9   3  -2   39.10    1.70
   9   3   2   37.80    1.90
  10  -3   2    7.10    0.80
  10  -3   2    7.80    0.80
  10  -3   2    6.20    0.90
  10  -3   2    6.70    0.80
  10  -3   2    6.50    0.50
  10   3   2    8.10    0.90
  10   3   2    6.60    0.70
  10   3   2    6.90    0.50
  10   3   2    6.10    0.90
  11  -3   2    1.20    0.20
  11  -3   2    1.30    0.40
  11  -3   2    1.10    0.40
  11  -3   2    1.20    0.30
  11  -3   2    1.40    0.40
  11   3   2    1.40    0.30
  11   3   2    1.10    0.40
  11   3   2    1.40    0.40
  11   3   2    0.80    0.30
  12  -3   2    3.60    0.50
  12  -3   2    3.30    0.60
  12  -3   2    4.50    0.40
  12  -3   2    4.50    0.50
  12  -3   2    4.10    0.50
  12   3   2    3.40    0.60
  12   3   2    4.50    0.40
  12   3   2    4.30    0.50
  12   3   2    4.00    0.60
  13  -3   2    0.60    0.20
  13  -3   2    0.70    0.10
  13  -3   2    0.50    0.20
  13  -3   2    0.60    0.20
  13  -3   2    0.30    0.20
  13   3   2    0.40    0.20
  13   3   2    0.60    0.10
  13   3   2    0.70    0.20
  14  -3   2   -0.10    0.10
  14  -3   2   -0.30    0.20
  14  -3   2    0.00    0.10
  14   3   2    0.30    0.10
  15  -4  -2    0.70    0.20
  15  -4  -2    0.90    0.20
  15   4  -2    0.40    0.20
  15   4  -2    0.60    0.10
  15   4  -2    0.40    0.10
 -15   4   2    0.60    0.20
  14  -4  -2    0.60    0.10
  14  -4  -2    0.40    0.20
  14  -4  -2   -0.10    0.20
  14  -4  -2    0.30    0.20
  14   4  -2    0.30    0.10
  14   4  -2   -0.20    0.20
  14   4  -2    0.30    0.30
  14   4  -2    0.20    0.20
  13  -4  -2   -0.10    0.20
  13  -4  -2   -0.10    0.20
  13  -4  -2    0.00    0.20
 -13  -4   2   -0.10    0.20
  13  -4  -2   -0.30    0.20
  13   4  -2    0.00    0.20
  13   4  -2   -0.20    0.20
  13   4  -2    0.00    0.10
  12  -4  -2   42.70    1.90
  12  -4  -2   41.30    1.40
  12  -4  -2   42.20    2.10
  12  -4  -2   43.00    2.30
  12   4  -2   38.80    1.50
  12   4  -2   41.40    1.80
  12   4  -2   41.90    2.00
  12   4  -2   44.30    2.20
  12   4  -2   42.00    1.40
  11  -4  -2    0.70    0.40
  11  -4  -2    1.00    0.20
  11  -4  -2    1.20    0.40
  11  -4  -2    0.80    0.40
  11   4  -2    0.40    0.30
  11   4  -2    1.00    0.30
  11   4  -2    1.20    0.40
  11   4  -2    0.80    0.30
  11   4  -2    0.70    0.40
 -10  -4   2    5.80    0.60
  10  -4  -2    5.30    0.50
  10  -4  -2    4.10    1.00
  10  -4  -2    6.30    0.40
  10  -4  -2    6.10    0.70
  10  -4  -2    6.00    0.80
  10  -4  -2    6.10    0.70
  10  -4  -2    5.60    0.80
 -10  -4   2    6.20    0.60
 -10   4   2    6.30    0.60
  10   4  -2    5.80    0.50
  10   4  -2    6.30    0.70
  10   4  -2    6.80    0.90
  10   4  -2    5.90    0.70
  10   4  -2    5.40    1.00
 -10   4   2    5.90    0.60
  10   4  -2    5.70    0.50
  10   4  -2    6.10    0.50
  -9  -4   2    9.70    0.70
  -9  -4   2    9.80    0.80
   9  -4  -2   10.90    1.10
   9  -4  -2   10.00    0.90
   9  -4  -2    8.20    0.80
   9  -4  -2   11.30    1.20
   9   4  -2    8.30    0.90
   9   4  -2   11.20    1.20
   9   4  -2    8.80    0.90
   9   4  -2    9.70    0.60
   9   4  -2    9.70    0.60
  -9   4   2   10.00    0.70
   9   4  -2   11.80    1.10
   9   4  -2    9.80    0.50
  -9   4   2   10.20    0.70
   8  -4  -2    1.10    0.40
   8  -4  -2    0.80    0.20
  -8  -4   2    0.70    0.20
  -8  -4   2    0.60    0.20
   8   4  -2    1.00    0.40
  -8   4   2    0.70    0.20
  -8   4   2    0.70    0.20
   8   4  -2    0.90    0.20
   8   4  -2    0.50    0.20
  -7  -4   2   72.59    2.20
  -7  -4   2   75.99    2.30
   7  -4  -2   73.29    2.40
   7  -4  -2   79.99    2.90
   7   4  -2   79.39    3.10
   7   4  -2   80.29    2.50
   7   4  -2   78.89    2.30
  -7   4   2   81.39    2.40
  -7   4   2   78.19    2.40
  -6  -4   2   45.60    1.40
  -6  -4   2   42.60    1.40
   6  -4  -2   44.90    1.40
   6  -4  -2   45.90    1.90
  -6   4   2   46.80    1.50
  -6   4   2   45.70    1.50
   6   4  -2   45.00    1.40
   6   4  -2   45.90    1.50
   5  -4  -2    8.30    0.70
  -5  -4   2    8.70    0.50
   5  -4  -2    8.80    0.40
   5  -4  -2    8.40    0.40
  -5  -4   2    7.90    0.40
  -5   4   2    8.70    0.50
   5   4  -2    8.50    0.50
  -5   4   2    8.20    0.50
   5   4  -2    8.70    0.70
   5   4  -2    8.00    0.40
   4  -4  -2   65.69    1.80
  -4  -4   2   64.49    1.80
   4  -4  -2   66.79    2.30
   4  -4  -2   64.79    1.80
  -4  -4   2   65.49    1.90
   4   4  -2   66.69    2.30
   4   4  -2   64.59    1.70
  -4   4   2   60.19    1.90
  -4   4   2   62.39    1.80
   4   4  -2   65.59    1.90
  -3  -4   2   24.60    0.90
  -3  -4   2   25.60    0.80
   3  -4  -2   25.20    0.80
   3  -4  -2   24.00    0.70
   3  -4  -2   24.50    1.10
   3   4  -2   25.40    0.80
  -3   4   2   24.20    0.80
  -3   4   2   23.80    0.80
   3   4  -2   23.70    1.10
   2  -4  -2   52.19    1.40
  -2  -4   2   50.89    1.50
  -2  -4   2   49.90    1.40
   2  -4  -2   49.20    1.70
   2  -4  -2   51.89    1.30
  -2   4   2   51.19    1.50
   2   4  -2   49.60    1.70
   2   4  -2   47.80    1.40
  -2   4   2   50.09    1.30
   2   4  -2   50.59    1.30
   1  -4  -2  553.24   13.60
   1  -4  -2  544.65   13.20
  -1  -4   2  543.95   13.30
   1  -4  -2  552.84   13.00
  -1  -4   2  526.05   13.10
   1   4  -2  533.25   13.20
  -1   4   2  549.35   13.00
   1   4  -2  542.15   13.40
  -1   4   2  534.85   13.20
   0  -4   2    3.20    0.30
   0  -4  -2    2.80    0.20
   0  -4   2    3.50    0.20
   0   4  -2    3.10    0.20
   0   4   2    3.30    0.20
   0   4  -2    3.20    0.20
   0   4   2    3.30    0.20
   1  -4   2    0.20    0.10
  -1  -4  -2    0.20    0.10
   1  -4   2    0.10    0.10
   1  -4   2    0.10    0.10
  -1  -4  -2    0.10    0.10
   1   4   2    0.00    0.10
   1   4   2    0.10    0.10
  -1   4  -2    0.40    0.10
   1   4   2    0.00    0.10
  -2  -4  -2  310.57    7.50
   2  -4   2  310.67    7.50
  -2  -4  -2  286.47    7.40
   2  -4   2  295.67    7.50
   2  -4   2  294.27    7.50
   2  -4   2  305.27    7.40
  -2   4  -2  297.57    7.50
   2   4   2  300.17    7.50
   2   4   2  307.87    8.00
   2   4   2  300.87    7.30
  -3  -4  -2    3.80    0.30
  -3  -4  -2    4.00    0.20
   3  -4   2    3.90    0.30
   3  -4   2    3.90    0.30
   3  -4   2    3.50    0.30
   3  -4   2    3.70    0.30
   3   4   2    4.10    0.20
   3   4   2    3.80    0.50
   4  -4   2   11.20    0.50
   4  -4   2   10.90    0.50
  -4  -4  -2   11.50    0.50
  -4  -4  -2   11.60    0.50
   4  -4   2   11.40    0.50
   4   4   2   11.50    0.60
  -4   4  -2   10.90    0.50
   4   4   2   10.30    0.80
   4   4   2   11.50    0.50
   5  -4   2  129.49    3.50
   5  -4   2  130.39    3.70
  -5  -4  -2  140.09    3.70
   5  -4   2  134.99    3.70
   5  -4   2  136.89    3.80
  -5  -4  -2  132.59    3.70
  -5   4  -2  141.29    3.80
  -5   4  -2  140.89    3.80
   5   4   2  145.29    3.80
   5   4   2  139.79    3.80
   5   4   2  139.49    4.50
  -6  -4  -2   33.20    1.20
  -6  -4  -2   33.50    1.20
   6  -4   2   32.60    1.20
   6   4   2   34.00    1.30
  -6   4  -2   34.60    1.30
  -6   4  -2   34.20    1.30
   6   4   2   32.70    1.20
   6   4   2   35.60    1.80
   7  -4   2    0.80    0.50
   7  -4   2    1.80    0.30
  -7  -4  -2    1.60    0.30
   7  -4   2    1.60    0.30
  -7  -4  -2    1.40    0.20
   7  -4   2    1.10    0.40
   7  -4   2    0.30    0.40
  -7   4  -2    1.30    0.30
   7   4   2    1.30    0.20
   7   4   2    1.60    0.30
   7   4   2    2.10    0.40
  -7   4  -2    2.20    0.40
   7   4   2    1.00    0.40
   8  -4   2   40.90    1.90
  -8  -4  -2   44.50    1.70
   8  -4   2   45.10    1.70
   8  -4   2   40.20    2.00
  -8  -4  -2   44.70    1.70
   8  -4   2   43.30    1.90
   8  -4   2   42.30    1.50
   8  -4   2   47.20    2.30
   8  -4   2   41.70    2.00
   8   4   2   43.00    1.60
  -8   4  -2   42.90    1.70
   8   4   2   40.80    2.00
   8   4   2   43.30    1.50
   8   4   2   40.90    1.90
   8   4   2   48.60    2.20
  -8   4  -2   44.00    1.70
   8   4   2   46.90    2.50
   9  -4   2    5.70    0.70
  -9  -4  -2    5.50    0.60
   9  -4   2    6.30    0.70
   9  -4   2    6.40    0.50
   9   4   2    5.40    0.50
   9   4   2    4.80    0.40
   9   4   2    5.30    1.10
  -9   4  -2    6.20    0.60
   9   4   2    5.80    0.70
   9   4   2    5.50    0.50
  10  -4   2    6.20    0.70
  10  -4   2    5.50    0.80
  10  -4   2    5.10    0.80
  10  -4   2    6.00    0.50
  10  -4   2    6.50    0.70
  10   4   2    4.90    0.80
  10   4   2    6.70    0.50
  10   4   2    7.10    0.80
  10   4   2    6.30    0.80
  11  -4   2    3.10    0.60
  11  -4   2    2.90    0.50
  11  -4   2    3.80    0.60
  11  -4   2    3.40    0.30
  11  -4   2    2.50    0.50
  11   4   2    3.70    0.40
  11   4   2    4.00    0.70
  11   4   2    3.60    0.60
  11   4   2    2.50    0.40
  12  -4   2    1.30    0.30
  12  -4   2    0.90    0.30
  12  -4   2    1.40    0.30
  12   4   2    1.20    0.30
  12   4   2    1.50    0.30
  12   4   2    0.70    0.40
  12   4   2    1.50    0.40
  13  -4   2    5.40    0.50
  13  -4   2    4.70    0.50
  13  -4   2    5.00    0.40
  13   4   2    4.50    0.40
  13   4   2    4.60    0.50
  15   5  -2    0.60    0.10
  15   5  -2    0.40    0.10
  15   5  -2    0.80    0.30
  14  -5  -2    4.30    0.40
  14  -5  -2    4.50    0.40
  14  -5  -2    3.60    0.40
  14  -5  -2    4.60    0.50
  14   5  -2    4.90    0.30
  14   5  -2    4.70    0.50
  14   5  -2    4.60    0.50
  13  -5  -2    0.30    0.20
  13  -5  -2    0.20    0.20
  13  -5  -2    0.10    0.20
 -13  -5   2    0.30    0.20
  13  -5  -2    0.40    0.10
  13  -5  -2    0.20    0.20
  13   5  -2    0.10    0.20
  13   5  -2    0.30    0.20
  13   5  -2    0.20    0.10
  12  -5  -2    6.10    0.70
  12  -5  -2    5.90    0.40
  12  -5  -2    5.90    0.70
  12  -5  -2    4.50    0.60
  12  -5  -2    7.00    0.80
  12   5  -2    5.60    0.60
  12   5  -2    6.30    0.70
  12   5  -2    5.40    0.50
  12   5  -2    4.60    0.70
  12   5  -2    6.40    0.40
  11  -5  -2    1.50    0.40
  11  -5  -2    1.50    0.40
  11  -5  -2    0.60    0.30
  11  -5  -2    1.20    0.40
  11  -5  -2    1.60    0.20
  11   5  -2    0.90    0.40
  11   5  -2    1.70    0.30
  11   5  -2    1.90    0.30
  11   5  -2    1.50    0.40
  11   5  -2    1.70    0.50
  10  -5  -2    6.50    0.60
  10  -5  -2    5.40    0.90
  10  -5  -2    6.70    1.00
 -10  -5   2    6.90    0.60
  10  -5  -2    6.00    0.70
  10  -5  -2    6.00    0.80
  10  -5  -2    6.70    0.60
 -10  -5   2    6.20    0.60
  10   5  -2    5.50    0.80
 -10   5   2    6.70    0.60
  10   5  -2    8.30    1.40
  10   5  -2    6.20    0.60
  10   5  -2    6.60    0.80
  10   5  -2    6.10    0.50
  10   5  -2    5.20    0.90
 -10   5   2    7.50    0.60
  10   5  -2    5.50    0.60
  -9  -5   2    3.00    0.40
   9  -5  -2    3.20    0.50
   9  -5  -2    2.40    0.70
   9  -5  -2    3.00    1.00
   9  -5  -2    3.60    0.70
   9  -5  -2    4.00    0.40
   9  -5  -2    3.10    0.30
   9  -5  -2    4.20    0.80
   9   5  -2    3.70    0.40
  -9   5   2    4.00    0.40
   9   5  -2    3.30    0.60
   9   5  -2    3.10    0.60
   9   5  -2    2.60    0.60
  -9   5   2    3.90    0.50
   9   5  -2    3.00    0.30
   9   5  -2    2.80    0.60
   9   5  -2    3.00    0.40
   8  -5  -2    6.80    0.70
  -8  -5   2    8.30    0.60
   8  -5  -2    7.80    0.90
   8  -5  -2    9.10    0.60
  -8  -5   2    7.80    0.50
   8   5  -2    8.50    0.50
  -8   5   2    8.40    0.60
   8   5  -2    8.10    0.60
   8   5  -2    6.60    0.50
  -8   5   2    8.80    0.60
   8   5  -2    8.60    1.00
   8   5  -2    6.70    0.80
   8   5  -2    8.10    0.70
   8   5  -2    7.60    0.60
  -7  -5   2   14.70    0.70
   7  -5  -2   15.50    0.70
  -7  -5   2   14.00    0.70
  -7   5   2   13.90    0.80
   7   5  -2   16.60    1.20
  -7   5   2   14.80    0.80
   7   5  -2   15.10    0.80
   7   5  -2   14.20    0.60
   6  -5  -2    6.60    0.70
  -6  -5   2    7.00    0.40
   6  -5  -2    7.30    0.40
  -6  -5   2    7.40    0.50
   6   5  -2    7.20    0.40
   6   5  -2    6.50    0.50
   6   5  -2    7.10    0.80
  -6   5   2    7.40    0.50
  -5  -5   2    3.50    0.30
   5  -5  -2    3.50    0.30
  -5  -5   2    3.50    0.30
   5  -5  -2    3.70    0.30
   5  -5  -2    2.40    0.40
   5   5  -2    3.40    0.30
  -5   5   2    3.70    0.30
  -5   5   2    3.40    0.30
   5   5  -2    3.50    0.20
   5   5  -2    2.40    0.40
   4  -5  -2   37.30    1.20
   4  -5  -2   37.80    1.10
   4  -5  -2   36.60    1.60
  -4  -5   2   37.70    1.30
  -4  -5   2   36.30    1.10
   4   5  -2   37.80    1.10
   4   5  -2   37.50    1.20
  -4   5   2   36.80    1.10
   4   5  -2   35.50    1.60
   3  -5  -2    5.10    0.30
   3  -5  -2    5.60    0.30
   3  -5  -2    5.30    0.50
  -3  -5   2    5.40    0.30
  -3  -5   2    5.10    0.40
   3   5  -2    5.20    0.30
  -3   5   2    5.80    0.30
   3   5  -2    5.60    0.30
   3   5  -2    4.40    0.50
  -2  -5   2   10.20    0.40
  -2  -5   2   11.40    0.60
   2  -5  -2   11.70    0.50
   2  -5  -2   11.40    0.70
   2  -5  -2   11.10    0.40
   2   5  -2   10.30    0.70
  -2   5   2   11.30    0.40
   2   5  -2   11.00    0.40
   2   5  -2   10.50    0.50
  -2   5   2   10.60    0.50
   1  -5  -2   30.40    1.00
  -1  -5   2   29.50    0.90
  -1  -5   2   32.40    1.20
   1  -5  -2   31.90    1.30
   1   5  -2   31.20    1.00
   1   5  -2   31.40    1.20
   1   5  -2   31.10    0.90
   0  -5  -2  248.48    6.20
   0  -5  -2  242.88    6.50
   0  -5   2  240.08    6.00
   0   5   2  256.47    6.60
   0   5  -2  237.68    6.00
   0   5  -2  235.88    6.30
   0   5  -2  242.28    6.10
  -1  -5  -2  128.09    3.40
   1  -5   2  126.89    3.40
   1  -5   2  123.39    3.20
   1  -5   2  126.89    3.30
   1   5   2  129.59    3.40
   1   5   2  133.09    3.90
  -1   5  -2  123.89    3.30
   2  -5   2   29.80    0.90
   2  -5   2   27.20    1.10
   2  -5   2   30.00    1.10
  -2  -5  -2   29.50    1.00
   2  -5   2   29.90    0.90
  -2  -5  -2   29.40    0.80
  -2  -5  -2   27.80    0.80
   2   5   2   28.10    1.40
  -2   5  -2   27.50    1.00
   3  -5   2    8.70    0.50
   3  -5   2    8.80    0.50
   3  -5   2    8.80    0.40
  -3  -5  -2    8.40    0.40
  -3  -5  -2    8.70    0.50
   3  -5   2    9.10    0.50
   3   5   2    8.60    0.30
   3   5   2    8.80    0.50
  -3   5  -2    8.70    0.50
   3   5   2    8.90    0.80
  -4  -5  -2   43.60    1.40
   4  -5   2   44.20    1.40
  -4  -5  -2   41.80    1.30
   4  -5   2   42.60    1.40
   4  -5   2   43.00    1.40
   4   5   2   42.50    1.50
  -4   5  -2   42.20    1.40
   4   5   2   45.70    1.30
  -4   5  -2   43.50    1.40
   4   5   2   43.70    2.00
  -5  -5  -2    3.10    0.30
  -5  -5  -2    3.40    0.30
   5  -5   2    3.60    0.30
   5   5   2    3.60    0.40
  -5   5  -2    3.10    0.30
   5   5   2    3.00    0.50
  -5   5  -2    3.50    0.30
  -6  -5  -2   -0.10    0.10
   6  -5   2    0.00    0.30
   6  -5   2    0.00    0.10
  -6  -5  -2   -0.10    0.10
   6   5   2   -0.20    0.20
  -6   5  -2    0.20    0.10
  -6   5  -2    0.10    0.10
   6   5   2    0.00    0.10
   6   5   2    0.10    0.10
   7  -5   2   12.70    0.60
   7  -5   2   13.60    1.10
   7  -5   2   12.90    0.90
   7  -5   2   11.50    1.00
   7  -5   2   12.20    1.10
  -7  -5  -2   13.50    0.70
   7  -5   2   12.30    0.70
   7  -5   2   13.00    1.00
   7  -5   2   14.50    1.10
   7   5   2   13.50    1.10
   7   5   2   12.00    0.80
   7   5   2   16.60    2.10
   7   5   2   13.00    1.00
  -7   5  -2   13.20    0.80
   7   5   2   12.70    0.60
   7   5   2   13.00    0.60
   8  -5   2    6.20    0.40
   8  -5   2    5.90    0.80
   8  -5   2    6.30    0.80
   8  -5   2    4.20    0.60
   8  -5   2    5.10    0.80
   8  -5   2    6.10    0.50
   8  -5   2    5.90    0.90
  -8  -5  -2    6.00    0.60
   8   5   2    5.80    0.80
   8   5   2    5.10    0.50
   8   5   2    6.80    0.80
   8   5   2    4.60    0.80
  -8   5  -2    5.80    0.50
   8   5   2    5.50    0.40
  -8   5  -2    5.20    0.60
   9  -5   2    0.00    0.30
   9  -5   2    0.10    0.20
  -9  -5  -2    0.10    0.20
   9  -5   2   -0.30    0.30
   9  -5   2    0.20    0.30
   9  -5   2    0.00    0.20
   9  -5   2    0.00    0.30
  -9   5  -2   -0.10    0.20
   9   5   2    0.20    0.20
   9   5   2    0.10    0.30
   9   5   2    0.20    0.20
   9   5   2    0.00    0.20
  10  -5   2   10.90    1.10
  10  -5   2   11.10    0.60
  10  -5   2    9.90    1.20
  10  -5   2   11.00    0.90
  10  -5   2   10.70    0.90
  10  -5   2   10.60    0.90
  10   5   2   12.10    1.10
  10   5   2   10.60    0.60
  10   5   2   11.20    1.00
  11  -5   2    1.10    0.30
  11  -5   2    1.20    0.40
  11  -5   2    1.00    0.20
  11  -5   2    1.20    0.30
  11  -5   2    1.20    0.30
  11   5   2    1.40    0.30
  11   5   2    1.20    0.40
  11   5   2    1.50    0.30
  12  -5   2    2.10    0.20
  12  -5   2    1.80    0.30
  12  -5   2    1.50    0.40
  12  -5   2    1.60    0.30
  12  -5   2    1.60    0.40
  12   5   2    1.90    0.40
  12   5   2    1.60    0.40
  12   5   2    1.70    0.20
  13  -5   2    7.30    0.50
  13  -5   2    7.20    0.50
  13  -5   2    8.60    0.70
  13  -5   2    7.30    0.30
  13   5   2    6.40    0.50
  13   5   2    7.00    0.50
  13   5   2    7.10    0.30
  14  -6  -2    1.10    0.30
  14  -6  -2    1.80    0.30
  14  -6  -2    2.00    0.30
  14   6  -2    1.20    0.30
 -14   6   2    1.90    0.30
  14   6  -2    2.30    0.30
  13  -6  -2    2.00    0.40
 -13  -6   2    2.30    0.30
  13  -6  -2    2.00    0.40
  13  -6  -2    2.00    0.20
  13  -6  -2    2.20    0.40
  13   6  -2    2.10    0.40
  13   6  -2    2.30    0.30
  13   6  -2    2.20    0.50
  12  -6  -2    0.50    0.30
  12  -6  -2    0.60    0.20
  12  -6  -2    0.30    0.30
  12  -6  -2    0.40    0.30
  12  -6  -2    0.40    0.20
  12   6  -2    0.90    0.20
  12   6  -2    0.70    0.20
  12   6  -2    0.60    0.30
  12   6  -2    0.30    0.20
  11  -6  -2    0.90    0.40
  11  -6  -2    1.20    0.40
  11  -6  -2    0.90    0.30
  11  -6  -2    1.10    0.40
  11  -6  -2    1.30    0.20
  11   6  -2    0.90    0.40
  11   6  -2    1.00    0.40
  11   6  -2    1.10    0.20
  11   6  -2    1.00    0.40
  10  -6  -2    0.40    0.30
  10  -6  -2   -0.30    0.30
  10  -6  -2    0.10    0.20
  10  -6  -2   -0.20    0.20
  10  -6  -2    0.00    0.30
 -10  -6   2    0.30    0.30
  10  -6  -2   -0.30    0.40
  10  -6  -2    0.20    0.10
  10   6  -2    0.30    0.20
  10   6  -2    0.10    0.30
  10   6  -2    0.10    0.10
 -10   6   2    0.20    0.20
  10   6  -2   -0.20    0.20
   9  -6  -2    2.10    0.50
   9  -6  -2    0.70    0.50
   9  -6  -2    1.40    0.30
   9  -6  -2    1.80    0.30
  -9  -6   2    2.10    0.40
   9  -6  -2    2.00    0.60
   9  -6  -2    1.40    0.50
   9  -6  -2    1.70    0.50
   9   6  -2    1.90    0.30
   9   6  -2    1.30    0.50
  -9   6   2    2.00    0.40
   9   6  -2    1.60    0.60
   9   6  -2    2.20    0.40
   9   6  -2    1.30    0.40
  -9   6   2    2.30    0.40
   8  -6  -2    0.10    0.10
  -8  -6   2    0.30    0.20
   8  -6  -2    0.50    0.30
   8  -6  -2    0.00    0.20
   8  -6  -2   -0.50    0.40
   8  -6  -2    1.00    0.40
   8  -6  -2   -0.10    0.30
   8  -6  -2    0.40    0.40
   8   6  -2    0.10    0.10
   8   6  -2    0.50    0.30
   8   6  -2   -0.10    0.20
   8   6  -2    0.40    0.20
  -8   6   2    0.30    0.20
   8   6  -2   -0.20    0.40
  -7  -6   2    8.80    0.60
   7  -6  -2    8.90    1.00
   7  -6  -2    8.60    0.50
  -7  -6   2    8.70    0.50
   7   6  -2    8.40    0.50
   7   6  -2    9.00    1.00
   7   6  -2    8.20    0.60
  -7   6   2    8.60    0.60
  -7   6   2    8.40    0.60
   7   6  -2    9.70    0.50
   7   6  -2    9.20    0.60
  -6  -6   2   13.80    0.60
   6  -6  -2   14.10    0.70
  -6  -6   2   13.20    0.70
   6  -6  -2   12.60    1.00
  -6   6   2   13.90    0.70
   6   6  -2   13.50    1.10
   6   6  -2   13.80    0.70
  -6   6   2   14.80    0.80
  -5  -6   2   14.30    0.70
   5  -6  -2   13.20    0.60
   5  -6  -2   12.60    0.90
   5  -6  -2   12.60    0.60
   5   6  -2   12.70    0.50
  -5   6   2   14.40    0.70
  -5   6   2   13.70    0.60
   5   6  -2   15.00    1.40
   5   6  -2   12.70    0.70
   4  -6  -2    0.70    0.10
   4  -6  -2    0.80    0.20
  -4  -6   2    0.50    0.10
  -4  -6   2    0.70    0.20
   4  -6  -2    0.50    0.20
   4   6  -2    0.70    0.20
  -4   6   2    0.50    0.20
   4   6  -2    0.50    0.10
   4   6  -2    0.40    0.10
  -3  -6   2   11.60    0.60
  -3  -6   2   10.20    0.40
   3  -6  -2   10.10    0.40
   3  -6  -2   11.60    0.80
   3  -6  -2   10.10    0.50
   3   6  -2   10.90    0.50
  -3   6   2   10.40    0.50
  -3   6   2   10.50    0.40
   3   6  -2   10.50    0.40
   3   6  -2   10.40    0.80
  -2  -6   2   72.99    1.90
   2  -6  -2   74.59    2.50
  -2  -6   2   76.49    2.30
   2  -6  -2   74.89    1.90
   2   6  -2   75.49    1.90
  -2   6   2   73.09    1.90
   2   6  -2   74.49    2.50
   2   6  -2   74.59    2.10
   1  -6  -2   93.39    3.00
  -1  -6   2   95.39    2.40
   1   6  -2   97.09    2.60
   1   6  -2   95.99    2.90
   0  -6  -2   33.50    1.50
   0  -6   2   35.70    1.30
   0  -6   2   33.00    1.00
   0   6  -2   34.10    1.30
   0   6  -2   33.80    1.10
   0   6  -2   34.20    1.00
   0   6   2   33.70    1.30
   1  -6   2   28.20    1.10
   1  -6   2   29.60    0.90
  -1  -6  -2   29.00    1.10
  -1   6  -2   29.90    1.00
   1   6   2   28.30    1.40
  -1   6  -2   28.90    0.90
   1   6   2   30.30    1.10
   2  -6   2   59.29    1.70
  -2  -6  -2   61.29    1.90
   2  -6   2   59.79    1.90
   2  -6   2   62.49    2.00
   2  -6   2   61.79    1.70
   2   6   2   62.09    1.90
   2   6   2   61.39    2.40
  -2   6  -2   58.39    1.80
   3  -6   2   55.09    1.70
   3  -6   2   53.99    1.70
   3  -6   2   56.79    1.80
  -3  -6  -2   55.59    1.80
   3  -6   2   55.29    1.70
   3   6   2   56.69    1.80
  -3   6  -2   58.79    1.80
   3   6   2   56.89    2.30
   4  -6   2    7.20    0.50
  -4  -6  -2    8.30    0.50
   4  -6   2    7.00    0.40
   4  -6   2    5.70    0.60
   4  -6   2    6.60    0.40
   4   6   2    7.30    0.80
  -4   6  -2    7.20    0.50
   4   6   2    7.70    0.50
  -4   6  -2    8.50    0.50
  -5  -6  -2   39.80    1.50
   5  -6   2   39.40    1.40
   5  -6   2   40.70    1.70
  -5   6  -2   39.20    1.40
   5   6   2   38.60    1.50
   5   6   2   38.50    2.10
  -5   6  -2   41.50    1.50
   6  -6   2    4.20    0.60
   6  -6   2    3.70    0.70
  -6  -6  -2    4.40    0.40
   6  -6   2    3.10    0.60
   6  -6   2    4.20    0.40
   6  -6   2    4.00    0.40
  -6   6  -2    4.60    0.40
  -6   6  -2    4.70    0.50
   6   6   2    4.10    0.50
   6   6   2    3.50    0.30
   6   6   2    3.90    0.40
   6   6   2    5.60    0.70
   7  -6   2   -0.20    0.30
   7  -6   2    0.50    0.20
   7  -6   2    0.50    0.30
   7  -6   2    0.30    0.30
   7  -6   2    0.30    0.20
   7  -6   2    0.60    0.40
   7  -6   2    0.50    0.20
   7  -6   2    0.80    0.30
   7   6   2    0.70    0.30
   7   6   2    0.50    0.20
   7   6   2    0.20    0.30
   7   6   2    0.70    0.40
  -7   6  -2    0.60    0.20
   7   6   2    0.70    0.20
  -7   6  -2    0.50    0.20
   7   6   2    0.60    0.20
   8  -6   2    1.20    0.40
   8  -6   2    1.20    0.30
   8  -6   2    1.50    0.50
   8  -6   2    0.90    0.40
   8  -6   2    1.40    0.40
  -8  -6  -2    0.60    0.30
   8  -6   2    1.10    0.40
   8  -6   2    0.50    0.20
  -8   6  -2    1.00    0.30
   8   6   2    1.20    0.30
   8   6   2    0.50    0.60
   8   6   2    0.70    0.30
  -8   6  -2    1.50    0.40
   8   6   2    1.60    0.50
   8   6   2    1.00    0.40
   9  -6   2   18.60    1.20
   9  -6   2   17.60    1.40
   9  -6   2   15.80    1.20
   9  -6   2   18.90    1.20
   9  -6   2   17.10    0.80
   9  -6   2   16.50    1.20
   9   6   2   19.20    1.40
   9   6   2   18.30    1.30
   9   6   2   16.80    0.80
   9   6   2   17.40    0.90
  10  -6   2    2.10    0.30
  10  -6   2    2.50    0.90
  10  -6   2    2.80    0.50
  10   6   2    2.00    0.70
  10   6   2    2.20    0.70
  10   6   2    2.20    0.30
  10   6   2    2.50    0.30
  11  -6   2   30.30    1.50
  11  -6   2   29.70    1.10
  11  -6   2   29.20    1.40
  11  -6   2   29.20    1.60
  11  -6   2   30.40    1.50
  11   6   2   29.90    1.10
  11   6   2   30.60    1.60
  11   6   2   30.20    1.50
  12  -6   2   -0.10    0.10
  12  -6   2   -0.10    0.10
  12  -6   2    0.20    0.10
  12  -6   2    0.20    0.20
  12  -6   2    0.00    0.20
  12   6   2   -0.10    0.20
  12   6   2    0.10    0.20
  12   6   2    0.00    0.10
  13  -6   2   12.50    0.50
  13  -6   2   11.90    0.60
  13  -6   2   11.30    0.60
  13  -6   2   11.30    0.60
 -13   6  -2   12.50    0.60
  13   6   2   10.80    0.60
  13   6   2   12.90    0.70
  13   6   2   10.90    0.40
  14  -7  -2   15.80    0.70
  14   7  -2   17.00    0.80
  14   7  -2   16.40    0.60
 -14   7   2   14.50    0.70
  14   7  -2   15.40    0.80
  13  -7  -2    1.20    0.30
 -13  -7   2    2.00    0.40
  13  -7  -2    1.30    0.30
  13  -7  -2    1.20    0.30
  13   7  -2    1.60    0.20
  13   7  -2    1.20    0.30
 -13   7   2    1.80    0.30
  13   7  -2    2.00    0.40
  12  -7  -2    1.10    0.40
  12  -7  -2    1.60    0.30
  12  -7  -2    1.20    0.30
  12  -7  -2    1.50    0.30
  12  -7  -2    1.30    0.20
  12   7  -2    2.00    0.40
  12   7  -2    1.40    0.30
  12   7  -2    1.70    0.30
  12   7  -2    1.60    0.20
  11  -7  -2   18.10    1.50
  11  -7  -2   19.30    1.10
  11  -7  -2   19.30    1.10
  11  -7  -2   18.50    1.10
  11  -7  -2   19.10    0.80
  11   7  -2   21.50    0.90
  11   7  -2   19.30    1.00
  10  -7  -2   23.10    1.40
  10  -7  -2   24.60    1.40
  10  -7  -2   24.60    1.30
  10  -7  -2   26.80    1.70
  10  -7  -2   24.70    1.50
  10  -7  -2   25.20    0.90
  10   7  -2   24.30    1.20
  10   7  -2   24.00    1.00
  10   7  -2   25.10    1.50
  10   7  -2   25.50    1.60
   9  -7  -2    7.80    0.90
   9  -7  -2    8.70    0.90
  -9  -7   2    9.20    0.80
   9  -7  -2    8.20    0.60
   9  -7  -2    7.80    0.80
   9  -7  -2    8.70    1.40
   9  -7  -2    9.00    0.90
  -9   7   2    8.50    0.70
   9   7  -2    8.70    1.40
   9   7  -2    9.40    0.70
   9   7  -2    9.20    1.00
   9   7  -2    9.00    0.60
   9   7  -2   11.40    1.60
   8  -7  -2    0.00    0.30
   8  -7  -2    0.60    0.40
   8  -7  -2    0.30    0.30
   8  -7  -2    0.70    0.20
   8  -7  -2    0.30    0.20
   8  -7  -2    0.50    0.40
   8  -7  -2    0.10    0.50
   8  -7  -2    0.30    0.60
   8   7  -2    0.60    0.30
   8   7  -2    0.70    0.20
   8   7  -2    0.60    0.20
   8   7  -2    0.10    0.20
  -8   7   2    0.60    0.20
   8   7  -2    0.60    0.20
  -8   7   2    0.20    0.20
   8   7  -2    1.50    0.60
   7  -7  -2    0.60    0.40
   7  -7  -2    0.40    0.10
  -7  -7   2   -0.20    0.20
   7  -7  -2    0.50    0.30
   7  -7  -2    0.10    0.30
   7  -7  -2    0.80    0.30
   7  -7  -2   -0.50    0.30
   7  -7  -2    0.50    0.20
   7   7  -2    0.80    0.40
  -7   7   2    0.60    0.20
   7   7  -2    0.40    0.20
   7   7  -2    0.30    0.30
   7   7  -2    0.80    0.20
   7   7  -2    0.50    0.20
  -7   7   2    0.30    0.20
  -6  -7   2   55.09    1.90
   6  -7  -2   52.99    1.70
   6  -7  -2   54.89    2.40
   6  -7  -2   52.69    2.10
   6   7  -2   53.39    2.50
   6   7  -2   52.49    1.90
  -6   7   2   53.39    1.70
  -6   7   2   52.79    1.90
   5  -7  -2    3.80    0.30
   5  -7  -2    5.20    0.40
   5  -7  -2    3.20    0.50
  -5  -7   2    4.30    0.70
   5   7  -2    3.20    0.60
  -5   7   2    4.00    0.30
   5   7  -2    3.70    0.40
  -5   7   2    3.80    0.40
  -4  -7   2    1.70    0.30
   4  -7  -2    1.60    0.40
   4  -7  -2    2.10    0.50
   4  -7  -2    1.80    0.20
   4  -7  -2    1.80    0.30
   4   7  -2    1.30    0.40
  -4   7   2    1.80    0.40
  -4   7   2    2.30    0.30
   4   7  -2    1.90    0.30
  -3  -7   2    9.90    0.60
   3  -7  -2   10.00    0.80
   3  -7  -2    9.30    0.40
   3  -7  -2    9.90    0.60
   3   7  -2    9.40    0.50
  -3   7   2    9.90    0.60
   3   7  -2    9.60    0.80
  -3   7   2    9.20    0.40
   2  -7  -2    8.20    0.70
   2  -7  -2    7.50    0.50
  -2  -7   2    6.50    0.30
  -2  -7   2    7.40    0.50
   2   7  -2    7.20    0.40
  -2   7   2    7.80    0.50
   2   7  -2    7.60    0.70
  -1  -7   2   13.50    0.40
   1  -7  -2   13.70    0.90
   1  -7  -2   13.90    0.70
  -1  -7   2   14.30    0.70
   1   7  -2   13.10    0.40
   1   7  -2   13.00    0.60
  -1   7   2   14.00    0.70
   1   7  -2   14.00    0.90
   0  -7   2  107.19    3.20
   0  -7   2  109.99    2.70
   0  -7  -2  105.19    3.50
   0  -7  -2  106.69    3.10
   0  -7   2  107.89    3.10
   0   7   2  108.69    3.00
   0   7  -2  109.09    3.00
   0   7  -2  102.09    2.70
   1  -7   2  103.09    2.70
   1  -7   2  103.29    3.00
   1  -7   2  102.19    3.10
  -1  -7  -2  102.39    3.50
  -1  -7  -2  100.49    3.00
   1   7   2  105.99    3.00
  -1   7  -2  107.69    2.90
   1   7   2  107.29    3.60
  -1   7  -2  102.89    2.70
  -2  -7  -2    3.40    0.30
   2  -7   2    3.50    0.20
   2  -7   2    3.60    0.30
   2  -7   2    3.10    0.40
   2  -7   2    3.00    0.40
   2  -7   2    3.30    0.60
  -2   7  -2    3.10    0.30
  -2   7  -2    3.80    0.30
   2   7   2    4.20    0.40
  -2   7  -2    3.50    0.20
   3  -7   2   55.79    1.70
   3  -7   2   57.39    1.90
   3  -7   2   56.39    2.10
  -3  -7  -2   52.69    2.30
   3   7   2   55.69    2.50
   3   7   2   55.09    1.90
  -3   7  -2   54.89    1.80
  -3   7  -2   56.99    1.70
  -4  -7  -2    1.80    0.30
   4  -7   2    1.50    0.30
   4  -7   2    1.80    0.40
   4  -7   2    1.40    0.20
   4   7   2    1.40    0.40
  -4   7  -2    1.90    0.30
  -4   7  -2    1.90    0.30
   4   7   2    2.20    0.40
   5  -7   2   12.40    0.60
  -5  -7  -2   11.90    0.70
   5  -7   2   10.60    0.90
   5  -7   2   10.00    0.60
   5  -7   2   10.80    0.60
   5  -7   2   11.90    0.90
  -5   7  -2   11.00    0.70
   5   7   2   12.40    0.70
  -5   7  -2   12.70    0.70
   5   7   2   12.80    0.80
   5   7   2   11.40    1.20
   6  -7   2   69.39    2.20
   6  -7   2   66.49    3.70
   6  -7   2   71.89    2.30
   6  -7   2   71.99    2.80
  -6  -7  -2   75.89    2.40
   6  -7   2   69.19    2.60
   6  -7   2   70.09    2.20
   6  -7   2   75.49    3.10
  -6   7  -2   76.89    2.40
   6   7   2   77.29    2.40
   6   7   2   74.99    3.30
   6   7   2   71.49    2.10
   6   7   2   73.89    2.50
   6   7   2   70.29    2.70
   6   7   2   79.19    3.10
  -6   7  -2   72.49    2.40
   7  -7   2   95.29    2.80
   7  -7   2   98.79    3.30
   7  -7   2   92.89    2.80
   7  -7   2   99.29    3.50
   7  -7   2   95.59    3.50
   7  -7   2  101.39    3.80
   7  -7   2   97.59    3.00
   7  -7   2   95.49    3.50
   7  -7   2   97.99    3.30
  -7   7  -2   98.79    3.10
   7   7   2  101.09    4.20
  -7   7  -2   94.69    3.10
   7   7   2   95.19    2.80
   7   7   2  102.89    3.70
   7   7   2   97.29    3.40
   7   7   2  101.59    3.10
   7   7   2   96.69    3.20
   8  -7   2    4.30    0.40
   8  -7   2    3.40    0.60
   8  -7   2    3.80    0.70
   8  -7   2    3.60    0.40
   8  -7   2    3.30    0.60
  -8  -7  -2    3.60    0.50
   8  -7   2    3.80    0.60
   8  -7   2    3.60    0.40
   8  -7   2    3.70    0.70
   8   7   2    3.80    0.50
  -8   7  -2    3.80    0.50
   8   7   2    3.30    0.60
   8   7   2    3.50    0.60
   8   7   2    3.40    0.50
   8   7   2    3.90    0.40
   9  -7   2    0.20    0.30
   9  -7   2    0.10    0.20
   9  -7   2    0.60    0.30
   9  -7   2    0.00    0.30
   9  -7   2    0.00    0.20
   9  -7   2    0.40    0.20
   9   7   2    0.10    0.10
   9   7   2    0.70    0.30
   9   7   2    0.20    0.30
   9   7   2    0.20    0.20
  10  -7   2   12.40    0.80
  10  -7   2   11.70    0.90
  10  -7   2   12.50    1.00
  10  -7   2   11.80    0.60
  10  -7   2   11.60    0.80
  10  -7   2   12.90    1.10
  10   7   2   13.20    1.00
  10   7   2   11.10    0.70
  10   7   2   11.30    1.00
  10   7   2   12.10    0.60
  11  -7   2    4.80    0.50
  11  -7   2    3.30    0.50
  11  -7   2    4.50    0.30
  11  -7   2    3.80    0.50
  11   7   2    4.50    0.30
  11   7   2    4.70    0.60
  12  -7   2    0.00    0.10
  12  -7   2    0.00    0.10
  12  -7   2    0.00    0.10
  12   7   2   -0.20    0.20
 -12   7  -2    0.10    0.10
  12   7   2   -0.10    0.20
 -13   7  -2    3.10    0.30
  14  -8  -2    1.70    0.20
  14   8  -2    2.20    0.30
  14   8  -2    1.90    0.30
  13  -8  -2    0.20    0.20
 -13  -8   2    0.10    0.10
 -13   8   2    0.40    0.20
  13   8  -2    0.20    0.10
  13   8  -2   -0.10    0.10
  13   8  -2    0.30    0.20
  12  -8  -2    6.20    0.50
  12  -8  -2    6.20    0.60
  12   8  -2    5.70    0.60
  12   8  -2    6.20    0.60
 -12   8   2    4.80    0.70
  12   8  -2    7.00    0.50
  12   8  -2    5.80    0.50
  11  -8  -2    0.00    0.30
  11  -8  -2    0.20    0.20
  11  -8  -2    0.70    0.30
  11  -8  -2    0.10    0.20
  11  -8  -2    0.00    0.30
 -11   8   2    0.50    0.20
  11   8  -2    0.50    0.20
  11   8  -2    0.30    0.30
  11   8  -2    0.30    0.30
  11   8  -2    0.00    0.20
  10  -8  -2    3.70    0.60
  10  -8  -2    3.80    0.60
  10  -8  -2    3.90    0.70
  10  -8  -2    2.70    0.50
  10   8  -2    3.30    0.60
  10   8  -2    3.40    0.40
  10   8  -2    4.10    0.50
  10   8  -2    3.30    0.60
   9  -8  -2    4.60    0.60
   9  -8  -2    4.20    0.70
   9  -8  -2    4.80    0.70
   9  -8  -2    3.60    0.70
   9  -8  -2    4.40    0.60
   9   8  -2    4.30    0.50
   9   8  -2    5.00    0.40
   9   8  -2    5.40    0.80
   9   8  -2    4.10    0.70
   8  -8  -2    1.20    0.40
   8  -8  -2    0.90    0.20
   8  -8  -2    1.70    0.50
   8  -8  -2    1.40    0.50
   8  -8  -2    1.60    0.30
   8  -8  -2    0.90    0.40
   8  -8  -2    0.70    0.50
   8   8  -2    1.60    0.30
   8   8  -2    1.70    0.40
  -8   8   2    1.60    0.40
   8   8  -2    1.60    0.40
   8   8  -2    1.30    0.60
   8   8  -2    0.90    0.40
   8   8  -2    1.60    0.50
   7  -8  -2   42.30    2.20
   7  -8  -2   41.20    1.50
   7  -8  -2   38.00    2.50
   7  -8  -2   40.50    2.00
   7  -8  -2   41.10    1.40
  -7  -8   2   40.40    1.70
   7  -8  -2   44.70    2.10
   7  -8  -2   42.40    1.90
   7   8  -2   42.70    2.40
   7   8  -2   43.10    1.70
  -7   8   2   42.70    1.70
   7   8  -2   42.80    1.40
   7   8  -2   43.70    2.10
   7   8  -2   45.50    1.70
   7   8  -2   42.20    1.90
   6  -8  -2   17.50    1.10
  -6  -8   2   18.00    1.00
   6  -8  -2   17.20    0.80
   6  -8  -2   15.90    1.20
   6  -8  -2   19.60    1.30
   6  -8  -2   17.20    1.20
   6  -8  -2   16.80    0.80
   6  -8  -2   16.40    1.40
  -6   8   2   17.20    1.10
   6   8  -2   18.60    1.20
   6   8  -2   16.40    0.70
   6   8  -2   18.40    1.40
   6   8  -2   18.90    1.00
   6   8  -2   18.90    1.20
   6   8  -2   17.70    0.90
  -6   8   2   18.30    1.00
  -5  -8   2   19.80    1.00
   5  -8  -2   17.10    0.90
   5  -8  -2   18.10    1.30
   5  -8  -2   18.80    1.20
   5   8  -2   19.30    0.90
   5   8  -2   17.60    1.40
   5   8  -2   20.30    1.10
  -5   8   2   19.50    0.90
   3  -8  -2   19.70    0.90
  -3  -8   2   20.90    1.00
   3  -8  -2   20.60    1.30
   3  -8  -2   20.30    1.20
   3   8  -2   20.70    1.40
  -3   8   2   21.00    1.00
  -3   8   2   21.40    0.90
   3   8  -2   20.00    0.90
   2  -8  -2   37.30    2.50
   2  -8  -2   33.00    1.30
  -2  -8   2   32.60    1.30
   2   8  -2   31.30    1.20
  -2   8   2   31.20    1.30
   2   8  -2   32.00    1.60
  -2   8   2   33.00    1.20
  -1  -8   2  159.58    4.70
   1  -8  -2  154.68    5.10
  -1  -8   2  164.28    4.50
  -1   8   2  155.98    4.40
   1   8  -2  158.98    4.30
  -1   8   2  159.48    4.40
   1   8  -2  159.78    4.80
   0  -8   2    0.10    0.20
   0  -8   2    0.00    0.10
   0  -8  -2   -0.10    0.10
   0  -8  -2   -0.10    0.10
   0   8   2   -0.10    0.10
   0   8   2   -0.30    0.10
   0   8  -2    0.10    0.10
  -1  -8  -2    0.20    0.10
   1  -8   2    0.00    0.20
  -1  -8  -2    0.20    0.20
   1  -8   2    0.30    0.20
   1  -8   2   -0.10    0.10
   1   8   2    0.10    0.10
   1   8   2    0.00    0.10
  -1   8  -2    0.30    0.10
   2  -8   2   22.30    1.10
   2  -8   2   25.20    1.30
  -2   8  -2   23.40    0.80
   2   8   2   24.30    1.00
  -2   8  -2   22.30    0.80
   2   8   2   22.40    1.00
  -2   8  -2   24.00    1.00
   2   8   2   24.50    1.50
   3  -8   2    0.20    0.10
   3  -8   2    0.20    0.20
  -3  -8  -2    0.00    0.10
   3  -8   2    0.20    0.20
  -3   8  -2    0.00    0.10
   3   8   2    0.00    0.20
   3   8   2   -0.10    0.10
  -3   8  -2    0.00    0.10
   3   8   2   -0.10    0.20
  -3   8  -2   -0.10    0.10
   4  -8   2    0.10    0.10
   4  -8   2    0.10    0.10
  -4  -8  -2   -0.10    0.10
   4  -8   2    0.00    0.20
   4  -8   2   -0.20    0.10
   4  -8   2    0.00    0.10
   4   8   2   -0.10    0.10
  -4   8  -2    0.00    0.10
   4   8   2    0.00    0.10
   4   8   2    0.10    0.20
  -4   8  -2   -0.10    0.10
   5  -8   2   32.10    1.20
   5  -8   2   28.70    1.70
   5  -8   2   32.30    1.20
   5  -8   2   37.10    2.20
  -5  -8  -2   34.50    1.50
   5  -8   2   33.30    1.70
   5  -8   2   33.50    2.10
   5  -8   2   33.50    1.30
   5  -8   2   31.40    1.60
   5   8   2   36.00    1.20
   5   8   2   34.60    2.10
  -5   8  -2   34.00    1.40
   5   8   2   35.30    1.40
   5   8   2   28.80    1.60
  -5   8  -2   34.80    1.30
   6  -8   2    4.30    0.70
   6  -8   2    5.20    0.40
   6  -8   2    5.60    0.40
   6  -8   2    5.90    0.70
  -6  -8  -2    4.90    0.60
   6  -8   2    6.10    0.70
   6  -8   2    5.10    0.70
   6  -8   2    4.70    0.40
   6  -8   2    5.30    0.80
   6  -8   2    6.20    0.90
   6   8   2    5.20    0.50
   6   8   2    6.50    0.90
   6   8   2    5.10    0.40
  -6   8  -2    4.30    0.50
  -6   8  -2    5.60    0.60
   6   8   2    4.60    0.70
   6   8   2    5.10    0.50
   6   8   2    4.60    0.90
   7  -8   2   -0.20    0.40
   7  -8   2    0.50    0.20
   7  -8   2    0.50    0.30
   7  -8   2    0.00    0.30
   7  -8   2   -0.10    0.20
   7  -8   2    0.10    0.10
   7   8   2    0.10    0.20
   7   8   2   -0.20    0.40
  -7   8  -2    0.20    0.30
   7   8   2    0.40    0.20
   7   8   2   -0.40    0.60
  -7   8  -2    0.20    0.20
   8  -8   2   17.40    1.20
   8  -8   2   18.60    1.10
   8  -8   2   19.10    1.20
   8  -8   2   16.50    0.70
   8  -8   2   17.00    1.00
   8  -8   2   17.40    1.40
   8  -8   2   18.20    0.80
   8  -8   2   17.00    1.20
   8   8   2   19.20    1.00
   8   8   2   18.60    0.80
   8   8   2   19.40    1.20
   8   8   2   20.50    1.40
   9  -8   2    3.90    0.60
   9  -8   2    2.40    0.60
   9  -8   2    3.60    1.10
   9  -8   2    4.20    0.60
   9  -8   2    4.10    0.40
   9   8   2    3.60    0.60
   9   8   2    3.60    0.30
   9   8   2    3.20    0.90
   9   8   2    3.70    0.40
  10  -8   2    5.20    0.60
  10  -8   2    4.30    0.60
  10  -8   2    4.30    0.60
  10  -8   2    5.20    0.60
  10  -8   2    5.00    0.40
  10   8   2    4.50    0.60
  10   8   2    3.60    0.40
  10   8   2    4.50    0.50
  10   8   2    4.40    0.70
 -10   8  -2    5.10    0.60
  11  -8   2   21.10    1.00
  11  -8   2   20.20    0.90
  11  -8   2   20.00    0.90
  11  -8   2   21.30    1.10
  11  -8   2   19.40    0.70
  11   8   2   20.50    1.00
  11   8   2   20.70    0.70
  11   8   2   18.50    0.70
  11   8   2   22.00    1.20
 -11   8  -2   19.80    1.00
  12  -8   2   -0.30    0.10
  12  -8   2   -0.10    0.10
 -12   8  -2    0.10    0.10
  12   8   2    0.00    0.10
 -13  -9   2    0.10    0.10
  13  -9  -2    0.10    0.10
  13   9  -2    0.10    0.10
  13   9  -2   -0.10    0.10
 -13   9   2    0.10    0.10
  13   9  -2    0.10    0.10
  12  -9  -2    5.60    0.50
  12   9  -2    4.60    0.50
  12   9  -2    5.00    0.30
  12   9  -2    4.70    0.40
  12   9  -2    4.90    0.50
 -12   9   2    5.20    0.50
  11  -9  -2    0.90    0.20
  11  -9  -2    0.40    0.40
  11  -9  -2    0.70    0.30
  11   9  -2    1.00    0.20
  11   9  -2    0.90    0.30
  11   9  -2    1.40    0.40
  11   9  -2    1.40    0.40
 -11   9   2    0.80    0.30
  10  -9  -2   10.70    0.80
  10  -9  -2   12.20    0.90
 -10   9   2   11.90    0.90
  10   9  -2   11.30    1.00
  10   9  -2   11.40    0.90
  10   9  -2   10.30    0.70
  10   9  -2   12.00    0.60
   9  -9  -2    1.10    0.40
   9  -9  -2    0.50    0.40
   9  -9  -2    0.70    0.30
   9   9  -2    0.90    0.30
   9   9  -2    0.50    0.30
  -9   9   2    0.70    0.30
   9   9  -2    0.60    0.30
   9   9  -2    0.80    0.20
   8  -9  -2   26.30    1.50
   8  -9  -2   26.80    1.00
   8  -9  -2   29.90    1.80
   8  -9  -2   26.80    1.50
   8  -9  -2   28.50    1.70
   8   9  -2   26.50    1.30
   8   9  -2   27.90    1.70
  -8   9   2   27.80    1.50
   8   9  -2   26.90    1.50
   8   9  -2   25.90    1.00
   8   9  -2   24.00    1.30
   7  -9  -2    0.60    0.30
   7  -9  -2    1.00    0.50
   7  -9  -2    0.70    0.40
  -7  -9   2    1.40    0.30
   7  -9  -2    0.80    0.20
  -7   9   2    1.00    0.30
   7   9  -2    1.20    0.40
   7   9  -2    0.70    0.50
   7   9  -2    0.80    0.30
   7   9  -2    1.20    0.50
   7   9  -2    1.30    0.40
  -7   9   2    1.50    0.40
  -6  -9   2    3.60    0.50
   6  -9  -2    3.10    0.60
   6  -9  -2    2.70    0.60
   6  -9  -2    3.20    0.60
   6  -9  -2    3.70    0.40
   6  -9  -2    4.10    1.40
   6   9  -2    4.40    0.60
   6   9  -2    3.30    0.30
   6   9  -2    3.00    0.50
  -6   9   2    4.30    0.60
   6   9  -2    4.10    0.40
   6   9  -2    3.40    0.70
   6   9  -2    3.30    0.60
  -6   9   2    4.20    0.60
   5  -9  -2    3.50    0.30
   5  -9  -2    2.60    0.40
   5  -9  -2    1.90    0.50
   5  -9  -2    2.30    0.80
   5  -9  -2    2.10    0.50
  -5  -9   2    3.30    0.50
  -5   9   2    2.80    0.40
   5   9  -2    3.40    0.70
  -5   9   2    2.00    0.30
   5   9  -2    2.90    0.50
   5   9  -2    3.20    1.00
  -5   9   2    3.30    0.60
   5   9  -2    3.60    0.40
   5   9  -2    3.20    0.30
   5   9  -2    2.90    0.40
  -4  -9   2   26.40    1.30
   4  -9  -2   24.40    1.10
   4  -9  -2   23.00    1.50
   4  -9  -2   25.80    1.40
   4  -9  -2   27.50    1.70
   4   9  -2   24.90    1.60
   4   9  -2   23.30    0.90
   4   9  -2   24.40    1.10
  -4   9   2   24.50    0.90
  -4   9   2   24.80    1.10
   4   9  -2   23.00    1.40
   4   9  -2   26.80    1.10
  -3  -9   2    0.20    0.10
  -3  -9   2   -0.40    0.30
   3  -9  -2    0.40    0.30
   3  -9  -2    0.10    0.20
   3  -9  -2    0.00    0.10
  -3   9   2    0.00    0.10
  -3   9   2    0.50    0.20
   3   9  -2    0.20    0.10
   3   9  -2    0.70    0.30
   2  -9  -2    9.20    0.80
  -2  -9   2   10.30    0.70
   2  -9  -2    9.90    0.90
  -2  -9   2    9.30    0.80
   2  -9  -2    9.20    0.70
   2   9  -2    9.60    0.60
   2   9  -2    9.30    0.90
  -2   9   2    8.60    0.60
  -2   9   2   10.00    0.70
   1  -9  -2    0.90    0.20
  -1  -9   2    0.60    0.30
  -1  -9   2    1.40    0.40
  -1  -9   2    1.40    0.30
   1  -9  -2    0.70    0.30
  -1   9   2    1.00    0.30
   1   9  -2    1.10    0.20
  -1   9   2    1.30    0.30
   0  -9   2   45.70    1.80
   0  -9   2   43.70    1.90
   0  -9  -2   46.20    2.10
   0  -9  -2   45.70    1.70
   0  -9   2   44.70    1.90
   0   9  -2   44.00    1.60
   0   9   2   46.00    1.70
   0   9   2   43.80    1.60
   1  -9   2   29.90    1.50
  -1  -9  -2   31.40    1.40
   1  -9   2   31.50    1.40
   1  -9   2   31.00    1.60
  -1  -9  -2   31.20    1.80
   1   9   2   30.00    1.30
  -1   9  -2   31.30    1.20
   1   9   2   32.30    1.30
  -2  -9  -2    1.90    0.40
   2  -9   2    2.60    0.30
   2  -9   2    3.00    0.50
  -2  -9  -2    2.50    0.40
   2  -9   2    3.10    0.60
   2   9   2    2.80    0.40
  -2   9  -2    2.40    0.30
   2   9   2    3.10    0.40
   2   9   2    2.00    0.50
   2   9   2    3.20    0.40
   3  -9   2    0.50    0.20
   3  -9   2    0.10    0.20
   3  -9   2    0.40    0.20
   3  -9   2    0.50    0.30
  -3  -9  -2    0.20    0.30
  -3  -9  -2    0.30    0.20
   3   9   2    0.60    0.20
   3   9   2    0.30    0.30
   3   9   2    0.10    0.20
   3   9   2    0.10    0.20
   3   9   2    0.60    0.30
  -3   9  -2    0.10    0.20
  -3   9  -2    1.10    0.30
   4  -9   2    6.60    0.50
   4  -9   2    7.00    0.60
   4  -9   2    4.90    0.70
   4  -9   2    7.60    0.80
   4  -9   2    7.10    0.90
   4  -9   2    6.80    0.50
  -4  -9  -2    7.60    1.00
   4   9   2    6.30    0.70
  -4   9  -2    6.40    0.70
  -4   9  -2    6.70    0.50
   4   9   2    6.50    0.40
   4   9   2    7.60    0.60
   4   9   2    7.60    0.80
   4   9   2    6.10    0.70
   4   9   2    7.40    0.60
   5  -9   2    6.90    0.80
   5  -9   2    9.30    0.90
   5  -9   2    8.60    0.80
   5  -9   2    8.90    0.60
  -5  -9  -2    7.40    0.70
   5  -9   2    8.10    0.90
   5  -9   2    7.70    0.50
   5   9   2    8.40    0.70
   5   9   2    6.00    1.00
  -5   9  -2    7.90    0.60
   5   9   2    9.10    0.90
   5   9   2    9.00    0.70
   5   9   2    7.70    0.50
   5   9   2    8.20    0.90
  -5   9  -2    8.00    0.80
   6  -9   2    0.70    0.30
   6  -9   2    0.50    0.20
   6  -9   2    0.60    0.40
   6  -9   2    0.10    0.40
   6  -9   2   -0.10    0.40
  -6  -9  -2    1.30    0.30
   6  -9   2    0.80    0.40
   6  -9   2    0.70    0.20
   6   9   2    0.60    0.30
   6   9   2    0.50    0.20
  -6   9  -2    0.60    0.30
   6   9   2    0.30    0.20
   6   9   2    1.00    0.50
   6   9   2   -0.40    0.50
  -6   9  -2    0.80    0.30
   6   9   2    0.50    0.30
   7  -9   2    7.90    0.90
   7  -9   2    8.60    0.90
   7  -9   2    7.70    0.80
   7  -9   2    8.70    0.80
   7  -9   2    8.60    0.50
   7  -9   2    8.30    0.90
   7  -9   2    7.90    0.50
   7  -9   2    7.80    0.80
   7   9   2    8.50    0.90
   7   9   2    9.00    0.70
  -7   9  -2    9.30    0.90
   7   9   2    7.80    0.90
   7   9   2    8.40    0.50
   8  -9   2    0.10    0.20
   8  -9   2    0.10    0.30
   8  -9   2    0.50    0.10
   8  -9   2   -0.30    0.20
   8  -9   2    0.30    0.20
   8  -9   2   -0.20    0.30
   8  -9   2    0.30    0.20
   8  -9   2    0.00    0.20
   8   9   2    0.20    0.20
   8   9   2    0.00    0.20
   8   9   2    0.10    0.10
  -8   9  -2    0.10    0.30
   9  -9   2   10.60    0.50
   9  -9   2   11.00    0.80
   9  -9   2   10.50    0.70
   9  -9   2   10.60    0.80
   9  -9   2   10.40    0.90
  -9   9  -2   10.00    0.90
   9   9   2   10.50    0.90
   9   9   2   10.00    0.50
   9   9   2   10.80    0.70
   9   9   2    9.70    0.80
  10  -9   2    0.60    0.30
  10  -9   2    0.20    0.20
  10  -9   2    0.20    0.20
  10  -9   2    0.70    0.10
  10  -9   2    0.40    0.20
  10   9   2    0.70    0.30
  10   9   2    0.50    0.20
  10   9   2    0.70    0.30
 -10   9  -2    0.50    0.20
  10   9   2    0.40    0.10
  11  -9   2    4.80    0.50
  11  -9   2    5.20    0.30
  11  -9   2    5.80    0.50
  11   9   2    5.10    0.30
  11   9   2    5.70    0.30
  11   9   2    5.90    0.50
  11   9   2    4.70    0.50
 -11   9  -2    6.20    0.50
  12  -9   2    0.10    0.10
 -12   9  -2    0.20    0.20
  12 -10  -2    2.10    0.30
  12  10  -2    2.50    0.30
  12  10  -2    1.70    0.30
  12  10  -2    2.70    0.20
  12  10  -2    2.80    0.40
 -12  10   2    2.50    0.40
  11 -10  -2    2.30    0.40
  11 -10  -2    1.80    0.30
  11  10  -2    2.30    0.30
 -11  10   2    2.30    0.40
  11  10  -2    2.10    0.30
  11  10  -2    1.70    0.30
  11  10  -2    1.70    0.60
  10 -10  -2    0.00    0.20
  10 -10  -2    0.00    0.20
  10  10  -2    0.10    0.20
 -10  10   2   -0.20    0.20
  10  10  -2   -0.30    0.20
  10  10  -2   -0.10    0.10
  10  10  -2    0.00    0.20
   9 -10  -2    4.20    0.60
   9 -10  -2    6.30    0.70
   9 -10  -2    4.80    0.70
   9 -10  -2    5.40    0.40
  -9  10   2    7.50    0.80
   9  10  -2    6.30    0.60
   9  10  -2    6.10    0.70
   9  10  -2    7.40    1.20
   9  10  -2    6.70    0.40
   8 -10  -2    4.20    0.70
   8 -10  -2    3.90    0.40
   8 -10  -2    3.50    0.60
   8 -10  -2    3.80    0.60
   8  10  -2    4.20    0.40
   8  10  -2    3.10    0.50
  -8  10   2    3.00    0.50
   8  10  -2    4.00    0.50
   8  10  -2    3.00    0.60
   7 -10  -2    1.40    0.40
   7 -10  -2    1.30    0.20
  -7 -10   2    1.30    0.40
   7 -10  -2    1.60    0.40
   7 -10  -2    1.90    0.50
   7  10  -2    1.90    0.50
  -7  10   2    1.80    0.40
   7  10  -2    1.40    0.30
   7  10  -2    0.60    0.30
  -7  10   2    1.50    0.40
   7  10  -2    1.50    0.40
   7  10  -2    1.50    0.40
   6 -10  -2    2.50    0.50
   6 -10  -2    2.30    0.50
   6 -10  -2    2.40    0.50
   6 -10  -2    2.80    0.60
  -6 -10   2    3.40    0.50
   6  10  -2    3.50    0.40
   6  10  -2    1.90    0.60
  -6  10   2    2.20    0.50
   6  10  -2    2.70    0.60
  -6  10   2    3.30    0.50
   6  10  -2    3.60    0.50
   6  10  -2    3.00    0.70
   6  10  -2    3.20    0.50
   5 -10  -2    8.30    0.60
   5 -10  -2    7.10    1.00
  -5 -10   2    8.50    0.70
   5 -10  -2    7.90    0.80
   5 -10  -2    7.90    0.80
  -5  10   2    8.00    0.80
   5  10  -2    8.20    0.50
   5  10  -2    7.50    0.60
   5  10  -2    8.60    0.90
   5  10  -2    8.80    0.70
   5  10  -2   10.10    0.90
  -5  10   2    9.00    0.70
   5  10  -2    6.30    1.00
   4 -10  -2    1.60    0.30
   4 -10  -2    2.10    0.50
   4 -10  -2    1.40    0.40
  -4 -10   2    1.80    0.40
  -4 -10   2    1.40    0.40
   4 -10  -2    2.10    0.30
   4 -10  -2    0.80    0.40
   4  10  -2    2.10    0.20
  -4  10   2    1.80    0.20
   4  10  -2    2.80    0.50
   4  10  -2    1.10    0.40
   4  10  -2    2.40    0.40
   4  10  -2    1.80    0.50
  -4  10   2    1.70    0.50
   4  10  -2    1.70    0.30
  -4  10   2    2.00    0.40
   3 -10  -2    4.30    0.70
   3 -10  -2    3.50    0.70
  -3 -10   2    4.10    0.40
  -3 -10   2    5.00    0.90
   3 -10  -2    4.30    0.60
  -3 -10   2    4.10    0.60
   3  10  -2    3.50    0.60
  -3  10   2    3.60    0.60
  -3  10   2    4.10    0.30
   3  10  -2    3.00    0.60
   3  10  -2    4.00    0.40
   3  10  -2    4.70    0.30
  -2 -10   2   31.50    1.50
   2 -10  -2   29.70    1.40
  -2 -10   2   29.60    1.50
   2 -10  -2   29.50    1.60
  -2 -10   2   28.90    1.10
  -2 -10   2   29.50    1.70
   2  10  -2   30.00    1.50
   2  10  -2   29.50    1.30
   2  10  -2   32.00    1.60
   2  10  -2   32.00    1.10
  -2  10   2   28.60    1.00
  -2  10   2   24.90    1.60
  -2  10   2   32.10    1.60
   2  10  -2   29.60    1.20
   1 -10  -2   12.30    1.00
  -1 -10   2   11.90    1.00
  -1 -10   2   13.00    0.90
   1 -10  -2   13.40    1.20
  -1 -10   2   13.30    1.10
   1 -10  -2   13.00    0.80
  -1 -10   2   11.90    0.70
  -1  10   2   10.70    0.80
  -1  10   2   12.80    0.80
  -1  10   2   14.40    0.70
  -1  10   2   13.30    0.80
   1  10  -2   13.10    1.00
  -1  10   2   11.60    1.00
   1  10  -2   14.80    0.80
   1  10  -2   10.10    0.80
   1  10  -2   12.40    0.60
   0 -10  -2    0.30    0.30
   0 -10   2    0.60    0.40
   0 -10   2    0.70    0.30
   0 -10  -2    0.70    0.30
   0 -10   2    1.40    0.40
   0 -10  -2    0.70    0.30
   0  10  -2    1.00    0.40
   0  10   2    1.00    0.30
   0  10  -2    1.00    0.30
   0  10   2    0.90    0.20
   0  10  -2    0.40    0.30
   0  10   2    0.90    0.20
   0  10   2    0.60    0.40
   1 -10   2    1.70    0.70
   1 -10   2    2.00    0.50
  -1 -10  -2    2.20    0.40
   1 -10   2    1.60    0.30
  -1 -10  -2    1.30    0.40
   1 -10   2    2.00    0.40
   1  10   2    2.10    0.40
  -1  10  -2    1.50    0.50
  -1  10  -2    1.80    0.30
   1  10   2    2.00    0.40
   1  10   2    2.00    0.40
   1  10   2    2.30    0.40
   1  10   2    1.90    0.50
  -1  10  -2    1.50    0.40
   2 -10   2    3.10    0.40
  -2 -10  -2    3.00    0.60
   2 -10   2    3.10    0.60
  -2 -10  -2    2.70    0.50
   2 -10   2    3.40    0.40
   2  10   2    2.70    0.30
  -2  10  -2    3.70    0.60
   2  10   2    3.10    0.50
  -2  10  -2    2.90    0.40
   2  10   2    3.60    0.40
   2  10   2    5.10    0.80
  -2  10  -2    3.70    0.30
   3 -10   2   21.60    0.90
   3 -10   2   23.60    1.40
   3 -10   2   21.90    1.00
  -3 -10  -2   25.00    1.30
   3 -10   2   25.60    1.40
   3 -10   2   22.30    1.40
  -3 -10  -2   23.70    1.30
  -3 -10  -2   25.70    1.70
   3 -10   2   24.00    1.20
  -3  10  -2   21.20    1.20
   3  10   2   21.80    1.10
  -3  10  -2   22.60    0.90
   3  10   2   22.40    1.10
   3  10   2   23.60    1.50
   3  10   2   23.90    0.80
   3  10   2   23.80    1.10
  -3  10  -2   24.10    1.40
  -3  10  -2   24.50    1.10
   4 -10   2   -0.30    0.20
   4 -10   2    0.20    0.10
  -4 -10  -2    0.30    0.30
   4 -10   2    0.00    0.30
   4 -10   2    0.00    0.30
   4 -10   2    0.10    0.10
  -4 -10  -2    0.40    0.20
   4 -10   2    0.60    0.30
  -4 -10  -2    0.20    0.30
   4 -10   2    0.20    0.30
   4  10   2    0.20    0.20
   4  10   2   -0.10    0.40
  -4  10  -2   -0.30    0.30
   4  10   2    0.00    0.30
   4  10   2   -0.20    0.30
   4  10   2    0.20    0.20
  -4  10  -2    0.20    0.20
   6 -10   2    0.90    0.20
   6 -10   2    0.90    0.40
   6 -10   2    0.90    0.30
   6 -10   2    1.40    0.30
   6 -10   2    0.70    0.40
   6 -10   2    0.50    0.30
   6  10   2    1.30    0.30
   6  10   2    0.80    0.30
  -6  10  -2    1.00    0.40
   6  10   2    1.30    0.20
   6  10   2    0.80    0.40
   7 -10   2   13.40    1.00
   7 -10   2   13.40    1.00
   7 -10   2   11.50    0.80
   7 -10   2   15.90    1.10
   7 -10   2   14.60    1.10
   7  10   2   12.00    1.10
  -7  10  -2   14.60    1.10
   7  10   2   13.70    0.60
   7  10   2   13.70    0.90
   7  10   2   14.20    1.10
   8 -10   2   -0.10    0.20
   8 -10   2    0.20    0.10
   8 -10   2    0.50    0.30
   8 -10   2    0.20    0.10
   8 -10   2    0.10    0.30
   8  10   2    0.30    0.10
   8  10   2    0.20    0.20
  -8  10  -2    0.20    0.20
   8  10   2    0.20    0.30
   8  10   2    0.40    0.20
   9 -10   2   15.00    0.60
   9 -10   2   16.40    0.90
   9 -10   2   15.20    0.90
   9 -10   2   15.80    0.90
   9  10   2   15.90    0.90
   9  10   2   16.00    1.00
   9  10   2   16.50    1.10
   9  10   2   15.60    0.60
  -9  10  -2   15.50    1.00
  10 -10   2    0.60    0.20
  10 -10   2    0.90    0.10
  10 -10   2    1.20    0.20
  10 -10   2    0.90    0.20
  10  10   2    0.90    0.10
 -10  10  -2    1.00    0.10
 -10  10  -2    0.30    0.20
  10  10   2    0.70    0.30
  10  10   2    0.60    0.30
  10  10   2    1.00    0.20
  11 -10   2    9.90    0.50
  11  10   2    7.80    0.50
 -11  10  -2   10.40    0.60
 -12 -11   2    0.90    0.20
  12 -11  -2    0.80    0.20
  12  11  -2    0.60    0.20
  12  11  -2    0.70    0.30
 -12  11   2    0.50    0.20
  11 -11  -2   10.30    0.60
  11 -11  -2   11.60    0.70
  11  11  -2   11.00    0.80
 -11  11   2   11.70    0.70
  11  11  -2    9.50    0.50
  11  11  -2   12.10    0.70
  10 -11  -2   21.60    1.10
  10 -11  -2   22.80    1.30
  10  11  -2   21.10    1.20
  10  11  -2   22.30    0.80
  10  11  -2   21.60    1.00
 -10  11   2   20.20    1.30
   9 -11  -2   23.80    1.30
   9 -11  -2   23.90    0.80
   9 -11  -2   24.40    1.30
   9 -11  -2   21.50    1.30
   9  11  -2   24.40    1.30
   9  11  -2   23.90    0.90
   9  11  -2   23.80    1.40
  -9  11   2   25.00    1.30
   9  11  -2   24.30    1.10
   8 -11  -2   -0.10    0.20
   8 -11  -2    0.00    0.20
   8 -11  -2    0.20    0.10
  -8  11   2   -0.20    0.20
   8  11  -2    0.00    0.10
   8  11  -2    0.20    0.20
   8  11  -2   -0.20    0.20
   8  11  -2   -0.30    0.30
   7 -11  -2    0.80    0.30
   7 -11  -2    0.40    0.30
   7 -11  -2    0.60    0.20
   7 -11  -2    0.80    0.40
   7  11  -2    0.90    0.40
   7  11  -2    0.40    0.30
   7  11  -2    0.80    0.30
   7  11  -2    0.70    0.20
  -7  11   2    0.40    0.30
   6 -11  -2   14.40    1.10
   6 -11  -2   13.00    1.00
   6 -11  -2   11.40    1.00
   6 -11  -2   12.60    0.70
   6  11  -2   13.60    0.80
  -6  11   2   13.20    1.10
   6  11  -2   13.10    1.10
   6  11  -2   14.30    1.10
   6  11  -2   13.70    0.70
   5 -11  -2    1.10    0.40
   5 -11  -2    2.50    0.60
   5 -11  -2    2.30    0.30
   5 -11  -2    1.90    0.50
   5  11  -2    1.80    0.50
  -5  11   2    2.10    0.40
   5  11  -2    2.50    0.30
   5  11  -2    1.60    0.50
  -5  11   2    1.30    0.40
   5  11  -2    2.00    0.40
  -4 -11   2    0.10    0.40
   4 -11  -2   -0.10    0.20
   4 -11  -2   -1.10    0.50
  -4 -11   2    0.20    0.30
   4 -11  -2   -0.10    0.20
  -4 -11   2    0.50    0.30
  -4  11   2    0.30    0.20
   4  11  -2    0.20    0.30
   4  11  -2    0.20    0.20
   4  11  -2   -0.30    0.20
  -4  11   2    0.30    0.30
   4  11  -2    0.20    0.30
   4  11  -2    0.00    0.30
   3 -11  -2    1.00    0.50
   3 -11  -2    1.10    0.40
   3 -11  -2    1.10    0.30
  -3 -11   2    0.50    0.40
   3 -11  -2    1.10    0.40
  -3 -11   2    1.30    0.20
   3 -11  -2    1.30    0.30
  -3 -11   2    1.10    0.40
  -3 -11   2    0.60    0.40
   3  11  -2    1.20    0.20
  -3  11   2    0.70    0.40
  -3  11   2    1.20    0.20
   3  11  -2    1.30    0.40
   3  11  -2    1.10    0.30
   3  11  -2    0.70    0.30
  -3  11   2    1.00    0.30
   3  11  -2    1.30    0.30
   2 -11  -2    3.30    0.50
   2 -11  -2    4.80    0.70
   2 -11  -2    4.10    0.60
  -2 -11   2    4.70    0.40
   2 -11  -2    3.90    0.70
  -2 -11   2    4.90    0.70
  -2 -11   2    5.00    0.70
  -2 -11   2    3.70    0.70
   2  11  -2    5.00    0.50
   2  11  -2    4.60    0.40
   2  11  -2    3.70    0.60
   2  11  -2    4.70    0.70
  -2  11   2    4.60    0.60
   2  11  -2    5.00    0.50
  -2  11   2    4.80    0.40
  -2  11   2    5.10    0.70
  -2  11   2    5.10    0.50
   1 -11  -2   15.70    1.00
   1 -11  -2   16.60    1.20
  -1 -11   2   18.20    0.80
   1 -11  -2   18.30    1.20
  -1 -11   2   17.40    1.10
  -1 -11   2   17.30    1.20
   1  11  -2   17.30    1.20
   1  11  -2   17.40    1.00
   1  11  -2   17.20    0.70
  -1  11   2   19.00    1.20
  -1  11   2   17.00    0.70
  -1  11   2   17.70    0.90
   1  11  -2   17.20    1.10
  -1  11   2   18.50    1.00
   0 -11  -2   58.19    2.40
   0 -11   2   59.49    2.40
   0 -11  -2   62.69    3.00
   0 -11  -2   60.09    2.50
   0 -11   2   61.29    2.00
   0 -11   2   60.29    2.40
   0 -11  -2   62.29    2.30
   0 -11   2   58.79    2.50
   0  11   2   62.29    2.60
   0  11   2   60.49    1.80
   0  11  -2   62.79    2.20
   0  11   2   59.09    2.20
   0  11  -2   58.99    1.80
   0  11   2   61.89    2.10
   0  11  -2   62.09    2.30
   0  11  -2   59.79    2.50
  -1 -11  -2   65.79    2.50
  -1 -11  -2   68.29    3.10
   1 -11   2   66.69    2.10
   1 -11   2   66.89    2.70
  -1 -11  -2   62.49    2.60
   1 -11   2   65.29    2.40
  -1 -11  -2   64.79    2.60
   1 -11   2   65.29    2.60
   1  11   2   64.89    1.90
   1  11   2   67.29    2.70
   1  11   2   67.69    2.40
  -1  11  -2   63.69    1.90
  -1  11  -2   66.69    2.30
   1  11   2   68.19    2.30
  -1  11  -2   67.69    2.50
  -1  11  -2   63.99    2.70
   2 -11   2    8.90    0.90
  -2 -11  -2    9.10    1.20
  -2 -11  -2   10.90    0.90
   2 -11   2   10.20    0.90
   2 -11   2   10.00    0.60
  -2 -11  -2    9.80    0.80
   2 -11   2    7.90    0.70
   2  11   2   11.00    1.00
   2  11   2   10.80    0.70
   2  11   2    9.90    0.50
   2  11   2    9.80    0.70
  -2  11  -2    9.60    0.50
  -2  11  -2   10.10    0.90
  -2  11  -2    9.10    0.70
  -2  11  -2   10.60    0.90
   3 -11   2    7.80    0.50
  -3 -11  -2    9.00    1.60
   3 -11   2    8.10    0.90
   3 -11   2    7.30    0.80
   3 -11   2    6.30    0.70
  -3 -11  -2    8.60    0.80
  -3 -11  -2    7.20    0.80
  -3  11  -2    9.00    0.90
  -3  11  -2    7.50    0.50
  -3  11  -2    7.50    0.60
   3  11   2    8.30    0.90
   3  11   2    8.00    0.70
   3  11   2    8.50    0.60
  -3  11  -2    6.90    0.80
  -4 -11  -2   -0.20    0.20
   4 -11   2    0.20    0.30
   4 -11   2   -0.10    0.30
   4 -11   2    0.10    0.20
  -4 -11  -2   -0.50    0.30
  -4  11  -2    0.20    0.30
   4  11   2    0.10    0.30
   4  11   2   -0.20    0.50
  -4  11  -2   -0.30    0.20
   4  11   2    0.50    0.30
   4  11   2    0.10    0.20
  -4  11  -2    0.40    0.30
  -4  11  -2    0.10    0.10
   5 -11   2    0.00    0.30
   5 -11   2    0.50    0.30
   5 -11   2    0.70    0.20
   5 -11   2    0.40    0.30
   5 -11   2    0.70    0.30
  -5  11  -2    0.60    0.30
   5  11   2   -0.20    0.40
   5  11   2    0.70    0.40
  -5  11  -2    0.60    0.30
  -5  11  -2    1.00    0.20
   6 -11   2   22.10    1.30
   6 -11   2   21.00    1.30
   6 -11   2   22.00    1.30
   6 -11   2   20.60    0.80
   6 -11   2   20.10    1.40
  -6  11  -2   20.70    1.20
   6  11   2   24.00    1.70
   6  11   2   19.10    0.80
  -6  11  -2   20.10    0.80
   6  11   2   21.70    1.40
  -6  11  -2   22.30    1.30
   6  11   2   19.10    1.10
   7 -11   2   44.80    1.90
   7 -11   2   43.90    1.40
   7 -11   2   44.70    1.40
   7 -11   2   46.30    1.90
   7 -11   2   44.80    1.90
   7 -11   2   46.60    2.00
   7  11   2   43.40    1.40
   7  11   2   45.20    2.10
  -7  11  -2   45.70    1.80
   7  11   2   46.10    1.90
  -7  11  -2   48.30    2.00
   7  11   2   45.40    1.70
  -7  11  -2   44.40    1.40
   8 -11   2    3.40    0.50
   8 -11   2    3.30    0.50
   8 -11   2    2.90    0.50
   8 -11   2    3.30    0.30
   8 -11   2    4.00    0.50
  -8  11  -2    3.40    0.50
   8  11   2    3.80    0.60
   8  11   2    3.30    0.40
   8  11   2    3.20    0.50
  -8  11  -2    2.90    0.40
  -8  11  -2    4.00    0.30
   8  11   2    4.20    0.30
   9 -11   2    0.20    0.20
   9 -11   2    0.20    0.20
  -9  11  -2    0.30    0.10
  -9  11  -2    0.10    0.20
   9  11   2    0.30    0.10
   9  11   2    0.20    0.30
  -9  11  -2    0.10    0.20
   9  11   2    0.10    0.20
  10 -11   2    6.10    0.40
  10 -11   2    6.00    0.40
 -10  11  -2    6.10    0.50
  10  11   2    5.00    0.50
  10  11   2    5.70    0.30
  11 -12  -2    0.50    0.20
  11  12  -2    0.30    0.20
  11  12  -2    0.60    0.10
  11  12  -2    0.40    0.20
 -11  12   2    0.40    0.10
  10 -12  -2   -0.10    0.20
  10 -12  -2    0.50    0.20
 -10  12   2    0.40    0.20
  10  12  -2    0.40    0.20
  10  12  -2   -0.10    0.10
  10  12  -2    0.20    0.20
  10  12  -2    0.20    0.20
   9 -12  -2    0.10    0.20
   9 -12  -2   -0.40    0.20
   9 -12  -2    0.20    0.20
   9  12  -2    0.00    0.20
  -9  12   2    0.10    0.20
   9  12  -2   -0.10    0.20
   9  12  -2    0.10    0.20
   9  12  -2    0.00    0.10
   8 -12  -2    3.70    0.60
   8 -12  -2    2.80    0.40
   8 -12  -2    2.90    0.40
   8 -12  -2    2.40    0.40
   8  12  -2    2.80    0.40
   8  12  -2    3.20    0.30
  -8  12   2    2.80    0.50
   8  12  -2    2.90    0.50
   8  12  -2    2.60    0.50
   7 -12  -2    3.40    0.50
   7 -12  -2    3.50    0.30
   7 -12  -2    2.70    0.50
   7  12  -2    3.60    0.30
  -7  12   2    3.10    0.60
   7  12  -2    2.40    0.50
   7  12  -2    4.00    0.40
   7  12  -2    3.50    0.60
   6 -12  -2   16.10    1.10
   6 -12  -2   14.80    1.10
   6  12  -2   16.50    1.10
  -6  12   2   15.40    1.10
   6  12  -2   14.90    1.30
   6  12  -2   17.60    1.20
   6  12  -2   15.20    0.70
   5 -12  -2    5.70    0.50
   5 -12  -2    4.10    0.60
   5 -12  -2    5.30    0.80
   5  12  -2    4.30    0.70
   5  12  -2    5.80    0.40
   5  12  -2    4.70    0.60
   5  12  -2    5.70    0.50
  -5  12   2    4.50    0.60
   4 -12  -2    0.20    0.30
   4 -12  -2    0.40    0.20
   4 -12  -2    0.60    0.30
   4  12  -2    0.60    0.20
  -4  12   2   -0.10    0.30
   4  12  -2    0.90    0.30
   4  12  -2    1.40    0.40
   4  12  -2    0.40    0.30
   3 -12  -2   16.00    0.80
  -3 -12   2   15.90    0.80
  -3 -12   2   17.20    1.10
   3 -12  -2   13.90    1.00
   3 -12  -2   17.40    1.20
   3  12  -2   16.70    1.00
   3  12  -2   16.00    1.10
  -3  12   2   17.60    1.00
  -3  12   2   16.30    1.20
   3  12  -2   16.70    0.90
   3  12  -2   17.30    1.20
   3  12  -2   15.50    0.70
   2 -12  -2    0.20    0.30
   2 -12  -2    0.20    0.20
  -2 -12   2    0.20    0.30
   2 -12  -2   -0.90    0.70
   2 -12  -2    0.20    0.40
   2 -12  -2    0.20    0.30
   2  12  -2    0.50    0.20
   2  12  -2    0.00    0.20
  -2  12   2    0.20    0.20
   2  12  -2   -0.10    0.30
  -2  12   2    0.40    0.20
  -2  12   2    0.60    0.30
   2  12  -2    0.20    0.30
   1 -12  -2   46.30    3.00
   1 -12  -2   53.59    2.90
  -1 -12   2   46.70    2.00
   1 -12  -2   48.70    1.70
  -1 -12   2   50.39    2.20
  -1 -12   2   49.50    1.70
   1 -12  -2   49.90    2.30
   1  12  -2   45.00    2.60
  -1  12   2   45.60    2.80
  -1  12   2   49.80    1.60
   1  12  -2   48.70    1.50
  -1  12   2   51.79    1.80
   1  12  -2   54.79    2.40
  -1  12   2   45.90    2.60
   0 -12  -2    1.70    0.50
   0 -12   2    2.20    0.50
   0 -12   2    1.90    0.50
   0 -12  -2    2.50    0.50
   0 -12  -2    2.00    0.60
   0  12   2    2.40    0.60
   0  12  -2    1.70    0.50
   0  12   2    2.00    0.40
   0  12  -2    2.50    0.30
   0  12   2    2.00    0.60
   0  12   2    2.00    0.30
   0  12  -2    1.80    0.50
   1 -12   2   10.10    0.90
   1 -12   2   10.00    0.80
  -1 -12  -2   11.00    0.90
   1 -12   2    8.10    0.90
   1 -12   2    9.60    0.60
  -1 -12  -2    8.00    0.90
   1  12   2   10.90    0.70
   1  12   2    9.80    0.90
  -1  12  -2   10.90    0.90
   1  12   2    9.90    0.50
   1  12   2   10.70    0.80
  -1  12  -2   10.50    0.50
  -1  12  -2   10.50    0.80
  -1  12  -2   11.40    1.00
   2 -12   2    0.40    0.30
  -2 -12  -2    0.00    0.30
   2 -12   2    0.40    0.30
   2 -12   2    0.10    0.20
  -2 -12  -2    0.00    0.30
  -2 -12  -2    0.30    0.20
   2 -12   2    0.00    0.10
   2  12   2    0.10    0.10
   2  12   2    0.30    0.20
   2  12   2    0.10    0.20
  -2  12  -2    0.30    0.30
   2  12   2    0.30    0.20
  -2  12  -2    0.50    0.30
  -2  12  -2    0.10    0.10
  -2  12  -2    0.40    0.20
  -3 -12  -2    3.80    0.60
   3 -12   2    2.40    0.50
   3 -12   2    3.10    0.40
  -3 -12  -2    4.20    0.30
   3 -12   2    4.10    0.60
  -3  12  -2    2.40    0.50
  -3  12  -2    3.60    0.60
   3  12   2    3.60    0.70
  -3  12  -2    3.60    0.30
   3  12   2    3.90    0.50
   4 -12   2    0.00    0.20
   4 -12   2    0.10    0.10
   4 -12   2    0.10    0.20
   4  12   2    0.00    0.30
  -4  12  -2    0.30    0.20
  -4  12  -2   -0.20    0.20
   4  12   2    0.00    0.20
  -4  12  -2    0.30    0.20
   5 -12   2    1.20    0.30
   5 -12   2    0.60    0.30
   5 -12   2    1.50    0.40
  -5  12  -2    0.90    0.30
  -5  12  -2    1.40    0.30
   5  12   2    1.40    0.30
   5  12   2    0.20    1.00
  -5  12  -2    1.20    0.20
   5  12   2    0.90    0.50
   6 -12   2    0.50    0.30
   6 -12   2    0.40    0.30
   6 -12   2    0.80    0.20
   6 -12   2    0.40    0.30
  -6  12  -2    0.50    0.30
  -6  12  -2    0.70    0.20
   6  12   2    0.70    0.20
   6  12   2    0.40    0.30
  -6  12  -2    0.90    0.30
   6  12   2    0.40    0.40
   7 -12   2    0.10    0.20
   7 -12   2    0.10    0.20
   7 -12   2    0.20    0.20
   7  12   2    0.10    0.20
  -7  12  -2   -0.20    0.20
   7  12   2    0.10    0.40
   7  12   2   -0.20    0.20
  -7  12  -2   -0.10    0.10
   8 -12   2   10.50    0.70
   8 -12   2   12.40    0.80
   8 -12   2   11.50    0.70
   8  12   2   11.30    0.80
   8  12   2   11.20    0.60
  -8  12  -2   12.30    0.70
  -8  12  -2   11.70    0.40
  -8  12  -2   12.20    0.80
   9 -12   2    8.30    0.50
   9 -12   2    7.70    0.50
  -9  12  -2    9.80    0.60
   9  12   2    6.70    0.50
   9  12   2    8.90    0.80
 -10  12  -2    0.10    0.10
  10 -13  -2    9.80    0.50
  10  13  -2    9.10    0.60
 -10  13   2    8.80    0.50
  10  13  -2    9.30    0.50
   9 -13  -2    3.40    0.40
   9 -13  -2    2.20    0.30
   9  13  -2    2.80    0.30
   9  13  -2    2.50    0.40
   9  13  -2    2.80    0.30
  -9  13   2    3.40    0.40
   9  13  -2    3.10    0.20
   8 -13  -2   20.20    1.00
   8 -13  -2   19.50    1.20
   8 -13  -2   24.10    1.80
   8 -13  -2   20.60    0.70
   8  13  -2   21.30    1.10
  -8  13   2   19.00    1.00
   8  13  -2   16.20    1.30
   8  13  -2   19.20    0.90
   8  13  -2   21.10    0.70
   7 -13  -2    0.80    0.30
   7 -13  -2    0.10    0.30
   7 -13  -2    0.40    0.20
   7 -13  -2    0.50    0.20
   7  13  -2    0.80    0.30
  -7  13   2    0.70    0.30
   7  13  -2    0.50    0.20
   7  13  -2    0.70    0.30
   6 -13  -2    4.10    0.40
   6 -13  -2    2.40    0.50
   6 -13  -2    2.80    0.50
   6  13  -2    3.90    0.60
   6  13  -2    4.20    0.30
  -6  13   2    3.80    0.60
   6  13  -2    4.00    0.40
   6  13  -2    3.70    0.60
   5 -13  -2   -0.10    0.20
   5 -13  -2    0.00    0.10
   5 -13  -2   -0.10    0.20
  -5  13   2    0.10    0.20
   5  13  -2    0.00    0.20
   5  13  -2   -0.10    0.20
   5  13  -2    0.30    0.20
   5  13  -2    0.20    0.10
   4 -13  -2    1.30    0.40
   4 -13  -2    0.90    0.30
   4  13  -2    0.90    0.30
  -4  13   2    0.80    0.30
   4  13  -2    1.50    0.30
   4  13  -2    1.30    0.20
   4  13  -2    0.40    0.40
   3 -13  -2    0.80    0.20
  -3 -13   2    1.00    0.40
   3 -13  -2    0.90    0.40
   3 -13  -2    1.20    0.40
   3  13  -2    0.50    0.30
   3  13  -2    0.80    0.30
  -3  13   2    0.90    0.30
   3  13  -2    0.80    0.30
  -2 -13   2    1.10    0.30
   2 -13  -2    1.20    0.30
   2 -13  -2    1.00    0.30
   2 -13  -2    1.40    0.40
  -2 -13   2    1.20    0.20
   2  13  -2    0.80    0.30
  -2  13   2    0.70    0.30
   2  13  -2    1.20    0.40
   2  13  -2    1.10    0.30
   2  13  -2    1.60    0.20
  -1 -13   2    0.20    0.30
   1 -13  -2    0.30    0.30
  -1 -13   2    0.10    0.10
   1 -13  -2    0.20    0.30
   1 -13  -2    0.20    0.20
   1  13  -2    0.40    0.20
  -1  13   2    0.40    0.20
   1  13  -2    0.20    0.30
  -1  13   2   -0.20    0.20
   1  13  -2    0.10    0.10
   0 -13  -2    0.70    0.30
   0 -13   2    1.20    0.30
   0 -13  -2    0.70    0.30
   0 -13  -2    0.50    0.20
   0 -13   2    0.60    0.30
   0  13   2    0.70    0.20
   0  13  -2    0.40    0.30
   0  13   2    0.90    0.30
   0  13  -2    0.90    0.20
   0  13  -2    0.50    0.30
  -1 -13  -2    5.60    0.80
   1 -13   2    6.30    0.70
   1 -13   2    7.80    0.50
  -1 -13  -2    7.30    0.50
   1 -13   2    7.10    0.80
  -1 -13  -2    6.10    0.80
  -1  13  -2    7.30    0.70
  -1  13  -2    7.20    0.50
   1  13   2    6.70    0.80
  -1  13  -2    6.70    0.80
   1  13   2    7.50    0.60
   2 -13   2    0.20    0.30
   2 -13   2    0.20    0.20
  -2 -13  -2    0.30    0.30
   2 -13   2    0.20    0.30
  -2  13  -2    0.30    0.10
  -2  13  -2    0.40    0.20
   2  13   2    0.40    0.20
   2  13   2   -0.10    0.30
   3 -13   2    0.50    0.20
  -3 -13  -2    0.60    0.20
  -3 -13  -2    0.40    0.30
   3 -13   2    0.60    0.30
   3 -13   2    0.20    0.40
  -3  13  -2    0.40    0.30
   3  13   2    1.30    0.60
  -3  13  -2    0.80    0.30
  -3  13  -2    0.60    0.10
   3  13   2    0.10    0.20
   4 -13   2    0.30    0.20
   4 -13   2    0.10    0.20
   4 -13   2    0.10    0.20
  -4  13  -2   -0.10    0.20
   4  13   2    0.10    0.30
  -4  13  -2    0.20    0.10
  -4  13  -2    0.00    0.20
   4  13   2    0.40    0.20
   5 -13   2    0.40    0.20
   5 -13   2    0.60    0.20
   5 -13   2    0.70    0.30
  -5  13  -2    0.80    0.20
   5  13   2    0.70    0.20
  -5  13  -2    0.60    0.20
   5  13   2    0.50    0.20
  -5  13  -2    0.50    0.30
   6 -13   2    0.30    0.20
   6 -13   2    0.40    0.20
  -6  13  -2    0.80    0.30
  -6  13  -2    0.70    0.10
   6  13   2    0.60    0.20
   6  13   2    0.40    0.30
  -6  13  -2    0.30    0.20
   7 -13   2    1.10    0.30
   7 -13   2    1.60    0.20
   7 -13   2    1.40    0.30
  -7  13  -2    1.40    0.30
   7  13   2    1.30    0.30
  -7  13  -2    1.90    0.40
   7  13   2    1.50    0.40
   8 -13   2    1.40    0.30
   8  13   2    1.70    0.30
  -8  13  -2    1.90    0.30
   8  13   2    1.40    0.40
   9 -13   2    4.30    0.40
   9  13   2    3.10    0.20
  -9  13  -2    3.90    0.30
   9 -14  -2    4.10    0.40
   9  14  -2    3.20    0.20
   9  14  -2    3.40    0.40
  -9  14   2    3.20    0.40
   8 -14  -2    8.70    0.30
   8 -14  -2    8.60    0.60
   8  14  -2    7.80    0.50
   8  14  -2    6.30    0.50
   8  14  -2    6.60    0.60
  -8  14   2    6.70    0.60
   7 -14  -2    7.30    0.40
   7 -14  -2    7.40    0.60
   7 -14  -2    7.10    0.60
  -7  14   2    7.00    0.60
   7  14  -2    5.70    0.40
   7  14  -2    6.90    0.70
   7  14  -2    7.00    0.60
   6 -14  -2    1.50    0.20
   6 -14  -2    0.60    0.30
   6 -14  -2    1.30    0.30
  -6  14   2    1.20    0.40
   6  14  -2    2.00    0.20
   6  14  -2    1.20    0.20
   6  14  -2    1.50    0.40
   6  14  -2    1.10    0.30
   5 -14  -2    2.10    0.40
   5 -14  -2    1.40    0.20
   5 -14  -2    2.00    0.40
   5  14  -2    1.70    0.40
   5  14  -2    1.40    0.30
  -5  14   2    1.30    0.30
   5  14  -2    2.00    0.50
   5  14  -2    1.80    0.20
   4 -14  -2    4.80    0.40
   4 -14  -2    3.30    0.50
   4 -14  -2    3.90    0.60
  -4  14   2    3.40    0.50
   4  14  -2    3.80    0.40
   4  14  -2    4.50    0.30
   4  14  -2    3.50    0.50
   4  14  -2    3.20    0.50
   3 -14  -2    3.50    0.40
  -3 -14   2    2.40    0.40
  -3 -14   2    3.10    0.30
   3 -14  -2    2.90    0.50
   3  14  -2    3.00    0.50
  -3  14   2    2.80    0.50
   3  14  -2    2.50    0.50
   3  14  -2    3.20    0.30
   3  14  -2    3.20    0.30
   2 -14  -2    5.10    0.70
  -2 -14   2    6.70    0.40
   2 -14  -2    6.50    0.70
   2 -14  -2    6.70    0.50
  -2 -14   2    6.00    0.70
  -2  14   2    7.00    0.70
   2  14  -2    7.30    0.80
   2  14  -2    7.70    0.70
   2  14  -2    7.10    0.40
   1 -14  -2   -0.20    0.20
  -1 -14   2    0.40    0.30
  -1 -14   2    0.20    0.20
   1 -14  -2   -0.20    0.20
   1 -14  -2    0.60    0.20
   1  14  -2    0.60    0.30
   1  14  -2    0.10    0.20
  -1  14   2    0.50    0.20
   1  14  -2    0.70    0.20
  -1  14   2    0.40    0.30
   0 -14   2    3.50    0.50
   0 -14  -2    4.00    0.60
   0 -14  -2    4.90    0.70
   0 -14   2    4.60    0.60
   0 -14  -2    4.30    0.40
   0 -14   2    4.90    0.40
   0  14   2    4.60    0.40
   0  14  -2    4.30    0.60
   0  14  -2    4.80    0.30
   0  14   2    4.20    0.60
   0  14  -2    4.40    0.50
   1 -14   2    0.50    0.20
  -1 -14  -2    0.60    0.20
   1 -14   2    0.00    0.20
   1 -14   2    1.10    0.40
  -1 -14  -2    0.60    0.30
   1  14   2    0.60    0.20
  -1  14  -2    0.80    0.30
  -1  14  -2    0.30    0.10
  -1  14  -2    0.10    0.30
   1  14   2    0.20    0.20
   2 -14   2    0.00    0.20
   2 -14   2    0.20    0.10
   2 -14   2   -0.10    0.20
  -2 -14  -2   -0.30    0.30
  -2 -14  -2   -0.10    0.10
  -2  14  -2    0.10    0.20
   2  14   2    0.00    0.20
   2  14   2    0.10    0.20
  -2  14  -2    0.20    0.20
  -2  14  -2    0.00    0.20
   3 -14   2    2.70    0.50
  -3 -14  -2    3.00    0.50
  -3 -14  -2    2.90    0.30
   3 -14   2    3.00    0.50
   3 -14   2    2.70    0.30
   3  14   2    3.10    0.40
  -3  14  -2    1.90    0.40
  -3  14  -2    2.20    0.40
   3  14   2    3.10    0.50
  -3  14  -2    3.00    0.30
   4 -14   2    0.60    0.20
   4 -14   2    0.50    0.20
   4 -14   2    0.50    0.20
   4  14   2    0.40    0.30
  -4  14  -2    0.30    0.20
  -4  14  -2    0.60    0.20
   4  14   2    0.40    0.20
  -4  14  -2    0.80    0.20
   5 -14   2    0.00    0.20
   5 -14   2    0.50    0.20
  -5  14  -2    0.40    0.30
   5  14   2    0.60    0.20
  -5  14  -2    0.00    0.20
   5  14   2    0.40    0.20
   6 -14   2    2.40    0.20
   6 -14   2    1.60    0.30
   6 -14   2    1.90    0.30
   6  14   2    2.20    0.30
  -6  14  -2    1.90    0.30
   6  14   2    1.80    0.40
   7 -14   2   17.70    0.60
   7 -14   2   18.20    0.80
   7  14   2   15.60    0.80
   7  14   2   16.90    0.70
  -7  14  -2   17.60    0.90
   8 -14   2   -0.10    0.10
   8  14   2    0.00    0.10
  -8  14  -2   -0.20    0.10
   8 -15  -2    0.10    0.10
   8  15  -2    0.20    0.10
   7 -15  -2    1.50    0.20
  -7  15   2    0.90    0.20
   7  15  -2    1.30    0.30
   7  15  -2    1.30    0.20
   6 -15  -2    7.50    0.40
   6 -15  -2    7.50    0.60
   6 -15  -2    6.50    0.60
   6  15  -2    7.00    0.60
  -6  15   2    7.20    0.60
   6  15  -2    7.70    0.50
   5 -15  -2    1.70    0.30
   5 -15  -2    1.90    0.20
   5 -15  -2    1.10    0.30
   5  15  -2    1.20    0.30
   5  15  -2    1.90    0.20
   5  15  -2    1.40    0.30
   5  15  -2    1.80    0.40
  -5  15   2    1.50    0.30
   4 -15  -2    0.00    0.20
   4 -15  -2    0.10    0.20
   4 -15  -2    0.30    0.20
   4  15  -2    0.10    0.20
  -4  15   2    0.20    0.20
   4  15  -2    0.40    0.30
   4  15  -2    0.50    0.20
   4  15  -2    0.40    0.20
   3 -15  -2    2.80    0.30
   3 -15  -2    2.00    0.40
   3  15  -2    2.80    0.40
   3  15  -2    2.60    0.30
  -3  15   2    2.30    0.40
   3  15  -2    2.20    0.40
   2 -15  -2    0.10    0.20
  -2 -15   2   -0.10    0.10
   2 -15  -2    0.20    0.10
   2  15  -2   -0.20    0.20
   2  15  -2   -0.30    0.20
   2  15  -2    0.40    0.10
  -2  15   2   -0.10    0.20
   1 -15  -2   -0.10    0.20
  -1 -15   2    0.70    0.30
  -1 -15   2    0.40    0.20
   1 -15  -2    0.20    0.20
   1 -15  -2    0.40    0.20
   1  15  -2    0.30    0.20
   1  15  -2    0.20    0.10
  -1  15   2    0.60    0.20
   1  15  -2   -0.10    0.30
   0 -15  -2    2.80    0.40
   0 -15  -2    3.30    0.50
   0 -15   2    3.40    0.30
   0 -15   2    3.40    0.50
   0  15  -2    2.80    0.40
   0  15   2    3.30    0.50
   0  15  -2    3.40    0.50
   0  15   2    2.30    0.30
  -1 -15  -2   29.60    1.00
   1 -15   2   30.30    1.10
   1 -15   2   31.80    1.50
  -1 -15  -2   29.50    1.40
   1 -15   2   30.40    1.30
  -1  15  -2   30.10    1.50
   1  15   2   32.20    1.50
   1  15   2   27.20    1.10
  -1  15  -2   30.00    1.20
   2 -15   2    6.40    0.60
  -2 -15  -2    6.50    0.40
   2 -15   2    6.50    0.60
   2 -15   2    7.10    0.60
  -2 -15  -2    6.00    0.60
  -2  15  -2    5.70    0.60
  -2  15  -2    6.90    0.60
   2  15   2    5.90    0.40
   3 -15   2    2.40    0.30
   3 -15   2    2.50    0.30
   3 -15   2    1.90    0.40
  -3  15  -2    2.20    0.40
  -3  15  -2    2.20    0.50
   3  15   2    2.00    0.40
   3  15   2    2.10    0.30
   4 -15   2    0.90    0.20
   4 -15   2    0.80    0.20
   4 -15   2    0.70    0.30
  -4  15  -2    0.70    0.20
   4  15   2    1.00    0.20
   4  15   2    0.70    0.20
   5 -15   2    2.30    0.30
   5 -15   2    2.80    0.30
   5 -15   2    2.00    0.30
   5  15   2    2.30    0.50
  -5  15  -2    1.50    0.30
   6 -15   2   11.10    0.40
   6 -15   2   10.20    0.50
   6  15   2    9.90    0.60
   6  15   2    9.70    0.50
  -6  15  -2    9.70    0.60
   6 -16  -2    2.60    0.30
   6 -16  -2    3.30    0.20
   6  16  -2    2.90    0.30
   5 -16  -2    0.00    0.10
   5 -16  -2   -0.10    0.10
   5 -16  -2   -0.10    0.20
  -5  16   2   -0.30    0.10
   5  16  -2    0.20    0.20
   4 -16  -2    0.10    0.10
   4 -16  -2   -0.30    0.20
   4 -16  -2    0.00    0.20
   4  16  -2    0.10    0.20
  -4  16   2   -0.20    0.20
   3 -16  -2   21.60    1.10
   3 -16  -2   21.10    0.70
   3 -16  -2   20.30    0.90
  -3  16   2   19.90    1.00
   3  16  -2   18.40    1.00
   2 -16  -2    0.20    0.20
   2 -16  -2    0.40    0.20
  -2 -16   2    0.50    0.10
   2 -16  -2    0.40    0.10
  -2  16   2    0.00    0.20
   2  16  -2    0.30    0.20
   1 -16  -2   25.00    0.90
  -1 -16   2   25.70    1.00
   1 -16  -2   26.00    1.20
   1  16  -2   25.60    1.20
  -1  16   2   24.30    1.20
   0 -16   2    7.30    0.40
   0 -16  -2    7.20    0.60
   0 -16  -2    7.80    0.40
   0 -16   2    7.70    0.60
   0  16   2    6.90    0.60
   0  16  -2    7.10    0.60
  -1 -16  -2    2.20    0.20
   1 -16   2    2.30    0.20
  -1 -16  -2    2.40    0.40
   1 -16   2    2.40    0.40
   1  16   2    2.30    0.40
  -1  16  -2    1.70    0.30
   2 -16   2    1.20    0.20
   2 -16   2    1.40    0.30
   2 -16   2    1.40    0.30
   2  16   2    0.90    0.20
  -2  16  -2    0.60    0.20
   2  16   2    1.30    0.20
   3 -16   2    0.80    0.20
   3 -16   2    0.70    0.20
   3 -16   2    0.80    0.20
   3  16   2    1.00    0.20
  -3  16  -2    0.80    0.20
   3  16   2    0.90    0.20
   4  16   2    0.30    0.10
   4  16   2    0.00    0.20
  -4  16  -2    0.00    0.10
  -5  16  -2    0.00    0.20
   4  17  -2    0.40    0.20
   3 -17  -2    0.00    0.10
   3  17  -2    0.00    0.10
   2 -17  -2    7.20    0.40
   2  17  -2    6.10    0.40
   1 -17  -2    1.10    0.10
  -1  17   2    0.70    0.20
   1  17  -2    1.20    0.20
   0  17  -2    0.70    0.20
   0  17   2    1.10    0.20
  -1  17  -2    1.90    0.20
  -2  17  -2    0.20    0.20
  15   0  -3    0.00    0.20
  15   0  -3    0.40    0.30
  15   0  -3    0.00    0.10
  15   0  -3    0.00    0.20
  14   0  -3    0.00    0.10
  14   0  -3   -0.10    0.20
  14   0  -3   -0.10    0.20
  14   0  -3   -0.30    0.20
  13   0  -3    0.20    0.20
  13   0  -3    0.10    0.20
  13   0  -3   -0.20    0.20
  13   0  -3    0.20    0.10
  12   0  -3   -0.10    0.30
  12   0  -3    0.10    0.40
  12   0  -3    0.10    0.20
  12   0  -3    0.10    0.10
  12   0  -3   -0.10    0.30
  10   0  -3   -0.40    0.20
  10   0  -3    0.00    0.20
  10   0  -3    0.30    0.30
  10   0  -3    0.00    0.10
 -10   0   3    0.10    0.20
  10   0  -3   -0.80    0.40
  10   0  -3   -0.20    0.30
  10   0  -3   -0.50    0.30
 -10   0   3    0.10    0.20
  -9   0   3    0.20    0.10
  -9   0   3   -0.10    0.10
   9   0  -3    0.00    0.10
  -8   0   3    0.10    0.10
   8   0  -3    0.00    0.20
  -8   0   3    0.10    0.10
   8   0  -3    0.00    0.10
   7   0  -3    0.10    0.10
  -7   0   3   -0.10    0.10
  -7   0   3   -0.10    0.10
   7   0  -3    0.10    0.20
   6   0  -3    0.00    0.10
  -6   0   3    0.00    0.10
  -5   0   3    0.00    0.10
  -5   0   3    0.10    0.10
  -5   0   3    0.00    0.10
   5   0  -3    0.00    0.10
   5   0  -3    0.00    0.10
  -4   0   3    0.00    0.10
  -4   0   3    0.10    0.10
   4   0  -3    0.00    0.10
  -4   0   3    0.00    0.10
  -3   0   3    0.00    0.10
  -3   0   3    0.00    0.10
   3   0  -3    0.10    0.10
  -3   0   3    0.10    0.10
   3   0  -3    0.10    0.10
   2   0  -3    0.10    0.10
  -2   0   3    0.00    0.10
  -2   0   3    0.00    0.10
   2   0  -3   -0.10    0.10
  -2   0   3    0.00    0.10
  -1   0   3    0.00    0.10
  -1   0   3    0.00    0.10
   1   0  -3    0.10    0.10
  -1   0   3    0.00    0.10
   1   0  -3    0.00    0.10
   0   0  -3    0.00    0.10
   0   0   3    0.00    0.10
   0   0  -3    0.00    0.10
   0   0   3    0.10    0.10
   0   0   3    0.00    0.10
   0   0   3    0.00    0.10
   1   0   3    0.00    0.10
   1   0   3    0.20    0.10
   1   0   3    0.00    0.10
   1   0   3   -0.10    0.10
   1   0   3    0.00    0.10
   2   0   3    0.00    0.10
  -2   0  -3   -0.10    0.10
   2   0   3    0.00    0.10
   2   0   3    0.00    0.10
   2   0   3    0.00    0.10
   3   0   3    0.10    0.10
   3   0   3    0.00    0.10
   3   0   3    0.00    0.10
   3   0   3    0.00    0.10
  -3   0  -3    0.10    0.10
   4   0   3    0.00    0.10
   4   0   3    0.00    0.10
  -4   0  -3    0.00    0.10
   4   0   3    0.00    0.10
   4   0   3   -0.10    0.10
   5   0   3    0.00    0.10
   5   0   3    0.00    0.10
  -5   0  -3    0.10    0.10
   5   0   3    0.10    0.10
   5   0   3    0.00    0.10
   6   0   3   -0.30    0.20
   6   0   3    0.00    0.10
  -6   0  -3    0.10    0.10
  -6   0  -3    0.00    0.10
   7   0   3    0.00    0.10
  -7   0  -3    0.00    0.10
   7   0   3    0.00    0.10
   7   0   3    0.10    0.30
  -7   0  -3    0.20    0.20
   8   0   3   -0.20    0.20
   8   0   3    0.10    0.10
   8   0   3   -0.40    0.30
   8   0   3   -0.10    0.10
  -8   0  -3    0.10    0.20
   8   0   3    0.50    0.30
  -8   0  -3    0.20    0.20
   8   0   3   -0.50    0.30
   9   0   3    0.30    0.30
   9   0   3    0.00    0.10
   9   0   3   -0.30    0.30
  -9   0  -3   -0.30    0.20
   9   0   3   -0.10    0.10
   9   0   3    0.00    0.30
  -9   0  -3   -0.60    0.20
   9   0   3    0.10    0.30
  10   0   3    0.00    0.20
  10   0   3    0.00    0.20
  10   0   3    0.00    0.30
  10   0   3    0.00    0.30
  10   0   3    0.10    0.10
  11   0   3   -0.30    0.20
  11   0   3   -0.20    0.20
  11   0   3   -0.10    0.10
  11   0   3   -0.10    0.20
  11   0   3    0.00    0.20
  12   0   3    0.00    0.20
  12   0   3   -0.20    0.20
  12   0   3   -0.10    0.20
  13   0   3    0.00    0.10
  13   0   3    0.00    0.20
  13   0   3    0.10    0.10
  13   0   3   -0.10    0.20
  15  -1  -3   -0.10    0.20
  15  -1  -3    0.00    0.20
  15  -1  -3   -0.20    0.10
  15  -1  -3    0.00    0.10
  15   1  -3    0.20    0.10
  15   1  -3    0.00    0.10
  15   1  -3    0.00    0.20
  15   1  -3   -0.20    0.20
  14  -1  -3    0.20    0.10
  14  -1  -3    0.20    0.20
  14  -1  -3    0.60    0.20
  14   1  -3    0.40    0.30
  14   1  -3    0.30    0.20
  14   1  -3    0.20    0.20
  14   1  -3    0.20    0.20
  13  -1  -3    1.40    0.50
  13  -1  -3    1.50    0.20
  13  -1  -3    1.60    0.40
  13  -1  -3    1.20    0.30
  13  -1  -3    1.40    0.40
  13   1  -3    1.90    0.30
  13   1  -3    1.30    0.30
  13   1  -3    2.00    0.50
  13   1  -3    1.60    0.40
  12  -1  -3   17.20    1.20
  12  -1  -3   20.40    1.40
 -12  -1   3   16.70    0.90
  12  -1  -3   15.40    1.20
  12  -1  -3   19.00    1.20
  12  -1  -3   16.50    0.80
  12   1  -3   16.40    1.30
  12   1  -3   16.40    1.20
  12   1  -3   16.70    0.80
  12   1  -3   16.30    1.10
  11  -1  -3    1.30    1.00
 -11  -1   3    2.00    0.40
  11  -1  -3    1.60    0.30
  11  -1  -3    1.70    0.50
 -11  -1   3    2.60    0.40
  11  -1  -3    1.60    0.50
  11  -1  -3    1.40    0.50
  11  -1  -3    1.70    0.40
 -11   1   3    1.70    0.40
  11   1  -3    1.80    0.30
  11   1  -3    0.80    0.40
  11   1  -3    1.50    0.50
  11   1  -3    3.10    1.20
  11   1  -3    1.60    0.40
  11   1  -3    2.20    0.50
 -10  -1   3    0.80    0.20
  10  -1  -3    0.80    0.20
  10  -1  -3    0.60    0.40
 -10  -1   3    1.00    0.30
  10  -1  -3    0.90    0.40
  10  -1  -3    0.60    0.20
  10  -1  -3    0.70    0.30
 -10   1   3    0.90    0.30
  10   1  -3    0.80    0.40
 -10   1   3    0.80    0.30
  10   1  -3    0.70    0.20
  10   1  -3    1.00    0.30
  10   1  -3    0.70    0.40
  10   1  -3    0.70    0.40
  10   1  -3    0.10    0.30
 -10   1   3    0.70    0.20
  10   1  -3    0.60    0.20
   9  -1  -3   10.80    1.10
   9  -1  -3   10.50    0.60
  -9  -1   3   10.30    0.70
  -9  -1   3   10.60    0.70
   9   1  -3   10.10    0.60
  -9   1   3    9.80    0.70
  -9   1   3   10.00    0.70
  -8  -1   3    4.10    0.40
  -8  -1   3    3.90    0.40
   8  -1  -3    3.90    0.30
   8  -1  -3    3.10    0.50
  -8   1   3    3.80    0.40
  -8   1   3    4.00    0.40
   8   1  -3    4.00    0.30
   8   1  -3    3.50    0.60
   7  -1  -3   43.20    1.90
  -7  -1   3   41.40    1.40
  -7  -1   3   40.10    1.40
   7  -1  -3   40.50    1.30
  -7   1   3   39.10    1.40
  -7   1   3   39.50    1.40
   7   1  -3   41.50    1.90
   7   1  -3   40.70    1.30
  -6  -1   3   42.40    1.40
   6  -1  -3   39.70    1.80
  -6  -1   3   40.20    1.10
   6   1  -3   43.60    1.30
  -6   1   3   41.50    1.40
  -6   1   3   41.60    1.40
   6   1  -3   43.60    1.80
   5  -1  -3    4.20    0.50
   5  -1  -3    4.30    0.30
  -5  -1   3    4.20    0.30
  -5  -1   3    4.00    0.30
   5   1  -3    4.50    0.30
  -5   1   3    3.90    0.20
  -5   1   3    4.30    0.30
  -5   1   3    4.50    0.30
  -4  -1   3   32.30    0.90
  -4  -1   3   32.30    1.00
  -4  -1   3   31.20    1.00
   4  -1  -3   32.10    1.00
   4  -1  -3   30.30    1.30
  -4   1   3   31.30    0.90
   4   1  -3   31.60    1.30
  -4   1   3   33.00    1.00
   4   1  -3   32.80    1.00
  -4   1   3   31.70    1.00
   3  -1  -3    1.00    0.20
  -3  -1   3    1.40    0.10
   3  -1  -3    1.50    0.10
  -3  -1   3    1.50    0.20
  -3  -1   3    1.40    0.10
  -3   1   3    1.40    0.20
   3   1  -3    1.60    0.10
   3   1  -3    1.30    0.20
   3   1  -3    1.50    0.10
  -3   1   3    1.40    0.10
  -3   1   3    1.50    0.20
  -2  -1   3    5.50    0.30
  -2  -1   3    5.30    0.20
   2  -1  -3    5.70    0.20
   2  -1  -3    5.20    0.40
  -2  -1   3    5.70    0.30
  -2   1   3    5.40    0.30
   2   1  -3    5.90    0.40
  -2   1   3    5.60    0.30
   2   1  -3    5.60    0.20
  -2   1   3    5.70    0.20
   1  -1  -3  187.78    4.60
  -1  -1   3  181.88    4.70
   1  -1  -3  186.28    4.80
  -1  -1   3  185.78    4.60
  -1   1   3  191.78    4.60
   1   1  -3  188.38    4.60
  -1   1   3  188.58    4.60
   1   1  -3  180.38    4.70
  -1   1   3  190.88    4.60
   0  -1  -3   86.49    2.20
   0  -1  -3   86.49    2.40
   0  -1   3   82.39    2.20
   0  -1   3   84.79    2.20
   0  -1   3   83.39    2.20
   0   1  -3   87.09    2.20
   0   1   3   83.49    2.20
   0   1   3   86.49    2.10
   0   1  -3   84.29    2.20
   0   1   3   83.29    2.20
   1  -1   3  123.99    3.10
   1  -1   3  118.29    3.10
   1  -1   3  119.59    3.10
   1   1   3  125.69    3.10
   1   1   3  120.99    3.30
   1   1   3  121.89    3.10
   1   1   3  117.89    3.10
   1   1   3  123.89    3.10
  -1   1  -3  122.49    3.00
  -1   1  -3  121.19    3.00
   2  -1   3    6.60    0.30
   2  -1   3    7.20    0.30
   2  -1   3    7.50    0.40
   2  -1   3    6.20    0.30
   2   1   3    6.20    0.40
   2   1   3    6.30    0.30
  -2   1  -3    6.40    0.30
   2   1   3    6.60    0.30
   2   1   3    6.10    0.30
   2   1   3    6.30    0.30
   3  -1   3    0.30    0.10
   3  -1   3    0.30    0.10
   3  -1   3    0.20    0.10
   3   1   3    0.30    0.10
   3   1   3    0.60    0.10
  -3   1  -3    0.30    0.10
   3   1   3    0.10    0.10
   3   1   3    0.30    0.10
   3   1   3    0.20    0.10
  -4  -1  -3    8.30    0.50
   4  -1   3    9.20    0.50
   4  -1   3    9.30    0.60
   4  -1   3    8.60    0.40
   4  -1   3    9.60    0.50
   4   1   3    9.50    0.40
  -4   1  -3    9.80    0.50
   4   1   3    9.60    0.50
   5  -1   3   68.29    1.90
   5  -1   3   71.79    2.30
   5  -1   3   69.79    2.10
  -5  -1  -3   71.39    2.20
   5  -1   3   69.79    2.10
  -5  -1  -3   71.29    2.10
   5   1   3   70.89    2.10
  -5   1  -3   71.09    2.10
   5   1   3   69.19    2.10
   5   1   3   67.99    2.40
   5   1   3   67.79    1.90
  -6  -1  -3    5.70    0.80
   6  -1   3    6.60    0.60
   6  -1   3    7.90    0.50
  -6  -1  -3    7.50    0.50
   6   1   3    6.80    0.70
  -6   1  -3    8.20    0.60
  -6   1  -3    7.50    0.50
   6   1   3    7.20    0.50
  -7  -1  -3    0.70    0.20
   7  -1   3    0.90    0.20
   7  -1   3    0.60    0.20
  -7  -1  -3    0.80    0.30
   7   1   3    0.50    0.20
  -7   1  -3    0.50    0.20
   7   1   3    0.60    0.30
  -7   1  -3    0.50    0.20
   7   1   3    0.70    0.20
   8  -1   3    7.80    0.90
   8  -1   3    5.40    0.80
   8  -1   3    5.20    0.70
   8  -1   3    7.50    0.60
   8  -1   3    6.60    0.50
   8  -1   3    7.10    0.70
  -8  -1  -3    7.20    0.60
  -8  -1  -3    7.20    0.60
   8   1   3    6.70    0.60
   8   1   3    5.00    0.70
   8   1   3    6.80    0.80
  -8   1  -3    6.30    0.60
   8   1   3    8.40    0.90
  -8   1  -3    6.60    0.60
   8   1   3    6.60    0.50
   9  -1   3   -0.30    0.40
   9  -1   3    0.20    0.20
   9  -1   3    0.30    0.20
   9  -1   3    0.00    0.50
  -9  -1  -3    0.20    0.20
   9  -1   3   -0.50    0.30
  -9  -1  -3    0.10    0.20
   9   1   3    0.10    0.10
   9   1   3   -0.30    0.30
  -9   1  -3    0.00    0.20
  -9   1  -3    0.50    0.20
   9   1   3    0.50    0.50
   9   1   3   -0.50    0.20
  10  -1   3    0.90    0.30
  10  -1   3    0.80    0.30
  10  -1   3    0.30    0.40
  10  -1   3    0.70    0.20
  10  -1   3    0.60    0.30
  10   1   3    0.60    0.30
  10   1   3    0.90    0.30
  10   1   3    0.90    0.30
  10   1   3    0.70    0.20
  10   1   3    0.90    0.30
  11  -1   3    7.40    0.50
  11  -1   3    8.30    0.80
  11  -1   3    7.60    0.70
  11  -1   3    7.10    0.80
  11  -1   3    7.00    0.70
  11   1   3    8.20    0.70
  11   1   3    7.80    0.50
  11   1   3    7.00    0.80
  11   1   3    7.60    0.80
  12  -1   3   -0.30    0.20
  12  -1   3    0.00    0.20
  12  -1   3   -0.10    0.20
  12  -1   3    0.10    0.20
  12  -1   3   -0.10    0.20
  12   1   3   -0.10    0.30
  12   1   3    0.20    0.20
  12   1   3    0.10    0.20
  12   1   3   -0.10    0.10
  13  -1   3    6.20    0.40
  13  -1   3    7.60    0.60
  13  -1   3    8.00    0.60
  13   1   3    8.40    0.60
  13   1   3    6.60    0.50
  15  -2  -3    0.40    0.10
  15  -2  -3    0.80    0.40
  15  -2  -3    0.60    0.20
  15  -2  -3    0.60    0.20
  15   2  -3    0.60    0.10
  15   2  -3    0.60    0.20
  15   2  -3    0.50    0.20
  14  -2  -3    0.30    0.30
  14  -2  -3    0.50    0.20
  14  -2  -3    0.60    0.20
  14  -2  -3    0.40    0.30
  14  -2  -3    0.70    0.10
  14   2  -3    0.40    0.30
  14   2  -3    0.30    0.20
  14   2  -3    0.20    0.20
  14   2  -3    0.40    0.20
  13  -2  -3    2.50    0.50
  13  -2  -3    2.00    0.50
 -13  -2   3    3.80    0.40
  13  -2  -3    3.70    0.50
  13  -2  -3    3.30    0.30
  13  -2  -3    2.70    0.50
  13   2  -3    2.80    0.50
  13   2  -3    3.30    0.50
  13   2  -3    3.20    0.30
  13   2  -3    3.50    0.60
  12  -2  -3   17.30    1.20
 -12  -2   3   17.70    0.90
  12  -2  -3   17.00    0.80
  12  -2  -3   16.20    1.10
  12  -2  -3   18.80    1.20
  12  -2  -3   18.00    1.40
  12   2  -3   16.30    0.80
  12   2  -3   16.50    1.20
  12   2  -3   17.40    1.20
  12   2  -3   20.30    1.40
  11  -2  -3    2.10    0.30
  11  -2  -3    1.00    1.90
 -11  -2   3    2.30    0.40
  11  -2  -3    2.30    0.40
  11  -2  -3    2.90    0.80
  11  -2  -3    1.90    0.60
  11  -2  -3    2.00    0.50
 -11  -2   3    2.30    0.40
 -11   2   3    1.60    0.30
  11   2  -3    2.70    0.40
  11   2  -3    2.00    0.50
  11   2  -3    2.30    0.30
 -11   2   3    2.80    0.40
  11   2  -3    1.80    0.60
  11   2  -3    3.10    1.00
  11   2  -3    2.90    0.60
  11   2  -3    2.80    0.40
 -10  -2   3    0.90    0.30
  10  -2  -3    0.70    0.20
  10  -2  -3    1.10    0.30
  10  -2  -3    0.40    0.30
  10  -2  -3    1.40    0.50
  10  -2  -3    0.60    0.40
 -10  -2   3    1.10    0.30
 -10   2   3    1.40    0.30
  10   2  -3    0.90    0.30
  10   2  -3    0.30    0.30
 -10   2   3    1.00    0.30
  10   2  -3    0.90    0.40
  10   2  -3    0.80    0.30
  10   2  -3    0.70    0.20
  10   2  -3    0.80    0.40
  10   2  -3    0.40    0.30
  -9  -2   3   16.20    0.90
  -9  -2   3   17.90    0.90
   9  -2  -3   15.60    1.30
   9  -2  -3   17.10    0.90
   9   2  -3   18.00    1.40
   9   2  -3   15.00    0.70
   9   2  -3   17.70    0.80
  -9   2   3   17.50    0.90
  -9   2   3   17.00    0.90
   8  -2  -3  111.39    3.20
   8  -2  -3  112.79    3.90
  -8  -2   3  111.09    3.20
  -8  -2   3  109.59    3.20
   8   2  -3  108.29    3.10
  -8   2   3  110.59    3.20
  -8   2   3  109.99    3.20
   8   2  -3  111.79    4.00
  -7  -2   3    0.30    0.10
   7  -2  -3    0.30    0.20
   7  -2  -3    0.40    0.10
  -7  -2   3    0.20    0.10
  -7   2   3    0.30    0.10
   7   2  -3    0.20    0.10
   7   2  -3    0.30    0.20
  -7   2   3    0.30    0.10
  -6  -2   3  127.09    3.40
   6  -2  -3  130.89    4.00
  -6  -2   3  127.99    3.40
  -6  -2   3  128.49    3.20
   6  -2  -3  124.49    3.40
   6   2  -3  122.39    4.00
   6   2  -3  127.79    3.30
  -6   2   3  123.49    3.40
  -6   2   3  124.29    3.40
   5  -2  -3  109.79    2.80
   5  -2  -3  102.99    2.60
   5  -2  -3  107.29    3.30
  -5  -2   3  104.19    2.90
  -5  -2   3  100.59    2.80
  -5   2   3  110.19    2.90
   5   2  -3  107.19    2.80
   5   2  -3  107.59    2.90
   5   2  -3  104.09    3.30
  -5   2   3  107.59    2.90
  -4  -2   3    4.30    0.30
   4  -2  -3    4.50    0.50
  -4  -2   3    4.50    0.30
   4  -2  -3    4.70    0.30
  -4   2   3    5.00    0.30
   4   2  -3    4.60    0.30
   4   2  -3    5.20    0.50
   4   2  -3    4.40    0.30
  -4   2   3    5.00    0.30
   3  -2  -3    2.80    0.40
  -3  -2   3    2.50    0.20
  -3  -2   3    2.40    0.20
   3  -2  -3    2.50    0.20
   3   2  -3    2.70    0.30
  -3   2   3    2.40    0.20
  -3   2   3    2.70    0.20
   3   2  -3    2.80    0.20
  -3   2   3    2.70    0.20
   3   2  -3    2.50    0.20
   2  -2  -3   42.00    1.50
  -2  -2   3   46.50    1.30
   2  -2  -3   47.20    1.20
  -2  -2   3   47.20    1.30
   2   2  -3   46.40    1.20
  -2   2   3   44.60    1.30
   2   2  -3   46.30    1.20
  -2   2   3   47.20    1.30
  -2   2   3   44.80    1.30
   2   2  -3   44.90    1.40
   1  -2  -3    3.90    0.30
  -1  -2   3    4.40    0.20
  -1  -2   3    4.30    0.30
   1  -2  -3    4.70    0.20
   1   2  -3    4.40    0.20
  -1   2   3    4.50    0.20
   1   2  -3    4.60    0.30
  -1   2   3    4.30    0.20
   1   2  -3    4.30    0.20
  -1   2   3    4.30    0.20
   0  -2  -3  630.44   15.60
   0  -2   3  610.24   19.10
   0  -2  -3  650.53   44.20
   0  -2  -3  593.34   42.10
   0  -2  -3  614.84   17.00
   0  -2  -3  632.64   17.00
   0  -2   3  629.94   16.20
   0  -2   3  595.64   56.49
   0  -2   3  619.94   19.20
   0  -2   3  726.63   75.39
   0   2   3  690.63   49.20
   0   2   3  646.24   42.30
   0   2  -3  670.73   64.59
   0   2   3  628.74   17.10
   0   2   3  639.34   17.10
   0   2  -3  646.34   19.20
   0   2  -3  651.43   59.29
   0   2  -3  626.94   16.10
   0   2  -3  631.44   19.10
   0   2   3  641.04   15.60
   1  -2   3  398.16    9.50
   1  -2   3  385.46    9.50
   1  -2   3  387.76    9.50
  -1   2  -3  391.76    9.40
   1   2   3  381.76    9.80
   1   2   3  387.86    9.50
   1   2   3  390.56    9.50
   1   2   3  380.66    9.50
   2  -2   3    0.50    0.10
   2  -2   3    0.30    0.10
   2  -2   3    0.50    0.10
   2   2   3    0.30    0.10
   2   2   3    0.20    0.10
   2   2   3    0.30    0.10
   2   2   3    0.50    0.10
  -2   2  -3    0.50    0.10
   2   2   3    0.20    0.10
   3  -2   3    0.70    0.10
   3   2   3    0.50    0.10
   3   2   3    0.30    0.10
   3   2   3    0.40    0.10
   3   2   3    0.40    0.10
  -3   2  -3    0.40    0.10
   4  -2   3   14.10    0.60
   4  -2   3   14.20    0.50
   4  -2   3   15.70    0.70
   4   2   3   15.10    0.90
   4   2   3   14.90    0.60
   4   2   3   15.10    0.60
  -4   2  -3   14.20    0.60
  -5  -2  -3   16.30    0.80
   5  -2   3   16.60    0.70
   5  -2   3   14.70    0.80
  -5  -2  -3   17.80    0.80
  -5  -2  -3   16.30    0.60
   5  -2   3   15.20    0.60
   5  -2   3   15.50    0.80
   5   2   3   16.40    0.80
   5   2   3   16.20    0.70
  -5   2  -3   16.50    0.70
   5   2   3   15.90    1.00
   6  -2   3   41.50    1.50
  -6  -2  -3   40.10    1.50
  -6  -2  -3   39.70    1.50
   6   2   3   40.90    1.40
   6   2   3   40.30    1.90
  -6   2  -3   41.80    1.60
   7  -2   3    3.60    0.50
  -7  -2  -3    4.50    0.40
   7  -2   3    4.00    0.40
   7  -2   3    3.00    0.50
   7  -2   3    3.90    0.40
  -7  -2  -3    4.90    0.50
  -7   2  -3    4.30    0.40
   7   2   3    3.90    0.30
  -7   2  -3    4.10    0.40
   7   2   3    3.60    0.60
   7   2   3    4.10    0.40
  -8  -2  -3    1.20    0.30
  -8  -2  -3    1.40    0.30
   8  -2   3    0.90    0.20
   8  -2   3    1.00    0.40
   8  -2   3    1.70    0.50
   8  -2   3    1.00    0.40
   8  -2   3    1.10    0.30
   8  -2   3    0.80    0.30
   8   2   3    0.70    0.20
   8   2   3    0.20    0.20
   8   2   3    0.20    0.30
   8   2   3    1.10    0.60
  -8   2  -3    0.80    0.20
   8   2   3    0.80    0.30
  -8   2  -3    0.60    0.20
   8   2   3    0.70    0.40
   9  -2   3    6.00    0.90
  -9  -2  -3    7.20    0.70
   9  -2   3    8.00    1.10
   9  -2   3    6.80    0.50
   9  -2   3    6.20    1.30
   9  -2   3    6.70    0.80
   9  -2   3    6.70    0.60
   9   2   3    6.60    0.50
   9   2   3    7.00    0.90
   9   2   3    6.00    1.30
   9   2   3    6.60    0.90
  -9   2  -3    5.20    0.70
  -9   2  -3    7.40    0.70
  10  -2   3    1.20    0.40
  10  -2   3    0.40    0.30
  10  -2   3    0.60    0.30
  10  -2   3    0.60    0.40
  10  -2   3    0.80    0.20
  10   2   3    0.50    0.30
  10   2   3    0.60    0.40
  10   2   3    0.90    0.20
  10   2   3    0.60    0.30
  11  -2   3    2.40    0.50
  11  -2   3    3.00    0.50
  11  -2   3    2.70    0.50
  11  -2   3    2.40    0.50
  11  -2   3    3.00    0.30
  11   2   3    3.10    0.60
  11   2   3    2.20    0.50
  11   2   3    3.10    0.50
  11   2   3    2.40    0.30
  12  -2   3   10.70    0.80
  12  -2   3   12.30    0.90
  12  -2   3    7.70    1.10
  12  -2   3   10.30    0.70
  12   2   3   10.10    0.90
  12   2   3   11.00    0.50
  12   2   3   10.30    0.70
  12   2   3    9.00    1.00
  13  -2   3    5.10    0.50
  13  -2   3    5.30    0.50
  13  -2   3    5.70    0.40
  13  -2   3    5.10    0.40
  13   2   3    3.20    0.60
  13   2   3    4.90    0.30
  13   2   3    3.70    0.40
  15  -3  -3    2.20    0.30
  15  -3  -3    2.40    0.30
  15   3  -3    2.60    0.20
  15   3  -3    1.80    0.30
  15   3  -3    1.50    0.30
  14  -3  -3   -0.10    0.20
  14  -3  -3    0.10    0.20
  14  -3  -3    0.10    0.20
  14  -3  -3    0.20    0.20
  14  -3  -3    0.40    0.10
  14   3  -3    0.30    0.30
  14   3  -3    0.00    0.20
  14   3  -3    0.10    0.10
  13  -3  -3    8.00    0.70
  13  -3  -3    7.80    0.80
  13  -3  -3    7.40    0.40
  13  -3  -3    8.40    0.80
 -13  -3   3    8.00    0.60
  13  -3  -3    8.20    0.70
  13   3  -3    6.70    0.70
  13   3  -3    7.80    0.80
  13   3  -3    7.90    0.50
  13   3  -3    8.50    0.80
  12  -3  -3   10.30    0.60
 -12  -3   3    9.50    0.70
  12  -3  -3   10.00    0.90
  12  -3  -3   10.20    0.90
  12  -3  -3    9.50    0.90
  12  -3  -3   11.30    1.10
  12   3  -3   10.30    1.00
  12   3  -3   10.20    0.90
  12   3  -3   10.70    0.60
  12   3  -3   11.70    0.90
  11  -3  -3    1.70    0.50
  11  -3  -3    1.00    0.30
 -11  -3   3    0.60    0.30
  11  -3  -3    2.20    0.40
  11  -3  -3    1.10    0.40
 -11  -3   3    1.00    0.30
  11  -3  -3    1.70    1.00
  11  -3  -3    1.00    0.40
  11   3  -3    1.40    0.30
  11   3  -3    0.70    0.40
  11   3  -3    1.60    0.40
  11   3  -3    1.60    0.40
  11   3  -3    1.10    0.90
  11   3  -3    1.40    0.30
 -11   3   3    0.70    0.30
 -11   3   3    1.30    0.30
  11   3  -3    1.00    0.30
  10  -3  -3   11.80    0.70
  10  -3  -3   11.90    1.00
  10  -3  -3   11.30    1.00
 -10  -3   3   12.00    0.80
  10  -3  -3   11.50    1.50
  10  -3  -3   13.50    1.20
  10  -3  -3    9.30    1.00
  10  -3  -3   11.00    0.60
 -10  -3   3   13.00    0.80
  10   3  -3   11.30    0.90
  10   3  -3   11.60    0.60
  10   3  -3   12.90    0.80
 -10   3   3   12.40    0.80
  10   3  -3   13.00    1.40
  10   3  -3   12.00    1.10
  10   3  -3   12.20    0.70
 -10   3   3   12.20    0.80
  10   3  -3   11.40    1.00
   9  -3  -3    1.30    0.40
  -9  -3   3    1.50    0.30
   9  -3  -3    1.60    0.30
  -9  -3   3    1.40    0.30
   9  -3  -3    0.90    0.30
   9  -3  -3    1.20    0.30
   9   3  -3    1.80    0.30
   9   3  -3    2.20    0.40
   9   3  -3    2.90    0.60
  -9   3   3    1.80    0.40
   9   3  -3    1.30    0.40
  -9   3   3    2.00    0.30
   9   3  -3    1.80    0.50
  -8  -3   3    1.90    0.30
   8  -3  -3    1.50    0.40
   8  -3  -3    2.40    0.30
  -8  -3   3    2.30    0.30
   8   3  -3    2.20    0.30
  -8   3   3    2.20    0.30
   8   3  -3    1.50    0.40
  -8   3   3    1.80    0.30
  -7  -3   3   15.50    0.70
  -7  -3   3   16.00    0.80
  -7  -3   3   16.30    0.60
   7  -3  -3   17.20    0.70
   7  -3  -3   16.90    1.10
  -7   3   3   17.70    0.90
   7   3  -3   17.00    0.70
   7   3  -3   16.40    1.20
  -7   3   3   16.20    0.80
   6  -3  -3   13.30    0.60
  -6  -3   3   13.50    0.50
  -6  -3   3   13.70    0.60
   6  -3  -3   12.90    0.90
  -6   3   3   12.40    0.60
   6   3  -3   12.00    0.50
   6   3  -3   12.70    0.90
   6   3  -3   13.50    0.60
  -6   3   3   11.90    0.60
  -5  -3   3   50.19    1.50
   5  -3  -3   44.20    1.90
  -5  -3   3   49.50    1.50
   5  -3  -3   48.30    1.30
   5  -3  -3   49.40    1.40
   5   3  -3   49.50    1.50
   5   3  -3   48.40    1.40
  -5   3   3   50.09    1.50
   5   3  -3   47.80    1.90
   4  -3  -3   55.19    2.00
  -4  -3   3   51.69    1.50
   4  -3  -3   53.09    1.50
  -4  -3   3   55.39    1.60
   4  -3  -3   54.39    1.50
   4   3  -3   56.39    1.50
   4   3  -3   55.19    1.60
  -4   3   3   53.49    1.60
  -4   3   3   56.09    1.60
  -4   3   3   56.19    1.50
   4   3  -3   52.29    1.90
  -3  -3   3    0.60    0.10
  -3  -3   3    0.60    0.10
   3  -3  -3    0.60    0.10
   3  -3  -3    0.50    0.20
  -3   3   3    0.70    0.10
   3   3  -3    0.70    0.20
   3   3  -3    0.80    0.10
  -3   3   3    0.70    0.10
   3   3  -3    0.60    0.10
  -3   3   3    0.70    0.10
   2  -3  -3  124.89    3.10
  -2  -3   3  127.49    3.10
  -2  -3   3  115.09    3.20
   2  -3  -3  121.39    3.50
   2   3  -3  122.09    3.10
  -2   3   3  123.59    3.10
   2   3  -3  125.19    3.40
   2   3  -3  121.19    3.10
  -2   3   3  122.29    3.10
  -2   3   3  121.69    3.10
  -1  -3   3    0.40    0.10
  -1  -3   3    0.30    0.10
   1  -3  -3    0.30    0.10
   1  -3  -3    0.20    0.10
   1   3  -3    0.20    0.10
   1   3  -3    0.20    0.10
   1   3  -3    0.30    0.10
  -1   3   3    0.40    0.10
  -1   3   3    0.30    0.10
  -1   3   3    0.20    0.10
   0  -3   3   32.30    1.00
   0  -3   3   31.30    1.00
   0  -3  -3   32.30    0.90
   0  -3  -3   31.80    1.20
   0   3   3   31.40    1.30
   0   3   3   32.10    0.90
   0   3  -3   32.50    0.90
   0   3   3   32.60    1.00
   0   3  -3   31.20    0.90
   0   3   3   33.00    1.00
   0   3  -3   31.20    0.90
   1  -3   3   19.30    0.70
   1  -3   3   20.00    0.70
   1  -3   3   20.30    0.70
  -1  -3  -3   20.20    0.60
   1   3   3   20.90    0.60
  -1   3  -3   20.70    0.60
   1   3   3   19.40    0.60
   1   3   3   21.90    1.00
   1   3   3   19.80    0.70
   1   3   3   19.30    0.70
   2  -3   3    0.80    0.10
   2  -3   3    0.70    0.10
   2  -3   3    0.90    0.10
   2   3   3    1.10    0.20
  -2   3  -3    0.80    0.10
   2   3   3    1.00    0.20
   2   3   3    1.00    0.10
   2   3   3    0.80    0.10
   3  -3   3    3.10    0.30
   3  -3   3    3.30    0.30
   3  -3   3    3.30    0.30
   3   3   3    3.60    0.50
   3   3   3    3.40    0.20
  -3   3  -3    3.60    0.30
   3   3   3    3.40    0.20
   3   3   3    3.20    0.30
   4  -3   3    4.20    0.30
  -4  -3  -3    4.30    0.30
   4  -3   3    4.20    0.30
   4  -3   3    4.10    0.30
   4   3   3    4.30    0.30
   4   3   3    4.40    0.30
   4   3   3    4.30    0.30
   4   3   3    4.30    0.50
  -4   3  -3    4.10    0.30
   5  -3   3   35.30    1.30
   5  -3   3   37.10    1.40
  -5  -3  -3   34.90    1.30
   5  -3   3   34.70    1.10
  -5  -3  -3   35.10    1.20
  -5   3  -3   34.60    1.20
   5   3   3   36.50    1.70
   5   3   3   36.90    1.30
   5   3   3   36.40    1.20
   6  -3   3    3.40    0.50
  -6  -3  -3    3.90    0.40
   6  -3   3    4.10    0.40
  -6  -3  -3    3.60    0.30
  -6  -3  -3    4.20    0.40
   6   3   3    3.80    0.30
  -6   3  -3    3.80    0.40
  -6   3  -3    4.10    0.40
   7  -3   3    3.40    0.30
   7  -3   3    3.90    0.60
   7  -3   3    3.90    0.40
  -7  -3  -3    4.10    0.50
   7  -3   3    3.20    0.50
   7  -3   3    4.00    0.60
   7  -3   3    3.90    0.70
  -7  -3  -3    3.50    0.40
   7   3   3    4.20    0.40
   7   3   3    4.50    0.70
  -7   3  -3    3.60    0.60
   7   3   3    3.80    0.70
  -7   3  -3    4.10    0.40
   7   3   3    3.70    0.60
   8  -3   3    9.20    0.90
   8  -3   3    8.60    0.60
   8  -3   3    8.80    0.50
   8  -3   3    8.90    0.90
   8  -3   3    7.40    0.80
   8  -3   3    9.50    1.00
  -8  -3  -3    9.60    0.70
  -8  -3  -3    9.10    0.70
   8  -3   3    8.20    0.80
   8   3   3    8.60    0.50
   8   3   3    7.80    0.80
   8   3   3    7.20    1.00
  -8   3  -3    9.40    0.70
   8   3   3    7.70    0.60
   8   3   3   10.00    1.00
  -8   3  -3    9.20    0.70
   8   3   3    8.50    0.90
   9  -3   3    3.20    0.70
   9  -3   3    2.70    0.60
   9  -3   3    1.10    0.50
   9  -3   3    3.30    0.60
  -9  -3  -3    3.10    0.50
   9  -3   3    3.20    0.40
  -9  -3  -3    2.20    0.40
   9  -3   3    2.60    0.50
   9   3   3    2.40    0.50
   9   3   3    3.60    0.70
  -9   3  -3    1.90    0.60
   9   3   3    4.30    0.60
   9   3   3    2.60    0.40
   9   3   3    2.90    0.40
  -9   3  -3    2.70    0.50
  10  -3   3   -0.20    0.20
  10  -3   3    0.20    0.30
  10  -3   3   -0.10    0.20
  10  -3   3    0.30    0.20
  10  -3   3    0.40    0.20
  10   3   3    0.50    0.30
  10   3   3    0.10    0.30
  10   3   3   -0.40    0.30
  10   3   3    0.30    0.10
  11  -3   3    3.70    0.50
  11  -3   3    3.80    0.40
  11  -3   3    3.40    0.50
  11  -3   3    2.50    0.50
  11  -3   3    2.70    0.50
  11   3   3    3.70    0.60
  11   3   3    3.10    0.50
  11   3   3    3.70    0.60
  11   3   3    3.70    0.40
  12  -3   3    0.70    0.40
  12  -3   3    0.80    0.20
  12  -3   3    0.80    0.40
  12  -3   3    0.40    0.20
  12  -3   3    0.50    0.20
  12   3   3    1.00    0.20
  12   3   3    0.90    0.30
  12   3   3    0.80    0.30
  12   3   3    0.80    0.30
  13  -3   3    0.10    0.20
  13  -3   3    0.10    0.10
  13  -3   3   -0.10    0.10
  13  -3   3    0.00    0.20
  13   3   3   -0.10    0.10
  13   3   3    0.00    0.10
  13   3   3    0.00    0.10
  15  -4  -3   -0.20    0.10
  15  -4  -3   -0.10    0.10
  15   4  -3    0.10    0.10
  15   4  -3    0.30    0.20
  14  -4  -3    0.00    0.20
  14  -4  -3    0.20    0.20
  14  -4  -3    0.20    0.10
  14  -4  -3    0.00    0.20
  14   4  -3    0.10    0.20
  14   4  -3    0.20    0.10
  14   4  -3    0.10    0.20
  13  -4  -3    0.90    0.30
  13  -4  -3    0.50    0.30
 -13  -4   3    0.90    0.20
  13  -4  -3    0.50    0.20
  13  -4  -3    0.40    0.30
  13   4  -3    0.80    0.30
  13   4  -3    0.90    0.20
  13   4  -3    0.60    0.30
  13   4  -3    0.10    0.30
  12  -4  -3    0.10    0.30
  12  -4  -3    0.30    0.10
  12  -4  -3    0.20    0.30
  12  -4  -3    0.40    0.30
  12  -4  -3    0.40    0.30
  12   4  -3    0.50    0.30
  12   4  -3    0.60    0.20
  12   4  -3    0.60    0.30
  11  -4  -3   28.10    1.50
  11  -4  -3   28.70    1.10
  11  -4  -3   27.30    1.30
  11  -4  -3   31.00    1.60
  11  -4  -3   28.80    1.60
  11  -4  -3   29.60    1.80
  11   4  -3   27.00    1.30
  11   4  -3   29.50    1.60
  11   4  -3   30.20    1.80
  11   4  -3   30.90    1.30
 -11   4   3   28.90    1.40
  11   4  -3   29.70    1.10
  11   4  -3   29.70    1.50
 -10  -4   3    7.40    0.70
 -10  -4   3    8.40    0.70
  10  -4  -3    8.50    1.00
  10  -4  -3    8.50    0.60
  10  -4  -3    7.60    0.90
  10  -4  -3    7.70    0.80
  10  -4  -3    8.00    0.50
  10   4  -3    7.80    1.00
  10   4  -3    8.90    0.70
  10   4  -3    7.90    0.90
 -10   4   3    9.20    0.70
 -10   4   3    8.20    0.70
  10   4  -3    7.60    0.50
  10   4  -3    8.40    0.60
  10   4  -3    8.30    1.20
  10   4  -3    7.60    0.80
   9  -4  -3    1.90    0.40
   9  -4  -3    1.40    0.40
   9  -4  -3    1.50    0.50
   9  -4  -3    1.40    0.30
   9  -4  -3    1.90    0.30
   9  -4  -3    2.10    0.50
  -9  -4   3    2.10    0.30
  -9  -4   3    2.00    0.40
   9   4  -3    2.00    0.30
  -9   4   3    1.00    0.30
  -9   4   3    1.80    0.40
   9   4  -3    1.00    0.40
   9   4  -3    1.60    0.50
   9   4  -3    1.70    0.50
   9   4  -3    1.80    0.50
   9   4  -3    2.50    0.40
   9   4  -3    1.70    0.30
  -8  -4   3    0.80    0.30
   8  -4  -3    0.50    0.30
  -8  -4   3    0.70    0.20
   8  -4  -3    0.80    0.20
  -8   4   3    0.80    0.20
  -8   4   3    1.00    0.20
   8   4  -3    0.80    0.30
  -7  -4   3   25.00    0.90
   7  -4  -3   23.30    1.40
   7  -4  -3   24.60    1.00
  -7  -4   3   24.50    1.00
  -7   4   3   24.00    1.00
   7   4  -3   24.60    0.90
   7   4  -3   23.00    1.00
   7   4  -3   28.00    1.50
  -7   4   3   25.10    1.00
  -6  -4   3   12.10    0.70
  -6  -4   3   12.40    0.60
   6  -4  -3   12.00    0.90
   6  -4  -3   12.50    0.60
   6  -4  -3   13.30    0.60
  -6   4   3   12.40    0.60
   6   4  -3   11.70    0.60
   6   4  -3   12.30    0.60
  -6   4   3   12.30    0.60
   6   4  -3   12.20    1.00
   5  -4  -3    2.00    0.20
   5  -4  -3    2.00    0.20
  -5  -4   3    2.30    0.20
   5  -4  -3    1.60    0.30
  -5  -4   3    2.00    0.30
  -5   4   3    2.10    0.30
  -5   4   3    1.90    0.20
   5   4  -3    1.90    0.40
   5   4  -3    2.20    0.30
   5   4  -3    2.00    0.20
  -4  -4   3    2.00    0.20
   4  -4  -3    2.30    0.20
  -4  -4   3    2.50    0.30
   4  -4  -3    2.30    0.20
   4   4  -3    1.60    0.30
  -4   4   3    2.10    0.30
   4   4  -3    2.00    0.20
  -4   4   3    2.50    0.20
   4   4  -3    2.30    0.20
   3  -4  -3   48.10    1.40
   3  -4  -3   47.70    1.80
  -3  -4   3   47.10    1.40
   3  -4  -3   47.10    1.30
  -3  -4   3   48.50    1.50
  -3   4   3   48.40    1.40
   3   4  -3   49.50    1.30
   3   4  -3   45.70    1.40
  -3   4   3   47.70    1.40
   3   4  -3   47.70    1.70
  -3   4   3   47.90    1.30
   2  -4  -3  135.79    3.40
  -2  -4   3  136.29    3.50
  -2  -4   3  138.19    3.70
  -2   4   3  138.29    3.50
  -2   4   3  139.29    3.50
   2   4  -3  132.29    3.50
   2   4  -3  141.29    3.50
   2   4  -3  141.49    3.80
  -2   4   3  136.19    3.60
  -1  -4   3    4.30    0.20
  -1  -4   3    4.50    0.30
   1  -4  -3    4.00    0.20
   1  -4  -3    3.80    0.40
   1   4  -3    4.10    0.30
  -1   4   3    4.10    0.20
   1   4  -3    4.10    0.20
  -1   4   3    3.90    0.30
   1   4  -3    4.30    0.20
  -1   4   3    4.10    0.30
   0  -4   3   37.70    1.10
   0  -4   3   37.60    1.20
   0  -4  -3   37.90    1.00
   0  -4   3   35.90    1.10
   0   4  -3   37.00    1.10
   0   4   3   37.90    1.10
   0   4  -3   36.20    1.10
   0   4  -3   35.80    1.10
   0   4   3   38.10    1.10
   0   4   3   37.10    1.00
   1  -4   3    3.70    0.30
  -1  -4  -3    3.80    0.20
   1  -4   3    4.20    0.30
   1  -4   3    4.00    0.20
  -1   4  -3    3.60    0.20
   1   4   3    4.50    0.30
   1   4   3    4.00    0.30
   1   4   3    3.80    0.20
   1   4   3    3.80    0.50
   2  -4   3   25.80    0.90
   2  -4   3   25.80    0.90
   2  -4   3   24.60    0.90
   2   4   3   24.70    0.80
   2   4   3   25.30    0.80
   2   4   3   26.80    0.90
   2   4   3   26.30    0.90
   2   4   3   24.10    1.20
  -2   4  -3   25.00    0.80
  -3  -4  -3    3.50    0.30
  -3  -4  -3    3.30    0.20
   3  -4   3    3.00    0.30
   3  -4   3    3.80    0.30
   3   4   3    3.80    0.30
   3   4   3    3.70    0.30
   3   4   3    3.50    0.20
  -3   4  -3    3.70    0.30
   3   4   3    2.50    0.40
   4  -4   3    1.20    0.20
   4  -4   3    1.40    0.20
  -4  -4  -3    1.20    0.20
  -4  -4  -3    1.60    0.20
  -4   4  -3    1.00    0.20
   4   4   3    1.50    0.20
   4   4   3    1.10    0.20
   4   4   3    0.70    0.30
   5  -4   3    0.80    0.20
   5  -4   3    1.30    0.20
  -5  -4  -3    1.40    0.20
  -5  -4  -3    1.30    0.20
   5  -4   3    1.20    0.20
  -5   4  -3    1.20    0.20
   5   4   3    1.50    0.40
   5   4   3    1.00    0.20
  -6  -4  -3   47.30    1.50
   6  -4   3   44.20    1.60
   6  -4   3   45.60    1.80
   6  -4   3   48.20    1.70
  -6  -4  -3   46.40    1.60
   6   4   3   45.10    1.70
   6   4   3   44.20    2.20
   6   4   3   48.30    1.50
  -6   4  -3   48.40    1.80
  -6   4  -3   45.60    1.60
   7  -4   3    3.90    0.70
   7  -4   3    2.90    0.50
  -7  -4  -3    3.30    0.40
   7  -4   3    3.00    0.50
  -7  -4  -3    2.90    0.40
   7  -4   3    3.10    0.30
   7  -4   3    3.10    0.60
   7   4   3    2.50    0.70
   7   4   3    3.00    0.60
   7   4   3    2.40    0.30
   7   4   3    3.10    0.30
   7   4   3    3.60    0.60
  -7   4  -3    3.10    0.50
   7   4   3    3.60    0.40
  -7   4  -3    3.10    0.40
   8  -4   3    8.10    0.90
   8  -4   3    7.80    0.80
  -8  -4  -3    7.70    0.60
   8  -4   3    6.10    0.80
   8  -4   3    5.70    0.50
  -8  -4  -3    5.90    0.60
   8  -4   3    6.20    0.70
   8  -4   3    5.50    0.60
   8  -4   3    6.90    0.80
  -8   4  -3    6.90    0.60
   8   4   3    6.30    0.90
   8   4   3    4.40    0.90
   8   4   3    6.60    0.80
   8   4   3    6.70    0.50
   8   4   3    6.40    0.50
   8   4   3    6.60    0.60
  -8   4  -3    6.30    0.60
   8   4   3    7.50    0.80
   9  -4   3    4.20    0.60
   9  -4   3    4.70    0.40
   9  -4   3    5.60    0.80
   9  -4   3    4.40    0.60
   9  -4   3    3.50    0.60
   9  -4   3    4.10    0.80
   9   4   3    4.50    0.70
   9   4   3    4.10    0.80
   9   4   3    5.10    0.70
   9   4   3    3.80    0.40
  10  -4   3    0.00    0.20
  10  -4   3    0.20    0.30
  10  -4   3    0.00    0.10
  10  -4   3    0.50    0.30
  10  -4   3    0.20    0.30
  10   4   3   -0.30    0.30
  10   4   3    0.00    0.20
  10   4   3    0.00    0.10
  10   4   3   -0.10    0.20
  11  -4   3    1.10    0.40
  11  -4   3    1.30    0.30
  11  -4   3    1.50    0.30
  11  -4   3    1.50    0.40
  11  -4   3    1.80    0.30
  11   4   3    1.30    0.30
  11   4   3    1.40    0.20
  11   4   3    1.30    0.40
  11   4   3    1.00    0.30
  12  -4   3    8.00    0.60
  12  -4   3    8.10    0.40
  12  -4   3    7.90    0.70
  12   4   3    7.80    0.40
  12   4   3    8.30    0.70
  12   4   3    8.00    0.70
  13  -4   3    0.40    0.20
  13  -4   3    0.50    0.10
  13  -4   3    0.40    0.10
  13  -4   3    0.30    0.10
  13   4   3    0.30    0.20
  13   4   3    0.40    0.20
  13   4   3    0.70    0.20
  15  -5  -3   12.50    0.60
  15   5  -3   10.70    0.60
  15   5  -3   12.50    0.60
  15   5  -3   11.90    0.40
  14  -5  -3    0.80    0.20
 -14  -5   3    1.40    0.20
  14  -5  -3    1.20    0.30
  14  -5  -3    1.40    0.30
  14   5  -3    1.00    0.30
  14   5  -3    1.50    0.20
  14   5  -3    1.20    0.30
 -13  -5   3    0.60    0.20
  13  -5  -3    0.30    0.20
  13  -5  -3    0.50    0.10
  13  -5  -3    0.30    0.20
  13  -5  -3    0.70    0.30
  13  -5  -3    0.40    0.20
  13   5  -3    0.40    0.20
  13   5  -3    0.40    0.30
  13   5  -3    0.50    0.30
  13   5  -3    0.40    0.30
  12  -5  -3    4.00    0.30
  12  -5  -3    2.50    0.60
  12  -5  -3    3.00    0.70
  12   5  -3    2.90    0.50
  12   5  -3    3.10    0.40
  12   5  -3    2.90    0.40
  12   5  -3    3.00    1.00
  11  -5  -3    1.80    0.40
  11  -5  -3    2.10    0.50
  11  -5  -3    2.10    0.50
  11  -5  -3    1.70    0.50
  11  -5  -3    1.50    0.20
  11   5  -3    2.70    0.60
  11   5  -3    1.50    0.30
  11   5  -3    2.20    0.40
  11   5  -3    1.50    0.50
  11   5  -3    1.80    0.50
  10  -5  -3    0.10    0.50
  10  -5  -3    0.80    0.30
  10  -5  -3    0.50    0.40
  10  -5  -3    0.50    0.20
 -10  -5   3    0.80    0.30
  10  -5  -3   -0.20    0.40
  10  -5  -3    0.70    0.40
 -10  -5   3    0.40    0.30
  10  -5  -3    1.00    0.40
  10   5  -3    1.10    0.30
  10   5  -3    0.90    0.40
 -10   5   3    0.40    0.20
 -10   5   3    0.90    0.20
  10   5  -3    1.20    0.50
  10   5  -3    0.30    0.40
  10   5  -3    0.90    0.20
  10   5  -3    1.40    0.90
  10   5  -3    0.20    0.30
   9  -5  -3    5.60    0.50
  -9  -5   3    4.20    0.70
   9  -5  -3    4.20    0.70
   9  -5  -3    6.10    0.70
   9  -5  -3    5.40    0.80
   9  -5  -3    5.70    0.80
  -9  -5   3    5.90    0.50
   9  -5  -3    3.60    0.70
   9  -5  -3    4.90    0.70
  -9   5   3    5.70    0.60
   9   5  -3    4.20    0.80
  -9   5   3    5.50    0.50
   9   5  -3    5.80    0.40
   9   5  -3    5.80    0.50
   9   5  -3    5.00    0.80
   9   5  -3    4.70    0.70
   9   5  -3    7.10    0.90
   9   5  -3    6.10    0.50
  -8  -5   3    1.40    0.30
   8  -5  -3    1.70    0.30
  -8  -5   3    1.60    0.30
   8  -5  -3    1.70    0.50
   8   5  -3    2.10    0.30
   8   5  -3    1.50    0.30
   8   5  -3    1.90    0.30
  -8   5   3    1.70    0.30
   8   5  -3    1.70    0.30
  -8   5   3    1.50    0.30
   7  -5  -3   70.29    2.20
   7  -5  -3   74.99    2.90
  -7  -5   3   70.29    2.20
  -7  -5   3   72.29    2.20
  -7   5   3   72.89    2.30
   7   5  -3   71.99    2.10
  -7   5   3   70.09    2.20
   7   5  -3   73.89    3.00
   7   5  -3   71.19    2.30
  -6  -5   3   36.80    1.20
   6  -5  -3   39.80    1.80
   6  -5  -3   34.90    1.10
   6  -5  -3   36.60    1.20
  -6  -5   3   37.50    1.30
  -6   5   3   37.80    1.40
   6   5  -3   37.40    1.20
   6   5  -3   36.40    1.80
  -6   5   3   36.00    1.30
   6   5  -3   39.10    1.40
   5  -5  -3    2.20    0.20
   5  -5  -3    2.20    0.20
  -5  -5   3    2.20    0.30
   5  -5  -3    1.60    0.40
  -5  -5   3    2.20    0.20
  -5   5   3    2.30    0.30
   5   5  -3    2.50    0.40
   5   5  -3    2.20    0.20
   5   5  -3    3.30    0.30
  -5   5   3    2.40    0.20
   4  -5  -3   17.60    0.70
   4  -5  -3   18.00    0.60
  -4  -5   3   17.00    0.80
   4  -5  -3   17.80    1.10
  -4  -5   3   17.00    0.60
  -4   5   3   17.10    0.70
  -4   5   3   18.00    0.70
   4   5  -3   18.30    0.70
   4   5  -3   18.70    0.60
   4   5  -3   17.10    1.00
   3  -5  -3    0.20    0.10
  -3  -5   3    0.20    0.10
   3  -5  -3    0.10    0.10
   3  -5  -3    0.20    0.10
  -3  -5   3    0.20    0.10
   3   5  -3    0.20    0.10
  -3   5   3    0.10    0.10
   3   5  -3    0.20    0.10
   2  -5  -3    6.60    0.30
   2  -5  -3    6.00    0.40
  -2  -5   3    6.10    0.30
  -2  -5   3    6.50    0.40
   2  -5  -3    6.20    0.60
  -2   5   3    6.70    0.40
   2   5  -3    6.70    0.30
  -2   5   3    6.30    0.30
   2   5  -3    6.60    0.40
   2   5  -3    6.60    0.50
  -1  -5   3    0.10    0.10
   1  -5  -3    0.10    0.10
   1  -5  -3    0.20    0.10
   1  -5  -3    0.20    0.10
   1   5  -3    0.10    0.10
  -1   5   3    0.10    0.10
  -1   5   3    0.20    0.10
   1   5  -3    0.10    0.10
   1   5  -3    0.10    0.10
   0  -5  -3    6.70    0.20
   0  -5   3    7.30    0.50
   0  -5   3    6.70    0.30
   0  -5   3    7.00    0.40
   0  -5  -3    8.40    0.60
   0   5  -3    7.20    0.30
   0   5   3    7.10    0.40
   0   5  -3    7.00    0.30
  -1  -5  -3    0.80    0.20
   1  -5   3    1.10    0.20
  -1  -5  -3    0.90    0.10
   1  -5   3    1.00    0.20
  -1   5  -3    1.20    0.20
   1   5   3    0.90    0.30
   1   5   3    0.80    0.20
  -2  -5  -3   14.00    0.50
   2  -5   3   13.70    0.60
  -2  -5  -3   13.10    0.60
   2  -5   3   13.60    0.60
  -2  -5  -3   13.70    0.40
  -2   5  -3   13.80    0.60
   2   5   3   13.80    1.00
   2   5   3   14.40    0.60
  -3  -5  -3    1.50    0.20
   3  -5   3    1.30    0.20
   3  -5   3    1.30    0.20
  -3  -5  -3    1.40    0.20
   3   5   3    1.20    0.30
  -3   5  -3    1.20    0.20
   3   5   3    1.70    0.20
   3   5   3    1.10    0.20
  -4  -5  -3   49.10    1.50
   4  -5   3   49.10    1.60
   4  -5   3   50.19    1.60
  -4  -5  -3   50.39    1.60
   4   5   3   49.80    2.20
  -4   5  -3   48.00    1.60
   4   5   3   47.60    1.40
   4   5   3   48.80    1.70
   5  -5   3   53.39    1.80
   5  -5   3   55.69    2.20
  -5  -5  -3   51.59    1.70
  -5  -5  -3   55.99    1.80
   5  -5   3   53.59    1.80
  -5   5  -3   53.19    1.80
   5   5   3   53.29    2.40
   5   5   3   52.19    1.60
  -5   5  -3   55.49    1.80
   5   5   3   52.89    1.80
   6  -5   3   13.70    1.00
   6  -5   3   15.10    0.80
   6  -5   3   14.60    0.70
   6  -5   3   13.90    1.10
  -6  -5  -3   15.00    0.70
   6  -5   3   15.70    1.00
   6  -5   3   16.20    1.30
  -6  -5  -3   16.60    0.80
   6   5   3   14.80    0.70
   6   5   3   14.80    0.90
   6   5   3   14.10    0.80
  -6   5  -3   16.60    0.90
  -6   5  -3   16.20    0.80
   6   5   3   13.80    0.70
   6   5   3   15.30    1.30
   7  -5   3   -0.10    0.30
   7  -5   3   -0.40    0.30
  -7  -5  -3   -0.40    0.20
   7  -5   3   -0.20    0.20
  -7  -5  -3   -0.20    0.10
   7  -5   3    0.40    0.30
   7  -5   3    0.40    0.30
   7  -5   3    0.20    0.10
   7  -5   3   -0.10    0.20
   7  -5   3    0.00    0.10
   7   5   3    0.00    0.10
   7   5   3    0.20    0.30
   7   5   3    0.00    0.20
  -7   5  -3    0.20    0.30
  -7   5  -3   -0.10    0.10
   7   5   3    0.00    0.30
   8  -5   3   18.90    1.40
   8  -5   3   20.50    1.50
   8  -5   3   19.70    0.90
   8  -5   3   20.10    1.40
   8  -5   3   18.30    1.20
   8  -5   3   22.00    1.30
  -8  -5  -3   19.30    1.10
   8  -5   3   19.20    1.00
   8   5   3   18.60    0.90
   8   5   3   20.30    1.40
  -8   5  -3   18.20    1.20
  -8   5  -3   19.30    1.00
   8   5   3   21.10    1.30
   8   5   3   19.50    1.40
   9  -5   3    5.00    0.70
   9  -5   3    3.60    0.60
   9  -5   3    3.90    0.70
   9  -5   3    3.90    0.60
   9  -5   3    4.00    0.70
   9  -5   3    4.60    0.40
   9   5   3    6.20    0.70
   9   5   3    4.80    0.40
   9   5   3    3.60    0.40
   9   5   3    4.80    0.80
  10  -5   3    8.30    0.90
  10  -5   3    6.50    0.70
  10  -5   3    6.60    0.70
  10  -5   3    7.60    0.80
  10  -5   3    6.90    0.50
  10  -5   3    8.20    0.80
  10   5   3    4.90    0.70
  10   5   3    7.60    0.50
  10   5   3    7.50    0.80
  11  -5   3    1.40    0.40
  11  -5   3    1.30    0.20
  11  -5   3    1.00    0.30
  11  -5   3    1.50    0.30
  11  -5   3    0.50    0.30
  11   5   3    1.60    0.40
  11   5   3    1.90    0.40
  12  -5   3    0.20    0.20
  12  -5   3    0.40    0.10
  12  -5   3    0.10    0.20
  12  -5   3    0.30    0.20
  12  -5   3    0.50    0.20
  12   5   3    0.20    0.20
  12   5   3    0.30    0.20
  12   5   3    0.30    0.10
  13  -5   3   12.30    0.50
  13  -5   3   10.50    0.60
 -13   5  -3   10.50    0.60
  15   6  -3    0.30    0.10
  14  -6  -3   -0.30    0.20
  14  -6  -3    0.00    0.10
  14  -6  -3    0.20    0.20
 -14  -6   3    0.10    0.10
 -14   6   3   -0.10    0.20
  14   6  -3    0.20    0.10
  14   6  -3    0.10    0.20
  14   6  -3   -0.10    0.10
 -13  -6   3    4.10    0.40
  13  -6  -3    3.10    0.50
  13  -6  -3    2.80    0.50
  13   6  -3    2.50    0.50
  13   6  -3    4.20    0.40
  13   6  -3    3.60    0.50
  12  -6  -3   14.30    1.00
  12  -6  -3   15.70    1.10
  12  -6  -3   14.30    1.00
  12  -6  -3   13.50    1.00
  12   6  -3   14.10    1.10
  12   6  -3   15.40    0.80
  12   6  -3   15.40    0.70
  12   6  -3   14.00    1.00
  11  -6  -3   21.50    1.50
  11  -6  -3   21.10    1.20
  11  -6  -3   21.30    1.40
  11  -6  -3   20.50    1.20
  11   6  -3   23.00    1.50
  11   6  -3   21.60    1.10
  11   6  -3   20.80    0.90
  11   6  -3   20.40    1.30
  10  -6  -3    3.10    0.60
  10  -6  -3    3.30    0.40
  10  -6  -3    3.10    0.60
  10  -6  -3    3.00    0.70
 -10  -6   3    2.70    0.50
  10  -6  -3    2.80    0.60
  10  -6  -3    3.30    0.40
  10   6  -3    2.90    0.60
  10   6  -3    2.50    0.60
 -10   6   3    3.30    0.50
  10   6  -3    2.20    0.80
  10   6  -3    3.40    0.30
  10   6  -3    3.30    0.50
 -10   6   3    2.60    0.40
   9  -6  -3    1.80    0.30
  -9  -6   3    2.60    0.40
   9  -6  -3    1.30    0.40
   9  -6  -3    1.50    0.50
   9  -6  -3    2.20    0.50
   9  -6  -3    1.70    0.50
   9  -6  -3    1.30    0.60
   9   6  -3    2.00    0.60
   9   6  -3    1.10    0.40
   9   6  -3    1.80    0.30
   9   6  -3    1.80    0.60
  -9   6   3    1.90    0.40
   9   6  -3    2.20    0.40
  -9   6   3    2.00    0.40
   8  -6  -3   41.90    1.50
   8  -6  -3   43.60    2.20
   8  -6  -3   40.40    1.90
  -8  -6   3   43.00    1.50
   8  -6  -3   44.00    2.30
  -8   6   3   44.90    1.70
   8   6  -3   42.70    1.50
   8   6  -3   42.90    1.60
   8   6  -3   43.60    2.40
  -8   6   3   42.20    1.60
   8   6  -3   43.90    2.10
   8   6  -3   42.30    1.70
   8   6  -3   42.20    1.40
   7  -6  -3    0.60    0.20
  -7  -6   3    0.70    0.20
  -7  -6   3    0.50    0.20
   7   6  -3    0.60    0.30
   7   6  -3    0.60    0.20
  -7   6   3    0.40    0.20
   7   6  -3    0.90    0.30
   7   6  -3    0.70    0.20
   7   6  -3    0.60    0.20
   6  -6  -3   31.20    1.70
   6  -6  -3   28.80    1.20
   6  -6  -3   31.70    1.10
   6  -6  -3   29.20    1.40
  -6  -6   3   28.70    1.00
  -6  -6   3   30.30    1.20
   6   6  -3   29.00    1.20
   6   6  -3   30.60    1.70
  -6   6   3   30.30    1.10
   6   6  -3   29.30    1.00
  -6   6   3   32.30    1.20
  -5  -6   3    1.70    0.20
  -5  -6   3    0.80    0.20
   5  -6  -3    1.30    0.20
   5  -6  -3    0.80    0.30
   5   6  -3    1.40    0.30
   5   6  -3    0.80    0.30
  -5   6   3    1.30    0.20
   5   6  -3    1.50    0.20
  -5   6   3    1.40    0.20
  -4  -6   3    6.70    0.40
   4  -6  -3    7.10    0.30
  -4  -6   3    6.80    0.50
   4  -6  -3    7.00    0.70
  -4   6   3    7.00    0.50
   4   6  -3    7.30    0.30
  -4   6   3    7.40    0.40
   4   6  -3    7.00    0.50
   4   6  -3    6.70    0.70
   3  -6  -3   59.49    1.60
   3  -6  -3   60.99    2.00
  -3  -6   3   64.89    2.00
  -3  -6   3   58.69    1.70
   3  -6  -3   62.49    2.30
   3   6  -3   62.29    1.70
   3   6  -3   61.59    1.80
  -3   6   3   60.99    1.90
   3   6  -3   59.69    2.30
  -3   6   3   62.49    1.70
   2  -6  -3   -0.20    0.10
   2  -6  -3    0.00    0.10
   2  -6  -3    0.00    0.10
  -2  -6   3    0.00    0.10
  -2  -6   3    0.30    0.20
   2   6  -3    0.00    0.10
   2   6  -3   -0.10    0.10
   2   6  -3    0.00    0.10
  -2   6   3    0.00    0.10
  -2   6   3    0.10    0.10
  -1  -6   3    6.60    0.50
   1  -6  -3    6.50    0.60
   1  -6  -3    6.40    0.40
  -1  -6   3    6.50    0.30
   1   6  -3    6.50    0.50
   1   6  -3    6.90    0.40
  -1   6   3    6.40    0.40
   1   6  -3    6.40    0.30
   0  -6   3  100.39    2.90
   0  -6  -3  101.99    2.90
   0  -6   3  104.89    2.90
   0  -6   3  101.59    2.70
   0  -6  -3   97.29    3.30
   0   6   3  103.09    2.80
   0   6  -3  100.29    2.60
   0   6  -3  101.59    2.70
  -1  -6  -3   83.29    2.90
   1  -6   3   84.19    2.30
  -1  -6  -3   84.89    2.50
   1  -6   3   86.09    2.50
   1  -6   3   82.49    2.30
  -1   6  -3   84.89    2.30
   1   6   3   87.89    2.50
   1   6   3   87.59    3.00
  -1   6  -3   83.49    2.40
   2  -6   3    1.30    0.30
   2  -6   3    1.20    0.20
   2  -6   3    1.40    0.20
  -2  -6  -3    1.30    0.20
   2   6   3    1.30    0.20
   2   6   3    0.80    0.30
  -2   6  -3    1.20    0.20
   3  -6   3   18.70    0.80
   3  -6   3   18.70    0.80
   3  -6   3   19.00    0.80
   3  -6   3   18.70    1.10
  -3  -6  -3   19.60    0.90
   3   6   3   20.00    1.30
   3   6   3   18.20    0.90
  -3   6  -3   18.50    0.80
   4  -6   3    5.70    0.40
   4  -6   3    5.00    0.40
   4  -6   3    4.90    0.40
   4  -6   3    5.20    0.60
  -4   6  -3    5.40    0.40
   4   6   3    6.30    0.80
   4   6   3    5.10    0.50
   5  -6   3   51.49    2.10
  -5  -6  -3   55.59    1.80
   5  -6   3   50.29    1.70
   5  -6   3   55.59    1.80
   5   6   3   53.29    1.90
  -5   6  -3   54.09    1.90
  -5   6  -3   53.49    1.80
   5   6   3   55.29    2.60
  -6  -6  -3   11.10    0.70
   6  -6   3   10.80    1.70
   6  -6   3   11.10    0.70
   6  -6   3    9.90    0.90
   6  -6   3   10.20    0.60
   6  -6   3   10.00    0.80
   6   6   3   10.90    1.20
   6   6   3   11.50    0.70
   6   6   3   10.20    1.00
  -6   6  -3   11.30    0.70
   6   6   3   10.30    1.00
   6   6   3   11.20    0.70
  -6   6  -3   10.90    0.90
   7  -6   3   16.90    1.40
   7  -6   3   16.90    1.20
   7  -6   3   17.20    1.20
   7  -6   3   15.50    1.10
   7  -6   3   15.40    1.00
   7  -6   3   17.90    0.90
   7  -6   3   17.30    0.80
   7  -6   3   16.10    1.10
   7  -6   3   15.70    0.70
  -7   6  -3   15.10    0.90
   7   6   3   20.60    1.40
   7   6   3   17.60    1.70
  -7   6  -3   17.50    1.00
   7   6   3   16.90    0.80
   7   6   3   18.00    1.00
   7   6   3   17.90    0.90
   7   6   3   16.20    1.20
   8  -6   3    4.50    0.70
   8  -6   3    3.80    0.50
   8  -6   3    4.40    0.70
   8  -6   3    4.00    0.60
   8  -6   3    4.20    0.40
   8  -6   3    3.30    0.70
   8  -6   3    2.80    0.50
  -8  -6  -3    3.20    0.50
   8   6   3    4.10    0.40
   8   6   3    4.20    0.40
  -8   6  -3    2.40    0.40
   8   6   3    3.90    0.70
   8   6   3    4.40    0.70
   9  -6   3    3.60    0.70
   9  -6   3    4.20    0.70
   9  -6   3    3.40    0.40
   9  -6   3    2.90    0.50
   9  -6   3    2.60    0.50
   9  -6   3    3.90    0.60
   9   6   3    3.50    0.70
   9   6   3    3.50    0.50
   9   6   3    3.90    0.60
   9   6   3    3.20    0.40
  10  -6   3    0.50    0.20
  10  -6   3    0.60    0.30
  10  -6   3    1.10    0.20
  10  -6   3    0.80    0.30
  10  -6   3    0.70    0.30
  10  -6   3    0.60    0.30
  10   6   3    1.20    0.40
  10   6   3    1.00    0.20
  10   6   3    0.80    0.30
  11  -6   3    0.50    0.10
  11  -6   3    0.50    0.20
  11  -6   3    0.60    0.30
  11  -6   3    0.60    0.20
  11   6   3    0.50    0.20
  11   6   3    0.70    0.40
  11   6   3    0.40    0.10
  12  -6   3    0.00    0.10
  12  -6   3    0.00    0.10
  12  -6   3    0.00    0.10
  12  -6   3   -0.10    0.10
  12  -6   3   -0.10    0.10
 -12   6  -3   -0.10    0.10
  12   6   3    0.10    0.10
  12   6   3   -0.10    0.20
  12   6   3    0.00    0.20
  14  -7  -3    0.50    0.10
 -14   7   3    0.20    0.20
  14   7  -3    0.60    0.10
  14   7  -3    0.70    0.20
  13  -7  -3    4.40    0.50
  13  -7  -3    3.80    0.40
 -13  -7   3    4.80    0.40
  13  -7  -3    3.20    0.50
  13   7  -3    4.00    0.30
 -13   7   3    4.70    0.50
  13   7  -3    4.80    0.50
  12  -7  -3    2.00    0.40
  12  -7  -3    2.40    0.50
  12  -7  -3    2.20    0.40
  12   7  -3    2.90    0.40
  12   7  -3    2.10    0.50
  12   7  -3    2.80    0.30
  12   7  -3    2.00    0.40
  11  -7  -3    2.80    0.60
  11  -7  -3    2.10    0.50
  11  -7  -3    3.90    0.70
  11   7  -3    2.80    0.30
  11   7  -3    3.10    0.50
  11   7  -3    2.90    0.50
  11   7  -3    2.90    0.60
  10  -7  -3   27.40    1.60
  10  -7  -3   25.00    1.40
  10  -7  -3   24.60    1.60
  10  -7  -3   26.90    1.50
  10   7  -3   27.80    1.60
  10   7  -3   25.80    1.00
  10   7  -3   27.00    1.70
  10   7  -3   27.40    1.30
   9  -7  -3   26.70    1.50
   9  -7  -3   28.00    1.20
   9  -7  -3   29.30    1.80
  -9  -7   3   28.10    1.30
   9  -7  -3   27.50    1.60
   9  -7  -3   28.40    1.60
   9  -7  -3   27.80    2.70
   9   7  -3   27.70    1.30
   9   7  -3   27.00    1.60
  -9   7   3   28.10    1.30
   9   7  -3   27.40    1.10
  -9   7   3   27.00    1.30
   9   7  -3   29.80    1.70
   8  -7  -3   10.70    1.00
   8  -7  -3    9.10    0.90
   8  -7  -3    8.60    1.20
   8  -7  -3    9.90    1.00
   8  -7  -3   10.00    0.80
   8   7  -3   11.70    1.00
   8   7  -3   10.40    0.60
  -8   7   3   10.20    0.70
   8   7  -3   10.70    0.70
   8   7  -3   10.70    0.70
   8   7  -3    9.80    1.20
  -8   7   3   11.20    0.70
   8   7  -3   10.10    1.00
   7  -7  -3   16.20    0.80
   7  -7  -3   16.60    1.10
   7  -7  -3   16.40    1.30
  -7  -7   3   17.60    0.90
   7  -7  -3   17.00    1.30
   7  -7  -3   14.90    1.10
   7   7  -3   18.60    0.90
   7   7  -3   16.80    0.90
  -7   7   3   16.90    0.90
   7   7  -3   18.00    1.40
   7   7  -3   17.50    1.20
   7   7  -3   16.80    1.10
   7   7  -3   15.60    0.70
  -7   7   3   15.90    0.80
  -6  -7   3   38.80    1.50
   6  -7  -3   36.70    1.40
   6  -7  -3   39.50    2.00
  -6  -7   3   37.00    1.50
   6  -7  -3   41.40    2.00
   6  -7  -3   39.40    1.80
   6   7  -3   40.10    1.50
  -6   7   3   40.70    1.50
   6   7  -3   38.30    2.10
  -6   7   3   39.30    1.40
  -5  -7   3   59.49    1.70
   5  -7  -3   58.39    1.90
   5  -7  -3   57.39    1.70
   5  -7  -3   60.09    2.50
  -5  -7   3   60.89    2.00
  -5   7   3   61.49    2.00
   5   7  -3   56.29    1.90
  -5   7   3   58.69    1.80
   5   7  -3   62.59    2.60
  -4  -7   3    0.40    0.10
   4  -7  -3    0.10    0.10
   4  -7  -3    0.20    0.10
  -4  -7   3    0.10    0.10
   4   7  -3    0.10    0.10
  -4   7   3    0.30    0.20
   4   7  -3    0.30    0.10
   4   7  -3    0.10    0.20
  -4   7   3    0.00    0.10
  -4   7   3    0.10    0.10
  -3  -7   3    1.20    0.30
  -3  -7   3    1.00    0.10
   3  -7  -3    0.70    0.30
   3  -7  -3    1.10    0.20
   3   7  -3    0.90    0.10
   3   7  -3    1.00    0.30
  -3   7   3    1.50    0.30
   3   7  -3    1.20    0.20
  -2  -7   3  121.19    3.00
   2  -7  -3  115.69    3.30
   2  -7  -3  114.29    3.80
  -2  -7   3  113.09    3.40
   2   7  -3  119.59    3.20
  -2   7   3  121.89    3.30
   2   7  -3  116.39    3.70
   2   7  -3  118.89    3.00
  -1  -7   3  134.99    3.80
  -1  -7   3  136.69    3.40
   1  -7  -3  127.89    4.20
   1  -7  -3  133.59    3.70
   1   7  -3  133.19    3.60
   1   7  -3  137.89    4.00
  -1   7   3  131.89    3.70
   1   7  -3  130.99    3.40
   0  -7   3    1.10    0.20
   0  -7  -3    1.50    0.30
   0  -7   3    1.30    0.20
   0  -7   3    1.30    0.20
   0  -7  -3    0.80    0.20
   0   7   3    1.20    0.20
   0   7  -3    1.10    0.10
   0   7  -3    1.20    0.20
   1  -7   3   18.50    0.70
   1  -7   3   19.80    0.90
   1  -7   3   20.00    1.10
   1  -7   3   15.90    1.10
  -1  -7  -3   19.00    0.90
  -1   7  -3   20.50    0.70
   1   7   3   19.50    0.90
  -1   7  -3   19.80    0.80
   2  -7   3   43.80    1.50
  -2  -7  -3   44.10    1.60
   2  -7   3   41.00    1.70
   2  -7   3   41.00    1.30
  -2   7  -3   41.00    1.30
   2   7   3   39.70    2.00
  -2   7  -3   42.00    1.40
   2   7   3   42.00    1.50
  -3  -7  -3    5.70    0.50
   3  -7   3    4.90    0.60
   3  -7   3    6.10    0.40
   3  -7   3    6.60    0.50
   3  -7   3    6.10    0.40
  -3   7  -3    5.90    0.40
   3   7   3    5.20    0.50
   3   7   3    6.10    0.80
   3   7   3    6.00    0.50
  -4  -7  -3    2.40    0.30
   4  -7   3    1.70    0.30
   4  -7   3    2.10    0.40
  -4   7  -3    2.10    0.30
   4   7   3    1.50    0.30
  -4   7  -3    2.00    0.30
   4   7   3    1.20    0.40
   4   7   3    1.40    0.40
   4   7   3    2.20    0.40
   5  -7   3   26.00    1.00
   5  -7   3   24.50    1.40
   5  -7   3   27.10    1.10
   5  -7   3   29.70    1.70
  -5  -7  -3   25.50    1.20
   5  -7   3   28.00    1.50
   5  -7   3   24.60    1.50
   5  -7   3   25.60    1.40
  -5   7  -3   26.00    1.10
   5   7   3   28.20    1.60
   5   7   3   26.40    1.20
   5   7   3   26.30    1.20
  -5   7  -3   26.20    1.20
   5   7   3   24.80    1.00
   6  -7   3   10.70    1.00
   6  -7   3   10.70    0.60
   6  -7   3    9.70    0.90
   6  -7   3   10.60    0.60
   6  -7   3   13.10    1.10
  -6  -7  -3   10.70    0.80
   6  -7   3    9.50    0.60
   6  -7   3   10.90    0.90
   6  -7   3   10.70    0.90
   6  -7   3   11.60    1.00
   6   7   3   12.60    1.50
   6   7   3   11.00    0.80
   6   7   3    9.90    0.50
   6   7   3   10.70    0.70
   6   7   3   12.10    1.00
  -6   7  -3   11.60    0.70
   6   7   3   11.70    1.00
  -6   7  -3   10.10    0.70
   7  -7   3    0.90    0.20
   7  -7   3    0.70    0.40
   7  -7   3    1.20    0.40
   7  -7   3    1.50    0.50
   7  -7   3    1.20    0.30
   7  -7   3    1.40    0.30
   7  -7   3    0.90    0.40
   7  -7   3    2.10    0.50
   7  -7   3    0.80    0.40
   7   7   3    0.80    0.30
   7   7   3    2.50    0.70
   7   7   3    1.20    0.20
  -7   7  -3    1.40    0.50
  -7   7  -3    0.40    0.30
   7   7   3    1.70    0.50
   7   7   3    0.70    0.40
   7   7   3    1.20    0.30
   8  -7   3   17.80    0.80
   8  -7   3   19.20    1.30
   8  -7   3   18.20    1.40
   8  -7   3   19.40    1.20
   8  -7   3   18.30    1.10
   8  -7   3   19.30    1.20
   8  -7   3   18.40    1.20
   8  -7   3   17.30    0.70
   8   7   3   17.00    1.20
   8   7   3   18.50    1.40
   8   7   3   17.80    0.80
   8   7   3   17.30    0.90
   9  -7   3    0.60    0.30
   9  -7   3    1.20    0.20
   9  -7   3    0.80    0.30
   9  -7   3    0.50    0.40
   9   7   3    0.60    0.30
   9   7   3    0.90    0.20
   9   7   3    0.70    0.20
   9   7   3    1.10    0.40
  10  -7   3    9.80    0.90
  10  -7   3    8.60    0.90
  10  -7   3    8.70    0.70
  10  -7   3    9.50    0.80
  10  -7   3    9.60    0.50
  10  -7   3    9.00    0.80
  10   7   3    8.50    0.80
  10   7   3    9.60    0.60
  10   7   3    9.70    0.80
  11  -7   3    0.60    0.10
  11  -7   3    0.60    0.20
  11  -7   3    0.60    0.20
  11  -7   3    1.00    0.20
  11  -7   3    0.50    0.20
  11   7   3    0.50    0.20
  11   7   3    0.70    0.20
  11   7   3    0.50    0.10
 -11   7  -3    0.50    0.20
  12  -7   3    0.00    0.10
  12  -7   3   -0.20    0.10
  12  -7   3    0.20    0.10
  12  -7   3   -0.10    0.10
 -12   7  -3    0.20    0.10
  12   7   3   -0.10    0.10
  14  -8  -3   -0.10    0.10
  14   8  -3   -0.20    0.10
  14   8  -3    0.00    0.10
  14   8  -3    0.00    0.20
  13  -8  -3    5.10    0.40
  13  -8  -3    6.60    0.50
 -13  -8   3    5.70    0.50
  13   8  -3    7.20    0.60
  13   8  -3    4.80    0.50
 -13   8   3    5.50    0.40
  13   8  -3    6.30    0.40
  12  -8  -3    9.40    0.80
  12  -8  -3    8.60    0.60
  12   8  -3    7.60    0.70
  12   8  -3    7.70    0.80
  12   8  -3    9.80    0.80
  12   8  -3    9.90    0.50
 -12   8   3    9.40    0.70
  11  -8  -3   14.40    0.90
  11  -8  -3   13.90    1.00
  11  -8  -3   16.10    1.10
  11  -8  -3   15.20    1.10
  11   8  -3   14.10    0.70
  11   8  -3   13.60    0.80
  11   8  -3   15.40    1.10
  11   8  -3   14.50    1.10
 -11   8   3   14.40    1.00
  10  -8  -3   25.30    1.60
  10  -8  -3   25.90    1.40
  10  -8  -3   24.30    1.40
  10  -8  -3   24.20    1.30
  10   8  -3   25.80    1.20
  10   8  -3   25.00    1.50
  10   8  -3   25.20    1.60
  10   8  -3   24.40    1.00
   9  -8  -3    0.10    0.30
   9  -8  -3    1.00    0.40
   9  -8  -3    0.50    0.40
   9  -8  -3    0.40    0.30
  -9  -8   3   -0.10    0.20
   9   8  -3    0.70    0.20
   9   8  -3    0.80    0.30
   9   8  -3    0.80    0.30
  -9   8   3    0.60    0.30
   9   8  -3    0.50    0.30
   8  -8  -3   29.90    1.10
   8  -8  -3   32.60    1.70
   8  -8  -3   31.90    1.50
   8  -8  -3   26.60    2.30
   8  -8  -3   30.00    1.80
   8  -8  -3   33.20    1.70
   8   8  -3   32.30    1.60
   8   8  -3   30.90    1.40
   8   8  -3   27.40    1.60
  -8   8   3   30.30    1.40
   8   8  -3   33.80    2.30
   8   8  -3   30.20    1.70
   7  -8  -3    0.80    0.40
   7  -8  -3    0.10    0.30
   7  -8  -3    0.20    0.30
   7  -8  -3    0.30    0.20
   7  -8  -3    0.10    0.30
   7  -8  -3    0.40    0.40
  -7  -8   3    0.00    0.20
   7   8  -3    0.10    0.30
   7   8  -3    0.20    0.20
  -7   8   3   -0.10    0.20
  -7   8   3   -0.10    0.30
   7   8  -3    0.30    0.30
   7   8  -3    0.20    0.20
   7   8  -3   -0.10    0.10
   7   8  -3    0.20    0.20
   6  -8  -3    3.90    0.60
   6  -8  -3    3.00    0.60
   6  -8  -3    4.20    0.60
   6  -8  -3    3.60    0.60
   6  -8  -3    3.90    0.40
  -6  -8   3    4.90    0.50
   6  -8  -3    3.90    0.70
   6   8  -3    3.80    0.30
  -6   8   3    4.90    0.70
   6   8  -3    2.80    0.60
   6   8  -3    4.20    0.40
  -6   8   3    4.80    0.40
   6   8  -3    4.60    0.70
  -6   8   3    4.30    0.30
   6   8  -3    4.60    0.40
   6   8  -3    4.70    0.70
   5  -8  -3    0.00    0.10
   5  -8  -3    0.40    0.30
   5  -8  -3    0.10    0.20
  -5  -8   3    0.20    0.20
  -5   8   3    0.40    0.20
   5   8  -3    0.20    0.20
   5   8  -3   -0.10    0.10
   5   8  -3    0.00    0.10
   4  -8  -3    9.40    0.90
  -4  -8   3    9.90    0.70
   4  -8  -3    9.50    0.60
  -4   8   3    9.70    0.70
   4   8  -3    9.90    0.60
   4   8  -3    9.60    0.90
  -4   8   3   10.20    0.60
   3  -8  -3    5.20    0.50
  -3  -8   3    5.20    0.50
   3  -8  -3    5.20    0.70
   3   8  -3    5.80    0.70
  -3   8   3    5.40    0.50
  -3   8   3    5.10    0.50
   2  -8  -3    1.80    0.40
  -2  -8   3    2.10    0.40
   2  -8  -3    2.30    0.30
  -2  -8   3    2.20    0.40
  -2   8   3    2.30    0.30
   2   8  -3    2.00    0.30
  -2   8   3    2.10    0.30
   1  -8  -3   36.40    1.80
  -1  -8   3   36.80    1.60
   1  -8  -3   36.90    1.40
  -1  -8   3   38.30    1.50
  -1  -8   3   35.10    1.50
   1   8  -3   35.70    1.30
  -1   8   3   35.50    1.40
   0  -8  -3  154.88    4.30
   0  -8   3  147.89    4.30
   0  -8  -3  145.29    4.80
   0  -8   3  154.28    4.30
   0  -8   3  150.58    3.90
   0   8   3  156.08    5.10
   0   8  -3  149.49    4.10
   0   8   3  150.48    4.20
  -1  -8  -3   55.69    2.40
  -1  -8  -3   55.19    1.90
   1  -8   3   51.59    2.10
   1  -8   3   54.59    1.60
   1  -8   3   54.59    1.90
   1   8   3   55.89    1.90
  -1   8  -3   49.50    1.50
  -1   8  -3   55.99    1.80
   2  -8   3   47.70    1.50
  -2  -8  -3   51.29    1.80
  -2  -8  -3   49.80    2.30
   2  -8   3   47.30    1.70
   2  -8   3   46.70    2.00
  -2   8  -3   49.50    1.40
  -2   8  -3   47.30    1.60
   2   8   3   47.50    2.30
   2   8   3   48.40    1.70
  -2   8  -3   48.20    1.50
   2   8   3   46.10    1.70
  -3  -8  -3   18.30    1.00
   3  -8   3   17.10    0.80
   3  -8   3   17.50    0.80
   3  -8   3   16.60    0.90
   3  -8   3   20.10    1.20
   3   8   3   18.80    0.90
  -3   8  -3   19.00    0.90
   3   8   3   16.50    1.40
  -3   8  -3   19.00    0.80
   3   8   3   16.30    0.90
   3   8   3   18.50    0.90
  -4  -8  -3    3.10    0.50
   4  -8   3    3.90    0.40
   4  -8   3    4.20    0.70
   4  -8   3    2.60    0.60
   4  -8   3    3.20    0.40
   4  -8   3    3.70    0.60
   4  -8   3    3.30    0.30
   4  -8   3    3.90    0.30
   4   8   3    2.80    0.40
  -4   8  -3    2.80    0.40
  -4   8  -3    4.10    0.40
   4   8   3    2.00    0.60
   4   8   3    3.40    0.60
  -4   8  -3    3.40    0.30
   4   8   3    3.60    0.40
   4   8   3    2.70    0.40
  -4   8  -3    3.10    0.50
   5  -8   3    3.10    0.60
  -5  -8  -3    3.10    0.50
   5  -8   3    3.00    0.60
   5  -8   3    3.00    0.30
   5  -8   3    2.60    0.40
   5  -8   3    2.60    0.50
   5  -8   3    3.00    0.60
   5  -8   3    2.60    0.50
   5  -8   3    3.40    0.40
   5   8   3    4.20    0.70
   5   8   3    2.30    0.60
   5   8   3    3.60    0.40
  -5   8  -3    2.90    0.60
   5   8   3    4.70    0.60
  -5   8  -3    3.50    0.50
   5   8   3    3.10    0.30
   6  -8   3    9.20    0.90
   6  -8   3    9.80    1.00
   6  -8   3   11.80    0.90
   6  -8   3   11.60    1.10
   6  -8   3   12.10    0.90
   6  -8   3   11.90    1.00
   6  -8   3   11.10    0.70
  -6  -8  -3   11.00    0.80
  -6   8  -3   12.00    0.80
   6   8   3   10.70    1.00
   6   8   3   12.00    1.10
  -6   8  -3   11.50    0.80
   6   8   3   10.30    0.60
   6   8   3   12.10    0.90
   6   8   3   10.50    0.80
   7  -8   3    0.70    0.20
   7  -8   3    0.90    0.30
   7  -8   3    0.40    0.30
   7  -8   3    0.30    0.30
   7  -8   3    1.00    0.40
   7  -8   3    0.90    0.30
   7  -8   3    1.00    0.20
   7  -8   3    0.70    0.40
   7   8   3    0.50    0.40
   7   8   3    0.50    0.20
   7   8   3    0.30    0.40
   7   8   3    1.00    0.20
   8  -8   3    2.10    0.50
   8  -8   3    1.70    0.40
   8  -8   3    1.80    0.40
   8  -8   3    2.10    0.30
   8  -8   3    1.00    0.40
   8  -8   3    2.00    0.20
   8  -8   3    1.80    0.50
   8  -8   3    2.30    0.50
   8   8   3    2.20    0.50
   8   8   3    2.10    0.30
   8   8   3    1.80    0.50
   8   8   3    1.70    0.40
   9  -8   3   -0.10    0.10
   9  -8   3    0.10    0.30
   9  -8   3    0.20    0.20
   9  -8   3    0.10    0.20
   9  -8   3    0.00    0.20
   9  -8   3   -0.20    0.20
   9   8   3    0.20    0.30
  -9   8  -3    0.30    0.20
   9   8   3    0.10    0.20
   9   8   3    0.00    0.20
   9   8   3    0.00    0.10
  10  -8   3    0.30    0.20
  10  -8   3   -0.10    0.20
  10  -8   3    0.00    0.20
  10  -8   3    0.10    0.10
  10  -8   3    0.00    0.20
  10   8   3    0.10    0.20
  10   8   3    0.00    0.10
  10   8   3   -0.20    0.10
 -10   8  -3    0.20    0.20
  10   8   3    0.20    0.30
  11  -8   3    3.40    0.40
  11  -8   3    3.40    0.40
  11  -8   3    3.40    0.40
  11  -8   3    2.40    0.30
  11   8   3    2.90    0.30
 -11   8  -3    3.10    0.40
  11   8   3    3.00    0.40
  11   8   3    3.10    0.40
  12  -8   3    1.40    0.20
 -12   8  -3    1.80    0.20
 -13  -9   3    0.20    0.10
  13  -9  -3    0.60    0.20
 -13   9   3    0.30    0.20
  13   9  -3    0.40    0.20
  13   9  -3    0.40    0.10
  12  -9  -3    0.20    0.20
  12   9  -3    0.30    0.10
 -12   9   3    0.20    0.20
  12   9  -3    0.60    0.20
  12   9  -3    0.30    0.20
  12   9  -3    0.30    0.20
  11  -9  -3    1.00    0.30
  11   9  -3    1.60    0.40
 -11   9   3    1.20    0.30
  11   9  -3    1.70    0.30
  11   9  -3    1.20    0.30
  11   9  -3    1.20    0.30
  10  -9  -3    1.80    0.40
  10  -9  -3    1.40    0.40
  10   9  -3    1.60    0.30
  10   9  -3    1.20    0.40
  10   9  -3    1.50    0.30
  10   9  -3    1.80    0.50
 -10   9   3    1.30    0.30
   9  -9  -3    7.30    0.80
   9  -9  -3    5.70    0.70
   9   9  -3    4.60    0.70
   9   9  -3    6.70    0.60
   9   9  -3    6.60    0.50
  -9   9   3    6.10    0.70
   9   9  -3    7.30    0.80
   8  -9  -3   24.50    1.50
   8  -9  -3   25.50    1.00
  -8   9   3   26.60    1.50
  -8   9   3   25.30    1.30
   8   9  -3   22.30    1.20
   8   9  -3   24.70    1.40
   8   9  -3   23.60    1.50
   8   9  -3   25.40    1.20
   8   9  -3   27.20    2.70
   8   9  -3   24.90    1.00
   7  -9  -3   30.60    1.60
  -7  -9   3   29.40    1.40
   7  -9  -3   32.40    1.60
   7  -9  -3   30.90    1.70
   7  -9  -3   29.10    2.20
   7  -9  -3   29.80    1.10
   7   9  -3   35.30    2.20
  -7   9   3   31.70    1.60
  -7   9   3   30.10    1.40
   7   9  -3   32.10    1.70
   7   9  -3   29.60    1.40
   7   9  -3   28.90    1.50
   7   9  -3   33.50    1.60
   7   9  -3   30.30    1.70
  -6  -9   3    7.70    0.70
   6  -9  -3    6.10    1.00
   6  -9  -3    8.40    0.90
   6  -9  -3    6.70    0.80
   6  -9  -3    7.20    0.80
   6   9  -3    7.20    0.40
   6   9  -3    7.30    0.70
   6   9  -3    7.60    0.60
   6   9  -3    6.70    0.60
  -6   9   3    7.40    0.60
   6   9  -3    7.00    0.80
  -6   9   3    6.70    0.70
   5  -9  -3    0.70    0.40
  -5  -9   3    1.40    0.40
   5  -9  -3    1.70    0.30
   5  -9  -3    1.50    0.40
   5  -9  -3    0.40    0.40
   5   9  -3    1.90    0.30
   5   9  -3    1.20    0.30
   5   9  -3    0.60    0.40
  -5   9   3    2.30    0.50
   5   9  -3    0.90    0.40
  -5   9   3    1.20    0.20
   5   9  -3    1.10    0.30
  -4  -9   3  121.99    3.70
   4  -9  -3  122.89    4.30
   4  -9  -3  123.79    4.00
   4  -9  -3  120.39    3.50
  -4  -9   3  112.79    3.70
  -4   9   3  119.99    3.20
   4   9  -3  115.39    3.80
   4   9  -3  112.59    3.20
   4   9  -3  117.29    4.20
  -4   9   3  119.49    3.60
   4   9  -3  115.49    4.00
   4   9  -3  118.79    3.50
  -4   9   3  128.39    3.60
   4   9  -3  118.89    3.50
  -3  -9   3    6.20    0.60
  -3  -9   3    6.50    0.70
   3  -9  -3    5.50    0.50
   3  -9  -3    4.10    0.70
   3   9  -3    4.00    0.60
   3   9  -3    5.40    0.50
  -3   9   3    6.90    0.60
  -3   9   3    4.90    0.30
   3   9  -3    5.70    0.40
  -3   9   3    6.20    0.50
   2  -9  -3   21.90    1.10
  -2  -9   3   23.90    1.20
  -2  -9   3   21.60    1.20
  -2  -9   3   24.00    1.30
   2  -9  -3   22.80    1.50
  -2   9   3   23.10    1.10
   2   9  -3   23.20    1.40
  -2   9   3   23.60    1.10
   2   9  -3   22.40    1.00
   1  -9  -3    0.10    0.20
   1  -9  -3    0.20    0.20
  -1  -9   3    0.00    0.20
  -1  -9   3    0.00    0.20
  -1  -9   3    0.10    0.20
  -1   9   3   -0.30    0.10
   1   9  -3    0.10    0.10
  -1   9   3    0.00    0.10
   0  -9  -3    5.70    0.80
   0  -9   3    4.80    0.50
   0  -9   3    4.20    0.60
   0  -9  -3    5.70    0.50
   0   9  -3    4.80    0.40
   0   9   3    5.20    0.50
   0   9   3    4.80    0.50
  -1  -9  -3    0.00    0.20
   1  -9   3    0.20    0.20
   1  -9   3   -0.30    0.20
  -1  -9  -3    0.00    0.20
   1  -9   3    0.20    0.10
   1   9   3    0.00    0.10
  -1   9  -3    0.10    0.10
   1   9   3    0.10    0.20
   1   9   3   -0.10    0.10
  -1   9  -3    0.00    0.10
   2  -9   3    0.20    0.20
   2  -9   3   -0.10    0.20
   2  -9   3    0.10    0.30
  -2  -9  -3    0.10    0.20
   2  -9   3   -0.70    0.30
   2  -9   3   -0.10    0.10
  -2  -9  -3    0.00    0.20
   2   9   3    0.40    0.20
  -2   9  -3    0.00    0.10
   2   9   3    0.10    0.20
  -2   9  -3   -0.20    0.20
   2   9   3   -0.10    0.10
  -3  -9  -3   12.60    1.20
   3  -9   3   11.60    0.60
   3  -9   3   11.70    0.60
   3  -9   3   12.50    0.80
   3  -9   3   10.70    0.90
  -3  -9  -3   12.40    0.90
   3   9   3   11.70    0.80
   3   9   3   12.50    0.80
   3   9   3   11.00    0.50
   3   9   3   11.10    1.00
  -3   9  -3   12.20    0.70
   4  -9   3   25.00    1.00
   4  -9   3   24.40    1.40
   4  -9   3   24.90    1.50
  -4  -9  -3   26.80    1.30
   4  -9   3   27.50    1.50
  -4  -9  -3   28.00    1.90
   4  -9   3   25.80    1.50
   4  -9   3   24.90    1.40
   4  -9   3   25.40    1.00
   4   9   3   26.80    1.30
  -4   9  -3   25.70    1.50
   4   9   3   23.40    1.20
   4   9   3   25.90    1.90
   4   9   3   27.70    1.20
  -4   9  -3   26.10    1.20
   4   9   3   28.70    1.60
  -5  -9  -3    0.80    0.50
   5  -9   3    0.60    0.30
   5  -9   3    0.80    0.30
   5  -9   3    1.10    0.40
  -5  -9  -3    1.00    0.30
   5  -9   3    1.40    0.40
   5   9   3    2.00    0.40
  -5   9  -3    1.20    0.30
   5   9   3    1.50    0.40
   5   9   3    1.10    0.70
  -5   9  -3    1.00    0.30
   5   9   3    1.00    0.50
   5   9   3    0.70    0.40
   6  -9   3   11.50    0.90
   6  -9   3   11.30    1.00
   6  -9   3   10.60    0.90
   6  -9   3    9.70    0.60
   6  -9   3    9.60    0.90
  -6  -9  -3    8.80    0.80
   6  -9   3    8.90    0.80
   6  -9   3   10.10    0.60
  -6   9  -3   10.10    0.90
   6   9   3    8.90    0.50
   6   9   3   11.30    0.70
   6   9   3    8.80    1.00
   6   9   3    8.10    0.90
  -6   9  -3   10.30    0.70
   7  -9   3   12.40    0.90
   7  -9   3   11.00    1.00
   7  -9   3   11.30    0.60
   7  -9   3   10.80    0.90
   7  -9   3   11.60    0.80
   7  -9   3   11.80    1.00
   7  -9   3   11.30    0.60
   7   9   3   12.10    0.80
   7   9   3   10.90    1.00
  -7   9  -3   11.60    0.90
   7   9   3   10.10    0.90
   8  -9   3   11.00    0.90
   8  -9   3   10.40    0.80
   8  -9   3    9.40    0.80
   8  -9   3   11.10    0.50
   8  -9   3   11.30    0.60
   8  -9   3   10.90    0.80
   8  -9   3   12.70    0.90
   8   9   3   10.80    0.70
   8   9   3   10.60    1.00
   8   9   3   11.10    0.90
  -8   9  -3    9.90    0.90
   8   9   3   10.70    0.50
   9  -9   3   18.90    1.10
   9  -9   3   18.90    0.80
   9  -9   3   18.30    1.00
   9  -9   3   19.80    1.10
   9  -9   3   19.70    1.10
   9   9   3   18.50    1.20
   9   9   3   18.60    0.70
   9   9   3   18.30    1.40
   9   9   3   20.90    1.20
  -9   9  -3   19.60    1.10
  10  -9   3    7.50    0.60
  10  -9   3    7.30    0.50
  10  -9   3    7.80    0.60
  10  -9   3    8.00    0.40
  10  -9   3    8.20    0.60
 -10   9  -3    8.60    0.60
  10   9   3    7.70    0.70
  10   9   3    6.80    0.40
  11  -9   3    0.20    0.10
  11  -9   3    0.50    0.10
  11  -9   3    0.10    0.20
 -11   9  -3    0.10    0.10
 -11   9  -3    0.30    0.10
  11   9   3    0.30    0.20
 -11   9  -3    0.40    0.10
  13 -10  -3    0.10    0.10
  13  10  -3    0.50    0.20
  13  10  -3    0.20    0.20
  13  10  -3    0.20    0.10
  12 -10  -3    9.50    0.60
  12  10  -3    8.60    0.40
  12  10  -3    7.80    0.60
  12  10  -3    9.50    0.50
 -12  10   3    7.50    0.60
  12  10  -3    8.70    0.60
  11 -10  -3    3.20    0.40
  11 -10  -3    3.60    0.60
  11  10  -3    5.40    0.60
  11  10  -3    4.40    0.40
  11  10  -3    4.60    0.70
  11  10  -3    4.20    0.30
 -11  10   3    4.80    0.50
  10 -10  -3    1.30    0.40
  10 -10  -3    1.20    0.30
  10  10  -3    0.90    0.20
  10  10  -3    1.20    0.40
  10  10  -3    1.20    0.20
  10  10  -3    1.00    0.30
 -10  10   3    1.10    0.30
   9 -10  -3    0.50    0.20
   9 -10  -3    0.90    0.40
   9 -10  -3    0.40    0.40
  -9  10   3    0.60    0.30
   9  10  -3    0.70    0.20
   9  10  -3    0.60    0.40
   9  10  -3    0.70    0.20
   8 -10  -3   47.00    1.60
   8 -10  -3   51.09    2.10
   8 -10  -3   50.09    2.20
   8 -10  -3   49.10    2.20
   8  10  -3   48.40    2.30
   8  10  -3   49.70    2.20
   8  10  -3   47.20    1.80
   8  10  -3   48.80    1.60
  -8  10   3   46.50    2.10
   7 -10  -3    8.40    0.80
   7 -10  -3   10.50    1.00
   7 -10  -3   10.30    0.90
   7 -10  -3    8.80    0.60
  -7 -10   3   10.10    0.80
  -7  10   3    9.60    0.70
   7  10  -3    9.50    0.60
   7  10  -3    9.60    1.00
   7  10  -3    9.40    0.70
  -7  10   3    8.20    0.80
   7  10  -3   10.00    0.80
   7  10  -3   10.50    0.90
   6 -10  -3    3.20    0.40
  -6 -10   3    2.00    0.40
   6 -10  -3    1.10    0.70
   6 -10  -3    2.00    0.50
   6 -10  -3    1.70    0.50
   6 -10  -3    2.80    0.60
   6  10  -3    2.90    0.60
   6  10  -3    1.90    0.40
   6  10  -3    1.80    0.40
  -6  10   3    3.40    0.50
   6  10  -3    2.50    0.70
  -6  10   3    1.90    0.40
   6  10  -3    3.20    0.40
   6  10  -3    3.00    0.30
   5 -10  -3    1.60    0.40
   5 -10  -3    2.60    0.40
   5 -10  -3    3.30    0.40
  -5 -10   3    2.40    0.50
   5 -10  -3    2.00    0.60
   5 -10  -3    2.00    0.50
   5 -10  -3    1.80    0.50
   5  10  -3    2.50    0.50
   5  10  -3    3.40    0.40
   5  10  -3    3.20    0.60
   5  10  -3    1.90    0.60
  -5  10   3    3.00    0.30
  -5  10   3    3.10    0.60
  -5  10   3    2.20    0.40
   5  10  -3    3.70    0.30
   5  10  -3    3.20    0.50
  -4 -10   3   23.20    1.20
   4 -10  -3   25.00    1.70
   4 -10  -3   22.30    1.30
   4 -10  -3   23.20    1.40
  -4 -10   3   21.80    1.30
   4 -10  -3   25.10    1.40
   4  10  -3   23.20    1.10
   4  10  -3   22.70    0.90
   4  10  -3   22.90    1.10
   4  10  -3   21.00    1.60
  -4  10   3   24.10    1.40
  -4  10   3   23.80    1.20
   4  10  -3   24.90    1.50
  -4  10   3   22.60    0.90
   4  10  -3   23.80    1.30
  -3 -10   3   37.10    1.60
   3 -10  -3   38.40    1.60
  -3 -10   3   35.70    1.60
  -3 -10   3   35.70    1.90
  -3 -10   3   36.90    1.60
   3 -10  -3   37.50    1.80
  -3  10   3   36.70    1.50
   3  10  -3   35.50    1.70
   3  10  -3   36.60    1.50
   3  10  -3   34.10    1.80
  -3  10   3   34.30    1.90
  -3  10   3   35.20    1.50
   3  10  -3   33.60    2.00
  -3  10   3   33.90    1.40
  -3  10   3   35.10    1.20
   3  10  -3   34.00    1.20
  -2 -10   3   29.30    1.60
   2 -10  -3   29.30    1.60
  -2 -10   3   28.30    1.50
   2 -10  -3   31.10    1.40
   2  10  -3   29.80    1.20
  -2  10   3   30.70    1.70
  -2  10   3   27.80    1.20
   2  10  -3   29.50    1.00
  -2  10   3   30.70    1.60
  -2  10   3   29.00    1.30
   2  10  -3   27.60    1.50
   2  10  -3   29.40    1.60
  -2  10   3   29.30    1.00
  -1 -10   3    0.60    0.30
  -1 -10   3    0.80    0.30
  -1 -10   3    1.30    0.20
   1 -10  -3    0.70    0.20
   1  10  -3    0.90    0.20
  -1  10   3    0.70    0.20
   1  10  -3    0.60    0.20
   1  10  -3    1.00    0.40
   1  10  -3    0.20    0.30
  -1  10   3    0.90    0.20
  -1  10   3    0.60    0.40
  -1  10   3    0.90    0.30
   0 -10   3   74.29    2.90
   0 -10   3   81.89    3.00
   0 -10  -3   84.19    3.40
   0 -10   3   78.69    2.40
   0 -10   3   79.19    2.80
   0  10   3   82.59    2.60
   0  10  -3   77.69    2.20
   0  10   3   77.69    2.60
   0  10   3   75.09    2.20
   0  10  -3   79.29    2.90
   0  10  -3   80.99    3.00
   0  10  -3   79.99    2.50
   0  10   3   78.59    3.00
  -1 -10  -3   78.89    3.30
   1 -10   3   70.59    2.30
  -1 -10  -3   73.69    2.60
   1 -10   3   77.09    2.90
   1 -10   3   73.79    3.30
  -1  10  -3   74.29    2.40
  -1  10  -3   76.59    2.70
   1  10   3   74.99    2.50
  -1  10  -3   72.59    2.10
   1  10   3   75.89    2.50
  -1  10  -3   74.99    2.90
   1  10   3   72.89    2.50
   1  10   3   72.09    2.10
   2 -10   3    4.80    0.40
   2 -10   3    6.00    0.70
   2 -10   3    4.10    0.60
  -2 -10  -3    3.60    0.70
  -2 -10  -3    4.70    0.60
   2 -10   3    4.20    0.70
   2 -10   3    5.40    0.70
  -2  10  -3    4.00    0.50
  -2  10  -3    5.40    0.90
  -2  10  -3    4.60    0.30
   2  10   3    3.80    0.50
   2  10   3    5.00    0.30
  -2  10  -3    4.00    0.70
   2  10   3    4.60    0.50
   2  10   3    4.90    0.70
   2  10   3    5.00    0.60
   3 -10   3    0.30    0.30
   3 -10   3    0.90    0.20
  -3 -10  -3    0.90    0.40
   3 -10   3    0.30    0.30
   3 -10   3    0.50    0.30
   3 -10   3    0.70    0.20
  -3 -10  -3    0.30    0.30
   3 -10   3    1.00    0.40
   3  10   3    0.80    0.40
   3  10   3    0.90    0.30
  -3  10  -3    0.60    0.30
  -3  10  -3    0.70    0.30
   3  10   3    0.70    0.20
   3  10   3    0.60    0.20
  -3  10  -3    0.80    0.20
   3  10   3    0.90    0.30
  -4 -10  -3    0.90    0.40
   4 -10   3    1.70    0.40
   4 -10   3    1.40    0.30
   4 -10   3    1.70    0.50
  -4 -10  -3    1.30    0.80
   4 -10   3    1.60    0.30
  -4 -10  -3    1.10    0.30
   4 -10   3    1.10    0.40
   4 -10   3    1.90    0.30
   4  10   3    1.90    0.40
  -4  10  -3    1.10    0.30
  -4  10  -3    1.80    0.40
   4  10   3    1.20    0.30
   4  10   3    1.20    0.50
   4  10   3    1.90    0.40
   5 -10   3   19.70    0.90
   5 -10   3   18.50    1.20
   5 -10   3   21.70    1.30
  -5 -10  -3   18.60    1.10
   5 -10   3   19.40    0.90
   5 -10   3   19.40    1.30
   5 -10   3   18.10    1.30
   5  10   3   18.00    1.10
   5  10   3   19.60    1.40
  -5  10  -3   18.50    1.10
  -5  10  -3   21.20    1.30
   5  10   3   20.70    1.10
   6 -10   3    4.30    0.60
   6 -10   3    4.50    0.40
   6 -10   3    4.30    0.70
   6 -10   3    3.70    0.60
   6 -10   3    5.30    0.70
   6 -10   3    5.10    0.40
   6  10   3    4.30    0.60
   6  10   3    5.80    0.90
   6  10   3    5.40    0.50
  -6  10  -3    4.00    0.60
   7 -10   3   32.20    1.60
   7 -10   3   31.10    1.90
   7 -10   3   30.80    1.10
   7 -10   3   30.80    1.50
   7 -10   3   30.40    1.60
   7 -10   3   31.40    1.10
   7  10   3   30.90    1.50
   7  10   3   33.20    1.80
  -7  10  -3   35.10    2.30
   7  10   3   32.50    1.30
   8 -10   3   16.40    0.70
   8 -10   3   15.60    0.70
   8 -10   3   14.70    1.00
   8 -10   3   14.50    1.00
   8 -10   3   14.40    0.90
   8 -10   3   15.30    0.90
   8  10   3   14.90    1.10
   8  10   3   15.40    1.30
  -8  10  -3   16.60    1.10
   8  10   3   14.30    0.60
   8  10   3   15.20    0.80
   9 -10   3    5.50    0.50
   9 -10   3    5.30    0.30
   9 -10   3    5.30    0.50
   9 -10   3    5.40    0.50
   9  10   3    4.90    0.40
  -9  10  -3    5.40    0.80
   9  10   3    5.40    0.60
  10 -10   3    0.70    0.20
  10 -10   3    0.60    0.20
  10 -10   3    0.60    0.20
  10  10   3    0.80    0.10
 -10  10  -3    0.80    0.10
  10  10   3    0.60    0.20
 -10  10  -3    1.00    0.20
 -10  10  -3    0.60    0.20
 -11  10  -3   -0.30    0.10
  12 -11  -3    8.10    0.50
  12  11  -3    7.80    0.30
  12  11  -3    7.70    0.50
  12  11  -3    8.30    0.50
  11 -11  -3    0.10    0.20
  11 -11  -3    0.10    0.20
  11  11  -3    0.10    0.20
 -11  11   3   -0.10    0.20
  11  11  -3    0.10    0.10
  11  11  -3    0.10    0.10
  11  11  -3    0.00    0.20
  10 -11  -3    0.10    0.20
  10 -11  -3    0.00    0.20
  10  11  -3    0.30    0.20
  10  11  -3   -0.10    0.20
  10  11  -3    0.00    0.20
 -10  11   3    0.10    0.20
   9 -11  -3    7.20    0.80
   9 -11  -3    5.60    0.60
   9 -11  -3    6.90    0.70
   9 -11  -3    6.70    0.50
  -9  11   3    7.60    0.70
   9  11  -3    7.00    0.80
   9  11  -3    6.80    0.40
   9  11  -3    6.50    0.60
   9  11  -3    7.60    0.70
   8 -11  -3    2.50    0.30
   8 -11  -3    2.20    0.50
   8 -11  -3    2.60    0.40
   8  11  -3    2.90    0.30
   8  11  -3    3.50    0.40
  -8  11   3    2.40    0.40
   7 -11  -3    6.80    0.80
   7 -11  -3    7.90    0.80
   7 -11  -3    7.00    0.80
   7 -11  -3    6.30    0.50
   7  11  -3    7.20    0.60
  -7  11   3    6.60    0.70
   7  11  -3    6.90    0.80
   7  11  -3    6.20    0.40
   7  11  -3    7.00    0.70
   6 -11  -3    1.10    0.30
   6 -11  -3    1.00    0.30
   6 -11  -3    1.70    0.30
   6 -11  -3    0.70    0.40
  -6  11   3    0.60    0.40
   6  11  -3    0.70    0.40
   6  11  -3    1.30    0.20
   6  11  -3    0.90    0.30
   6  11  -3    0.80    0.40
   5 -11  -3   20.90    1.40
  -5 -11   3   21.20    1.50
   5 -11  -3   17.60    2.20
   5 -11  -3   19.00    0.90
   5 -11  -3   19.30    1.30
  -5  11   3   20.60    1.30
   5  11  -3   17.60    1.20
   5  11  -3   19.40    1.40
   5  11  -3   19.30    1.30
   5  11  -3   18.80    0.80
  -5  11   3   16.00    1.00
   5  11  -3   17.60    1.80
   5  11  -3   19.90    1.00
   4 -11  -3   27.20    1.60
  -4 -11   3   26.40    1.90
   4 -11  -3   27.30    1.60
   4 -11  -3   23.40    1.30
   4 -11  -3   30.10    2.00
  -4 -11   3   26.90    1.40
  -4 -11   3   27.30    1.40
   4  11  -3   26.20    1.10
  -4  11   3   28.90    1.60
   4  11  -3   26.40    1.30
   4  11  -3   27.70    1.30
   4  11  -3   28.90    1.60
   4  11  -3   24.50    1.80
  -4  11   3   27.10    1.30
   4  11  -3   29.00    1.50
  -4  11   3   28.30    1.00
   3 -11  -3    1.90    0.50
   3 -11  -3    1.10    0.50
  -3 -11   3    1.80    0.40
   3 -11  -3    1.20    0.50
   3 -11  -3    0.80    0.40
  -3 -11   3    1.50    0.30
  -3 -11   3    0.90    0.70
  -3 -11   3    1.70    0.40
  -3  11   3    1.60    0.30
  -3  11   3    1.40    0.30
   3  11  -3    1.80    0.40
  -3  11   3    1.40    0.40
   3  11  -3    1.20    0.20
  -3  11   3    1.40    0.20
   3  11  -3    1.80    0.40
   3  11  -3    0.90    0.30
   3  11  -3    1.50    0.50
  -2 -11   3   50.19    2.20
   2 -11  -3   49.80    2.20
  -2 -11   3   54.49    2.10
   2 -11  -3   49.20    2.00
   2 -11  -3   51.29    2.30
   2 -11  -3   52.49    2.80
  -2 -11   3   48.90    1.70
  -2  11   3   51.99    1.80
   2  11  -3   51.49    1.60
   2  11  -3   50.49    2.30
   2  11  -3   50.39    1.90
   2  11  -3   49.30    2.10
   2  11  -3   46.90    1.70
  -2  11   3   52.09    2.00
  -2  11   3   50.09    1.60
  -2  11   3   56.19    2.30
  -1 -11   3   -0.20    0.40
   1 -11  -3   -0.10    0.30
   1 -11  -3   -0.10    0.20
  -1 -11   3   -0.20    0.10
  -1 -11   3   -0.30    0.20
  -1 -11   3   -0.20    0.20
   1 -11  -3    0.10    0.20
   1  11  -3   -0.30    0.20
   1  11  -3    0.10    0.10
  -1  11   3    0.00    0.30
  -1  11   3   -0.10    0.10
  -1  11   3   -0.10    0.10
   1  11  -3    0.30    0.20
   1  11  -3   -0.50    0.20
  -1  11   3    0.10    0.10
   0 -11  -3   10.30    0.90
   0 -11   3   11.50    0.90
   0 -11   3   11.80    1.00
   0 -11   3    9.90    0.60
   0 -11  -3   11.00    0.80
   0 -11  -3   11.70    1.30
   0 -11   3   10.10    0.80
   0  11   3   11.20    0.70
   0  11  -3   11.20    0.90
   0  11   3   12.00    0.80
   0  11  -3   11.00    0.60
   0  11  -3    9.50    0.70
   0  11   3   10.80    0.60
   0  11   3   10.00    1.00
   0  11  -3   11.30    0.90
   0  11   3   11.10    0.80
  -1 -11  -3    0.10    0.30
  -1 -11  -3   -0.10    0.20
  -1 -11  -3    0.30    0.40
   1 -11   3    0.40    0.30
   1 -11   3   -0.40    0.30
   1 -11   3    0.20    0.20
   1 -11   3    0.20    0.20
   1  11   3    0.00    0.20
   1  11   3    0.30    0.20
  -1  11  -3    0.10    0.30
   1  11   3    0.10    0.20
   1  11   3    0.10    0.10
  -1  11  -3    0.20    0.20
   1  11   3   -0.20    0.30
  -1  11  -3    0.20    0.30
   2 -11   3    1.90    0.40
  -2 -11  -3    2.30    0.40
  -2 -11  -3    2.40    0.50
   2 -11   3    4.30    0.70
   2 -11   3    3.20    0.40
   2 -11   3    3.80    0.60
  -2  11  -3    3.00    0.50
   2  11   3    3.40    0.50
   2  11   3    4.70    0.80
  -2  11  -3    2.60    0.30
  -2  11  -3    2.60    0.50
   2  11   3    3.30    0.50
   2  11   3    2.90    0.40
  -2  11  -3    2.20    0.40
   3 -11   3   11.30    0.70
   3 -11   3   10.80    1.00
   3 -11   3   10.50    0.90
  -3 -11  -3   11.50    0.90
  -3 -11  -3    9.90    0.80
   3 -11   3   11.20    1.00
  -3 -11  -3   11.30    1.50
   3  11   3   10.90    0.70
   3  11   3   10.40    0.80
  -3  11  -3   10.30    0.90
   3  11   3   12.90    1.10
  -3  11  -3   12.70    1.10
   3  11   3    9.50    0.50
  -3  11  -3   10.30    0.50
  -3  11  -3   12.10    1.00
   4 -11   3   13.40    1.10
   4 -11   3   15.50    1.10
  -4 -11  -3   13.50    1.00
   4 -11   3   13.30    1.00
   4 -11   3   13.50    0.70
   4  11   3   15.00    1.20
   4  11   3   14.50    0.90
  -4  11  -3   14.50    0.60
  -4  11  -3   14.70    1.10
  -4  11  -3   13.50    1.00
   5 -11   3    3.50    0.60
   5 -11   3    3.70    0.40
   5 -11   3    2.30    0.40
   5 -11   3    2.40    0.50
   5 -11   3    3.60    0.60
  -5  11  -3    3.10    0.60
  -5  11  -3    4.00    0.60
   5  11   3    3.20    0.60
   5  11   3    3.80    0.40
  -5  11  -3    3.50    0.30
   6 -11   3    4.30    0.60
   6 -11   3    4.50    0.40
   6 -11   3    4.50    0.80
   6 -11   3    3.90    0.30
   6 -11   3    4.10    0.60
   6 -11   3    4.80    0.70
  -6  11  -3    3.80    0.50
  -6  11  -3    3.80    0.60
  -6  11  -3    4.40    0.30
   6  11   3    4.80    0.50
   6  11   3    3.90    0.60
   7 -11   3    1.50    0.30
   7 -11   3    1.20    0.20
   7 -11   3    0.50    0.30
   7 -11   3    0.90    0.30
   7 -11   3    1.10    0.20
   7 -11   3    0.80    0.30
  -7  11  -3    0.80    0.20
  -7  11  -3    0.50    0.30
   7  11   3    0.90    0.40
   7  11   3    1.20    0.30
  -7  11  -3    1.00    0.20
   8 -11   3    6.90    0.60
   8 -11   3    6.60    0.60
   8 -11   3    7.50    0.60
   8 -11   3    6.40    0.60
   8 -11   3    7.00    0.40
  -8  11  -3    7.30    0.40
  -8  11  -3    6.50    0.60
   8  11   3    7.60    0.70
  -8  11  -3    7.30    0.60
   8  11   3    6.20    0.50
   9 -11   3    0.40    0.20
   9 -11   3    0.30    0.20
  -9  11  -3    0.50    0.20
  -9  11  -3    0.60    0.10
   9  11   3    0.50    0.20
   9  11   3    0.50    0.20
  10 -11   3    1.20    0.20
 -10  11  -3    1.10    0.20
  11 -12  -3   22.70    1.00
  11 -12  -3   23.20    0.90
  11  12  -3   19.70    1.00
  11  12  -3   23.60    0.90
 -11  12   3   21.50    0.90
  11  12  -3   24.20    0.70
  10 -12  -3    1.80    0.30
  10 -12  -3    1.40    0.30
 -10  12   3    1.60    0.30
  10  12  -3    2.00    0.20
  10  12  -3    2.10    0.30
  10  12  -3    1.70    0.30
  10  12  -3    1.30    0.30
   9 -12  -3    0.10    0.10
   9 -12  -3    0.00    0.40
   9 -12  -3    0.00    0.20
   9 -12  -3    0.20    0.20
   9  12  -3    0.10    0.30
   9  12  -3   -0.50    0.20
   9  12  -3    0.00    0.10
   9  12  -3   -0.10    0.20
   8 -12  -3    1.10    0.40
   8 -12  -3    1.80    0.40
   8 -12  -3    1.90    0.20
   8 -12  -3    1.80    0.40
   8  12  -3    2.10    0.40
   8  12  -3    1.70    0.40
  -8  12   3    1.20    0.30
   8  12  -3    1.70    0.40
   8  12  -3    2.10    0.30
   7 -12  -3    1.50    0.40
   7 -12  -3    1.40    0.40
   7 -12  -3    1.60    0.60
   7 -12  -3    1.10    0.20
   7  12  -3    1.80    0.30
   7  12  -3    1.60    0.30
   7  12  -3    1.70    0.40
   7  12  -3    1.20    0.40
  -7  12   3    1.40    0.40
   6 -12  -3    0.50    0.30
   6 -12  -3    0.00    0.50
   6 -12  -3    1.20    0.40
   6  12  -3    1.50    0.50
  -6  12   3    1.00    0.30
   6  12  -3    1.30    0.40
   6  12  -3    1.20    0.30
   6  12  -3    1.00    0.40
   5 -12  -3    0.30    0.30
   5 -12  -3    0.40    0.20
   5 -12  -3    0.40    0.30
   5  12  -3    0.60    0.30
   5  12  -3    0.30    0.20
  -5  12   3    0.10    0.30
   5  12  -3    0.30    0.20
   5  12  -3   -0.10    0.30
  -4 -12   3    1.40    0.40
  -4 -12   3    1.00    0.30
   4 -12  -3    1.20    0.40
   4 -12  -3    2.00    0.30
   4 -12  -3    0.70    0.50
  -4  12   3    2.00    0.40
   4  12  -3    1.90    0.30
   4  12  -3    1.40    0.40
   4  12  -3    1.40    0.40
   4  12  -3    1.30    0.20
   3 -12  -3   10.40    0.90
  -3 -12   3   10.60    1.10
  -3 -12   3   11.50    0.60
   3 -12  -3   12.10    0.70
  -3 -12   3   12.40    1.00
   3 -12  -3   12.80    1.10
   3 -12  -3   12.10    1.00
  -3  12   3   12.10    0.70
   3  12  -3   11.10    0.80
   3  12  -3   11.90    1.00
   3  12  -3   11.40    0.70
   3  12  -3   11.40    1.00
  -3  12   3   12.70    0.60
  -3  12   3   12.50    1.00
   3  12  -3   11.90    0.60
  -2 -12   3   22.30    1.70
   2 -12  -3   21.50    1.20
  -2 -12   3   22.10    1.30
   2 -12  -3   22.70    1.40
   2 -12  -3   25.50    3.00
  -2 -12   3   22.90    0.90
  -2  12   3   23.90    0.90
   2  12  -3   22.20    0.90
   2  12  -3   22.70    1.20
   2  12  -3   19.50    1.30
  -2  12   3   21.30    1.10
   2  12  -3   20.80    1.40
  -2  12   3   22.70    1.40
  -2  12   3   23.00    1.10
  -1 -12   3   34.50    1.30
   1 -12  -3   35.70    1.80
   1 -12  -3   36.70    2.30
  -1 -12   3   37.40    1.80
   1 -12  -3   34.40    1.70
   1 -12  -3   42.80    2.70
  -1 -12   3   38.50    1.90
   1  12  -3   35.70    1.60
  -1  12   3   37.50    1.60
  -1  12   3   37.00    1.20
   1  12  -3   36.80    1.90
   1  12  -3   37.00    1.70
   1  12  -3   35.30    1.20
  -1  12   3   37.70    1.90
  -1  12   3   35.70    1.40
   0 -12  -3   13.30    2.30
   0 -12  -3   11.90    0.90
   0 -12  -3   11.70    1.00
   0 -12   3   12.30    0.70
   0 -12   3   12.40    1.00
   0 -12   3   11.60    1.00
   0  12  -3   10.60    0.80
   0  12   3   11.80    1.00
   0  12  -3   12.20    0.90
   0  12  -3   14.70    1.10
   0  12   3   11.30    0.60
   0  12  -3   12.30    0.60
   0  12   3   12.60    0.80
   0  12   3   12.10    0.80
   1 -12   3   -0.60    0.30
  -1 -12  -3   -0.40    0.40
   1 -12   3    0.20    0.30
  -1 -12  -3   -0.10    0.30
   1 -12   3    0.20    0.20
  -1 -12  -3    0.00    0.30
   1 -12   3    0.10    0.30
   1  12   3    0.40    0.20
   1  12   3    0.20    0.30
  -1  12  -3   -0.10    0.30
  -1  12  -3    0.30    0.30
[truncated: 840,608 more chars]
