# Supplementary material for: Energy transfer-enabled enantioselective photocyclization using a privileged Al–salen catalyst
Source: Nat Chem. 2025 Jul 17;17(9):1383–90. doi: 10.1038/s41557-025-01857-1 (PMC12411254; doi:10.1038/s41557-025-01857-1)
Supplement: Supplementary file 5 — Crystallographic data for compound rac-2n-trans; CCDC reference 2368375. [file 41557_2025_1857_MOESM5_ESM.cif]

 
data_sad_a
 
_audit_creation_method            'SHELXL-2019/1'
_shelx_SHELXL_version_number      '2019/1'
_chemical_name_systematic         ?
_chemical_name_common             ?
_chemical_melting_point           ?
_chemical_formula_moiety          ?
_chemical_formula_sum
 'C14 H17 N O' 
_chemical_formula_weight          215.28

loop_
 _atom_type_symbol
 _atom_type_description
 _atom_type_scat_dispersion_real
 _atom_type_scat_dispersion_imag
 _atom_type_scat_source
 'C'  'C'   0.0181   0.0091
 'International Tables Vol C Tables 4.2.6.8 and 6.1.1.4'
 'H'  'H'   0.0000   0.0000
 'International Tables Vol C Tables 4.2.6.8 and 6.1.1.4'
 'N'  'N'   0.0311   0.0180
 'International Tables Vol C Tables 4.2.6.8 and 6.1.1.4'
 'O'  'O'   0.0492   0.0322
 'International Tables Vol C Tables 4.2.6.8 and 6.1.1.4'
 
_space_group_crystal_system       monoclinic
_space_group_IT_number            4
_space_group_name_H-M_alt         'P 21'
_space_group_name_Hall            'P 2yb'
 
_shelx_space_group_comment
;
The symmetry employed for this shelxl refinement is uniquely defined
by the following loop, which should always be used as a source of
symmetry information in preference to the above space-group names.
They are only intended as comments.
;
 
loop_
 _space_group_symop_operation_xyz
 'x, y, z'
 '-x, y+1/2, -z'
 
_cell_length_a                    5.7220(2)
_cell_length_b                    18.9208(6)
_cell_length_c                    10.5557(3)
_cell_angle_alpha                 90
_cell_angle_beta                  102.751(2)
_cell_angle_gamma                 90
_cell_volume                      1114.63(6)
_cell_formula_units_Z             4
_cell_measurement_temperature     133(2)
_cell_measurement_reflns_used      9968
_cell_measurement_theta_min        4.67
_cell_measurement_theta_max       68.41
 
_exptl_crystal_description       'needle'
_exptl_crystal_colour            'colourless'
_exptl_crystal_density_meas       ?
_exptl_crystal_density_method     ?
_exptl_crystal_density_diffrn     1.283          
_exptl_crystal_F_000              464
_exptl_transmission_factor_min    ?
_exptl_transmission_factor_max    ?
_exptl_crystal_size_max           0.330
_exptl_crystal_size_mid           0.085
_exptl_crystal_size_min           0.050
_exptl_absorpt_coefficient_mu     0.627
_shelx_estimated_absorpt_T_min    0.820
_shelx_estimated_absorpt_T_max    0.969
 _exptl_absorpt_process_details
;
 SADABS 2016/2: Krause, L., Herbst-Irmer, R., Sheldrick G.M. & Stalke D.,
 J. Appl. Cryst. 48 (2015) 3-10
;
 _exptl_absorpt_correction_type   multi-scan
 _exptl_absorpt_correction_T_max  0.7531
 _exptl_absorpt_correction_T_min  0.6456
_exptl_absorpt_special_details    ?
_diffrn_ambient_temperature       133(2)
_diffrn_radiation_wavelength      1.54178
_diffrn_radiation_type            CuK\a
_diffrn_source                    'microsource'
_diffrn_measurement_device_type   'Bruker Venture D8 with Photon III CMOS detector'
_diffrn_measurement_method        '\f and \w scans'
_diffrn_detector_area_resol_mean  ?
_diffrn_reflns_number             36600
_diffrn_reflns_av_unetI/netI      0.0223
_diffrn_reflns_av_R_equivalents   0.0399
_diffrn_reflns_limit_h_min        -6
_diffrn_reflns_limit_h_max        6
_diffrn_reflns_limit_k_min        -22
_diffrn_reflns_limit_k_max        22
_diffrn_reflns_limit_l_min        -12
_diffrn_reflns_limit_l_max        12
_diffrn_reflns_theta_min          4.294
_diffrn_reflns_theta_max          68.685
_diffrn_reflns_theta_full         67.679
_diffrn_measured_fraction_theta_max   0.983
_diffrn_measured_fraction_theta_full  0.987
_diffrn_reflns_Laue_measured_fraction_max    0.983
_diffrn_reflns_Laue_measured_fraction_full   0.987
_diffrn_reflns_point_group_measured_fraction_max   0.979
_diffrn_reflns_point_group_measured_fraction_full  0.985
_reflns_number_total              4018
_reflns_number_gt                 3905
_reflns_threshold_expression      'I > 2\s(I)'
_reflns_Friedel_coverage          0.931
_reflns_Friedel_fraction_max      0.975
_reflns_Friedel_fraction_full     0.983
 
_reflns_special_details
;
 Reflections were merged by SHELXL according to the crystal
 class for the calculation of statistics and refinement.
 
 _reflns_Friedel_fraction is defined as the number of unique
 Friedel pairs measured divided by the number that would be
 possible theoretically, ignoring centric projections and
 systematic absences. Completness statistics refer to single and
 composite reflections containing twin component 1 only.
;
 
_computing_data_collection       'Bruker APEX4 2021/10-0'					
_computing_cell_refinement       'Bruker SAINT+'					
_computing_data_reduction        'Bruker SAINT+'					
_computing_structure_solution    'SHELXT-2018/2 (Sheldrick, 2015)'
_computing_structure_refinement  'SHELXL-2019/1 (Sheldrick, 2019)'
_computing_molecular_graphics    'Bruker SHELXTL'
_computing_publication_material  'Bruker SHELXTL'
_refine_special_details
;
 Refined as a 2-component inversion twin.
;
_refine_ls_structure_factor_coef  Fsqd
_refine_ls_matrix_type            full
_refine_ls_weighting_scheme       calc
_refine_ls_weighting_details
'w=1/[\s^2^(Fo^2^)+(0.0982P)^2^+0.5947P] where P=(Fo^2^+2Fc^2^)/3'
_atom_sites_solution_primary      'intrinsic phasing'
_atom_sites_solution_secondary    ?
_atom_sites_solution_hydrogens    geom
_refine_ls_hydrogen_treatment     constr
_refine_ls_extinction_method      none
_refine_ls_extinction_coef        .
_refine_ls_abs_structure_details
;
 Refined as an inversion twin.
;
_refine_ls_abs_structure_Flack    0.5(4)
_chemical_absolute_configuration  unk
_refine_ls_number_reflns          4018
_refine_ls_number_parameters      290
_refine_ls_number_restraints      1
_refine_ls_R_factor_all           0.0551
_refine_ls_R_factor_gt            0.0537
_refine_ls_wR_factor_ref          0.1537
_refine_ls_wR_factor_gt           0.1516
_refine_ls_goodness_of_fit_ref    1.052
_refine_ls_restrained_S_all       1.052
_refine_ls_shift/su_max           0.000
_refine_ls_shift/su_mean          0.000
 
loop_
 _atom_site_label
 _atom_site_type_symbol
 _atom_site_fract_x
 _atom_site_fract_y
 _atom_site_fract_z
 _atom_site_U_iso_or_equiv
 _atom_site_adp_type
 _atom_site_occupancy
 _atom_site_site_symmetry_order  
 _atom_site_calc_flag
 _atom_site_refinement_flags_posn
 _atom_site_refinement_flags_adp
 _atom_site_refinement_flags_occupancy
 _atom_site_disorder_assembly
 _atom_site_disorder_group
O1 O 0.5867(5) 0.50222(15) 0.3798(3) 0.0344(6) Uani 1 1 d . . . . .
O2 O -0.0959(5) 0.49106(16) 0.7222(3) 0.0362(7) Uani 1 1 d . . . . .
N1 N 0.5235(5) 0.56153(17) 0.5526(3) 0.0293(7) Uani 1 1 d . . . . .
H1 H 0.653571 0.541823 0.599303 0.035 Uiso 1 1 calc R U . . .
N2 N -0.0131(6) 0.42621(16) 0.5591(3) 0.0285(7) Uani 1 1 d . . . . .
H2 H -0.157678 0.434665 0.512165 0.034 Uiso 1 1 calc R U . . .
C1 C 0.1732(7) 0.6340(2) 0.5525(4) 0.0317(9) Uani 1 1 d . . . . .
C2 C 0.0498(7) 0.6762(2) 0.6240(4) 0.0353(9) Uani 1 1 d . . . . .
H2A H -0.100456 0.695723 0.582343 0.042 Uiso 1 1 calc R U . . .
C3 C 0.1406(8) 0.6902(2) 0.7541(4) 0.0359(9) Uani 1 1 d . . . . .
H3 H 0.051608 0.718631 0.800906 0.043 Uiso 1 1 calc R U . . .
C4 C 0.3589(8) 0.6633(2) 0.8159(4) 0.0361(9) Uani 1 1 d . . . . .
H4 H 0.421665 0.673264 0.905114 0.043 Uiso 1 1 calc R U . . .
C5 C 0.4870(7) 0.6217(2) 0.7475(4) 0.0320(8) Uani 1 1 d . . . . .
H5 H 0.638334 0.603060 0.789887 0.038 Uiso 1 1 calc R U . . .
C6 C 0.3954(6) 0.60703(18) 0.6177(4) 0.0259(7) Uani 1 1 d . . . . .
C7 C 0.4659(6) 0.54531(19) 0.4256(4) 0.0276(8) Uani 1 1 d . . . . .
C8 C 0.2611(8) 0.5893(3) 0.3429(4) 0.0413(10) Uani 1 1 d . . . . .
H8 H 0.334909 0.634195 0.320353 0.050 Uiso 1 1 calc R U . . .
C9 C 0.0693(7) 0.6106(2) 0.4154(4) 0.0376(9) Uani 1 1 d . . . . .
H9 H -0.026039 0.566965 0.421988 0.045 Uiso 1 1 calc R U . . .
C10 C 0.1617(8) 0.5502(3) 0.2128(4) 0.0432(10) Uani 1 1 d . . . . .
H10A H 0.282812 0.515700 0.197850 0.052 Uiso 1 1 calc R U . . .
H10B H 0.016645 0.523488 0.220228 0.052 Uiso 1 1 calc R U . . .
C11 C 0.0979(9) 0.5998(3) 0.0948(5) 0.0534(12) Uani 1 1 d . . . . .
H11A H 0.009583 0.572219 0.019562 0.064 Uiso 1 1 calc R U . . .
H11B H 0.248574 0.616435 0.073299 0.064 Uiso 1 1 calc R U . . .
C12 C -0.0546(8) 0.6651(3) 0.1128(5) 0.0481(11) Uani 1 1 d . . . . .
H12A H 0.054937 0.704344 0.147951 0.058 Uiso 1 1 calc R U . . .
H12B H -0.148004 0.679911 0.026419 0.058 Uiso 1 1 calc R U . . .
C13 C -0.2249(8) 0.6538(3) 0.2008(4) 0.0435(10) Uani 1 1 d . . . . .
H13A H -0.288198 0.605001 0.189372 0.052 Uiso 1 1 calc R U . . .
H13B H -0.361915 0.686674 0.175409 0.052 Uiso 1 1 calc R U . . .
C14 C -0.1087(7) 0.6654(2) 0.3415(4) 0.0389(10) Uani 1 1 d . . . . .
H14A H -0.238730 0.670665 0.389082 0.047 Uiso 1 1 calc R U . . .
H14B H -0.023860 0.711339 0.347819 0.047 Uiso 1 1 calc R U . . .
C15 C 0.3383(6) 0.3518(2) 0.5849(4) 0.0280(7) Uani 1 1 d . . . . .
C16 C 0.4939(7) 0.3141(2) 0.5257(4) 0.0342(8) Uani 1 1 d . . . . .
H16 H 0.628482 0.291192 0.578527 0.041 Uiso 1 1 calc R U . . .
C17 C 0.4574(7) 0.3091(2) 0.3905(4) 0.0362(9) Uani 1 1 d . . . . .
H17 H 0.567099 0.283576 0.352230 0.043 Uiso 1 1 calc R U . . .
C18 C 0.2605(7) 0.3417(2) 0.3130(4) 0.0353(9) Uani 1 1 d . . . . .
H18 H 0.233665 0.337975 0.221140 0.042 Uiso 1 1 calc R U . . .
C19 C 0.1024(7) 0.3796(2) 0.3688(4) 0.0319(8) Uani 1 1 d . . . . .
H19 H -0.034116 0.401413 0.315562 0.038 Uiso 1 1 calc R U . . .
C20 C 0.1442(6) 0.38550(18) 0.5025(4) 0.0259(7) Uani 1 1 d . . . . .
C21 C 0.0445(6) 0.45291(19) 0.6805(4) 0.0268(7) Uani 1 1 d . . . . .
C22 C 0.2918(7) 0.4341(2) 0.7606(3) 0.0292(8) Uani 1 1 d . . . . .
H22 H 0.407639 0.464936 0.727832 0.035 Uiso 1 1 calc R U . . .
C23 C 0.3532(7) 0.3576(2) 0.7303(4) 0.0290(8) Uani 1 1 d . . . . .
H23 H 0.225160 0.326502 0.750810 0.035 Uiso 1 1 calc R U . . .
C24 C 0.3140(8) 0.4541(3) 0.9024(4) 0.0415(10) Uani 1 1 d . . . . .
H24A H 0.238585 0.500971 0.906071 0.050 Uiso 1 1 calc R U . . .
H24B H 0.223167 0.419430 0.942643 0.050 Uiso 1 1 calc R U . . .
C25 C 0.5696(8) 0.4572(3) 0.9822(4) 0.0451(10) Uani 1 1 d . . . . .
H25A H 0.576513 0.491792 1.053206 0.054 Uiso 1 1 calc R U . . .
H25B H 0.674463 0.474895 0.926052 0.054 Uiso 1 1 calc R U . . .
C26 C 0.6704(9) 0.3867(3) 1.0416(4) 0.0482(11) Uani 1 1 d . . . . .
H26A H 0.847535 0.389674 1.062031 0.058 Uiso 1 1 calc R U . . .
H26B H 0.619851 0.380161 1.124703 0.058 Uiso 1 1 calc R U . . .
C27 C 0.5955(9) 0.3217(3) 0.9575(4) 0.0487(11) Uani 1 1 d . . . . .
H27A H 0.432365 0.307779 0.965102 0.058 Uiso 1 1 calc R U . . .
H27B H 0.705011 0.282364 0.992410 0.058 Uiso 1 1 calc R U . . .
C28 C 0.5954(7) 0.3310(2) 0.8124(4) 0.0382(9) Uani 1 1 d . . . . .
H28A H 0.634716 0.285147 0.777070 0.046 Uiso 1 1 calc R U . . .
H28B H 0.722518 0.365064 0.804056 0.046 Uiso 1 1 calc R U . . .
 
loop_
 _atom_site_aniso_label
 _atom_site_aniso_U_11
 _atom_site_aniso_U_22
 _atom_site_aniso_U_33
 _atom_site_aniso_U_23
 _atom_site_aniso_U_13
 _atom_site_aniso_U_12
O1 0.0302(14) 0.0400(15) 0.0351(14) -0.0023(12) 0.0119(11) 0.0059(12)
O2 0.0339(14) 0.0449(16) 0.0306(13) 0.0013(12) 0.0091(11) 0.0148(12)
N1 0.0245(15) 0.0328(16) 0.0299(15) 0.0036(12) 0.0045(12) 0.0094(12)
N2 0.0208(14) 0.0352(16) 0.0279(15) 0.0009(13) 0.0015(12) 0.0065(12)
C1 0.0237(18) 0.0300(19) 0.040(2) -0.0063(16) 0.0033(15) 0.0019(15)
C2 0.0229(17) 0.035(2) 0.048(2) -0.0036(17) 0.0073(16) 0.0050(16)
C3 0.040(2) 0.033(2) 0.039(2) -0.0018(16) 0.0194(18) 0.0038(16)
C4 0.047(2) 0.036(2) 0.0264(18) 0.0005(16) 0.0111(16) 0.0005(18)
C5 0.0341(19) 0.031(2) 0.0297(19) 0.0037(15) 0.0043(15) 0.0040(15)
C6 0.0250(17) 0.0243(16) 0.0290(18) 0.0010(13) 0.0071(14) 0.0001(13)
C7 0.0217(17) 0.0319(19) 0.0304(19) 0.0020(15) 0.0081(14) -0.0005(14)
C8 0.035(2) 0.056(3) 0.032(2) 0.0003(19) 0.0065(17) 0.013(2)
C9 0.035(2) 0.039(2) 0.037(2) -0.0029(17) 0.0028(17) 0.0017(17)
C10 0.040(2) 0.057(3) 0.030(2) -0.0012(19) 0.0026(16) 0.0006(19)
C11 0.048(3) 0.071(3) 0.040(2) 0.000(2) 0.009(2) 0.001(2)
C12 0.038(2) 0.053(3) 0.050(3) 0.020(2) 0.0011(18) 0.003(2)
C13 0.037(2) 0.047(2) 0.042(2) 0.0034(19) -0.0007(17) 0.0019(19)
C14 0.030(2) 0.035(2) 0.047(2) -0.0022(19) -0.0025(17) 0.0041(17)
C15 0.0246(16) 0.0265(17) 0.0313(19) -0.0008(15) 0.0024(14) 0.0000(14)
C16 0.0271(18) 0.0309(19) 0.043(2) -0.0030(17) 0.0036(15) 0.0034(15)
C17 0.035(2) 0.0322(19) 0.044(2) -0.0088(18) 0.0154(16) -0.0031(17)
C18 0.039(2) 0.039(2) 0.0289(19) -0.0040(15) 0.0099(16) -0.0078(17)
C19 0.0314(18) 0.0327(18) 0.0302(19) 0.0031(15) 0.0038(15) -0.0023(15)
C20 0.0219(16) 0.0244(17) 0.0314(18) 0.0007(14) 0.0058(14) -0.0017(14)
C21 0.0245(17) 0.0267(17) 0.0299(18) 0.0044(14) 0.0071(14) 0.0015(14)
C22 0.0276(18) 0.035(2) 0.0245(17) 0.0029(15) 0.0047(14) 0.0044(15)
C23 0.0268(17) 0.0292(18) 0.0307(19) 0.0034(15) 0.0056(14) 0.0018(15)
C24 0.042(2) 0.054(3) 0.027(2) -0.0018(18) 0.0048(17) 0.011(2)
C25 0.045(2) 0.053(3) 0.034(2) -0.0061(19) 0.0031(18) 0.000(2)
C26 0.040(2) 0.071(3) 0.031(2) 0.009(2) 0.0021(17) 0.011(2)
C27 0.042(2) 0.051(3) 0.047(3) 0.020(2) -0.0042(19) 0.001(2)
C28 0.036(2) 0.039(2) 0.034(2) 0.0026(17) -0.0032(16) 0.0101(17)
 
_geom_special_details
;
 All esds (except the esd in the dihedral angle between two l.s. planes)
 are estimated using the full covariance matrix.  The cell esds are taken
 into account individually in the estimation of esds in distances, angles
 and torsion angles; correlations between esds in cell parameters are only
 used when they are defined by crystal symmetry.  An approximate (isotropic)
 treatment of cell esds is used for estimating esds involving l.s. planes.
;
 
loop_
 _geom_bond_atom_site_label_1
 _geom_bond_atom_site_label_2
 _geom_bond_distance
 _geom_bond_site_symmetry_2
 _geom_bond_publ_flag
O1 C7 1.234(5) . ?
O2 C21 1.231(4) . ?
N1 C7 1.343(5) . ?
N1 C6 1.405(5) . ?
N1 H1 0.8800 . ?
N2 C21 1.349(5) . ?
N2 C20 1.414(5) . ?
N2 H2 0.8800 . ?
C1 C2 1.393(5) . ?
C1 C6 1.402(5) . ?
C1 C9 1.505(6) . ?
C2 C3 1.383(6) . ?
C2 H2A 0.9500 . ?
C3 C4 1.373(6) . ?
C3 H3 0.9500 . ?
C4 C5 1.383(6) . ?
C4 H4 0.9500 . ?
C5 C6 1.383(5) . ?
C5 H5 0.9500 . ?
C7 C8 1.542(5) . ?
C8 C9 1.524(6) . ?
C8 C10 1.554(6) . ?
C8 H8 1.0000 . ?
C9 C14 1.540(6) . ?
C9 H9 1.0000 . ?
C10 C11 1.537(7) . ?
C10 H10A 0.9900 . ?
C10 H10B 0.9900 . ?
C11 C12 1.549(8) . ?
C11 H11A 0.9900 . ?
C11 H11B 0.9900 . ?
C12 C13 1.502(7) . ?
C12 H12A 0.9900 . ?
C12 H12B 0.9900 . ?
C13 C14 1.504(6) . ?
C13 H13A 0.9900 . ?
C13 H13B 0.9900 . ?
C14 H14A 0.9900 . ?
C14 H14B 0.9900 . ?
C15 C16 1.392(5) . ?
C15 C20 1.403(5) . ?
C15 C23 1.522(5) . ?
C16 C17 1.400(6) . ?
C16 H16 0.9500 . ?
C17 C18 1.382(6) . ?
C17 H17 0.9500 . ?
C18 C19 1.384(6) . ?
C18 H18 0.9500 . ?
C19 C20 1.383(5) . ?
C19 H19 0.9500 . ?
C21 C22 1.522(5) . ?
C22 C24 1.521(5) . ?
C22 C23 1.540(5) . ?
C22 H22 1.0000 . ?
C23 C28 1.547(5) . ?
C23 H23 1.0000 . ?
C24 C25 1.519(6) . ?
C24 H24A 0.9900 . ?
C24 H24B 0.9900 . ?
C25 C26 1.531(7) . ?
C25 H25A 0.9900 . ?
C25 H25B 0.9900 . ?
C26 C27 1.523(7) . ?
C26 H26A 0.9900 . ?
C26 H26B 0.9900 . ?
C27 C28 1.542(6) . ?
C27 H27A 0.9900 . ?
C27 H27B 0.9900 . ?
C28 H28A 0.9900 . ?
C28 H28B 0.9900 . ?
 
loop_
 _geom_angle_atom_site_label_1
 _geom_angle_atom_site_label_2
 _geom_angle_atom_site_label_3
 _geom_angle
 _geom_angle_site_symmetry_1
 _geom_angle_site_symmetry_3
 _geom_angle_publ_flag
C7 N1 C6 126.1(3) . . ?
C7 N1 H1 117.0 . . ?
C6 N1 H1 117.0 . . ?
C21 N2 C20 124.1(3) . . ?
C21 N2 H2 117.9 . . ?
C20 N2 H2 117.9 . . ?
C2 C1 C6 117.1(3) . . ?
C2 C1 C9 123.3(3) . . ?
C6 C1 C9 119.3(3) . . ?
C3 C2 C1 121.6(4) . . ?
C3 C2 H2A 119.2 . . ?
C1 C2 H2A 119.2 . . ?
C4 C3 C2 120.2(4) . . ?
C4 C3 H3 119.9 . . ?
C2 C3 H3 119.9 . . ?
C3 C4 C5 119.7(4) . . ?
C3 C4 H4 120.2 . . ?
C5 C4 H4 120.2 . . ?
C4 C5 C6 120.2(4) . . ?
C4 C5 H5 119.9 . . ?
C6 C5 H5 119.9 . . ?
C5 C6 C1 121.2(3) . . ?
C5 C6 N1 118.9(3) . . ?
C1 C6 N1 119.8(3) . . ?
O1 C7 N1 120.4(3) . . ?
O1 C7 C8 123.8(3) . . ?
N1 C7 C8 115.4(3) . . ?
C9 C8 C7 113.6(3) . . ?
C9 C8 C10 114.0(4) . . ?
C7 C8 C10 109.1(4) . . ?
C9 C8 H8 106.6 . . ?
C7 C8 H8 106.6 . . ?
C10 C8 H8 106.6 . . ?
C1 C9 C8 112.6(3) . . ?
C1 C9 C14 111.4(3) . . ?
C8 C9 C14 113.1(4) . . ?
C1 C9 H9 106.4 . . ?
C8 C9 H9 106.4 . . ?
C14 C9 H9 106.4 . . ?
C11 C10 C8 113.7(4) . . ?
C11 C10 H10A 108.8 . . ?
C8 C10 H10A 108.8 . . ?
C11 C10 H10B 108.8 . . ?
C8 C10 H10B 108.8 . . ?
H10A C10 H10B 107.7 . . ?
C10 C11 C12 115.2(4) . . ?
C10 C11 H11A 108.5 . . ?
C12 C11 H11A 108.5 . . ?
C10 C11 H11B 108.5 . . ?
C12 C11 H11B 108.5 . . ?
H11A C11 H11B 107.5 . . ?
C13 C12 C11 115.0(4) . . ?
C13 C12 H12A 108.5 . . ?
C11 C12 H12A 108.5 . . ?
C13 C12 H12B 108.5 . . ?
C11 C12 H12B 108.5 . . ?
H12A C12 H12B 107.5 . . ?
C12 C13 C14 112.6(4) . . ?
C12 C13 H13A 109.1 . . ?
C14 C13 H13A 109.1 . . ?
C12 C13 H13B 109.1 . . ?
C14 C13 H13B 109.1 . . ?
H13A C13 H13B 107.8 . . ?
C13 C14 C9 120.0(4) . . ?
C13 C14 H14A 107.3 . . ?
C9 C14 H14A 107.3 . . ?
C13 C14 H14B 107.3 . . ?
C9 C14 H14B 107.3 . . ?
H14A C14 H14B 106.9 . . ?
C16 C15 C20 116.8(3) . . ?
C16 C15 C23 126.1(3) . . ?
C20 C15 C23 117.0(3) . . ?
C15 C16 C17 121.7(3) . . ?
C15 C16 H16 119.1 . . ?
C17 C16 H16 119.1 . . ?
C18 C17 C16 119.5(4) . . ?
C18 C17 H17 120.3 . . ?
C16 C17 H17 120.3 . . ?
C17 C18 C19 120.2(4) . . ?
C17 C18 H18 119.9 . . ?
C19 C18 H18 119.9 . . ?
C20 C19 C18 119.6(4) . . ?
C20 C19 H19 120.2 . . ?
C18 C19 H19 120.2 . . ?
C19 C20 C15 122.1(3) . . ?
C19 C20 N2 119.5(3) . . ?
C15 C20 N2 118.4(3) . . ?
O2 C21 N2 121.2(3) . . ?
O2 C21 C22 122.6(3) . . ?
N2 C21 C22 116.3(3) . . ?
C24 C22 C21 110.7(3) . . ?
C24 C22 C23 117.7(3) . . ?
C21 C22 C23 109.3(3) . . ?
C24 C22 H22 106.1 . . ?
C21 C22 H22 106.1 . . ?
C23 C22 H22 106.1 . . ?
C15 C23 C22 108.2(3) . . ?
C15 C23 C28 112.7(3) . . ?
C22 C23 C28 113.9(3) . . ?
C15 C23 H23 107.2 . . ?
C22 C23 H23 107.2 . . ?
C28 C23 H23 107.2 . . ?
C25 C24 C22 114.6(4) . . ?
C25 C24 H24A 108.6 . . ?
C22 C24 H24A 108.6 . . ?
C25 C24 H24B 108.6 . . ?
C22 C24 H24B 108.6 . . ?
H24A C24 H24B 107.6 . . ?
C24 C25 C26 115.1(4) . . ?
C24 C25 H25A 108.5 . . ?
C26 C25 H25A 108.5 . . ?
C24 C25 H25B 108.5 . . ?
C26 C25 H25B 108.5 . . ?
H25A C25 H25B 107.5 . . ?
C27 C26 C25 115.6(3) . . ?
C27 C26 H26A 108.4 . . ?
C25 C26 H26A 108.4 . . ?
C27 C26 H26B 108.4 . . ?
C25 C26 H26B 108.4 . . ?
H26A C26 H26B 107.4 . . ?
C26 C27 C28 115.2(4) . . ?
C26 C27 H27A 108.5 . . ?
C28 C27 H27A 108.5 . . ?
C26 C27 H27B 108.5 . . ?
C28 C27 H27B 108.5 . . ?
H27A C27 H27B 107.5 . . ?
C27 C28 C23 113.4(3) . . ?
C27 C28 H28A 108.9 . . ?
C23 C28 H28A 108.9 . . ?
C27 C28 H28B 108.9 . . ?
C23 C28 H28B 108.9 . . ?
H28A C28 H28B 107.7 . . ?
 
loop_
 _geom_torsion_atom_site_label_1
 _geom_torsion_atom_site_label_2
 _geom_torsion_atom_site_label_3
 _geom_torsion_atom_site_label_4
 _geom_torsion
 _geom_torsion_site_symmetry_1
 _geom_torsion_site_symmetry_2
 _geom_torsion_site_symmetry_3
 _geom_torsion_site_symmetry_4
 _geom_torsion_publ_flag
C6 C1 C2 C3 -0.8(6) . . . . ?
C9 C1 C2 C3 172.9(4) . . . . ?
C1 C2 C3 C4 0.9(6) . . . . ?
C2 C3 C4 C5 -0.4(6) . . . . ?
C3 C4 C5 C6 -0.2(6) . . . . ?
C4 C5 C6 C1 0.3(6) . . . . ?
C4 C5 C6 N1 -176.7(3) . . . . ?
C2 C1 C6 C5 0.2(5) . . . . ?
C9 C1 C6 C5 -173.7(4) . . . . ?
C2 C1 C6 N1 177.1(3) . . . . ?
C9 C1 C6 N1 3.2(5) . . . . ?
C7 N1 C6 C5 -176.0(4) . . . . ?
C7 N1 C6 C1 7.0(6) . . . . ?
C6 N1 C7 O1 -177.0(3) . . . . ?
C6 N1 C7 C8 9.1(5) . . . . ?
O1 C7 C8 C9 152.6(4) . . . . ?
N1 C7 C8 C9 -33.8(5) . . . . ?
O1 C7 C8 C10 24.2(5) . . . . ?
N1 C7 C8 C10 -162.1(3) . . . . ?
C2 C1 C9 C8 158.8(4) . . . . ?
C6 C1 C9 C8 -27.7(6) . . . . ?
C2 C1 C9 C14 30.5(6) . . . . ?
C6 C1 C9 C14 -156.0(4) . . . . ?
C7 C8 C9 C1 42.0(6) . . . . ?
C10 C8 C9 C1 167.7(4) . . . . ?
C7 C8 C9 C14 169.4(4) . . . . ?
C10 C8 C9 C14 -64.8(5) . . . . ?
C9 C8 C10 C11 91.0(5) . . . . ?
C7 C8 C10 C11 -140.9(4) . . . . ?
C8 C10 C11 C12 -48.1(6) . . . . ?
C10 C11 C12 C13 -31.7(6) . . . . ?
C11 C12 C13 C14 85.7(5) . . . . ?
C12 C13 C14 C9 -73.2(6) . . . . ?
C1 C9 C14 C13 177.3(4) . . . . ?
C8 C9 C14 C13 49.2(6) . . . . ?
C20 C15 C16 C17 -0.8(6) . . . . ?
C23 C15 C16 C17 176.6(4) . . . . ?
C15 C16 C17 C18 -0.8(6) . . . . ?
C16 C17 C18 C19 0.8(6) . . . . ?
C17 C18 C19 C20 0.8(6) . . . . ?
C18 C19 C20 C15 -2.5(6) . . . . ?
C18 C19 C20 N2 177.9(3) . . . . ?
C16 C15 C20 C19 2.5(5) . . . . ?
C23 C15 C20 C19 -175.2(3) . . . . ?
C16 C15 C20 N2 -177.9(3) . . . . ?
C23 C15 C20 N2 4.4(5) . . . . ?
C21 N2 C20 C19 -159.4(3) . . . . ?
C21 N2 C20 C15 21.0(5) . . . . ?
C20 N2 C21 O2 176.2(3) . . . . ?
C20 N2 C21 C22 -2.9(5) . . . . ?
O2 C21 C22 C24 12.8(5) . . . . ?
N2 C21 C22 C24 -168.2(3) . . . . ?
O2 C21 C22 C23 144.1(4) . . . . ?
N2 C21 C22 C23 -36.9(4) . . . . ?
C16 C15 C23 C22 140.1(4) . . . . ?
C20 C15 C23 C22 -42.4(4) . . . . ?
C16 C15 C23 C28 13.2(5) . . . . ?
C20 C15 C23 C28 -169.4(3) . . . . ?
C24 C22 C23 C15 -175.3(3) . . . . ?
C21 C22 C23 C15 57.2(4) . . . . ?
C24 C22 C23 C28 -49.2(5) . . . . ?
C21 C22 C23 C28 -176.6(3) . . . . ?
C21 C22 C24 C25 -163.5(4) . . . . ?
C23 C22 C24 C25 69.7(5) . . . . ?
C22 C24 C25 C26 -86.7(5) . . . . ?
C24 C25 C26 C27 37.3(6) . . . . ?
C25 C26 C27 C28 41.8(6) . . . . ?
C26 C27 C28 C23 -89.8(5) . . . . ?
C15 C23 C28 C27 -167.9(3) . . . . ?
C22 C23 C28 C27 68.3(5) . . . . ?
 
_refine_diff_density_max    0.750
_refine_diff_density_min   -0.243
_refine_diff_density_rms    0.055

_shelx_res_file
;
TITL sad_a.res in P2(1)
    sad_a.res
    created by SHELXL-2019/1 at 19:17:37 on 03-Jul-2024
REM Old TITL sad in P2(1)
REM SHELXT solution in P2(1): R1 0.110, Rweak 0.021, Alpha 0.002
REM <I/s>   2.344 for   11 systematic absences,  Orientation as input
REM Flack x =  0.428 ( 0.090 ) from  1854 Parsons' quotients
REM Formula found by SHELXT:  C28 N2 O2
CELL  1.54178   5.7220  18.9208  10.5557   90.000  102.751   90.000
ZERR    4.000   0.0002   0.0006   0.0003    0.000    0.002    0.000
LATT -1
SYMM -X, 1/2+Y, -Z
SFAC C H N O
UNIT 56 68 4 4
LIST 4
ACTA
REM LIST 4
TWIN -1 0 0   0 -1 0   0 0 -1
TEMP -140.150
SIZE 0.05 0.085 0.33
L.S. 10
BOND $H
CONF
HTAB
REM LIST 6
FMAP 2
PLAN 20
WGHT    0.098200    0.594700
BASF   0.53957
FVAR       0.74320
O1    4    0.586680    0.502221    0.379840    11.00000    0.03016    0.04005 =
         0.03514   -0.00234    0.01190    0.00585
O2    4   -0.095906    0.491056    0.722181    11.00000    0.03388    0.04490 =
         0.03059    0.00128    0.00908    0.01482
N1    3    0.523485    0.561532    0.552567    11.00000    0.02451    0.03276 =
         0.02985    0.00364    0.00446    0.00942
AFIX  43
H1    2    0.653571    0.541823    0.599303    11.00000   -1.20000
AFIX   0
N2    3   -0.013090    0.426210    0.559073    11.00000    0.02077    0.03519 =
         0.02787    0.00087    0.00154    0.00653
AFIX  43
H2    2   -0.157678    0.434665    0.512165    11.00000   -1.20000
AFIX   0
C1    1    0.173216    0.633978    0.552478    11.00000    0.02369    0.02998 =
         0.03965   -0.00634    0.00327    0.00189
C2    1    0.049781    0.676157    0.623992    11.00000    0.02286    0.03463 =
         0.04818   -0.00361    0.00735    0.00501
AFIX  43
H2A   2   -0.100456    0.695723    0.582343    11.00000   -1.20000
AFIX   0
C3    1    0.140552    0.690245    0.754105    11.00000    0.04025    0.03303 =
         0.03943   -0.00183    0.01940    0.00383
AFIX  43
H3    2    0.051608    0.718631    0.800906    11.00000   -1.20000
AFIX   0
C4    1    0.358922    0.663318    0.815866    11.00000    0.04727    0.03600 =
         0.02642    0.00055    0.01108    0.00047
AFIX  43
H4    2    0.421665    0.673264    0.905114    11.00000   -1.20000
AFIX   0
C5    1    0.487024    0.621666    0.747541    11.00000    0.03406    0.03082 =
         0.02970    0.00373    0.00426    0.00401
AFIX  43
H5    2    0.638334    0.603060    0.789887    11.00000   -1.20000
AFIX   0
C6    1    0.395419    0.607026    0.617710    11.00000    0.02498    0.02435 =
         0.02898    0.00104    0.00707    0.00014
C7    1    0.465927    0.545311    0.425631    11.00000    0.02173    0.03186 =
         0.03043    0.00199    0.00812   -0.00047
C8    1    0.261054    0.589343    0.342927    11.00000    0.03483    0.05624 =
         0.03244    0.00025    0.00652    0.01330
AFIX  13
H8    2    0.334909    0.634195    0.320353    11.00000   -1.20000
AFIX   0
C9    1    0.069263    0.610579    0.415384    11.00000    0.03515    0.03887 =
         0.03651   -0.00293    0.00279    0.00168
AFIX  13
H9    2   -0.026039    0.566965    0.421988    11.00000   -1.20000
AFIX   0
C10   1    0.161711    0.550233    0.212776    11.00000    0.04014    0.05685 =
         0.03016   -0.00118    0.00261    0.00059
AFIX  23
H10A  2    0.282812    0.515700    0.197850    11.00000   -1.20000
H10B  2    0.016645    0.523488    0.220228    11.00000   -1.20000
AFIX   0
C11   1    0.097920    0.599766    0.094759    11.00000    0.04831    0.07139 =
         0.04034   -0.00044    0.00925    0.00148
AFIX  23
H11A  2    0.009583    0.572219    0.019562    11.00000   -1.20000
H11B  2    0.248574    0.616435    0.073299    11.00000   -1.20000
AFIX   0
C12   1   -0.054610    0.665076    0.112766    11.00000    0.03775    0.05299 =
         0.04955    0.01969    0.00107    0.00271
AFIX  23
H12A  2    0.054937    0.704344    0.147951    11.00000   -1.20000
H12B  2   -0.148004    0.679911    0.026419    11.00000   -1.20000
AFIX   0
C13   1   -0.224876    0.653830    0.200792    11.00000    0.03699    0.04693 =
         0.04212    0.00337   -0.00066    0.00188
AFIX  23
H13A  2   -0.288198    0.605001    0.189372    11.00000   -1.20000
H13B  2   -0.361915    0.686674    0.175409    11.00000   -1.20000
AFIX   0
C14   1   -0.108703    0.665439    0.341533    11.00000    0.02977    0.03463 =
         0.04708   -0.00224   -0.00250    0.00407
AFIX  23
H14A  2   -0.238730    0.670665    0.389082    11.00000   -1.20000
H14B  2   -0.023860    0.711339    0.347819    11.00000   -1.20000
AFIX   0
C15   1    0.338291    0.351839    0.584888    11.00000    0.02457    0.02646 =
         0.03128   -0.00083    0.00239    0.00005
C16   1    0.493926    0.314135    0.525719    11.00000    0.02712    0.03090 =
         0.04256   -0.00301    0.00358    0.00335
AFIX  43
H16   2    0.628482    0.291192    0.578527    11.00000   -1.20000
AFIX   0
C17   1    0.457405    0.309132    0.390466    11.00000    0.03514    0.03222 =
         0.04443   -0.00881    0.01541   -0.00309
AFIX  43
H17   2    0.567099    0.283576    0.352230    11.00000   -1.20000
AFIX   0
C18   1    0.260535    0.341656    0.312980    11.00000    0.03939    0.03867 =
         0.02888   -0.00399    0.00992   -0.00784
AFIX  43
H18   2    0.233665    0.337975    0.221140    11.00000   -1.20000
AFIX   0
C19   1    0.102369    0.379583    0.368788    11.00000    0.03144    0.03268 =
         0.03015    0.00307    0.00383   -0.00227
AFIX  43
H19   2   -0.034116    0.401413    0.315562    11.00000   -1.20000
AFIX   0
C20   1    0.144250    0.385498    0.502478    11.00000    0.02187    0.02441 =
         0.03136    0.00066    0.00584   -0.00175
C21   1    0.044497    0.452915    0.680475    11.00000    0.02449    0.02668 =
         0.02986    0.00440    0.00712    0.00146
C22   1    0.291843    0.434118    0.760617    11.00000    0.02761    0.03510 =
         0.02446    0.00290    0.00465    0.00442
AFIX  13
H22   2    0.407639    0.464936    0.727832    11.00000   -1.20000
AFIX   0
C23   1    0.353231    0.357579    0.730261    11.00000    0.02677    0.02923 =
         0.03068    0.00344    0.00559    0.00176
AFIX  13
H23   2    0.225160    0.326502    0.750810    11.00000   -1.20000
AFIX   0
C24   1    0.314019    0.454150    0.902367    11.00000    0.04174    0.05447 =
         0.02713   -0.00185    0.00481    0.01066
AFIX  23
H24A  2    0.238585    0.500971    0.906071    11.00000   -1.20000
H24B  2    0.223167    0.419430    0.942643    11.00000   -1.20000
AFIX   0
C25   1    0.569637    0.457162    0.982170    11.00000    0.04510    0.05345 =
         0.03404   -0.00605    0.00315    0.00008
AFIX  23
H25A  2    0.576513    0.491792    1.053206    11.00000   -1.20000
H25B  2    0.674463    0.474895    0.926052    11.00000   -1.20000
AFIX   0
C26   1    0.670430    0.386732    1.041634    11.00000    0.03989    0.07134 =
         0.03072    0.00936    0.00209    0.01111
AFIX  23
H26A  2    0.847535    0.389674    1.062031    11.00000   -1.20000
H26B  2    0.619851    0.380161    1.124703    11.00000   -1.20000
AFIX   0
C27   1    0.595509    0.321694    0.957528    11.00000    0.04172    0.05093 =
         0.04693    0.02011   -0.00420    0.00116
AFIX  23
H27A  2    0.432365    0.307779    0.965102    11.00000   -1.20000
H27B  2    0.705011    0.282364    0.992410    11.00000   -1.20000
AFIX   0
C28   1    0.595386    0.331020    0.812396    11.00000    0.03635    0.03881 =
         0.03435    0.00263   -0.00322    0.01014
AFIX  23
H28A  2    0.634716    0.285147    0.777070    11.00000   -1.20000
H28B  2    0.722518    0.365064    0.804056    11.00000   -1.20000
AFIX   0
HKLF 4


REM  sad_a.res in P2(1)
REM wR2 = 0.1537, GooF = S = 1.052, Restrained GooF = 1.052 for all data
REM R1 = 0.0537 for 3905 Fo > 4sig(Fo) and 0.0551 for all 4018 data
REM 290 parameters refined using 1 restraints

END

WGHT      0.0981      0.5945

REM Instructions for potential hydrogen bonds
EQIV $1 x+1, y, z
HTAB N1 O2_$1
EQIV $2 x-1, y, z
HTAB N2 O1_$2

REM Highest difference peak  0.750,  deepest hole -0.243,  1-sigma level  0.055
Q1    1   0.1770  0.6394  0.3751  11.00000  0.05    0.75
Q2    1  -0.0553  0.5433  0.1266  11.00000  0.05    0.49
Q3    1  -0.1407  0.6111  0.0692  11.00000  0.05    0.48
Q4    1   0.2025  0.5516  0.3618  11.00000  0.05    0.43
Q5    1   0.3697  0.3963  0.9991  11.00000  0.05    0.30
Q6    1  -0.0221  0.6701  0.2818  11.00000  0.05    0.29
Q7    1  -0.0958  0.6856  0.1831  11.00000  0.05    0.29
Q8    1   0.5367  0.3514  1.0283  11.00000  0.05    0.26
Q9    1   0.2458  0.3906  0.7619  11.00000  0.05    0.24
Q10   1   0.4468  0.3935  0.7021  11.00000  0.05    0.21
Q11   1   0.1937  0.6520  0.5031  11.00000  0.05    0.20
Q12   1   0.2244  0.3348  0.7804  11.00000  0.05    0.19
Q13   1   0.2244  0.6342  0.1226  11.00000  0.05    0.19
Q14   1   0.7343  0.3513  0.9222  11.00000  0.05    0.18
Q15   1   0.0901  0.6834  0.5737  11.00000  0.05    0.18
Q16   1   0.0848  0.6794  0.7250  11.00000  0.05    0.18
Q17   1  -0.0602  0.4966  0.0621  11.00000  0.05    0.18
Q18   1  -0.1690  0.4480  0.7866  11.00000  0.05    0.17
Q19   1   0.2182  0.5139  0.1991  11.00000  0.05    0.17
Q20   1   0.3777  0.3656  0.5604  11.00000  0.05    0.17
;
_shelx_res_checksum   69527

_shelx_hkl_file
;
  -1   0   0  203.28    8.70
  -1   0   0  185.68    8.70
  -1   0   0  179.88    8.60
  -1   0   0  177.38    8.60
  -1   0   0  190.78    8.80
  -2   0   0  821.32   36.60
  -2   0   0  831.02   36.70
  -2   0   0  756.52   36.40
  -2   0   0  820.72   36.50
  -2   0   0  777.82   36.40
  -2   0   0  851.31   36.80
   3   0   0    1.50    0.60
  -3   0   0    1.70    0.70
  -3   0   0    1.00    0.50
  -3   0   0    1.40    0.60
  -3   0   0    1.50    0.50
  -3   0   0    1.60    0.60
  -3   0   0    1.90    0.70
  -4   0   0   43.20    3.20
  -4   0   0   44.20    2.90
  -4   0   0   41.70    2.90
   4   0   0   44.50    3.50
  -4   0   0   45.20    3.00
  -4   0   0   47.80    3.30
  -4   0   0   44.70    3.20
  -4   0   0   42.50    3.20
  -4   0   0   44.10    3.10
  -4   0   0   45.70    3.10
  -4   0   0   45.70    3.40
  -4   0   0   47.30    3.30
   5   0   0   29.90    3.10
  -5   0   0   34.60    2.70
  -5   0   0   33.50    2.60
  -5   0   0   35.20    2.90
  -5   0   0   34.70    2.60
  -5   0   0   34.00    2.80
  -5   0   0   35.10    2.90
  -5   0   0   29.70    2.40
   5   0   0   31.80    3.60
  -5   0   0   32.80    2.70
  -5   0   0   33.10    2.40
  -5   0   0   33.10    2.90
  -5   0   0   36.10    2.80
  -6   0   0    0.80    0.50
  -6   0   0   -1.20    0.70
  -6   0   0   -1.00    0.60
  -6   0   0    0.00    0.60
  -6   0   0    0.00    0.60
   0  -1   0    0.20    0.10
   0  -1   0    0.20    0.10
   0  -1   0    0.10    0.10
   0   1   0    0.10    0.10
  -1  -1   0 1288.57   57.69
  -1  -1   0 1261.67   57.59
  -1  -1   0 1306.67   57.59
  -1  -1   0 1336.67   57.69
  -1   1   0 1302.97   57.59
   1   1   0 1273.77   57.39
  -1   1   0 1344.27   57.69
  -1   1   0 1281.17   57.59
  -1   1   0 1265.47   57.49
  -1   1   0 1261.17   57.59
  -2  -1   0  168.38    8.10
  -2  -1   0  177.68    8.40
  -2  -1   0  180.88    8.40
  -2  -1   0  189.68    8.50
  -2  -1   0  183.98    8.30
  -2   1   0  170.38    8.40
  -2   1   0  162.78    8.20
  -2   1   0  156.08    8.10
  -2   1   0  155.08    8.00
  -2   1   0  168.38    8.30
   2   1   0  169.28    8.20
  -2   1   0  171.28    8.20
  -3  -1   0  241.58   11.70
  -3  -1   0  226.88   11.20
  -3  -1   0  228.48   12.30
  -3  -1   0  241.38   11.90
  -3  -1   0  240.58   11.50
  -3   1   0  244.08   11.70
  -3   1   0  239.98   11.80
  -3   1   0  239.48   11.70
   3   1   0  236.38   11.10
  -3   1   0  230.18   11.20
  -3   1   0  235.38   11.40
  -3   1   0  235.58   11.30
  -4  -1   0   55.09    3.70
  -4  -1   0   58.09    4.00
  -4  -1   0   58.29    3.60
  -4  -1   0   56.49    3.40
  -4  -1   0   53.89    3.60
  -4  -1   0   58.39    3.70
  -4  -1   0   53.79    3.70
   4  -1   0   58.69    4.10
  -4  -1   0   57.79    3.70
  -4  -1   0   53.79    3.50
   4  -1   0   54.39    3.60
  -4  -1   0   58.99    3.80
  -4  -1   0   55.49    3.80
  -4  -1   0   58.49    3.50
  -4   1   0   51.39    3.80
  -4   1   0   57.29    3.60
   4   1   0   56.29    4.20
  -4   1   0   54.99    3.70
  -4   1   0   57.49    3.70
  -4   1   0   55.99    3.70
  -4   1   0   57.59    3.50
  -4   1   0   53.69    3.70
  -4   1   0   52.79    3.80
  -4   1   0   55.59    3.50
  -4   1   0   55.19    3.70
   4   1   0   59.19    3.10
  -4   1   0   52.99    4.00
  -5  -1   0    7.50    1.40
  -5  -1   0    8.10    1.40
  -5  -1   0   11.50    1.50
  -5  -1   0    9.60    1.50
  -5  -1   0   10.10    1.60
   5  -1   0    8.80    2.10
  -5  -1   0    7.70    1.30
  -5  -1   0    9.10    1.40
  -5  -1   0   10.40    1.60
  -5  -1   0   10.40    1.60
  -5  -1   0    9.10    1.30
  -5  -1   0   10.50    1.60
  -5   1   0   13.20    1.70
  -5   1   0   12.90    1.70
  -5   1   0    9.60    1.60
  -5   1   0   10.70    1.70
  -5   1   0   11.20    1.50
   5   1   0    8.40    2.00
  -5   1   0   11.50    1.60
   5   1   0   10.90    1.90
   5   1   0   12.00    1.30
  -5   1   0   12.40    1.80
  -5   1   0   13.40    1.60
  -5   1   0   13.50    1.70
  -5   1   0   13.30    1.70
  -5   1   0   13.70    2.00
  -6  -1   0   19.20    1.70
  -6  -1   0   18.60    1.60
  -6  -1   0   19.20    2.00
  -6  -1   0   21.60    1.60
  -6  -1   0   16.80    1.60
  -6   1   0   16.50    1.60
  -6   1   0   16.20    1.70
  -6   1   0   16.50    1.90
  -6   1   0   19.50    2.60
  -6   1   0   14.40    1.70
   0  -2   0  983.90   43.90
   0   2   0  969.50   43.90
   0   2   0 1008.60   43.90
   0   2   0  988.50   43.90
  -1  -2   0  979.40   40.80
  -1  -2   0  932.01   40.70
   1   2   0  896.61   40.50
  -1   2   0  889.71   40.70
   1   2   0  890.91   40.40
  -1   2   0  867.71   40.50
  -1   2   0  881.21   40.60
  -1   2   0  938.81   40.70
  -2  -2   0  141.59    7.00
  -2  -2   0  134.69    6.80
  -2  -2   0  135.19    6.90
  -2  -2   0  139.99    6.80
   2   2   0  135.99    6.40
  -2   2   0  142.59    6.80
  -2   2   0  132.59    6.60
  -2   2   0  142.39    6.90
  -2   2   0  140.69    6.90
  -2   2   0  136.79    6.60
   2   2   0  130.29    6.30
  -2   2   0  136.19    6.80
  -3  -2   0  365.76   17.30
  -3  -2   0  367.56   17.90
  -3  -2   0  375.86   17.70
  -3  -2   0  364.86   17.50
  -3   2   0  368.96   17.30
  -3   2   0  375.86   17.60
  -3   2   0  377.36   17.70
  -3   2   0  352.16   17.10
   3   2   0  350.36   16.90
  -3   2   0  395.46   17.80
   3   2   0  391.36   16.90
  -3   2   0  362.76   17.20
  -4  -2   0   10.10    1.30
  -4  -2   0   10.00    1.50
   4  -2   0    6.70    1.40
   4  -2   0    5.60    1.30
  -4  -2   0    8.60    1.40
  -4  -2   0    9.30    1.80
  -4  -2   0    9.70    1.70
  -4  -2   0    8.00    1.40
  -4  -2   0   10.20    1.40
  -4  -2   0   10.00    1.50
  -4  -2   0   11.10    1.30
  -4  -2   0    7.60    1.10
  -4  -2   0   10.60    1.50
  -4  -2   0    8.10    1.40
  -4   2   0    7.00    1.20
  -4   2   0    7.50    1.20
  -4   2   0    6.60    1.20
  -4   2   0    6.30    1.40
  -4   2   0    8.80    1.50
  -4   2   0    9.80    1.60
  -4   2   0    7.90    1.20
  -4   2   0    6.50    1.20
   4   2   0    9.20    1.00
  -4   2   0    9.10    1.30
   4   2   0    9.40    1.80
  -4   2   0   10.60    1.70
  -4   2   0    7.20    1.20
  -4   2   0    6.90    1.20
  -5  -2   0    0.00    0.80
  -5  -2   0    1.40    1.00
  -5  -2   0    1.90    0.80
  -5  -2   0    2.20    0.90
  -5  -2   0    2.30    0.90
  -5  -2   0    1.10    0.70
  -5  -2   0    1.20    0.90
  -5  -2   0    1.70    0.90
  -5  -2   0    1.80    0.70
  -5  -2   0    1.60    0.80
  -5  -2   0    2.10    0.90
   5  -2   0    0.40    1.50
   5   2   0   -0.60    1.40
  -5   2   0    2.00    0.90
  -5   2   0    1.20    0.70
  -5   2   0    1.20    1.10
  -5   2   0    2.00    1.00
  -5   2   0    1.30    0.80
  -5   2   0    0.10    0.80
  -5   2   0    1.80    0.80
  -5   2   0    1.20    0.80
   5   2   0    2.10    0.70
  -5   2   0    0.30    0.80
   5   2   0    0.10    1.10
  -5   2   0    0.70    0.90
  -5   2   0    1.10    0.80
  -6  -2   0   16.70    1.80
  -6  -2   0   15.30    1.50
  -6  -2   0   12.70    1.50
  -6  -2   0   15.40    1.50
  -6  -2   0   16.40    1.40
  -6  -2   0   16.70    1.70
  -6   2   0   12.30    1.30
  -6   2   0   10.80    1.40
  -6   2   0   11.10    1.50
  -6   2   0   13.70    1.40
   0  -3   0   -0.20    0.20
   0  -3   0    0.10    0.10
   0   3   0    0.60    0.30
   0   3   0    0.10    0.20
   0   3   0    0.20    0.20
   0   3   0    0.20    0.20
  -1  -3   0  589.34   26.70
  -1  -3   0  596.14   26.70
  -1  -3   0  568.44   26.60
   1  -3   0  614.24   26.70
  -1   3   0  610.04   26.60
   1   3   0  574.64   26.40
   1   3   0  543.45   26.30
  -1   3   0  635.04   26.70
  -1   3   0  588.54   26.70
  -2  -3   0    9.10    0.90
  -2  -3   0    8.10    0.90
  -2  -3   0    8.90    1.20
  -2  -3   0    8.70    1.00
  -2   3   0    8.00    0.80
  -2   3   0    8.80    1.00
  -2   3   0    8.20    0.90
  -2   3   0    8.10    0.80
  -2   3   0    9.20    1.10
  -2   3   0    8.70    1.00
   2   3   0    8.20    0.70
  -3  -3   0  278.27   13.40
  -3  -3   0  251.97   12.50
  -3  -3   0  265.37   13.00
  -3  -3   0  256.97   12.50
  -3   3   0  267.67   13.00
   3   3   0  267.67   13.10
  -3   3   0  255.17   12.80
  -3   3   0  262.77   12.40
  -3   3   0  259.37   12.40
  -3   3   0  262.17   12.90
  -3   3   0  255.17   12.80
  -3   3   0  265.97   12.50
   3   3   0  272.87   12.20
  -4  -3   0   42.00    3.40
   4  -3   0   46.80    3.40
  -4  -3   0   44.90    3.30
  -4  -3   0   46.60    2.90
  -4  -3   0   43.00    3.00
  -4  -3   0   42.40    3.20
  -4  -3   0   42.10    3.10
  -4  -3   0   46.60    3.10
  -4  -3   0   43.50    3.30
  -4  -3   0   44.20    2.90
  -4  -3   0   45.20    3.20
  -4   3   0   40.30    3.20
  -4   3   0   40.70    2.90
  -4   3   0   42.30    2.90
  -4   3   0   40.00    3.10
   4   3   0   47.00    2.80
   4   3   0   46.10    3.70
   4   3   0   43.10    3.40
  -4   3   0   43.70    3.00
  -4   3   0   42.40    2.90
  -4   3   0   42.40    2.90
  -4   3   0   40.30    3.10
  -4   3   0   41.30    2.90
  -4   3   0   42.80    3.30
  -4   3   0   40.10    3.30
  -4   3   0   42.40    3.00
  -4   3   0   39.20    3.00
  -4   3   0   37.80    3.00
  -4   3   0   47.30    5.60
  -4   3   0   35.90    3.10
  -5  -3   0   15.70    2.10
  -5  -3   0   16.80    1.80
  -5  -3   0   13.20    2.00
  -5  -3   0   19.10    2.10
  -5  -3   0   16.10    1.90
  -5  -3   0   15.70    1.70
  -5  -3   0   13.50    2.10
  -5  -3   0   14.80    1.80
  -5  -3   0   15.30    1.80
  -5  -3   0   13.40    1.70
   5  -3   0   10.30    2.30
  -5   3   0   17.90    1.90
  -5   3   0   15.80    1.80
   5   3   0   12.00    2.50
  -5   3   0   15.50    2.00
  -5   3   0   16.80    1.80
   5   3   0   15.10    1.60
  -5   3   0   17.70    1.90
  -5   3   0   17.60    2.20
   5   3   0   11.70    2.00
  -5   3   0   17.10    2.00
  -5   3   0   14.90    1.60
  -5   3   0   17.40    2.10
  -6  -3   0    3.20    0.80
  -6  -3   0    3.20    0.80
  -6  -3   0    4.20    1.00
  -6  -3   0    4.10    1.00
  -6  -3   0    3.90    0.90
  -6  -3   0    3.50    0.70
  -6   3   0    3.60    0.80
  -6   3   0    1.80    0.80
   0   4   0 4358.16  193.58
   0   4   0 4372.76  193.68
  -1  -4   0 4545.95  188.08
  -1  -4   0 4339.97  187.98
  -1   4   0 4147.58  188.18
   1   4   0 3929.41  188.08
  -1   4   0 4371.16  187.98
   1   4   0 4078.09  187.78
  -2  -4   0  271.47   12.90
  -2  -4   0  287.77   13.20
  -2  -4   0  264.77   12.80
  -2   4   0  285.77   13.00
  -2   4   0  271.77   12.60
  -2   4   0  263.27   12.70
   2   4   0  256.17   13.10
  -2   4   0  285.77   13.10
  -2   4   0  284.57   13.50
   2   4   0  266.77   12.60
  -2   4   0  277.57   12.90
  -3  -4   0  334.57   15.50
  -3  -4   0  307.67   14.90
  -3  -4   0  314.27   14.90
  -3  -4   0  326.37   15.20
  -3   4   0  307.07   15.20
  -3   4   0  293.87   14.70
   3   4   0  342.17   15.60
   3   4   0  337.17   14.70
  -3   4   0  298.57   15.10
  -3   4   0  300.17   15.20
  -3   4   0  331.97   15.90
  -3   4   0  294.57   15.10
  -4  -4   0   31.40    2.50
  -4  -4   0   31.80    2.60
  -4  -4   0   32.00    3.10
  -4  -4   0   28.80    2.30
  -4  -4   0   31.90    2.70
  -4  -4   0   33.10    2.40
  -4  -4   0   32.70    2.70
  -4  -4   0   32.00    2.80
   4  -4   0   34.20    2.80
  -4  -4   0   31.10    2.80
  -4  -4   0   31.00    2.70
   4  -4   0   34.80    2.90
  -4  -4   0   32.50    2.90
  -4  -4   0   33.00    2.60
  -4  -4   0   31.30    2.40
  -4   4   0   32.20    2.70
  -4   4   0   32.40    2.70
  -4   4   0   33.00    2.60
  -4   4   0   35.70    2.90
  -4   4   0   36.00    2.70
  -4   4   0   35.90    2.90
   4   4   0   36.50    2.50
  -4   4   0   35.40    2.50
  -4   4   0   35.00    2.80
  -4   4   0   31.30    2.70
  -4   4   0   35.60    2.50
  -4   4   0   35.70    2.50
  -4   4   0   32.00    2.50
  -4   4   0   33.30    2.80
   4   4   0   33.80    3.20
  -4   4   0   34.10    3.20
   4   4   0   34.50    3.10
  -4   4   0   39.90    2.60
  -4   4   0   35.10    2.50
  -5  -4   0    4.30    1.10
  -5  -4   0    2.30    0.80
  -5  -4   0    4.10    1.10
  -5  -4   0    4.10    1.20
  -5  -4   0    3.80    1.10
  -5  -4   0    4.00    1.00
  -5  -4   0    3.70    1.00
  -5  -4   0    5.30    1.20
  -5  -4   0    3.80    1.00
  -5  -4   0    3.80    0.80
  -5  -4   0    4.60    1.00
  -5  -4   0    4.50    1.10
  -5   4   0    5.70    1.20
   5   4   0    3.30    0.90
   5   4   0    4.70    1.50
  -5   4   0    3.80    1.10
  -5   4   0    4.30    1.00
  -5   4   0    4.00    1.10
   5   4   0    2.70    1.10
   5   4   0    4.50    1.20
  -5   4   0    2.50    1.00
  -5   4   0    4.40    1.10
  -5   4   0    4.40    1.20
  -6  -4   0    9.10    1.30
  -6  -4   0    8.80    1.30
  -6  -4   0    8.60    1.20
  -6  -4   0    7.70    1.10
  -6  -4   0    7.90    1.80
   0  -5   0    0.90    0.30
   0  -5   0    0.70    0.40
   0   5   0    0.60    0.40
   0   5   0    1.00    0.50
   0   5   0    0.70    0.30
   0   5   0    1.50    0.40
  -1  -5   0  960.70   41.90
   1  -5   0  824.22   41.60
  -1  -5   0  943.01   41.70
  -1  -5   0  957.60   42.20
   1  -5   0  896.01   41.90
  -1  -5   0  897.41   41.90
   1  -5   0  950.00   41.60
   1   5   0  986.00   41.90
   1   5   0  927.61   41.90
  -1   5   0 1002.40   42.10
   1   5   0  927.41   42.00
  -1   5   0  916.91   41.80
  -1   5   0  893.61   42.10
   1   5   0  997.30   42.20
   1   5   0  935.81   41.70
   2  -5   0  239.38   11.60
  -2  -5   0  245.18   11.70
   2   5   0  252.57   11.50
   2   5   0  252.17   12.00
  -2   5   0  255.37   11.80
  -2   5   0  243.68   12.00
  -2   5   0  238.18   11.50
  -2   5   0  242.58   11.40
  -2   5   0  250.57   11.90
  -3  -5   0  302.07   14.40
  -3  -5   0  298.47   14.50
  -3  -5   0  298.17   14.60
   3  -5   0  309.17   14.50
  -3  -5   0  311.37   15.00
  -3   5   0  306.87   14.80
  -3   5   0  307.37   14.70
   3   5   0  305.37   15.00
  -3   5   0  299.47   14.20
  -3   5   0  299.07   14.20
  -3   5   0  301.57   14.80
   3   5   0  292.87   14.90
   3   5   0  318.37   14.30
  -3   5   0  293.27   14.20
  -4  -5   0    6.30    1.20
  -4  -5   0    7.30    1.20
  -4  -5   0    7.10    1.60
  -4  -5   0    6.50    1.30
  -4  -5   0    6.80    1.40
  -4  -5   0    6.30    1.00
  -4  -5   0    5.90    1.20
  -4  -5   0    8.30    1.50
  -4  -5   0    7.10    1.30
   4  -5   0    9.90    1.60
  -4  -5   0    8.30    1.20
  -4  -5   0    7.50    1.50
  -4  -5   0    5.60    0.90
  -4  -5   0    7.40    1.30
  -4   5   0    8.60    1.20
  -4   5   0    8.80    1.30
  -4   5   0    8.30    1.20
  -4   5   0    7.50    1.50
  -4   5   0    8.10    1.30
  -4   5   0    9.90    1.40
  -4   5   0    6.20    1.10
  -4   5   0    8.60    1.40
  -4   5   0    7.70    1.40
  -4   5   0    7.10    1.40
  -4   5   0    7.70    1.40
  -4   5   0    7.90    1.40
  -4   5   0    8.40    1.40
  -4   5   0    8.60    1.30
  -4   5   0    9.40    1.80
   4   5   0    8.50    1.20
  -4   5   0    8.60    1.40
  -4   5   0    8.30    1.40
  -5  -5   0    1.00    0.90
  -5  -5   0    0.60    0.70
  -5  -5   0    1.10    0.90
  -5  -5   0    1.10    0.80
  -5  -5   0    0.50    0.90
  -5  -5   0    0.80    0.60
  -5  -5   0    0.50    0.80
  -5  -5   0    0.90    0.90
  -5  -5   0    0.40    0.60
  -5  -5   0    0.80    0.70
  -5  -5   0    0.90    0.70
   5   5   0    1.00    0.90
   5   5   0    1.50    1.20
  -5   5   0   -2.30    2.10
   5   5   0   -0.40    0.80
  -6  -5   0    2.90    1.90
  -6  -5   0    8.20    1.10
  -6  -5   0    7.90    1.40
  -6  -5   0    5.30    1.20
  -6  -5   0    5.60    0.90
   6   5   0    5.60    1.00
   0  -6   0 1910.81   89.49
   0  -6   0 1997.50   89.49
   0  -6   0 2088.79   89.79
   0   6   0 2032.20   89.79
   0   6   0 1995.70   89.59
   0   6   0 2187.98   89.89
   0   6   0 1919.01   89.49
   0   6   0 1960.20   89.69
   1  -6   0  330.77   14.60
  -1  -6   0  327.37   15.10
   1  -6   0  335.67   14.90
  -1  -6   0  305.37   14.70
   1  -6   0  296.97   14.60
  -1  -6   0  314.27   14.70
  -1  -6   0  306.77   14.80
  -1   6   0  338.27   14.70
   1   6   0  315.57   14.80
   1   6   0  306.07   14.60
   1   6   0  315.27   14.80
   1   6   0  335.57   15.20
   1   6   0  311.37   14.90
  -1   6   0  324.67   15.10
  -1   6   0  356.26   15.10
  -2  -6   0   81.69    4.30
  -2  -6   0   83.29    4.70
  -2  -6   0   80.39    4.30
  -2  -6   0   81.79    4.40
   2   6   0   84.09    4.30
   2   6   0   81.39    4.60
   2   6   0   85.09    4.30
  -2   6   0   66.29    4.40
  -3  -6   0    9.40    1.40
  -3  -6   0   10.80    1.50
  -3  -6   0    8.30    1.30
  -3  -6   0   10.80    1.40
  -3  -6   0    9.20    1.30
  -3  -6   0    9.30    1.30
   3  -6   0    9.60    1.30
  -3  -6   0   10.40    1.30
  -3  -6   0   11.60    1.40
  -3  -6   0    9.50    1.50
  -3   6   0   10.20    1.60
   3   6   0   10.20    1.40
  -3   6   0    7.80    1.20
   3   6   0   10.50    1.20
  -3   6   0    8.00    1.10
   3   6   0   11.40    1.60
  -3   6   0    8.70    1.10
   3   6   0   11.00    1.20
  -3   6   0    9.10    1.50
  -4  -6   0  135.39    7.70
  -4  -6   0  133.09    7.10
  -4  -6   0  127.19    7.10
  -4  -6   0  124.19    6.90
   4  -6   0  156.58    8.00
  -4  -6   0  134.59    7.50
  -4  -6   0  136.59    7.40
  -4  -6   0  134.89    7.60
  -4  -6   0  133.19    7.70
   4   6   0  135.69    7.30
  -4   6   0  151.18    7.30
   4   6   0  134.69    8.20
  -4   6   0  137.89    7.20
  -4   6   0  151.68    8.00
  -4   6   0  137.79    7.50
  -4   6   0  142.19    7.10
  -4   6   0  144.29    7.40
  -4   6   0  134.19    7.90
   4   6   0  130.69    7.00
   4   6   0  139.19    7.40
  -4   6   0  144.59    7.40
  -4   6   0  145.89    7.20
  -4   6   0  140.69    7.30
  -4   6   0  141.99    7.40
   4   6   0  125.49    8.00
  -4   6   0  148.19    7.60
  -5  -6   0   13.30    2.00
  -5  -6   0   11.40    1.30
  -5  -6   0   12.50    2.40
  -5  -6   0   10.40    1.60
  -5  -6   0   12.80    1.90
  -5  -6   0   13.30    1.80
  -5  -6   0   12.90    1.70
  -5  -6   0   13.70    2.20
  -5  -6   0   13.50    1.50
   5   6   0   14.60    1.60
   5   6   0   13.80    1.90
   5   6   0   13.50    2.30
   5   6   0   11.90    1.80
  -6  -6   0   28.10    2.70
  -6  -6   0   28.90    2.30
  -6  -6   0   28.20    2.10
  -6  -6   0   26.80    2.10
  -6  -6   0   28.60    2.20
   6   6   0   26.70    2.00
   0  -7   0    0.60    0.30
   0  -7   0    0.50    0.30
   0  -7   0    0.80    0.50
   0   7   0    0.50    0.40
   0   7   0    1.30    0.50
   0   7   0    1.10    0.40
   0   7   0    0.90    0.50
   0   7   0    0.30    0.30
  -1  -7   0   97.39    4.90
   1  -7   0  105.59    5.30
   1  -7   0  107.49    4.90
  -1  -7   0   97.99    5.00
   1   7   0   91.99    4.90
   1   7   0  103.49    5.50
  -1   7   0  109.69    5.40
   1   7   0   95.29    5.00
   1   7   0   92.69    5.00
   1   7   0   94.19    5.10
  -1   7   0  105.29    5.40
  -2  -7   0   53.79    3.20
   2  -7   0   52.99    2.80
   2  -7   0   50.49    3.30
  -2  -7   0   55.99    3.20
  -2  -7   0   57.49    3.30
  -2  -7   0   59.09    3.60
  -2   7   0   51.59    3.60
   2   7   0   54.19    3.20
   2   7   0   59.99    3.40
   2   7   0   51.59    3.00
  -2   7   0   55.59    3.50
   2   7   0   54.49    3.60
   2   7   0   55.89    3.50
  -2   7   0   50.49    3.20
  -3  -7   0   53.99    3.20
  -3  -7   0   58.49    3.60
  -3  -7   0   58.19    3.50
  -3  -7   0   57.59    3.40
  -3  -7   0   53.79    3.60
  -3  -7   0   58.89    4.10
   3  -7   0   54.79    3.60
   3   7   0   58.99    4.00
  -3   7   0   47.50    3.70
  -3   7   0   48.50    3.90
   3   7   0   57.39    3.80
  -3   7   0   53.69    3.70
  -3   7   0   51.39    3.20
  -3   7   0   52.39    3.80
   3   7   0   54.99    3.10
  -3   7   0   48.70    3.10
   3   7   0   59.29    4.00
  -3   7   0   49.70    3.30
  -3   7   0   49.30    3.40
  -3   7   0   50.49    3.50
  -3   7   0   49.90    3.50
  -4  -7   0  104.49    5.80
  -4  -7   0  109.29    6.00
  -4  -7   0  104.59    6.10
  -4  -7   0  105.39    6.20
  -4  -7   0  104.19    5.90
  -4  -7   0  105.39    5.80
  -4  -7   0   99.09    5.40
  -4  -7   0  100.59    6.00
  -4  -7   0  103.69    6.70
  -4  -7   0  106.79    6.20
   4  -7   0  100.39    6.20
  -4  -7   0  102.89    5.60
  -4  -7   0  109.59    5.90
  -4   7   0   95.09    5.40
   4   7   0  102.09    6.70
   4   7   0  108.19    5.80
  -4   7   0  113.99    6.60
   4   7   0  102.69    5.50
  -4   7   0  100.29    6.20
  -4   7   0   94.49    5.60
  -4   7   0  105.59    5.80
  -4   7   0  100.19    5.80
  -4   7   0   86.89    7.60
  -4   7   0   96.39    5.90
   4   7   0  108.89    5.90
  -4   7   0   97.09    5.90
  -4   7   0   95.99    5.60
  -4   7   0   95.09    5.50
  -4   7   0   99.49    6.50
  -5  -7   0   74.49    4.70
  -5  -7   0   68.49    4.20
  -5  -7   0   75.49    4.60
  -5  -7   0   77.99    5.00
  -5  -7   0   75.79    4.60
  -5  -7   0   74.49    4.30
  -5  -7   0   76.59    4.50
  -5  -7   0   71.79    4.40
  -5  -7   0   74.69    4.80
  -5  -7   0   77.19    4.70
  -5  -7   0   71.49    4.50
  -5   7   0   79.49    4.30
   5   7   0   78.19    4.30
  -5   7   0   71.89    4.30
   5   7   0   67.59    5.30
  -5   7   0   77.99    4.70
   5   7   0   70.99    4.50
  -5   7   0   70.59    5.10
  -5   7   0   66.49    5.10
   5   7   0   70.29    4.60
  -6  -7   0   14.00    1.50
  -6  -7   0   11.50    1.30
  -6  -7   0   10.90    1.70
  -6  -7   0   14.00    1.50
  -6  -7   0   12.40    1.20
   6   7   0   14.30    1.40
   0  -8   0  322.97   14.80
   0  -8   0  302.97   14.80
   0  -8   0  322.57   15.10
   0   8   0  355.36   15.40
   0   8   0  292.97   14.70
   0   8   0  326.07   14.80
   0   8   0  324.07   15.10
   1  -8   0  208.48   10.20
  -1  -8   0  228.78   10.40
  -1  -8   0  219.58   10.30
   1  -8   0  214.58   10.60
  -1   8   0  211.98   10.80
   1   8   0  223.18   10.50
   1   8   0  219.08   10.50
   1   8   0  224.08   10.40
   1   8   0  238.68   11.10
  -1   8   0  202.28   10.20
  -1   8   0  224.38   10.80
  -2  -8   0  211.28   10.60
   2  -8   0  229.78   10.20
  -2  -8   0  206.88   10.60
  -2  -8   0  216.88   10.70
  -2  -8   0  223.28   11.20
   2  -8   0  229.98   10.90
   2   8   0  219.28   10.90
   2   8   0  205.68   10.30
   2   8   0  219.68   10.60
  -2   8   0  208.28   10.40
   2   8   0  219.08   10.60
   2   8   0  215.38   11.20
  -2   8   0  242.98   11.10
  -2   8   0  231.58   11.30
  -2   8   0  215.08   10.50
  -3  -8   0   66.19    4.10
  -3  -8   0   70.59    4.30
   3  -8   0   66.19    4.20
  -3  -8   0   64.19    4.20
  -3  -8   0   66.09    4.10
  -3  -8   0   64.79    4.10
  -3  -8   0   68.49    4.10
  -3  -8   0   71.39    4.00
   3  -8   0   70.59    3.70
  -3  -8   0   66.39    4.30
  -3  -8   0   64.99    4.00
  -3  -8   0   71.09    4.80
   3   8   0   70.99    4.10
  -3   8   0   59.29    4.60
   3   8   0   63.89    4.60
  -3   8   0   59.19    3.70
  -3   8   0   61.59    3.90
  -3   8   0   67.29    4.10
  -3   8   0   60.69    4.00
   3   8   0   72.69    4.10
   3   8   0   71.39    4.60
   3   8   0   67.99    4.50
  -3   8   0   65.49    4.30
  -3   8   0   59.89    3.70
  -3   8   0   65.39    4.20
  -3   8   0   62.99    4.10
  -3   8   0   65.79    4.60
  -4  -8   0  213.78   10.80
  -4  -8   0  208.58   10.60
  -4  -8   0  208.58   10.90
  -4  -8   0  211.98   11.00
  -4  -8   0  216.08   10.80
  -4  -8   0  214.88   10.40
  -4  -8   0  212.88   10.60
  -4  -8   0  210.68   11.00
  -4  -8   0  216.58   10.90
  -4  -8   0  205.38   10.20
  -4  -8   0  204.38   10.90
  -4  -8   0  206.68   11.70
  -4   8   0  201.98   10.20
  -4   8   0  205.58   10.60
  -4   8   0  211.28   10.60
  -4   8   0  206.68   10.90
   4   8   0  219.58   10.40
  -4   8   0  203.38   10.50
  -4   8   0  204.48   10.40
   4   8   0  217.68   10.70
   4   8   0  217.68   10.90
  -4   8   0  201.08   11.50
  -4   8   0  207.98   10.60
  -4   8   0  210.18   11.30
   4   8   0  218.28   11.70
  -4   8   0  214.18   10.60
   4   8   0  198.98   11.60
  -5  -8   0    2.50    0.90
  -5  -8   0    1.30    0.80
  -5  -8   0    2.50    0.90
  -5  -8   0    1.80    1.10
  -5  -8   0    1.70    0.80
  -5  -8   0    3.00    1.10
  -5  -8   0    1.80    1.00
  -5  -8   0    1.70    0.90
  -5  -8   0    2.00    0.80
  -5  -8   0    1.70    0.90
  -5   8   0    2.50    1.00
  -5   8   0    2.30    0.80
  -5   8   0    1.80    0.80
   5   8   0    2.70    0.90
   5   8   0    1.80    1.00
  -5   8   0    0.50    1.10
   5   8   0    1.80    0.80
  -5   8   0    2.00    0.80
   5   8   0    1.20    1.30
  -5   8   0    2.00    0.80
  -6  -8   0   27.90    2.00
  -6  -8   0   29.00    2.10
  -6  -8   0   25.90    1.90
  -6  -8   0   23.40    2.30
  -6  -8   0   27.80    1.80
  -6  -8   0   29.10    2.10
   6   8   0   29.50    2.00
   0  -9   0    0.40    0.30
   0  -9   0    0.30    0.40
   0  -9   0    0.50    0.40
   0  -9   0    0.10    0.40
   0   9   0    0.00    0.50
   0   9   0    0.60    0.50
   0   9   0    0.20    0.50
   0   9   0    0.80    0.50
  -1  -9   0  137.99    6.70
   1  -9   0  133.69    6.80
  -1  -9   0  138.59    6.90
   1  -9   0  138.79    7.30
  -1  -9   0  136.69    7.00
  -1  -9   0  145.19    7.10
  -1  -9   0  146.39    7.50
   1   9   0  138.49    6.90
   1   9   0  157.78    7.80
   1   9   0  138.69    7.00
  -1   9   0  141.89    7.40
   1   9   0  138.09    7.00
  -1   9   0  130.59    7.40
   1   9   0  143.99    7.10
   1   9   0  140.79    7.10
  -2  -9   0  159.08    7.80
  -2  -9   0  162.98    7.80
   2  -9   0  145.49    7.40
   2  -9   0  144.29    8.00
  -2  -9   0  157.58    7.90
   2   9   0  163.58    7.90
  -2   9   0  150.78    8.20
   2   9   0  168.78    8.20
   2   9   0  161.88    8.60
   2   9   0  156.28    7.60
  -2   9   0  132.69   10.00
   2   9   0  162.88    7.90
  -2   9   0  138.49    7.60
  -3  -9   0   54.69    3.40
   3  -9   0   59.39    3.20
  -3  -9   0   53.59    3.50
  -3  -9   0   56.79    3.90
  -3  -9   0   54.19    3.90
  -3  -9   0   54.99    3.90
  -3  -9   0   57.39    3.70
  -3  -9   0   56.99    3.70
  -3  -9   0   58.89    3.70
   3  -9   0   58.59    3.90
  -3  -9   0   57.19    3.70
  -3  -9   0   54.29    3.30
  -3  -9   0   59.69    4.40
  -3   9   0   57.99    4.00
  -3   9   0   60.39    4.30
  -3   9   0   55.99    3.70
  -3   9   0   56.79    3.70
   3   9   0   53.19    4.30
  -3   9   0   55.69    3.90
  -3   9   0   57.79    3.70
  -3   9   0   54.89    3.50
  -3   9   0   55.29    4.40
   3   9   0   58.59    3.80
   3   9   0   58.69    3.50
  -3   9   0   58.89    3.80
  -3   9   0   55.69    3.60
  -3   9   0   57.29    5.70
   3   9   0   62.59    4.20
  -4  -9   0  139.89    7.50
  -4  -9   0  140.79    7.80
  -4  -9   0  143.99    7.50
  -4  -9   0  129.19    8.40
  -4  -9   0  139.89    7.40
  -4  -9   0  142.59    7.70
  -4  -9   0  139.09    7.60
  -4  -9   0  136.59    7.80
  -4  -9   0  136.39    7.40
  -4  -9   0  139.39    7.80
  -4  -9   0  148.39    7.50
  -4   9   0  140.49    7.40
  -4   9   0  136.59    7.70
   4   9   0  140.49    7.80
  -4   9   0  134.19    7.50
  -4   9   0  132.99    7.40
  -4   9   0  130.79    7.60
  -4   9   0  124.89    8.30
   4   9   0  144.99    7.60
   4   9   0  143.29    7.20
  -4   9   0  133.29    7.40
  -4   9   0  142.39    8.20
   4   9   0  148.59    8.60
  -4   9   0  147.59    7.60
  -4   9   0  123.79    7.20
  -4   9   0  136.49    7.30
   4   9   0  128.09    8.40
  -4   9   0  142.09    8.80
  -5  -9   0    4.20    1.00
  -5  -9   0    3.60    1.30
  -5  -9   0    3.30    1.00
  -5  -9   0    4.20    0.80
  -5  -9   0    3.90    1.00
  -5  -9   0    4.50    1.10
  -5  -9   0    5.30    1.10
  -5  -9   0    3.90    1.10
  -5  -9   0    3.60    1.00
  -5   9   0    4.30    0.90
   5   9   0    3.20    0.90
  -5   9   0    2.30    0.90
  -5   9   0    4.00    0.80
  -5   9   0    4.70    1.20
   5   9   0    4.30    1.60
   5   9   0    2.90    1.10
  -5   9   0    3.50    0.90
  -6  -9   0   27.80    1.90
  -6  -9   0   26.40    1.90
  -6  -9   0   25.70    1.70
  -6  -9   0   28.40    2.10
  -6  -9   0   28.10    2.00
   6   9   0   28.80    1.90
   0 -10   0   34.00    2.20
   0 -10   0   36.50    2.10
   0 -10   0   31.80    2.20
   0 -10   0   36.50    2.60
   0 -10   0   31.50    2.20
   0  10   0   36.70    2.80
   0  10   0   34.00    2.30
   0  10   0   37.40    2.60
   0  10   0   34.10    2.40
  -1 -10   0  198.98    9.80
  -1 -10   0  204.38   10.20
   1 -10   0  226.08   10.20
   1 -10   0  220.08   10.00
   1 -10   0  226.78   10.10
  -1 -10   0  211.88   10.70
  -1 -10   0  199.58   10.10
  -1 -10   0  209.38    9.90
  -1 -10   0  207.18   10.10
   1  10   0  197.28   10.20
   1  10   0  194.88   10.70
   1  10   0  207.38   10.20
   1  10   0  217.48   10.30
   1  10   0  195.38    9.80
  -1  10   0  238.68   10.90
  -2 -10   0  110.99    6.50
  -2 -10   0  105.89    5.90
   2 -10   0  111.49    5.50
  -2 -10   0  114.19    6.00
  -2 -10   0  106.09    6.00
  -2 -10   0  108.29    6.30
  -2 -10   0  114.89    6.00
   2 -10   0  111.99    6.10
  -2 -10   0  104.29    5.90
  -2  10   0  107.99    6.00
  -2  10   0  101.59    5.60
   2  10   0  113.99    5.90
   2  10   0  110.89    6.70
   2  10   0  108.19    6.00
  -2  10   0  106.19    6.30
  -2  10   0  108.49    5.90
   2  10   0  112.59    6.30
  -2  10   0  107.19    6.50
  -2  10   0  107.79    5.80
  -2  10   0   99.19    5.90
   3 -10   0   29.30    1.90
  -3 -10   0   25.10    2.30
  -3 -10   0   28.50    2.30
  -3 -10   0   27.30    2.60
  -3 -10   0   28.10    2.40
   3 -10   0   26.40    2.60
  -3 -10   0   27.00    2.60
  -3 -10   0   28.60    2.90
  -3 -10   0   27.10    2.40
  -3 -10   0   28.70    2.60
  -3 -10   0   30.40    2.40
  -3 -10   0   27.60    2.40
  -3 -10   0   29.10    2.40
  -3  10   0   27.50    2.80
  -3  10   0   23.90    2.30
   3  10   0   28.40    2.40
  -3  10   0   27.60    2.50
  -3  10   0   24.60    2.40
   3  10   0   29.90    2.90
   3  10   0   27.30    2.50
   3  10   0   24.00    2.10
  -3  10   0   23.70    2.40
  -3  10   0   26.80    3.10
  -3  10   0   25.50    2.40
  -3  10   0   26.80    2.10
  -3  10   0   26.60    2.20
  -3  10   0   26.20    2.30
  -3  10   0   28.70    2.70
  -3  10   0   28.00    2.20
  -3  10   0   24.30    2.80
   3  10   0   24.20    2.80
  -4 -10   0  123.99    7.10
  -4 -10   0  127.29    7.00
  -4 -10   0  126.89    7.00
  -4 -10   0  116.89    7.90
  -4 -10   0  125.49    6.50
  -4 -10   0  125.99    6.80
  -4 -10   0  129.39    6.90
  -4 -10   0  122.59    7.00
   4 -10   0  121.29    6.20
  -4 -10   0  127.39    6.80
  -4 -10   0  125.69    7.10
  -4 -10   0  124.49    6.70
  -4  10   0  118.09    6.70
   4  10   0  135.69    6.70
  -4  10   0  124.59    7.10
   4  10   0  128.79    8.00
   4  10   0  124.59    7.20
  -4  10   0  119.99    6.80
  -4  10   0  125.19    7.50
  -4  10   0  119.89    6.70
  -4  10   0  115.29    7.90
  -4  10   0  107.39    6.90
   4  10   0  122.79    6.50
   4  10   0  126.99    6.90
  -4  10   0  117.99    6.60
  -4  10   0  115.19    6.70
   4  10   0  107.89    7.70
  -4  10   0  121.09    6.70
  -5 -10   0   29.10    2.40
  -5 -10   0   27.30    2.60
  -5 -10   0   29.40    2.50
  -5 -10   0   27.00    2.20
  -5 -10   0   29.30    2.10
  -5 -10   0   28.60    2.30
  -5 -10   0   27.60    2.30
  -5 -10   0   29.10    2.50
  -5  10   0   24.10    2.00
   5  10   0   28.80    2.20
  -5  10   0   22.70    2.10
  -5  10   0   29.70    2.30
   5  10   0   28.30    2.10
  -5  10   0   24.40    2.20
  -5  10   0   26.70    2.20
  -5  10   0   28.20    3.00
   5  10   0   22.50    3.10
  -6 -10   0   38.20    2.30
  -6 -10   0   39.40    2.40
  -6 -10   0   36.70    2.20
  -6 -10   0   40.60    2.50
  -6 -10   0   41.20    2.50
   6  10   0   41.30    2.40
   0 -11   0    0.40    0.50
   0 -11   0    0.80    0.70
   0 -11   0    0.30    0.50
   0 -11   0    0.50    0.40
   0  11   0    1.10    0.60
   0  11   0    0.20    0.60
   0  11   0    0.00    0.60
   0  11   0   -0.60    0.80
   1 -11   0  313.57   14.60
   1 -11   0  288.37   13.90
  -1 -11   0  286.17   13.80
  -1 -11   0  282.47   14.10
   1 -11   0  284.87   14.00
   1 -11   0  305.97   14.10
  -1 -11   0  284.67   14.80
  -1 -11   0  286.07   13.70
  -1 -11   0  288.87   14.10
  -1 -11   0  302.27   14.20
  -1 -11   0  312.17   14.90
  -1  11   0  280.67   14.20
   1  11   0  294.07   14.20
  -1  11   0  285.67   14.50
   1  11   0  309.37   15.10
   1  11   0  290.87   14.30
   1  11   0  306.87   14.30
  -1  11   0  322.37   14.90
   1  11   0  320.87   14.60
   1  11   0  304.67   14.30
  -2 -11   0    2.40    0.70
  -2 -11   0    2.10    0.90
  -2 -11   0    1.50    0.70
  -2 -11   0    2.70    0.90
  -2 -11   0    1.40    0.70
   2 -11   0    3.20    1.00
   2 -11   0    2.50    0.60
  -2 -11   0    1.30    0.90
  -2 -11   0    2.10    0.80
  -2  11   0    3.70    0.90
  -2  11   0    2.80    1.00
  -2  11   0    3.20    0.90
   2  11   0    3.50    1.30
  -2  11   0    0.50    1.20
  -2  11   0    1.20    0.90
   2  11   0    2.30    1.00
   2  11   0    3.10    0.90
   2  11   0    1.70    0.90
  -2  11   0    2.50    0.90
  -2  11   0    2.10    0.80
   2  11   0    1.80    0.80
  -2  11   0    2.90    0.70
   2  11   0    1.90    0.70
  -2  11   0    2.20    0.70
  -3 -11   0   68.79    4.20
  -3 -11   0   66.89    4.60
  -3 -11   0   58.89    3.90
  -3 -11   0   66.09    4.20
  -3 -11   0   64.29    4.30
  -3 -11   0   67.19    3.80
  -3 -11   0   73.59    4.90
   3 -11   0   68.49    3.70
  -3 -11   0   61.69    4.90
   3 -11   0   67.89    4.70
  -3  11   0   64.99    4.90
   3  11   0   68.99    4.90
  -3  11   0   64.79    4.30
   3  11   0   60.59    3.90
   3  11   0   63.79    4.10
  -3  11   0   65.19    4.40
  -3  11   0   63.69    4.60
  -3  11   0   70.99    4.20
   3  11   0   66.29    4.20
   3  11   0   62.89    4.40
  -3  11   0   59.19    4.10
  -3  11   0   71.99    5.10
  -3  11   0   65.49    4.70
  -3  11   0   67.39    4.10
   3  11   0   60.79    3.90
  -3  11   0   65.09    4.00
   3  11   0   57.99    5.00
  -4 -11   0   34.80    2.80
  -4 -11   0   30.70    2.40
  -4 -11   0   31.90    2.90
   4 -11   0   32.30    2.10
  -4 -11   0   29.20    2.70
  -4 -11   0   32.10    2.90
  -4 -11   0   31.90    2.80
  -4 -11   0   30.60    2.80
  -4 -11   0   32.20    2.70
  -4 -11   0   30.70    2.50
   4 -11   0   28.90    2.60
  -4  11   0   33.50    3.00
  -4  11   0   31.00    2.60
  -4  11   0   33.20    3.60
   4  11   0   31.30    3.10
   4  11   0   28.00    3.40
  -4  11   0   33.70    2.70
   4  11   0   31.50    2.70
  -4  11   0   31.60    2.60
   4  11   0   31.40    2.50
  -4  11   0   30.40    2.50
  -4  11   0   28.60    2.70
  -4  11   0   32.20    2.60
   4  11   0   33.20    2.60
  -5 -11   0   22.30    2.10
  -5 -11   0   22.60    2.10
  -5 -11   0   23.10    1.90
  -5 -11   0   20.40    1.70
  -5 -11   0   22.00    2.10
  -5 -11   0   22.10    2.20
  -5 -11   0   22.50    2.10
  -5 -11   0   21.20    1.80
  -5  11   0   22.60    2.10
  -5  11   0   24.20    2.00
   5  11   0   19.50    2.40
   5  11   0   24.60    2.00
  -5  11   0   24.10    1.90
  -5  11   0   24.40    1.90
   5  11   0   18.90    2.30
   5  11   0   21.90    2.80
  -5  11   0   24.30    1.90
  -5  11   0   23.10    2.80
   5  11   0   16.20    3.10
   0 -12   0   21.50    1.80
   0 -12   0   22.80    1.80
   0 -12   0   23.10    1.90
   0 -12   0   23.10    1.70
   0 -12   0   21.90    2.10
   0  12   0   22.80    2.00
   0  12   0   23.60    2.40
   0  12   0   19.80    1.90
   0  12   0   19.80    2.00
   0  12   0   22.00    2.20
   0  12   0   20.80    2.00
   1 -12   0   82.99    4.40
   1 -12   0   81.69    4.90
  -1 -12   0   75.99    4.50
  -1 -12   0   75.29    4.60
  -1 -12   0   77.19    5.10
  -1 -12   0   69.29    4.00
   1 -12   0   82.99    4.50
  -1 -12   0   75.29    4.50
  -1  12   0   79.19    4.70
   1  12   0   78.59    4.70
  -1  12   0   87.69    5.20
  -1  12   0   82.89    4.60
  -1  12   0   82.19    5.00
  -1  12   0   84.49    4.70
   1  12   0   75.09    4.50
  -1  12   0   84.79    5.50
  -1  12   0   88.69    5.30
  -1  12   0   81.09    4.60
   1  12   0   73.69    4.70
   1  12   0   70.79    4.50
   1  12   0   75.79    4.60
  -1  12   0   74.99    4.70
   1  12   0   69.99    5.20
  -2 -12   0   26.50    2.70
  -2 -12   0   26.40    2.20
  -2 -12   0   28.20    2.20
  -2 -12   0   25.00    2.00
  -2 -12   0   27.20    2.40
   2 -12   0   20.70    1.90
  -2 -12   0   27.60    2.10
  -2 -12   0   18.80    2.50
   2 -12   0   20.60    2.30
  -2 -12   0   28.60    2.50
  -2 -12   0   23.50    2.30
   2 -12   0   22.80    2.00
  -2  12   0   19.90    2.60
  -2  12   0   23.20    2.10
   2  12   0   28.70    3.10
  -2  12   0   25.10    2.60
  -2  12   0   23.00    2.70
   2  12   0   26.60    2.00
  -2  12   0   20.70    2.40
  -2  12   0   24.80    2.10
  -2  12   0   19.10    2.10
   2  12   0   29.00    2.50
  -2  12   0   22.60    3.00
  -2  12   0   22.20    2.30
   2  12   0   28.70    2.50
   2  12   0   28.10    2.70
   2  12   0   30.10    2.40
   2  12   0   24.70    2.10
  -2  12   0   21.00    2.20
  -3 -12   0  387.26   18.40
  -3 -12   0  398.96   19.00
   3 -12   0  395.76   19.40
  -3 -12   0  399.56   18.90
  -3 -12   0  399.36   18.90
   3 -12   0  403.16   18.40
  -3 -12   0  397.06   19.00
   3 -12   0  396.46   18.50
  -3 -12   0  387.06   18.30
  -3 -12   0  401.66   18.70
  -3 -12   0  388.66   20.00
   3  12   0  413.26   19.00
  -3  12   0  385.06   19.90
  -3  12   0  386.26   18.80
  -3  12   0  370.26   18.50
  -3  12   0  392.06   18.70
  -3  12   0  401.46   19.50
   3  12   0  350.26   19.30
   3  12   0  394.56   18.50
  -3  12   0  398.16   18.90
  -3  12   0  391.26   18.80
  -3  12   0  442.76   21.90
   3  12   0  366.06   19.90
  -3  12   0  352.76   19.40
  -3  12   0  389.46   19.20
   3  12   0  406.76   19.60
   3  12   0  413.26   19.30
  -3  12   0  371.66   18.60
  -3  12   0  380.66   18.80
  -4 -12   0    5.70    1.20
  -4 -12   0    6.50    1.90
  -4 -12   0    6.00    1.10
  -4 -12   0    4.40    1.20
  -4 -12   0    6.30    1.00
  -4 -12   0    6.80    1.50
   4  12   0    5.20    1.20
  -4  12   0    5.90    1.20
   4  12   0    6.20    1.10
  -4  12   0    7.00    1.70
  -4  12   0    7.20    1.30
  -4  12   0    9.80    1.90
  -4  12   0    7.80    1.60
  -4  12   0    7.10    1.20
   4  12   0    5.50    1.60
   4  12   0    7.90    2.20
  -4  12   0    3.70    1.00
   4  12   0    6.10    1.30
  -4  12   0    5.70    1.20
   4  12   0    4.50    1.00
  -5 -12   0   13.00    1.20
  -5 -12   0   13.50    1.40
  -5 -12   0   11.60    1.60
  -5 -12   0   12.00    1.50
  -5 -12   0   13.50    1.60
  -5 -12   0   14.90    1.80
  -5 -12   0   12.60    1.80
  -5  12   0   15.00    1.60
  -5  12   0   14.70    1.70
   5  12   0   13.50    1.50
  -5  12   0   15.40    1.70
  -5  12   0   12.90    1.60
   5  12   0   11.80    1.40
  -5  12   0   14.70    2.00
   5  12   0   10.00    1.40
  -5  12   0   16.90    1.80
   0 -13   0    0.90    0.60
   0 -13   0    0.30    0.80
   0 -13   0    0.30    0.50
   0 -13   0    0.30    0.50
   0 -13   0    0.70    0.50
   0  13   0    0.30    0.90
   0  13   0    0.00    0.90
   0  13   0    1.70    0.90
   0  13   0   -0.30    0.70
   0  13   0   -1.10    0.90
   0  13   0   -0.30    0.50
   0  13   0   -0.10    0.70
   0  13   0   -0.10    0.60
  -1 -13   0   78.49    5.00
   1 -13   0   79.69    4.90
  -1 -13   0   84.39    5.10
  -1 -13   0   78.39    5.50
  -1 -13   0   85.99    5.00
   1 -13   0   88.49    4.80
   1 -13   0   89.09    5.40
   1 -13   0   91.79    4.90
  -1 -13   0   86.19    5.00
   1 -13   0   94.59    4.70
   1  13   0   84.89    4.90
  -1  13   0   89.29    5.20
  -1  13   0   89.59    5.00
  -1  13   0   95.09    5.80
  -1  13   0   90.19    5.10
  -1  13   0   93.59    5.50
   1  13   0   78.29    5.20
  -1  13   0   97.19    5.30
  -1  13   0   94.69    5.80
  -1  13   0   88.79    5.20
  -1  13   0   90.39    4.90
   1  13   0   80.89    5.70
   1  13   0   84.99    5.10
   1  13   0   76.39    4.80
   1  13   0   75.99    5.70
  -1  13   0   92.99    5.20
   1  13   0   82.49    5.00
   2 -13   0  220.48   11.10
   2 -13   0  224.08   11.10
  -2 -13   0  231.18   11.50
  -2 -13   0  233.58   11.50
   2 -13   0  213.98   11.70
  -2 -13   0  235.68   11.00
  -2 -13   0  225.68   11.40
  -2 -13   0  235.78   11.80
  -2 -13   0  222.28   11.10
  -2 -13   0  235.58   11.40
  -2 -13   0  221.28   11.20
   2 -13   0  212.28   10.90
  -2 -13   0  229.28   12.30
  -2  13   0  226.98   12.40
   2  13   0  235.78   11.40
  -2  13   0  224.18   12.00
  -2  13   0  219.88   11.60
  -2  13   0  217.08   11.40
  -2  13   0  220.48   11.40
  -2  13   0  204.28   11.10
   2  13   0  227.68   11.10
  -2  13   0  229.48   11.50
  -2  13   0  203.58   11.40
   2  13   0  246.48   11.60
  -2  13   0  218.78   11.20
  -2  13   0  216.58   11.20
   2  13   0  241.38   11.90
   2  13   0  234.78   11.20
   2  13   0  230.28   10.80
   2  13   0  218.68   12.40
  -2  13   0  248.98   12.40
  -2  13   0  223.18   11.30
  -3 -13   0  306.57   15.70
  -3 -13   0  322.17   16.00
   3 -13   0  314.37   16.60
   3 -13   0  333.97   15.60
  -3 -13   0  329.87   16.10
   3 -13   0  348.57   15.80
  -3 -13   0  301.87   15.50
  -3 -13   0  330.27   16.20
  -3 -13   0  320.27   16.20
   3 -13   0  320.37   16.40
  -3 -13   0  316.87   15.70
  -3 -13   0  336.57   16.00
  -3 -13   0  305.07   17.10
   3  13   0  318.57   15.70
  -3  13   0  336.57   16.00
  -3  13   0  336.17   15.90
  -3  13   0  325.57   16.10
   3  13   0  341.97   16.90
  -3  13   0  349.17   16.80
   3  13   0  313.67   15.60
  -3  13   0  348.67   16.00
   3  13   0  336.17   16.00
  -3  13   0  328.57   16.40
  -3  13   0  342.67   16.10
   3  13   0  323.77   16.60
   3  13   0  291.97   17.10
  -3  13   0  312.07   15.60
   3  13   0  328.87   16.20
  -3  13   0  327.57   15.80
  -3  13   0  340.67   17.30
  -3  13   0  344.97   16.10
  -3  13   0  332.27   16.80
   3  13   0  337.77   15.60
  -4 -13   0   67.69    4.50
  -4 -13   0   69.59    4.00
  -4 -13   0   71.69    4.60
  -4 -13   0   68.19    4.50
  -4 -13   0   72.39    4.30
  -4 -13   0   70.69    4.60
  -4 -13   0   71.49    4.10
  -4 -13   0   75.79    4.50
  -4 -13   0   71.69    4.60
  -4  13   0   71.49    4.50
   4  13   0   65.09    4.40
   4  13   0   69.79    4.30
   4  13   0   70.59    4.20
  -4  13   0   69.19    4.40
  -4  13   0   71.29    4.40
  -4  13   0   68.79    4.60
  -4  13   0   69.49    5.10
  -4  13   0   69.09    4.20
  -4  13   0   77.59    5.30
   4  13   0   70.59    4.20
  -4  13   0   69.79    4.40
  -5 -13   0   28.90    1.90
  -5 -13   0   29.80    2.30
  -5 -13   0   30.60    2.10
  -5 -13   0   26.70    2.40
  -5 -13   0   29.80    2.30
  -5 -13   0   26.30    1.90
  -5 -13   0   30.20    2.30
  -5 -13   0   25.70    2.40
  -5  13   0   29.90    2.10
  -5  13   0   33.40    2.10
  -5  13   0   33.40    2.20
  -5  13   0   30.90    2.80
  -5  13   0   31.40    2.40
  -5  13   0   29.00    2.10
   5  13   0   24.90    2.10
   5  13   0   29.60    2.10
   0 -14   0   76.49    4.20
   0 -14   0   75.99    4.50
   0 -14   0   75.69    5.10
   0 -14   0   78.79    4.60
   0 -14   0   75.59    4.80
   0  14   0   83.49    5.10
   0  14   0   77.39    4.70
   0  14   0   74.39    5.20
   0  14   0   74.79    4.70
   0  14   0   80.99    4.70
   0  14   0   69.79    4.40
   0  14   0   77.09    4.70
   0  14   0   73.69    4.60
   0  14   0   76.69    4.80
   0  14   0   78.29    4.90
  -1 -14   0   10.00    1.50
   1 -14   0   10.60    1.30
  -1 -14   0    7.80    0.90
  -1 -14   0   10.80    2.40
  -1 -14   0   10.10    1.60
  -1 -14   0    7.90    1.40
   1 -14   0   10.60    1.40
   1 -14   0    9.80    1.40
   1 -14   0   10.00    1.80
   1 -14   0   11.10    1.40
  -1 -14   0    8.00    1.50
  -1  14   0   10.60    1.50
   1  14   0    9.30    1.40
  -1  14   0    8.20    1.40
   1  14   0   10.30    1.70
   1  14   0   11.40    1.50
  -1  14   0    8.90    1.60
  -1  14   0   10.10    1.70
  -1  14   0   10.20    1.50
  -1  14   0    8.00    1.80
  -1  14   0   10.40    1.60
   1  14   0   10.40    1.90
   1  14   0   10.80    1.70
  -1  14   0   10.50    1.60
  -1  14   0   10.80    1.80
   1  14   0    9.10    1.30
  -1  14   0   11.50    1.80
  -2 -14   0   72.99    4.50
   2 -14   0   66.29    4.20
  -2 -14   0   74.19    4.60
  -2 -14   0   72.89    4.40
  -2 -14   0   71.49    4.60
   2 -14   0   75.69    4.40
  -2 -14   0   65.69    5.20
   2 -14   0   64.69    4.80
   2 -14   0   70.89    4.10
  -2 -14   0   70.79    4.60
  -2  14   0   68.89    4.40
   2  14   0   74.09    4.70
   2  14   0   59.09    5.20
   2  14   0   70.89    4.50
   2  14   0   68.39    5.00
  -2  14   0   71.59    4.50
   2  14   0   66.59    4.30
  -2  14   0   69.89    4.50
  -2  14   0   72.79    4.60
  -2  14   0   70.19    4.80
  -2  14   0   69.79    5.30
  -2  14   0   72.39    4.40
  -2  14   0   64.89    4.90
   2  14   0   71.39    4.40
   2  14   0   67.59    3.80
  -2  14   0   74.19    5.30
  -2  14   0   70.49    5.20
  -2  14   0   72.29    4.40
   3 -14   0   72.89    4.30
  -3 -14   0   70.59    4.30
  -3 -14   0   65.99    4.40
  -3 -14   0   72.49    5.30
  -3 -14   0   62.49    3.90
  -3 -14   0   66.89    4.60
  -3 -14   0   60.89    4.40
  -3 -14   0   57.19    5.60
  -3 -14   0   69.19    4.60
  -3 -14   0   67.29    4.50
  -3  14   0   75.59    4.80
   3  14   0   71.39    4.10
   3  14   0   69.79    4.40
   3  14   0   66.19    4.20
  -3  14   0   67.89    4.30
  -3  14   0   76.89    4.60
  -3  14   0   77.89    4.50
  -3  14   0   67.99    4.80
   3  14   0   73.99    4.50
  -3  14   0   78.79    5.30
  -3  14   0   60.39    5.70
  -3  14   0   76.49    4.70
  -3  14   0   71.79    4.40
   4 -14   0   11.30    1.70
  -4 -14   0   13.50    1.80
  -4 -14   0   11.80    1.40
  -4 -14   0   12.20    1.70
  -4 -14   0   11.60    1.70
  -4 -14   0   11.50    1.80
  -4 -14   0   11.60    1.30
  -4 -14   0   14.70    1.90
  -4 -14   0   13.40    1.60
  -4  14   0   16.50    1.70
   4  14   0   10.90    1.60
  -4  14   0   14.40    1.80
   4  14   0   13.50    1.60
  -4  14   0   17.60    2.70
   4  14   0   10.40    2.00
   4  14   0   12.00    1.80
  -4  14   0   17.10    1.80
  -4  14   0   14.60    1.70
  -4  14   0   15.70    1.70
  -4  14   0   13.10    1.80
  -4  14   0   13.30    1.60
   4  14   0   14.10    1.60
  -5 -14   0    7.60    0.80
  -5 -14   0    7.40    1.20
  -5 -14   0    7.00    1.10
  -5 -14   0    5.60    1.00
  -5 -14   0    7.60    1.20
  -5 -14   0    7.20    1.00
  -5 -14   0    7.30    1.20
   5  14   0    7.10    1.10
  -5  14   0    9.00    1.20
   5  14   0    5.90    1.00
  -5  14   0    8.90    1.00
  -5  14   0    8.90    1.00
  -5  14   0    9.80    1.20
  -5  14   0    8.00    1.10
   5  14   0    5.50    0.80
  -5  14   0    9.30    1.30
   5  14   0    5.50    0.90
   0 -15   0    0.50    0.60
   0 -15   0    0.20    0.60
   0 -15   0    1.40    1.20
   0 -15   0    0.20    0.40
   0  15   0    0.80    1.00
   0  15   0   -0.10    0.70
   0  15   0   -0.50    0.70
   0  15   0   -0.60    1.00
   0  15   0    1.10    1.00
   0  15   0    1.40    0.90
   0  15   0    0.20    0.70
   0  15   0   -0.80    1.50
   0  15   0   -0.80    1.10
   1 -15   0   18.50    1.80
  -1 -15   0   13.30    2.00
  -1 -15   0   14.70    1.80
   1 -15   0   16.10    1.80
  -1 -15   0   14.20    1.80
   1 -15   0   16.40    2.50
   1 -15   0   16.50    1.60
  -1 -15   0   14.90    2.40
   1 -15   0   18.60    1.80
  -1  15   0   18.40    2.10
   1  15   0   13.20    2.00
  -1  15   0   15.70    2.30
   1  15   0   13.60    1.80
  -1  15   0   18.80    2.00
  -1  15   0   16.40    1.90
  -1  15   0   17.80    2.10
   1  15   0   13.30    2.40
  -1  15   0   17.40    2.50
  -1  15   0   14.30    2.10
  -1  15   0   14.10    1.70
  -1  15   0   15.80    2.50
  -1  15   0   16.80    1.80
   1  15   0   15.10    1.90
   1  15   0   17.20    2.00
  -1  15   0   13.90    2.00
   1  15   0   14.80    2.20
  -2 -15   0   57.79    3.90
  -2 -15   0   49.70    4.50
   2 -15   0   52.59    3.60
  -2 -15   0   47.70    3.70
  -2 -15   0   58.89    4.00
   2 -15   0   45.30    4.40
   2 -15   0   54.79    3.60
   2 -15   0   52.89    3.40
  -2 -15   0   56.29    3.80
   2 -15   0   54.79    3.50
  -2 -15   0   57.99    3.90
  -2 -15   0   54.39    3.70
  -2  15   0   50.19    3.60
  -2  15   0   54.39    3.90
  -2  15   0   51.19    4.20
  -2  15   0   54.89    3.70
   2  15   0   54.69    3.70
   2  15   0   47.20    4.60
  -2  15   0   52.19    4.10
  -2  15   0   50.39    3.90
  -2  15   0   53.19    4.50
  -2  15   0   55.29    3.70
  -2  15   0   54.79    4.80
  -2  15   0   54.59    3.90
   2  15   0   55.49    4.00
   2  15   0   58.09    3.70
   2  15   0   60.99    3.90
   2  15   0   55.29    3.90
  -2  15   0   56.79    3.90
  -3 -15   0    6.90    1.20
  -3 -15   0    7.50    1.40
  -3 -15   0    6.80    1.50
  -3 -15   0    8.90    1.60
  -3 -15   0    7.30    2.30
  -3 -15   0    5.50    1.10
   3 -15   0   10.40    1.40
  -3 -15   0    6.90    1.40
   3  15   0    9.50    1.60
   3  15   0    6.30    1.80
  -3  15   0    9.90    2.20
  -3  15   0   11.00    1.60
  -3  15   0    9.80    1.50
   3  15   0    8.80    1.80
   3  15   0    7.70    1.30
   3  15   0    5.70    1.00
   3  15   0    9.00    1.40
  -4 -15   0   13.30    1.60
  -4 -15   0   12.70    1.50
  -4 -15   0   11.90    1.70
  -4 -15   0   12.30    1.60
  -4 -15   0   12.20    1.60
   4 -15   0   12.10    1.60
  -4 -15   0   12.20    1.60
  -4  15   0   13.00    1.50
  -4  15   0   12.30    1.70
  -4  15   0   15.10    1.70
   4  15   0   11.40    1.40
   4  15   0    9.00    2.00
  -4  15   0   11.30    1.60
  -4  15   0   13.70    1.60
  -4  15   0   14.20    2.20
  -4  15   0   12.80    1.80
  -4  15   0   15.50    1.60
   4  15   0   12.80    1.50
   4  15   0   12.20    1.50
   4  15   0    9.50    1.60
  -5 -15   0   15.60    1.40
  -5 -15   0   14.30    1.30
  -5 -15   0   17.00    1.50
  -5 -15   0   15.10    1.60
  -5  15   0   16.00    1.30
  -5  15   0   15.50    1.60
  -5  15   0   16.60    1.30
   5  15   0   18.70    1.60
   0 -16   0  138.29    7.40
   0 -16   0  139.29    6.80
   0 -16   0  137.39    7.40
   0 -16   0  131.69    8.20
   0 -16   0  138.99    7.30
   0  16   0  140.59    8.40
   0  16   0  144.49    7.50
   0  16   0  119.39    8.10
   0  16   0  137.49    7.60
   0  16   0  124.79    7.90
   0  16   0  127.09    7.00
   0  16   0  131.89    7.40
   0  16   0  141.29    7.40
   0  16   0  134.09    7.50
   1 -16   0    9.00    1.40
  -1 -16   0    7.10    1.40
  -1 -16   0    5.70    1.40
  -1 -16   0    6.90    1.20
   1 -16   0    9.70    1.40
   1 -16   0    7.20    1.40
   1 -16   0    7.20    1.10
  -1 -16   0    5.30    1.80
   1 -16   0    7.00    1.90
  -1 -16   0    6.30    1.30
   1  16   0    7.40    1.30
  -1  16   0    8.00    1.40
  -1  16   0    7.60    1.60
   1  16   0    7.20    1.20
  -1  16   0    9.40    1.50
  -1  16   0    7.70    1.70
  -1  16   0    6.30    1.70
   1  16   0    6.20    1.50
  -1  16   0    7.90    2.30
   1  16   0    6.30    1.30
  -1  16   0    8.80    1.70
  -1  16   0    7.30    1.50
  -1  16   0    8.40    1.50
  -1  16   0    9.20    1.30
   1  16   0    6.60    1.30
   1  16   0    6.60    1.80
  -2 -16   0  142.79    7.70
  -2 -16   0  133.49    7.50
   2 -16   0  142.69    7.30
  -2 -16   0  150.98    8.00
  -2 -16   0  144.39    7.70
   2 -16   0  142.29    7.40
  -2 -16   0  152.48    8.00
   2 -16   0  159.28    8.50
   2 -16   0  139.99    7.70
  -2 -16   0  138.19    7.60
  -2  16   0  143.29    7.60
  -2  16   0  134.79    8.60
   2  16   0  141.09    7.60
  -2  16   0  133.59    7.90
  -2  16   0  134.29   11.40
  -2  16   0  141.99    7.80
  -2  16   0  147.59    8.40
   2  16   0  139.19    7.70
  -2  16   0  148.49    7.60
  -2  16   0  141.79    7.80
  -2  16   0  138.39    7.60
  -2  16   0  139.29    7.90
   2  16   0  140.59    7.50
   2  16   0  142.69    7.90
   2  16   0  135.49    8.20
  -2  16   0  140.19    7.80
  -3 -16   0   84.89    5.00
  -3 -16   0   83.69    5.20
   3 -16   0   86.19    4.70
   3 -16   0   81.09    4.60
  -3 -16   0   88.59    5.10
  -3 -16   0   80.49    4.90
   3 -16   0   80.99    4.90
  -3 -16   0   87.19    5.20
   3  16   0   75.29    4.70
  -3  16   0   90.29    4.90
  -3  16   0   73.49    5.10
   3  16   0   80.39    5.20
  -3  16   0   85.49    4.90
   3  16   0   83.29    5.20
  -3  16   0   90.49    5.20
   3  16   0   84.69    4.80
  -3  16   0   84.59    5.10
  -3  16   0   76.69    4.80
   3  16   0   80.29    5.00
   3  16   0   70.89    5.90
  -3  16   0   87.69    5.70
  -3  16   0   85.39    5.10
  -4 -16   0    0.60    1.00
  -4 -16   0   -0.60    0.80
  -4 -16   0    0.90    0.70
  -4 -16   0    0.70    0.70
  -4 -16   0    2.10    0.90
  -4 -16   0    0.60    0.70
  -4  16   0    2.00    0.70
  -4  16   0    1.30    0.60
   4  16   0    1.80    0.80
  -4  16   0    1.10    0.60
  -4  16   0    0.40    0.70
  -4  16   0    1.20    0.70
  -4  16   0    2.00    0.90
   4  16   0    0.10    1.00
   4  16   0    0.90    0.50
   4  16   0    0.60    0.60
  -4  16   0    0.70    0.60
  -4  16   0    0.30    0.70
   0 -17   0    0.60    1.60
   0 -17   0    0.50    0.50
   0 -17   0    1.20    0.70
   0 -17   0    1.30    0.70
   0 -17   0    0.90    0.80
   0  17   0   -0.20    0.70
   0  17   0   -0.40    1.00
   0  17   0    0.10    1.30
   0  17   0   -1.60    1.00
   0  17   0    0.60    1.00
   0  17   0    0.10    0.80
   0  17   0    0.70    0.70
   1 -17   0    3.90    1.10
   1 -17   0   -2.40    2.70
  -1 -17   0    5.10    1.00
  -1 -17   0    4.60    1.20
  -1 -17   0    6.90    1.80
   1 -17   0    2.10    1.00
   1 -17   0    2.20    1.30
   1 -17   0    5.50    1.40
  -1 -17   0    2.80    2.60
   1 -17   0    3.10    0.80
   1  17   0    4.40    1.10
  -1  17   0    2.90    0.90
  -1  17   0    2.30    0.90
  -1  17   0    4.90    1.20
  -1  17   0    3.80    1.00
  -1  17   0    2.20    1.20
   1  17   0    5.40    1.40
  -1  17   0    3.40    1.10
  -1  17   0    4.30    1.20
   1  17   0    3.80    1.50
  -1  17   0    2.00    1.30
   1  17   0    4.60    1.00
  -1  17   0    3.10    1.10
   1  17   0    4.40    1.10
   1  17   0    4.30    1.30
  -1  17   0   -1.40    2.70
  -1  17   0    3.90    1.30
  -2 -17   0  199.98   10.80
  -2 -17   0  216.78   11.30
   2 -17   0  225.28   10.90
   2 -17   0  230.28   10.80
   2 -17   0  225.28   11.00
   2 -17   0  236.48   11.40
  -2 -17   0  203.48   10.90
  -2 -17   0  224.38   11.30
  -2 -17   0  199.28   10.80
  -2 -17   0  217.58   11.10
  -2  17   0  231.08   11.90
   2  17   0  215.48   11.40
   2  17   0  222.08   11.30
  -2  17   0  217.88   11.20
  -2  17   0  211.28   11.40
  -2  17   0  227.08   11.20
  -2  17   0  221.48   11.00
   2  17   0  212.28   10.90
  -2  17   0  223.28   11.20
  -2  17   0  206.58   12.10
   2  17   0  214.68   11.10
  -2  17   0  225.58   11.00
  -2  17   0  237.48   11.30
   2  17   0  212.78   10.90
  -2  17   0  212.78   11.00
  -3 -17   0   15.80    2.00
  -3 -17   0   15.70    1.90
   3 -17   0   21.20    2.10
  -3 -17   0   14.20    1.80
  -3 -17   0   17.30    2.00
   3 -17   0   22.10    2.80
  -3  17   0   20.60    2.00
   3  17   0   13.50    1.80
  -3  17   0   19.70    2.00
  -3  17   0   21.30    2.70
   3  17   0   15.60    2.10
  -3  17   0   20.40    1.90
   3  17   0   14.00    2.10
  -3  17   0   20.60    2.00
  -3  17   0   19.50    2.10
  -3  17   0   18.90    1.80
   4 -17   0   13.60    1.20
  -4 -17   0   11.30    1.70
  -4 -17   0   12.90    1.50
  -4 -17   0   11.00    1.30
  -4 -17   0   15.00    1.40
  -4 -17   0   16.70    1.60
   4  17   0   14.50    1.70
   4  17   0   12.40    1.30
  -4  17   0   12.10    1.40
  -4  17   0   10.10    1.50
  -4  17   0   13.20    2.00
   4  17   0   13.70    1.20
  -4  17   0   13.30    1.30
  -4  17   0   12.90    1.40
  -4  17   0   12.40    1.40
   0 -18   0  194.18    9.80
   0 -18   0  189.78    9.60
   0 -18   0  170.08    8.90
   0  18   0  194.18   10.60
   0  18   0  181.58   10.20
   0  18   0  198.98   10.70
   0  18   0  188.78    9.60
  -1 -18   0    2.70    1.00
   1 -18   0    3.00    0.70
   1 -18   0    2.80    1.10
   1 -18   0    2.50    0.80
  -1 -18   0    3.20    1.00
   1 -18   0    3.40    1.10
  -1 -18   0    2.20    1.00
  -1 -18   0    2.40    0.90
  -1  18   0    2.40    1.00
   1  18   0    3.40    0.90
  -1  18   0    1.80    1.20
  -1  18   0    2.00    1.50
   1  18   0    3.60    1.00
   1  18   0    2.90    1.10
  -1  18   0    3.50    1.10
   1  18   0    3.70    1.10
  -1  18   0    2.30    1.00
   1  18   0    3.40    1.00
  -1  18   0    3.00    1.00
  -1  18   0    3.10    0.90
   1  18   0    2.20    1.30
  -1  18   0    1.00    1.00
  -1  18   0    2.90    0.90
  -2 -18   0   15.80    2.10
   2 -18   0   21.60    1.80
   2 -18   0   17.10    1.80
  -2 -18   0   19.40    2.20
  -2 -18   0   20.20    2.20
   2 -18   0   21.40    2.20
  -2 -18   0   20.20    2.30
  -2 -18   0   22.40    2.10
  -2  18   0   20.00    2.20
   2  18   0   19.70    2.00
  -2  18   0   22.40    2.30
  -2  18   0   19.00    2.20
  -2  18   0   20.30    1.90
   2  18   0   16.00    2.10
  -2  18   0   21.40    2.00
   2  18   0   19.50    2.10
  -2  18   0   20.20    1.90
  -2  18   0   21.30    2.10
  -2  18   0   23.60    2.80
   2  18   0   20.90    2.10
   2  18   0   21.50    2.50
   3 -18   0    4.80    0.80
  -3 -18   0    4.90    1.00
  -3  18   0    3.40    0.90
  -3  18   0    5.30    1.00
  -3  18   0    6.00    1.10
  -3  18   0    4.40    1.00
  -3  18   0    4.50    1.00
  -3  18   0    4.60    0.90
  -3  18   0    5.80    1.00
  -3  18   0    5.90    1.00
  -4 -18   0    7.70    1.00
  -4 -18   0    5.20    0.90
  -4 -18   0    5.80    0.90
   4 -18   0    7.50    1.00
  -4  18   0    5.50    0.90
   4  18   0    9.00    1.30
   4  18   0    7.10    0.90
  -4  18   0    8.40    1.00
   4  18   0    7.60    1.00
  -4  18   0    5.00    0.80
  -4  18   0    6.10    1.00
   0 -19   0    0.20    0.70
   0 -19   0    0.70    0.80
   0 -19   0   -0.20    0.80
   0 -19   0    0.50    0.60
   0  19   0    0.70    0.80
   0  19   0    1.20    0.80
   0  19   0    0.30    1.30
   0  19   0   -0.10    0.60
   0  19   0    0.90    1.00
   1 -19   0   -0.80    0.70
  -1 -19   0    0.10    0.80
   1 -19   0    0.30    0.80
  -1 -19   0   -0.30    0.70
   1 -19   0   -0.50    0.80
  -1 -19   0   -0.20    0.70
   1  19   0    0.60    0.80
  -1  19   0    1.20    0.90
   1  19   0    1.30    1.10
  -1  19   0   -1.00    0.80
   1  19   0    0.70    0.80
  -1  19   0    0.60    0.80
  -1  19   0   -0.50    1.30
  -1  19   0    1.00    0.70
  -1  19   0   -0.10    0.80
   1  19   0    0.80    0.70
  -1  19   0    1.10    1.20
  -1  19   0   -0.10    0.80
  -1  19   0    0.00    0.60
   1  19   0   -0.10    0.70
   2 -19   0   47.10    2.90
   2 -19   0   43.00    3.40
  -2 -19   0   50.69    3.70
   2 -19   0   49.80    3.20
  -2 -19   0   42.10    3.10
  -2  19   0   41.50    3.20
  -2  19   0   42.90    3.00
  -2  19   0   43.60    3.30
   2  19   0   54.29    3.20
   2  19   0   47.20    3.20
   2  19   0   55.99    3.60
   2  19   0   51.39    3.20
  -2  19   0   47.50    3.00
  -2  19   0   47.10    3.30
  -2  19   0   46.70    3.20
   2  19   0   51.29    3.80
  -2  19   0   44.10    3.10
  -2  19   0   46.50    3.70
  -3 -19   0    4.10    0.90
  -3 -19   0    5.10    1.20
  -3 -19   0    2.30    0.80
  -3 -19   0    3.50    0.80
   3 -19   0    4.30    0.70
   3  19   0    3.60    0.70
   3  19   0    3.30    0.90
  -3  19   0    3.90    0.80
   3  19   0    3.30    0.70
  -3  19   0    5.30    0.90
   3  19   0    2.70    1.20
  -3  19   0    5.40    1.10
  -3  19   0    4.30    0.80
  -3  19   0    4.90    1.10
  -3  19   0    4.50    0.90
  -3  19   0    4.50    0.70
   0 -20   0   24.60    2.20
   0 -20   0   25.50    2.20
   0 -20   0   24.10    2.30
   0  20   0   27.50    2.50
   0  20   0   25.20    2.30
   0  20   0   25.70    2.30
   0  20   0   25.70    2.20
  -1 -20   0   62.19    3.90
  -1 -20   0   52.39    3.70
  -1 -20   0   61.59    3.80
   1 -20   0   58.39    3.70
  -1 -20   0   64.49    3.90
   1 -20   0   55.79    3.80
   1 -20   0   63.89    3.40
   1 -20   0   62.39    3.80
   1  20   0   59.59    3.90
   1  20   0   65.89    3.80
  -1  20   0   61.19    3.60
  -1  20   0   58.09    3.40
  -1  20   0   61.29    3.90
  -1  20   0   59.89    4.30
  -1  20   0   61.69    3.70
   1  20   0   64.09    3.70
   1  20   0   57.29    3.80
  -1  20   0   55.99    3.70
  -1  20   0   59.39    3.80
   2 -20   0   60.59    3.40
  -2 -20   0   58.49    3.90
  -2 -20   0   70.09    4.80
  -2 -20   0   61.69    3.70
   2 -20   0   61.49    3.60
   2  20   0   61.69    4.20
  -2  20   0   54.69    3.70
  -2  20   0   59.09    3.50
  -2  20   0   59.99    3.70
  -2  20   0   60.49    4.10
  -2  20   0   65.59    4.50
  -2  20   0   62.69    3.60
   2  20   0   63.79    3.60
  -2  20   0   57.59    3.40
  -3 -20   0    2.90    0.70
   3 -20   0    1.40    0.50
  -3 -20   0    2.70    0.70
  -3  20   0    2.30    0.60
  -3  20   0    2.30    0.70
  -3  20   0    2.60    0.60
  -3  20   0    2.60    0.70
   3  20   0    3.60    0.60
  -3  20   0    1.70    0.60
   3  20   0    2.70    0.80
  -3  20   0    1.70    0.50
  -3  20   0    1.50    0.70
   3  20   0    3.00    0.60
   0 -21   0   -0.20    0.70
   0 -21   0   -0.20    0.70
   0 -21   0   -1.00    1.00
   0 -21   0    0.20    0.50
   0  21   0   -0.10    0.60
   0  21   0    0.60    0.90
   0  21   0    0.00    0.50
  -1 -21   0   25.40    2.10
   1 -21   0   20.10    2.70
  -1 -21   0   23.80    2.00
  -1 -21   0   24.70    2.20
   1 -21   0   23.40    1.70
   1 -21   0   28.70    2.10
   1 -21   0   22.40    2.10
  -1  21   0   27.40    2.00
   1  21   0   24.80    2.20
  -1  21   0   18.10    2.90
   1  21   0   21.70    2.20
   1  21   0   25.30    2.00
   1  21   0   24.20    2.20
  -1  21   0   24.70    2.80
  -1  21   0   27.80    2.20
  -1  21   0   19.40    2.20
  -1  21   0   29.10    2.20
  -2 -21   0    0.30    0.60
  -2 -21   0    0.30    0.60
   2 -21   0    1.90    0.50
  -2 -21   0    0.40    0.90
  -2  21   0   -0.20    0.70
  -2  21   0    1.80    0.60
   2  21   0    0.10    0.60
  -2  21   0    1.50    0.70
   2  21   0    0.90    0.80
  -2  21   0    2.00    0.60
   2  21   0    1.10    0.50
  -2  21   0    0.60    0.60
  -2  21   0   -0.80    0.70
  -2  21   0   -0.10    0.50
   2  21   0    0.90    0.50
   0 -22   0    0.40    0.60
   0 -22   0    0.00    0.80
   0 -22   0   -0.50    0.60
   0  22   0    0.60    0.50
   0  22   0    1.10    0.60
   0  22   0    1.80    0.70
  -1 -22   0    2.80    1.00
  -1 -22   0    4.80    0.80
  -1 -22   0    3.20    0.80
  -1  22   0    5.10    0.80
  -1  22   0    4.70    0.80
   1  22   0    4.10    0.70
   1  22   0    3.20    0.90
   1  22   0    3.50    0.80
   1  22   0    5.10    0.80
  -6   0   1   81.69    4.80
  -6   0   1   83.19    4.70
  -6   0   1   80.19    4.80
  -6   0   1   83.39    4.40
  -6   0   1   88.29    4.70
  -5   0   1   44.30    3.40
  -5   0   1   44.70    3.40
   5   0  -1   37.00    3.50
  -5   0   1   47.80    3.30
   5   0  -1   47.30    2.80
  -5   0   1   46.10    3.30
  -5   0   1   45.60    3.30
  -5   0   1   42.20    2.90
   5   0  -1   38.10    4.00
  -5   0   1   44.20    3.00
  -5   0   1   50.29    3.00
  -5   0   1   43.20    2.90
  -5   0   1   45.90    3.40
  -4   0   1  151.68    7.90
  -4   0   1  151.48    8.00
  -4   0   1  148.79    7.80
  -4   0   1  149.19    7.90
   4   0  -1  159.38    7.90
  -4   0   1  152.58    7.70
  -4   0   1  139.19    7.50
  -4   0   1  146.09    7.60
  -4   0   1  147.19    7.90
  -4   0   1  149.49    8.50
  -4   0   1  158.18    7.90
  -4   0   1  144.99    7.90
  -3   0   1  107.09    5.60
   3   0  -1  108.99    5.60
  -3   0   1  102.39    5.40
  -3   0   1  105.99    5.60
  -3   0   1  108.79    6.10
   2   0  -1  153.18    7.60
  -2   0   1  160.18    8.00
  -2   0   1  157.48    7.60
  -2   0   1  178.58    7.90
  -2   0   1  148.79    7.60
  -1   0   1  554.84   26.20
  -1   0   1  626.24   26.40
   1   0  -1  587.64   26.30
  -1   0   1  576.44   26.40
   0   0   1 2549.44  116.49
   0   0   1 2475.35  133.89
   0   0  -1 2566.24  133.19
   0   0   1 2628.24  116.09
  -1   0  -1   69.39    3.60
  -1   0  -1   68.09    3.40
   1   0   1   68.79    3.50
  -1   0  -1   70.69    3.40
  -1   0  -1   70.49    3.60
  -2   0  -1 1880.71   83.39
  -2   0  -1 1894.51   83.69
  -2   0  -1 1839.82   83.39
  -2   0  -1 1864.21   83.69
  -2   0  -1 1955.80   83.69
  -2   0  -1 1776.82   83.19
  -3   0  -1  331.67   15.50
  -3   0  -1  303.47   14.90
   3   0   1  323.17   14.80
  -3   0  -1  306.87   14.90
  -3   0  -1  321.37   15.10
  -3   0  -1  324.07   15.50
   3   0   1  311.77   15.30
  -4   0  -1    1.10    0.80
   4   0   1    1.30    0.80
  -4   0  -1    0.90    0.50
  -4   0  -1    0.30    0.70
  -4   0  -1   -0.70    0.70
  -4   0  -1    0.10    0.70
  -4   0  -1    1.30    1.00
  -4   0  -1    0.70    0.70
  -4   0  -1    0.80    0.60
  -4   0  -1    0.30    0.80
  -4   0  -1   -0.80    0.70
  -4   0  -1    0.80    0.80
  -5   0  -1    3.30    0.80
  -5   0  -1    3.10    1.00
  -5   0  -1    1.80    0.80
  -5   0  -1    3.30    1.00
  -5   0  -1    1.60    0.90
  -5   0  -1    3.60    1.10
  -5   0  -1    1.50    0.70
  -5   0  -1    1.90    1.00
  -5   0  -1    2.70    0.80
  -5   0  -1    1.60    1.10
  -6   0  -1    1.30    0.70
  -6   0  -1    1.60    0.60
  -6   0  -1    1.80    0.60
  -6   0  -1    1.70    0.70
  -6   0  -1    1.10    0.60
  -6  -1   1   18.80    1.70
  -6  -1   1   17.60    1.90
  -6  -1   1   21.70    1.90
  -6  -1   1   19.80    1.60
  -6  -1   1   21.70    1.90
  -6  -1   1   19.70    1.80
  -6  -1   1   18.60    1.90
  -6   1   1   22.50    1.90
  -6   1   1   22.20    1.70
  -6   1   1   19.00    1.90
  -6   1   1   25.20    1.90
  -5  -1   1   24.80    2.20
  -5  -1   1   28.80    2.70
  -5  -1   1   31.80    2.40
  -5  -1   1   31.00    2.80
  -5  -1   1   32.00    2.70
  -5  -1   1   30.00    2.60
  -5  -1   1   31.90    2.40
  -5  -1   1   28.70    2.20
  -5  -1   1   31.10    2.70
  -5  -1   1   31.10    2.80
  -5   1   1   28.90    2.40
  -5   1   1   29.70    2.30
  -5   1   1   33.30    2.70
   5   1  -1   30.30    2.20
   5   1  -1   25.40    2.90
  -5   1   1   27.80    2.30
  -5   1   1   30.50    2.70
  -5   1   1   30.00    2.60
  -5   1   1   26.00    2.60
  -5   1   1   33.50    2.60
   5   1  -1   30.10    4.90
  -5   1   1   31.30    2.30
  -4  -1   1    2.20    1.30
  -4  -1   1    5.10    1.10
  -4  -1   1    4.40    0.90
  -4  -1   1    3.10    0.90
  -4  -1   1    3.90    1.00
  -4  -1   1    3.70    0.80
  -4  -1   1    2.90    0.90
  -4  -1   1    3.60    1.10
  -4  -1   1    2.60    0.90
  -4  -1   1    3.10    1.10
  -4  -1   1    4.70    1.00
  -4  -1   1    4.10    0.90
   4  -1  -1    5.00    1.30
  -4  -1   1    3.50    1.10
   4   1  -1    4.40    0.70
  -4   1   1    4.00    1.00
  -4   1   1    4.80    1.20
  -4   1   1    4.20    1.20
  -4   1   1    4.70    1.00
  -4   1   1    6.10    1.00
  -4   1   1    4.50    1.10
  -4   1   1    4.50    1.00
  -4   1   1    3.70    1.00
  -4   1   1    5.00    1.00
  -3  -1   1   39.50    2.90
  -3  -1   1   38.70    2.50
  -3  -1   1   39.20    2.30
  -3  -1   1   38.70    2.50
   3  -1  -1   33.50    2.40
  -3   1   1   32.10    2.70
  -3   1   1   31.90    2.40
   3   1  -1   40.20    2.40
  -3   1   1   34.40    2.40
  -2  -1   1  114.69    5.50
  -2  -1   1  117.09    5.90
  -2  -1   1  108.09    5.50
  -2   1   1  114.49    5.50
  -2   1   1  106.39    5.50
  -2   1   1  112.89    5.80
  -2   1   1  114.19    5.50
  -2   1   1  104.79    5.40
   2   1  -1  106.89    5.40
  -1  -1   1 1064.89   46.10
  -1  -1   1 1061.99   46.40
  -1  -1   1 1010.70   46.10
   1   1  -1 1074.19   46.10
  -1   1   1 1048.40   46.20
  -1   1   1 1035.20   46.00
  -1   1   1  960.10   46.10
   1   1  -1 1012.40   45.90
  -1   1   1 1037.70   46.30
   0  -1  -1  412.16   19.40
   0  -1  -1  433.36   19.40
   0  -1   1  431.46   19.30
   0  -1  -1  435.26   19.40
   0  -1   1  436.16   19.40
   0   1  -1  441.46   19.40
   0   1   1  426.06   19.40
   0   1   1  424.06   19.40
   0   1  -1  440.76   19.30
   0   1  -1  459.15   19.50
  -1  -1  -1  502.95   22.50
  -1  -1  -1  507.35   22.30
  -1  -1  -1  472.75   22.00
  -1  -1  -1  505.55   22.40
  -1   1  -1  477.25   22.20
  -1   1  -1  504.25   22.40
   1   1   1  492.45   22.00
   1   1   1  481.95   22.00
  -1   1  -1  492.05   22.40
  -1   1  -1  484.75   22.20
   1   1   1  476.45   22.30
  -1   1  -1  528.65   22.30
  -2  -1  -1  487.45   22.20
  -2  -1  -1  481.35   21.90
  -2  -1  -1  453.75   21.60
  -2  -1  -1  475.25   22.20
  -2  -1  -1  468.85   21.90
  -2   1  -1  509.95   22.10
  -2   1  -1  484.05   22.10
  -2   1  -1  468.45   21.80
   2   1   1  481.35   22.10
  -2   1  -1  479.25   21.90
  -2   1  -1  459.05   21.80
  -2   1  -1  500.75   22.20
  -3  -1  -1  489.15   22.60
  -3  -1  -1  508.65   22.70
  -3  -1  -1  477.85   22.20
   3  -1   1  459.85   22.40
  -3  -1  -1  469.85   22.10
  -3   1  -1  488.15   22.20
  -3   1  -1  481.75   22.60
  -3   1  -1  477.85   22.10
   3   1   1  494.65   22.60
  -3   1  -1  465.55   22.60
  -3   1  -1  456.05   22.20
   3   1   1  480.85   21.70
  -4  -1  -1   14.60    1.70
  -4  -1  -1   14.30    1.50
  -4  -1  -1   15.30    2.00
  -4  -1  -1   13.40    1.90
  -4  -1  -1   14.30    1.80
  -4  -1  -1   15.80    2.00
  -4  -1  -1   18.10    1.80
   4  -1   1   20.80    2.30
  -4  -1  -1   12.60    1.80
  -4  -1  -1   14.50    1.90
  -4  -1  -1   15.20    2.00
  -4  -1  -1   14.60    1.80
  -4  -1  -1   14.60    1.90
  -4   1  -1   21.10    2.00
   4   1   1   14.50    2.10
  -4   1  -1   21.50    2.00
   4   1   1   17.10    1.40
  -4   1  -1   21.10    2.20
  -4   1  -1   18.30    2.10
  -4   1  -1   18.30    2.10
  -4   1  -1   21.40    2.00
  -4   1  -1   19.10    2.10
  -4   1  -1   20.70    2.10
  -5  -1  -1    7.20    1.40
  -5  -1  -1    3.80    1.00
  -5  -1  -1    5.90    1.20
  -5  -1  -1    5.30    1.20
  -5  -1  -1    6.70    1.50
  -5  -1  -1    5.20    1.10
  -5  -1  -1    6.40    1.00
  -5  -1  -1    6.00    1.20
  -5  -1  -1    8.50    1.40
  -5  -1  -1    7.50    1.40
  -5   1  -1    5.40    1.30
  -5   1  -1    4.30    1.20
  -5   1  -1    6.30    1.30
  -5   1  -1    7.30    1.20
  -5   1  -1    8.30    1.50
  -5   1  -1    7.60    1.30
   5   1   1    5.90    1.00
  -5   1  -1    5.30    1.20
   5   1   1    6.90    1.90
  -5   1  -1    6.20    1.20
  -5   1  -1    6.70    1.10
  -6  -1  -1   61.09    3.50
  -6  -1  -1   63.19    3.70
  -6  -1  -1   59.69    3.50
  -6  -1  -1   67.49    3.70
  -6  -1  -1   62.09    3.50
  -6  -1  -1   59.69    3.40
  -6   1  -1   53.49    3.30
  -6   1  -1   59.49    3.30
  -6   1  -1   57.49    3.40
  -6   1  -1   57.49    3.50
  -6   1  -1   58.79    3.50
  -6  -2   1    2.10    0.70
  -6  -2   1    3.20    0.80
  -6  -2   1    3.40    0.80
  -6  -2   1    3.10    0.80
  -6  -2   1    4.00    1.00
  -6  -2   1    4.90    0.80
  -6  -2   1    4.80    1.00
  -6   2   1    3.60    1.00
  -6   2   1    3.60    1.00
  -6   2   1    3.10    0.70
  -6   2   1    5.00    0.90
  -5  -2   1   85.89    5.30
  -5  -2   1   84.49    5.00
  -5  -2   1   86.59    4.80
  -5  -2   1   83.29    4.80
  -5  -2   1   88.19    5.30
  -5  -2   1   87.69    5.10
  -5  -2   1   77.89    4.50
  -5  -2   1   78.89    4.70
  -5  -2   1   83.29    4.80
  -5  -2   1   84.49    5.10
  -5  -2   1   83.69    5.10
  -5  -2   1   77.59    4.90
  -5  -2   1   84.19    4.60
  -5   2   1   80.19    4.70
  -5   2   1   87.09    4.90
  -5   2   1   86.19    5.10
  -5   2   1   82.09    4.70
   5   2  -1   82.59    4.70
   5   2  -1   74.39    5.40
   5   2  -1   86.09    7.60
  -5   2   1   80.59    4.80
  -5   2   1   80.49    4.60
  -5   2   1   87.59    5.20
  -5   2   1   81.19    5.00
  -5   2   1   80.99    4.60
  -4  -2   1   63.59    3.60
  -4  -2   1   60.09    3.70
   4  -2  -1   52.69    3.70
  -4  -2   1   56.59    3.80
  -4  -2   1   62.39    3.70
  -4  -2   1   61.79    4.30
  -4  -2   1   57.59    3.80
  -4  -2   1   66.69    4.40
  -4  -2   1   58.59    3.50
  -4  -2   1   61.59    3.50
  -4  -2   1   59.29    3.90
  -4  -2   1   59.69    3.80
  -4  -2   1   48.30    3.70
  -4  -2   1   58.19    3.80
  -4  -2   1   58.59    3.50
  -4   2   1   47.00    4.10
  -4   2   1   47.70    3.60
  -4   2   1   49.10    3.30
  -4   2   1   49.70    3.30
   4   2  -1   61.29    3.20
  -4   2   1   48.30    3.50
  -4   2   1   53.89    3.50
  -4   2   1   53.69    3.50
  -4   2   1   47.50    3.60
  -4   2   1   54.29    4.20
  -4   2   1   53.19    3.70
   4   2  -1   58.79    3.90
  -4   2   1   52.49    3.50
  -4   2   1   50.59    4.20
  -4   2   1   50.29    3.40
  -3  -2   1  131.49    6.70
   3  -2  -1  134.09    6.80
  -3  -2   1  127.79    7.10
  -3   2   1  128.79    6.70
  -3   2   1  119.39    6.30
   3   2  -1  129.39    6.40
   3   2  -1  136.39    6.20
  -3   2   1  124.59    6.50
   3   2  -1  127.99    6.20
  -3   2   1  129.79    7.10
  -3   2   1  130.09    6.90
  -2  -2   1  230.58   11.40
  -2  -2   1  240.68   11.50
  -2  -2   1  237.78   11.70
  -2   2   1  254.27   11.60
  -2   2   1  265.87   11.40
   2   2  -1  236.78   11.10
   2   2  -1  229.38   11.20
  -2   2   1  246.68   11.30
  -2   2   1  251.67   11.30
  -2   2   1  265.17   11.80
   2   2  -1  227.18   11.10
  -1  -2   1  422.16   19.00
  -1  -2   1  415.46   19.20
  -1  -2   1  410.16   19.00
   1  -2  -1  422.06   18.80
   1   2  -1  416.66   18.80
  -1   2   1  431.16   19.10
   1   2  -1  439.26   19.00
   1   2  -1  406.26   18.90
   0  -2   1  141.89    6.70
   0  -2  -1  148.59    6.60
   0  -2   1  146.09    6.60
   0  -2  -1  149.29    6.70
   0   2   1  134.69    6.70
   0   2  -1  153.88    6.80
   0   2  -1  143.89    6.60
   0   2   1  142.39    6.60
   0   2   1  150.98    6.70
   0   2  -1  143.79    6.70
  -1  -2  -1 1206.08   55.39
  -1  -2  -1 1248.48   55.59
  -1  -2  -1 1262.07   55.59
   1   2   1 1237.88   55.19
  -1   2  -1 1326.87   55.39
   1   2   1 1192.88   55.49
   1   2   1 1185.28   55.19
  -1   2  -1 1265.47   55.59
  -1   2  -1 1303.47   55.59
  -1   2  -1 1185.88   55.39
  -2  -2  -1 1646.64   71.89
  -2  -2  -1 1614.04   71.89
  -2  -2  -1 1587.14   71.59
  -2  -2  -1 1590.64   71.69
  -2   2  -1 1656.73   71.89
  -2   2  -1 1557.54   71.49
  -2   2  -1 1541.75   71.59
   2   2   1 1477.45   71.19
  -2   2  -1 1656.73   71.89
  -2   2  -1 1626.44   71.69
  -2   2  -1 1552.94   71.59
   2   2   1 1624.24   71.19
   2   2   1 1682.83   71.89
   3  -2   1  138.29    7.10
  -3  -2  -1  137.49    7.30
  -3  -2  -1  134.59    6.90
  -3  -2  -1  131.89    6.80
  -3  -2  -1  139.29    7.10
   3   2   1  135.19    7.20
  -3   2  -1  136.79    7.20
   3   2   1  118.49    6.40
  -3   2  -1  131.49    6.80
  -3   2  -1  137.29    7.30
  -3   2  -1  128.39    6.70
  -3   2  -1  136.69    6.90
   4  -2   1   26.70    2.50
  -4  -2  -1   31.50    2.50
  -4  -2  -1   30.60    2.60
  -4  -2  -1   28.80    2.90
  -4  -2  -1   28.60    2.40
  -4  -2  -1   27.10    2.50
  -4  -2  -1   30.20    2.60
  -4  -2  -1   27.90    2.80
  -4  -2  -1   27.70    2.10
  -4  -2  -1   28.50    2.30
  -4  -2  -1   27.30    2.60
  -4  -2  -1   24.80    2.30
  -4  -2  -1   29.40    2.30
   4   2   1   30.70    2.00
   4   2   1   29.40    2.80
  -4   2  -1   25.90    2.20
  -4   2  -1   24.00    2.60
  -4   2  -1   28.90    2.70
  -4   2  -1   29.20    2.40
  -4   2  -1   26.90    2.30
  -4   2  -1   27.20    2.50
  -4   2  -1   27.30    2.40
  -4   2  -1   25.90    2.60
  -4   2  -1   27.30    2.50
  -4   2  -1   28.00    2.50
  -4   2  -1   26.30    2.10
  -4   2  -1   26.50    2.20
  -4   2  -1   24.40    2.30
  -5  -2  -1    2.00    1.00
  -5  -2  -1    1.60    0.80
  -5  -2  -1    1.50    0.90
  -5  -2  -1    2.40    0.90
  -5  -2  -1    1.80    0.90
  -5  -2  -1    2.00    0.80
  -5  -2  -1    0.90    0.80
  -5  -2  -1    2.40    1.00
  -5  -2  -1    1.70    0.80
  -5  -2  -1    2.20    0.90
  -5   2  -1    4.10    0.90
  -5   2  -1    4.50    1.20
   5   2   1    2.80    0.80
  -5   2  -1    3.60    1.20
  -5   2  -1    4.20    1.20
  -5   2  -1    3.50    1.00
  -5   2  -1    3.60    0.80
   5   2   1    0.90    1.00
  -5   2  -1    3.60    1.00
  -5   2  -1    4.40    1.10
  -6  -2  -1   23.60    1.90
  -6  -2  -1   26.50    2.50
  -6  -2  -1   24.00    1.90
  -6  -2  -1   20.80    2.20
  -6  -2  -1   23.70    1.90
  -6  -2  -1   26.70    2.10
  -6  -2  -1   20.50    1.70
  -6   2  -1   19.80    1.80
  -6   2  -1   18.50    1.60
  -6   2  -1   19.70    1.80
  -6   2  -1   20.70    1.50
  -6  -3   1   19.50    1.80
  -6  -3   1   20.60    1.80
  -6  -3   1   21.30    1.90
  -6  -3   1   22.00    1.90
  -6  -3   1   21.50    1.60
  -6  -3   1   19.20    1.80
  -6   3   1   15.50    1.80
   6   3  -1   13.80    2.40
  -6   3   1   14.50    1.70
  -6   3   1   15.90    1.60
  -5  -3   1   63.09    3.80
  -5  -3   1   67.69    4.40
  -5  -3   1   67.19    4.40
  -5  -3   1   67.99    4.00
  -5  -3   1   61.09    3.80
  -5  -3   1   65.49    4.30
   5  -3  -1   62.59    6.00
  -5  -3   1   67.29    4.00
  -5  -3   1   67.29    4.40
  -5  -3   1   62.39    4.20
  -5  -3   1   62.49    4.10
  -5  -3   1   62.29    4.40
  -5  -3   1   61.19    4.10
  -5  -3   1   63.99    3.90
  -5   3   1   73.19    4.10
  -5   3   1   68.09    4.10
  -5   3   1   67.89    3.80
  -5   3   1   71.59    4.00
   5   3  -1   62.59    5.10
   5   3  -1   57.49    4.60
  -5   3   1   71.59    4.40
  -5   3   1   65.89    3.90
  -5   3   1   63.79    4.10
  -5   3   1   70.39    4.10
  -5   3   1   69.19    4.30
   5   3  -1   63.49    4.00
  -4  -3   1   60.99    3.60
  -4  -3   1   53.99    3.60
  -4  -3   1   63.49    4.20
  -4  -3   1   62.79    3.90
  -4  -3   1   65.99    4.00
  -4  -3   1   65.69    4.20
  -4  -3   1   59.29    3.80
   4  -3  -1   64.49    4.10
  -4  -3   1   64.29    3.70
  -4  -3   1   57.69    4.50
  -4  -3   1   61.49    4.00
  -4  -3   1   65.09    4.00
  -4  -3   1   61.59    4.00
  -4  -3   1   59.99    3.70
   4   3  -1   61.29    4.10
  -4   3   1   58.19    3.70
  -4   3   1   52.39    3.80
  -4   3   1   56.29    3.90
  -4   3   1   63.29    3.70
  -4   3   1   55.99    3.90
   4   3  -1   69.19    3.60
  -4   3   1   59.09    3.70
  -4   3   1   56.49    3.70
  -4   3   1   61.99    4.50
  -4   3   1   51.99    4.90
  -4   3   1   59.29    3.50
  -4   3   1   57.09    3.90
  -4   3   1   56.39    3.60
  -4   3   1   59.49    3.70
   4   3  -1   65.69    4.60
  -3  -3   1   65.19    3.70
  -3  -3   1   71.49    4.00
  -3  -3   1   72.79    4.40
  -3  -3   1   64.19    3.70
  -3  -3   1   66.69    4.10
   3   3  -1   71.79    4.10
   3   3  -1   67.39    3.60
  -3   3   1   65.29    3.80
  -3   3   1   63.39    4.00
  -3   3   1   66.89    4.30
   3   3  -1   72.89    3.60
  -3   3   1   62.49    3.60
  -3   3   1   68.69    3.90
  -3   3   1   65.59    3.90
  -2  -3   1  263.17   12.70
  -2  -3   1  295.97   13.40
  -2  -3   1  279.17   12.90
  -2  -3   1  278.47   13.00
  -2   3   1  276.07   12.80
   2   3  -1  243.18   12.60
  -2   3   1  269.67   12.70
   2   3  -1  270.47   12.60
   2   3  -1  295.47   13.00
  -2   3   1  277.97   13.10
  -2   3   1  266.07   13.00
   2   3  -1  282.57   12.60
  -2   3   1  277.67   12.70
   1   3  -1 5634.54  260.47
  -1   3   1 6114.19  260.47
   0  -3  -1 1140.99   49.70
   0  -3  -1 1116.69   49.60
   0  -3   1 1098.59   49.50
   0  -3  -1 1115.69   49.50
   0  -3   1 1110.19   49.70
   0   3  -1 1116.69   49.70
   0   3   1 1065.19   49.60
   0   3  -1 1105.29   49.50
   0   3   1 1139.09   49.70
   0   3   1 1095.09   49.70
   0   3   1 1148.29   49.60
  -1  -3  -1  385.96   16.90
  -1  -3  -1  402.46   17.10
  -1   3  -1  362.66   17.00
  -1   3  -1  342.87   16.60
  -1   3  -1  338.37   16.90
   1   3   1  373.86   16.90
  -1   3  -1  362.36   17.00
  -1   3  -1  371.86   16.70
   1   3   1  387.66   16.70
  -2  -3  -1   39.60    2.80
  -2  -3  -1   37.70    2.60
  -2  -3  -1   41.60    2.60
  -2   3  -1   50.39    2.90
  -2   3  -1   50.59    2.60
  -2   3  -1   49.60    3.00
  -2   3  -1   48.10    2.80
   2   3   1   38.70    2.70
   2   3   1   41.80    2.40
  -2   3  -1   46.90    2.60
  -3  -3  -1  209.78   10.80
  -3  -3  -1  204.38   10.40
  -3  -3  -1  198.48   10.20
  -3  -3  -1  202.08   10.30
   3  -3   1  211.78   10.40
  -3   3  -1  208.58   10.40
  -3   3  -1  209.38   10.20
  -3   3  -1  209.38   10.70
   3   3   1  215.58    9.90
  -3   3  -1  210.68   10.20
  -3   3  -1  211.48   10.20
  -3   3  -1  217.58   10.70
   3   3   1  214.68   10.70
  -4  -3  -1   54.19    3.30
  -4  -3  -1   53.59    3.50
   4  -3   1   46.50    3.70
  -4  -3  -1   53.69    3.60
  -4  -3  -1   57.29    3.80
  -4  -3  -1   53.39    3.70
   4  -3   1   48.30    3.70
  -4  -3  -1   52.89    3.70
  -4  -3  -1   52.09    4.00
  -4  -3  -1   54.19    3.50
  -4  -3  -1   55.99    3.70
  -4  -3  -1   54.39    3.40
  -4  -3  -1   57.79    3.60
  -4   3  -1   50.89    3.60
  -4   3  -1   49.80    3.40
  -4   3  -1   48.60    3.20
  -4   3  -1   49.60    3.40
  -4   3  -1   48.50    3.30
  -4   3  -1   45.30    3.70
   4   3   1   58.39    3.20
  -4   3  -1   50.19    3.50
  -4   3  -1   53.29    3.90
   4   3   1   58.29    4.20
  -4   3  -1   49.80    3.40
  -4   3  -1   47.30    3.50
  -4   3  -1   49.40    3.50
  -4   3  -1   46.10    3.50
  -5  -3  -1   79.59    4.70
  -5  -3  -1   83.19    4.90
  -5  -3  -1   85.09    4.70
  -5  -3  -1   76.99    4.70
  -5  -3  -1   74.59    5.90
  -5  -3  -1   80.59    5.20
  -5  -3  -1   81.19    5.00
  -5  -3  -1   79.69    4.80
  -5  -3  -1   83.89    5.00
  -5  -3  -1   77.39    4.50
  -5   3  -1   77.99    4.50
  -5   3  -1   70.89    4.80
  -5   3  -1   72.89    4.60
   5   3   1   81.59    4.50
  -5   3  -1   74.69    4.80
  -5   3  -1   74.29    4.30
   5   3   1   79.89    5.60
  -5   3  -1   73.39    4.50
  -5   3  -1   72.79    4.70
  -5   3  -1   75.09    4.70
  -6  -3  -1   50.29    3.10
  -6  -3  -1   41.40    2.80
  -6  -3  -1   48.10    3.00
  -6  -3  -1   43.80    2.80
  -6  -3  -1   42.90    2.90
  -6  -3  -1   47.80    3.00
  -6  -3  -1   48.40    3.40
  -6   3  -1   39.10    3.10
  -6  -4   1   25.80    2.40
  -6  -4   1   27.40    2.20
  -6  -4   1   25.70    2.10
  -6  -4   1   25.50    2.20
  -6  -4   1   26.60    1.90
   6   4  -1   24.10    2.30
  -6   4   1   20.60    2.00
  -5  -4   1  190.28    9.80
  -5  -4   1  197.68    9.60
  -5  -4   1  204.08   10.00
  -5  -4   1  203.98   10.10
  -5  -4   1  200.48    9.70
  -5  -4   1  188.48    9.50
  -5  -4   1  188.28    9.80
  -5  -4   1  193.78   10.20
  -5  -4   1  196.38    9.90
  -5  -4   1  190.18    9.40
  -5  -4   1  200.38   10.10
  -5  -4   1  198.28   10.10
   5   4  -1  171.28   10.40
  -5   4   1  188.68    9.80
   5   4  -1  200.38    9.80
  -5   4   1  184.68    9.50
  -5   4   1  187.98    9.90
  -5   4   1  171.78   10.00
  -5   4   1  176.08    9.40
  -5   4   1  194.88    9.60
  -5   4   1  189.08    9.60
   5   4  -1  184.78   11.00
   5   4  -1  187.08    9.50
  -4  -4   1   19.00    2.00
  -4  -4   1   18.10    2.20
  -4  -4   1   16.40    1.70
  -4  -4   1   18.40    2.50
   4  -4  -1   18.50    2.20
  -4  -4   1   19.00    1.80
  -4  -4   1   16.60    1.60
  -4  -4   1   16.00    2.00
  -4  -4   1   17.30    1.90
  -4  -4   1   15.00    2.10
  -4  -4   1   16.60    2.00
  -4  -4   1   14.20    1.70
  -4  -4   1   17.90    1.80
  -4  -4   1   13.60    2.10
  -4   4   1   20.70    1.90
  -4   4   1   20.80    2.40
  -4   4   1   17.50    2.40
  -4   4   1   19.40    2.50
  -4   4   1   21.30    2.00
  -4   4   1   19.80    2.00
   4   4  -1   20.00    2.40
  -4   4   1   18.90    2.00
   4   4  -1   16.70    2.00
  -4   4   1   17.40    1.70
  -4   4   1   19.50    1.80
  -4   4   1   18.90    1.80
   4   4  -1   20.60    1.70
  -4   4   1   21.30    1.90
  -4   4   1   19.60    2.10
  -3  -4   1  177.08    8.70
   3  -4  -1  173.58    8.60
  -3  -4   1  179.38    9.10
  -3  -4   1  186.38    9.40
  -3  -4   1  173.18    8.70
  -3  -4   1  180.08    8.90
  -3   4   1  163.28    8.40
   3   4  -1  162.48    8.30
   3   4  -1  172.78    9.10
   3   4  -1  195.58    8.60
  -3   4   1  174.88    8.60
  -3   4   1  187.88    9.30
  -3   4   1  172.68    8.80
  -3   4   1  177.18    9.10
  -2  -4   1   37.50    2.50
  -2  -4   1   37.90    2.40
  -2  -4   1   39.60    2.70
   2  -4  -1   43.10    2.30
  -2   4   1   44.70    2.40
  -2   4   1   43.00    2.60
   2   4  -1   37.00    2.20
  -2   4   1   45.30    2.70
   2   4  -1   34.20    2.50
   2   4  -1   37.80    2.20
   1  -4  -1 9899.71  424.66
  -1  -4   1 9999.00  428.76
   1  -4  -1 9291.37  464.65
  -1  -4   1 8996.90  425.36
  -1  -4   1 9454.15  483.85
   1  -4  -1 9502.35  423.46
   1   4  -1 9550.04  427.76
  -1   4   1 9408.36  460.35
   1   4  -1 9297.87  426.36
  -1   4   1 9356.66  424.26
   1   4  -1 9157.18  482.35
  -1   4   1 9217.58  422.96
   0  -4  -1  810.12   35.50
   0  -4   1  747.53   35.30
   0  -4   1  762.32   35.50
   0  -4  -1  815.82   35.30
   0  -4  -1  822.92   35.40
   0   4  -1  767.72   35.50
   0   4   1  781.52   35.50
   0   4   1  794.42   35.40
   0   4  -1  723.43   35.30
   0   4   1  821.02   35.50
   0   4   1  857.91   35.60
   1  -4   1   39.50    1.80
  -1  -4  -1   32.00    2.10
  -1  -4  -1   34.70    2.10
  -1  -4  -1   35.10    1.90
  -1  -4  -1   32.50    2.20
   1  -4   1   37.80    2.20
   1   4   1   34.10    2.20
  -1   4  -1   38.80    1.90
   1   4   1   34.90    2.00
  -1   4  -1   42.20    2.30
  -1   4  -1   38.40    2.10
  -1   4  -1   40.20    2.30
  -2  -4  -1   77.39    4.30
  -2   4  -1   81.39    4.50
  -2   4  -1   85.29    4.50
  -2   4  -1   80.09    4.20
  -2   4  -1   81.99    4.30
  -2   4  -1   79.79    4.50
  -2   4  -1   77.99    4.10
   2   4   1   77.39    4.00
  -3  -4  -1   47.00    3.00
   3  -4   1   43.40    3.00
  -3  -4  -1   45.80    3.10
  -3  -4  -1   45.50    3.00
  -3   4  -1   45.90    3.20
  -3   4  -1   43.50    3.20
  -3   4  -1   45.10    2.90
  -3   4  -1   43.80    2.80
   3   4   1   49.10    2.80
  -3   4  -1   47.10    3.50
  -3   4  -1   43.40    2.90
   3   4   1   47.60    3.40
  -4  -4  -1   75.49    4.30
  -4  -4  -1   77.29    4.40
   4  -4   1   79.09    4.90
   4  -4   1   77.99    4.90
  -4  -4  -1   79.89    5.00
  -4  -4  -1   70.79    6.00
  -4  -4  -1   80.39    5.00
  -4  -4  -1   77.69    4.60
  -4  -4  -1   81.09    4.80
  -4  -4  -1   80.49    4.90
  -4  -4  -1   77.19    4.80
  -4  -4  -1   80.89    4.60
  -4  -4  -1   77.99    4.60
  -4  -4  -1   76.89    4.70
  -4   4  -1   77.19    4.70
  -4   4  -1   72.69    4.60
  -4   4  -1   73.69    4.40
   4   4   1   68.69    5.30
  -4   4  -1   78.79    4.50
  -4   4  -1   74.79    4.70
   4   4   1   76.79    4.40
  -4   4  -1   74.59    4.40
  -4   4  -1   72.09    4.80
  -4   4  -1   77.99    4.40
  -4   4  -1   76.09    4.50
  -4   4  -1   76.79    4.50
  -4   4  -1   80.09    5.20
  -4   4  -1   78.79    4.70
   4   4   1   79.19    5.30
  -4   4  -1   75.19    4.70
   4   4   1   78.99    5.60
  -4   4  -1   78.79    4.70
  -4   4  -1   64.09    5.20
  -5  -4  -1   19.40    2.30
  -5  -4  -1   16.20    1.70
  -5  -4  -1   18.70    2.30
  -5  -4  -1   19.30    2.00
  -5  -4  -1   17.60    1.80
  -5  -4  -1   16.60    2.20
  -5  -4  -1   16.20    1.90
  -5  -4  -1   18.20    1.90
  -5   4  -1   12.00    1.90
   5   4   1   16.00    1.70
   5   4   1   11.50    1.60
  -5   4  -1   12.80    1.80
  -5   4  -1   12.90    1.70
  -5   4  -1   13.20    2.00
  -5   4  -1   14.80    2.30
  -5   4  -1   13.00    1.60
   5   4   1   16.00    2.30
  -5   4  -1   15.60    1.70
  -5   4  -1   11.80    1.80
  -6  -4  -1    0.50    0.50
  -6  -4  -1    0.30    0.50
  -6  -4  -1    0.40    0.60
  -6  -4  -1    0.90    0.50
  -6  -4  -1    1.50    0.80
  -6  -4  -1    2.30    0.90
  -6  -4  -1    0.80    0.50
   6   4   1   -0.40    0.80
  -6  -5   1   12.10    1.40
  -6  -5   1   14.30    1.60
  -6  -5   1   13.50    1.50
  -6  -5   1   12.30    1.50
  -6  -5   1   12.90    1.30
   6   5  -1   11.20    1.50
  -5  -5   1  184.98    9.20
  -5  -5   1  183.48    9.00
  -5  -5   1  188.78    9.40
  -5  -5   1  170.48    9.00
  -5  -5   1  170.48    8.60
  -5  -5   1  176.48    8.90
  -5  -5   1  173.88    9.10
  -5  -5   1  177.48    9.40
  -5  -5   1  179.78    9.30
  -5  -5   1  173.38    8.80
  -5  -5   1  178.98    9.10
  -5  -5   1  173.08    9.40
  -5   5   1  170.78    8.90
   5   5  -1  155.58    9.80
   5   5  -1  177.28    9.10
  -5   5   1  169.68    9.10
  -5   5   1  176.48    9.00
   5   5  -1  174.18    8.80
  -5   5   1  164.98    8.70
   5   5  -1  194.18    9.90
  -5   5   1  163.08    9.40
  -5   5   1  177.28    8.80
  -5   5   1  167.48    9.00
  -4  -5   1  110.99    6.10
   4  -5  -1   99.79    6.30
  -4  -5   1  114.19    6.10
  -4  -5   1  116.49    6.40
  -4  -5   1  114.69    6.40
  -4  -5   1  113.39    6.00
  -4  -5   1  114.09    6.20
  -4  -5   1  111.59    5.80
  -4  -5   1  115.09    6.60
  -4  -5   1  110.69    6.20
  -4  -5   1  116.29    6.30
  -4  -5   1  116.69    5.90
  -4  -5   1  105.29    5.60
  -4  -5   1  113.99    6.10
  -4  -5   1  110.89    5.90
  -4   5   1   94.69    5.70
   4   5  -1  109.29    5.70
  -4   5   1   93.09    5.60
   4   5  -1  106.09    6.50
  -4   5   1   97.99    5.50
  -4   5   1   93.79    5.90
  -4   5   1  102.69    5.80
  -4   5   1  102.69    6.00
  -4   5   1   97.19    6.10
  -4   5   1   92.69    6.40
  -4   5   1   98.99    5.80
   4   5  -1  113.39    6.80
  -4   5   1   91.99    5.90
   4   5  -1  118.39    5.90
  -3  -5   1    3.50    0.80
   3  -5  -1    5.60    0.90
  -3  -5   1    5.30    1.20
  -3  -5   1    5.30    1.10
  -3  -5   1    5.30    1.00
  -3  -5   1    5.20    0.90
   3   5  -1    5.20    1.20
   3   5  -1    6.10    0.90
  -3   5   1    4.60    0.80
  -3   5   1    6.20    1.30
  -3   5   1    4.00    1.10
  -2  -5   1  145.29    7.40
  -2  -5   1  153.08    7.50
  -2  -5   1  155.68    7.80
  -2  -5   1  159.68    7.80
   2  -5  -1  149.09    7.30
  -2   5   1  154.48    7.50
   2   5  -1  147.79    7.20
   2   5  -1  154.08    7.70
  -2   5   1  142.29    7.20
  -2   5   1  155.88    7.70
   2   5  -1  159.38    7.40
   1  -5  -1 2200.38  101.09
  -1  -5   1 2409.66  101.59
   1  -5  -1 2283.67  101.09
  -1  -5   1 2226.68  101.29
  -1  -5   1 2254.17  101.19
   1  -5  -1 2087.39  101.19
  -1  -5   1 2206.88  101.49
   1  -5  -1 2362.26  101.29
  -1  -5   1 2367.56  101.29
  -1   5   1 2207.08  101.59
  -1   5   1 2223.18  101.39
   1   5  -1 2184.48  101.29
   1   5  -1 2353.56  101.29
  -1   5   1 2509.95  101.49
   0  -5   1  787.12   35.80
   0  -5  -1  803.32   36.00
   0  -5  -1  797.32   35.80
   0  -5  -1  760.12   35.70
   0  -5   1  828.62   36.10
   0   5  -1  774.12   35.70
   0   5  -1  807.42   36.00
   0   5   1  750.02   35.80
   0   5   1  797.02   35.90
   0   5   1  823.12   36.00
   0   5   1  873.71   36.10
   1  -5   1  103.19    5.20
   1  -5   1  108.79    5.60
  -1  -5  -1  107.89    5.50
  -1  -5  -1  115.49    5.80
   1  -5   1  110.79    5.20
  -1  -5  -1  114.29    5.50
  -1  -5  -1  113.49    5.30
  -1   5  -1  120.29    5.80
   1   5   1  113.19    5.60
   1   5   1  107.59    5.40
   1   5   1  114.19    5.80
   1   5   1  112.59    5.40
  -1   5  -1  100.39    5.70
  -1   5  -1  121.09    6.20
  -2  -5  -1  177.78    9.00
   2  -5   1  186.88    9.20
  -2  -5  -1  186.18    9.10
  -2  -5  -1  187.28    9.50
   2   5   1  189.58    8.90
   2   5   1  194.48    8.90
  -2   5  -1  178.68    8.70
  -2   5  -1  191.78    9.40
  -2   5  -1  185.78    8.90
  -3  -5  -1    1.60    0.70
   3  -5   1    3.00    0.90
  -3  -5  -1    3.20    1.00
  -3  -5  -1    2.90    0.80
  -3  -5  -1    0.90    0.70
  -3  -5  -1    2.40    0.70
  -3  -5  -1    3.20    1.00
  -3  -5  -1    2.20    0.80
   3  -5   1    3.20    0.70
  -3  -5  -1    1.70    0.70
  -3  -5  -1    3.50    0.80
  -3   5  -1    2.80    1.00
  -3   5  -1    2.00    0.60
   3   5   1    1.90    0.60
   3   5   1    2.10    0.70
  -3   5  -1    2.50    0.80
   3   5   1    1.60    0.80
  -3   5  -1    4.10    0.80
  -3   5  -1    2.10    0.60
  -4  -5  -1   49.50    3.40
  -4  -5  -1   45.40    3.30
   4  -5   1   50.59    3.60
  -4  -5  -1   49.50    4.00
  -4  -5  -1   48.40    4.50
  -4  -5  -1   46.90    3.20
  -4  -5  -1   41.80    2.90
  -4  -5  -1   47.60    3.30
  -4  -5  -1   47.40    3.50
  -4  -5  -1   44.10    3.20
  -4  -5  -1   47.00    3.50
  -4  -5  -1   42.60    3.00
  -4   5  -1   42.90    3.00
  -4   5  -1   45.00    3.00
  -4   5  -1   44.80    3.30
   4   5   1   40.50    3.70
  -4   5  -1   47.40    3.20
  -4   5  -1   41.60    3.30
   4   5   1   49.90    4.00
   4   5   1   50.99    3.20
   4   5   1   43.00    3.00
  -4   5  -1   42.40    3.30
  -4   5  -1   42.20    3.20
  -4   5  -1   41.80    4.00
  -4   5  -1   44.30    3.00
  -4   5  -1   48.60    3.70
  -4   5  -1   41.50    3.10
   4   5   1   38.40    2.90
  -4   5  -1   43.70    3.50
  -4   5  -1   46.40    3.30
  -4   5  -1   45.30    3.30
  -5  -5  -1    4.40    1.10
  -5  -5  -1    4.50    1.10
  -5  -5  -1    3.90    0.90
  -5  -5  -1    4.70    1.60
  -5  -5  -1    5.50    1.20
  -5  -5  -1    5.30    1.40
  -5  -5  -1    5.50    1.20
  -5  -5  -1    4.30    1.00
  -5  -5  -1    4.00    0.90
  -5  -5  -1    6.90    1.40
  -5   5  -1    6.50    1.30
  -5   5  -1    6.60    1.00
  -5   5  -1    6.80    1.30
  -5   5  -1    6.30    1.30
   5   5   1    4.20    2.20
   5   5   1    4.00    0.90
  -5   5  -1    3.80    1.00
  -5   5  -1    5.30    1.10
  -6  -5  -1   26.00    1.80
  -6  -5  -1   27.70    2.00
  -6  -5  -1   25.00    2.10
  -6  -5  -1   24.30    2.00
  -6  -5  -1   26.70    1.90
  -6  -5  -1   23.90    1.90
   6   5   1   19.90    1.90
  -6  -6   1   15.10    1.50
  -6  -6   1   15.00    2.50
  -6  -6   1   17.10    1.60
  -6  -6   1   16.60    1.60
  -6  -6   1   15.70    1.50
   6   6  -1   16.10    1.60
   6   6  -1   14.40    1.50
  -5  -6   1   92.69    5.20
  -5  -6   1   95.79    5.30
  -5  -6   1   90.59    5.40
  -5  -6   1   91.69    5.80
  -5  -6   1   88.49    5.40
  -5  -6   1   93.99    5.10
  -5  -6   1   91.89    5.50
  -5  -6   1   85.19    4.90
  -5  -6   1   93.19    5.60
  -5  -6   1   92.79    5.50
  -5  -6   1   94.09    5.70
  -5  -6   1   90.89    5.40
   5   6  -1   92.59    5.40
  -5   6   1   94.69    5.80
  -5   6   1   96.59    5.20
  -5   6   1  107.79    6.50
  -5   6   1   82.59    5.20
   5   6  -1   82.79    6.00
   5   6  -1   98.49    5.20
   5   6  -1   95.89    5.60
  -5   6   1   90.59    5.20
  -5   6   1   92.69    6.30
  -5   6   1   92.89    5.20
  -5   6   1   96.39    5.30
  -4  -6   1    7.30    1.50
  -4  -6   1    5.50    1.20
  -4  -6   1    8.90    1.30
  -4  -6   1    7.40    1.20
  -4  -6   1    6.40    1.20
  -4  -6   1    5.60    1.50
  -4  -6   1    6.50    1.20
  -4  -6   1    8.30    1.40
  -4  -6   1    6.90    1.30
  -4  -6   1    6.00    1.00
   4  -6  -1    8.50    1.70
  -4  -6   1    6.10    1.50
   4   6  -1    7.10    1.60
  -4   6   1    4.90    1.10
   4   6  -1    7.40    1.70
  -4   6   1    6.90    1.20
   4   6  -1    6.70    1.10
  -4   6   1    4.40    1.10
  -4   6   1    6.40    1.50
  -4   6   1    8.00    1.20
  -4   6   1    6.60    1.40
  -4   6   1    8.50    1.40
  -4   6   1    9.30    1.70
  -4   6   1    8.20    1.30
  -4   6   1    9.20    1.80
   4   6  -1    7.60    1.30
  -4   6   1    4.80    1.60
  -4   6   1    8.70    1.50
  -3  -6   1    6.40    1.10
  -3  -6   1    4.40    0.90
  -3  -6   1    5.30    1.20
  -3  -6   1    4.10    0.90
   3  -6  -1    4.10    0.90
  -3  -6   1    4.90    0.90
  -3  -6   1    5.30    1.20
  -3  -6   1    8.70    1.70
  -3  -6   1    5.30    1.00
  -3  -6   1    3.00    0.90
   3   6  -1    6.10    1.20
  -3   6   1    2.40    0.80
   3   6  -1    5.90    1.20
  -3   6   1    3.60    0.80
  -3   6   1    4.70    1.30
   3   6  -1    6.10    1.00
  -3   6   1    3.50    1.40
  -3   6   1    3.70    0.90
   2  -6  -1    6.90    0.60
   2  -6  -1    7.50    1.00
  -2  -6   1    6.40    0.90
   2  -6  -1    7.50    0.60
  -2   6   1    8.20    1.20
  -2   6   1    7.60    1.10
   2   6  -1    6.30    1.10
  -2   6   1    8.00    1.10
   2   6  -1    5.40    0.80
   2   6  -1    7.40    0.90
  -1  -6   1  285.07   13.00
   1  -6  -1  274.87   13.00
  -1  -6   1  279.27   12.90
   1  -6  -1  259.97   12.70
  -1  -6   1  289.17   12.90
  -1  -6   1  289.57   13.20
  -1   6   1  289.67   13.10
   1   6  -1  305.57   13.40
   1   6  -1  275.17   12.90
  -1   6   1  261.27   13.20
   1   6  -1  283.77   13.00
   1   6  -1  284.47   13.00
   1   6  -1  285.97   13.00
  -1   6   1  250.77   13.00
   0  -6  -1  101.99    4.80
   0  -6  -1   98.79    4.90
   0  -6   1   88.89    4.80
   0  -6   1   93.29    5.10
   0  -6  -1  106.09    5.10
   0   6   1  105.99    4.90
   0   6   1  102.29    5.00
   0   6  -1   88.39    5.10
   0   6  -1   90.59    4.90
   0   6   1  107.39    5.10
   0   6  -1  110.99    5.50
   0   6   1  105.39    5.10
  -1  -6  -1  197.08    9.00
  -1  -6  -1  185.38    9.20
   1  -6   1  188.78    8.90
   1  -6   1  185.98    9.30
  -1  -6  -1  201.08    9.20
   1   6   1  189.98    9.10
   1   6   1  190.38    9.10
   1   6   1  196.88    9.30
   1   6   1  204.88    9.50
  -1   6  -1  203.98    9.50
  -1   6  -1  183.58    9.10
  -2  -6  -1  115.99    6.10
  -2  -6  -1  111.49    6.10
  -2  -6  -1  120.59    6.10
  -2  -6  -1  117.89    6.40
   2  -6   1  119.79    6.20
  -2   6  -1  122.69    6.00
  -2   6  -1  118.89    6.00
   2   6   1  115.49    5.90
  -2   6  -1  118.49    6.40
  -2   6  -1  126.09    6.40
   2   6   1  108.39    6.20
   2   6   1  114.19    5.90
  -2   6  -1  118.39    5.60
  -3  -6  -1  114.79    6.10
  -3  -6  -1  109.09    6.30
  -3  -6  -1  119.49    6.70
  -3  -6  -1  108.29    5.90
   3  -6   1  107.59    6.20
   3  -6   1   96.89    5.70
  -3  -6  -1  117.99    6.10
  -3  -6  -1  115.39    6.20
  -3   6  -1  107.69    6.20
  -3   6  -1  115.59    6.50
   3   6   1  111.49    6.60
  -3   6  -1  109.39    5.90
   3   6   1  110.59    6.40
  -3   6  -1  108.39    5.90
  -3   6  -1  104.89    6.10
   3   6   1  117.29    5.90
  -3   6  -1  108.29    5.80
  -3   6  -1  109.69    6.50
   3   6   1  111.59    5.70
   3   6   1  124.19    6.60
  -3   6  -1  106.29    5.60
  -4  -6  -1   28.20    2.70
  -4  -6  -1   28.50    2.60
  -4  -6  -1   29.20    2.40
  -4  -6  -1   29.60    2.40
  -4  -6  -1   28.00    2.40
   4  -6   1   25.70    2.70
  -4  -6  -1   28.20    2.70
  -4  -6  -1   30.10    2.50
  -4  -6  -1   30.80    2.70
  -4  -6  -1   28.10    3.10
  -4  -6  -1   28.60    2.30
  -4  -6  -1   30.20    2.50
  -4   6  -1   28.80    3.30
   4   6   1   27.10    3.00
  -4   6  -1   25.00    2.90
  -4   6  -1   21.60    2.40
   4   6   1   28.20    2.40
  -4   6  -1   29.40    3.70
  -4   6  -1   27.10    2.80
   4   6   1   30.10    2.20
  -4   6  -1   25.50    2.20
  -4   6  -1   26.90    2.50
   4   6   1   28.80    2.40
  -4   6  -1   24.10    2.10
  -4   6  -1   23.40    2.40
  -4   6  -1   25.10    2.20
   4   6   1   31.60    3.30
  -5  -6  -1   18.00    2.00
  -5  -6  -1   13.00    1.60
  -5  -6  -1   14.60    2.10
  -5  -6  -1   14.80    1.90
  -5  -6  -1   15.20    2.00
  -5  -6  -1   15.10    1.80
  -5  -6  -1   15.50    1.80
  -5  -6  -1   13.50    1.70
  -5  -6  -1   13.40    1.60
  -5  -6  -1   13.70    1.90
   5   6   1   14.20    2.40
  -5   6  -1   14.50    1.80
   5   6   1   14.50    1.80
  -5   6  -1   13.20    1.50
  -5   6  -1   15.40    2.00
  -5   6  -1   15.00    1.80
  -5   6  -1   14.20    1.70
   5   6   1   14.10    1.60
  -6  -6  -1    7.00    0.90
  -6  -6  -1    7.20    1.10
  -6  -6  -1    5.10    0.90
  -6  -6  -1    5.30    1.00
  -6  -6  -1    6.40    1.00
  -6  -7   1    5.10    0.90
  -6  -7   1    7.20    1.60
  -6  -7   1    7.00    1.20
  -6  -7   1    4.50    1.30
  -6  -7   1    8.20    1.30
   6   7  -1    5.70    1.20
  -5  -7   1    5.50    1.00
  -5  -7   1    7.00    1.10
  -5  -7   1    6.90    1.30
  -5  -7   1    7.80    1.20
  -5  -7   1    7.10    1.40
  -5  -7   1    7.50    1.40
  -5   7   1   10.20    1.50
  -5   7   1    8.80    1.20
   5   7  -1    4.90    2.50
   5   7  -1    6.90    2.10
  -5   7   1    8.70    1.50
   5   7  -1    6.50    1.30
   5   7  -1    7.00    1.20
  -5   7   1    7.00    1.20
  -5   7   1    9.00    1.60
  -5   7   1    9.20    1.40
  -5   7   1    8.70    1.60
  -5   7   1    7.90    1.20
  -4  -7   1   86.69    5.40
  -4  -7   1   92.39    6.40
  -4  -7   1   92.59    6.00
   4  -7  -1   93.89    5.80
  -4  -7   1   89.09    5.40
  -4  -7   1   83.09    5.20
  -4  -7   1   83.99    6.00
  -4  -7   1   90.39    5.10
  -4  -7   1   81.89    4.70
  -4  -7   1   86.19    4.90
  -4  -7   1   91.19    5.10
  -4  -7   1   85.19    5.00
  -4  -7   1   83.69    5.10
  -4  -7   1   79.99    5.10
  -4   7   1   77.19    4.80
  -4   7   1   90.79    7.10
  -4   7   1   86.89    5.10
   4   7  -1   78.59    5.60
  -4   7   1   82.79    5.40
   4   7  -1   82.59    4.70
  -4   7   1   79.89    5.20
  -4   7   1   89.39    5.10
   4   7  -1   85.99    5.90
   4   7  -1   90.99    5.20
  -4   7   1   74.99    5.60
  -4   7   1   78.99    4.80
   4   7  -1   89.79    5.20
  -4   7   1   88.69    5.00
  -4   7   1   80.39    5.30
  -3  -7   1   36.00    2.80
  -3  -7   1   32.80    3.20
  -3  -7   1   31.90    2.80
  -3  -7   1   36.00    2.70
  -3  -7   1   36.50    2.60
  -3  -7   1   37.40    2.90
  -3  -7   1   36.40    2.60
   3  -7  -1   33.40    2.50
  -3  -7   1   38.90    2.50
  -3  -7   1   38.90    3.10
  -3  -7   1   39.80    2.70
  -3  -7   1   38.00    2.60
   3   7  -1   36.80    3.00
   3   7  -1   38.20    2.60
   3   7  -1   39.60    3.10
  -3   7   1   33.30    2.50
  -3   7   1   34.70    3.00
  -3   7   1   36.20    2.50
  -3   7   1   32.00    2.60
  -3   7   1   34.60    2.60
  -3   7   1   34.70    2.90
  -3   7   1   37.40    3.10
  -3   7   1   33.10    2.60
   3   7  -1   38.80    2.40
  -2  -7   1  491.65   23.80
  -2  -7   1  504.25   24.10
   2  -7  -1  542.45   23.20
  -2  -7   1  514.85   24.00
   2  -7  -1  494.75   23.30
  -2  -7   1  505.45   23.60
   2  -7  -1  523.75   23.10
   2  -7  -1  516.25   23.70
   2   7  -1  512.35   24.10
   2   7  -1  515.85   23.90
   2   7  -1  472.85   23.30
   2   7  -1  507.25   23.60
   2   7  -1  504.85   23.60
   2   7  -1  468.45   23.30
  -2   7   1  560.74   23.80
  -2   7   1  561.34   24.30
  -2   7   1  547.85   23.90
  -1  -7   1  368.36   17.40
  -1  -7   1  359.26   17.00
   1  -7  -1  386.36   17.20
   1  -7  -1  365.26   16.90
  -1  -7   1  370.36   16.90
   1  -7  -1  366.36   17.10
  -1   7   1  375.96   17.50
  -1   7   1  354.46   17.10
   1   7  -1  401.36   17.60
   1   7  -1  373.76   17.10
   1   7  -1  359.36   17.10
   1   7  -1  367.76   17.10
   0  -7  -1  550.34   25.80
   0  -7  -1  566.24   26.00
   0  -7  -1  558.94   25.60
   0  -7   1  551.74   25.70
   0  -7   1  587.64   26.20
   0  -7  -1  582.04   25.80
   0   7   1  602.84   26.00
   0   7   1  572.84   26.00
   0   7  -1  556.74   26.10
   0   7  -1  616.74   26.30
   0   7   1  569.14   25.90
   0   7  -1  562.34   25.90
   0   7   1  535.15   25.70
  -1  -7  -1   41.20    2.60
  -1  -7  -1   40.70    2.50
  -1  -7  -1   42.90    2.80
  -1  -7  -1   40.40    2.40
   1   7   1   41.50    2.50
  -1   7  -1   50.49    2.60
   1   7   1   43.60    2.90
   1   7   1   41.40    2.70
  -1   7  -1   49.40    2.60
   1   7   1   38.90    2.50
  -2  -7  -1  112.69    5.70
  -2  -7  -1  109.09    5.60
   2  -7   1  101.09    5.70
  -2  -7  -1  109.99    5.70
  -2  -7  -1  114.09    6.10
   2  -7   1  100.99    5.10
   2   7   1  102.59    6.10
   2   7   1  111.49    5.60
   2   7   1  114.79    5.90
  -2   7  -1  103.69    5.50
  -2   7  -1  108.19    6.00
  -2   7  -1   98.29    5.90
  -2   7  -1   98.19    5.50
  -3  -7  -1   11.40    1.40
  -3  -7  -1   13.80    1.50
  -3  -7  -1   10.70    1.70
  -3  -7  -1   12.90    1.50
  -3  -7  -1   10.50    1.90
  -3  -7  -1   13.20    1.80
  -3  -7  -1   13.90    1.60
   3  -7   1   14.30    1.70
  -3  -7  -1   16.00    1.80
  -3  -7  -1   14.10    1.70
  -3  -7  -1   12.90    1.50
  -3   7  -1   16.50    2.00
  -3   7  -1   10.50    1.70
  -3   7  -1   17.80    1.60
   3   7   1   12.60    1.50
  -3   7  -1   13.90    1.60
   3   7   1   12.70    1.80
  -3   7  -1   15.70    1.50
  -3   7  -1   14.70    1.80
   3   7   1   12.60    1.50
  -3   7  -1   14.20    1.50
  -3   7  -1   13.60    1.70
  -3   7  -1   16.50    1.70
   3   7   1   13.20    1.40
   3   7   1   10.50    1.90
  -3   7  -1   14.00    1.70
  -4  -7  -1  103.09    5.50
  -4  -7  -1  101.59    5.80
  -4  -7  -1   97.59    5.60
  -4  -7  -1  102.29    5.90
   4  -7   1  105.49    6.30
  -4  -7  -1  100.69    6.60
  -4  -7  -1  100.69    5.90
  -4  -7  -1   95.59    6.00
  -4  -7  -1  100.59    5.80
  -4  -7  -1  100.69    5.60
  -4  -7  -1  100.39    6.00
  -4   7  -1   92.49    5.70
   4   7   1  100.59    5.60
  -4   7  -1   99.09    5.40
  -4   7  -1   91.19    5.40
  -4   7  -1  106.89    6.40
   4   7   1   91.29    6.40
  -4   7  -1  101.09    5.60
  -4   7  -1   95.19    6.30
  -4   7  -1   92.99    6.30
  -4   7  -1   93.09    5.80
   4   7   1  104.59    5.80
   4   7   1   97.89    5.40
  -4   7  -1   97.39    5.70
  -4   7  -1   90.89    5.50
   4   7   1  103.89    6.60
  -5  -7  -1   22.00    2.40
  -5  -7  -1   25.90    2.40
  -5  -7  -1   26.20    2.40
  -5  -7  -1   23.10    2.50
  -5  -7  -1   25.60    2.40
  -5  -7  -1   23.70    2.10
  -5  -7  -1   24.80    2.30
  -5  -7  -1   20.10    2.60
  -5  -7  -1   24.30    2.20
  -5   7  -1   24.70    2.30
  -5   7  -1   19.60    2.00
   5   7   1   25.40    2.10
  -5   7  -1   23.30    2.00
   5   7   1   25.40    3.00
  -5   7  -1   21.00    2.10
  -5   7  -1   21.90    2.00
  -6  -7  -1   17.10    1.50
  -6  -7  -1   14.20    1.40
  -6  -7  -1   14.20    1.30
  -6  -7  -1   16.60    1.60
  -6  -7  -1   15.30    1.40
  -6  -7  -1   13.40    1.20
   6   7   1   14.90    1.40
  -6  -8   1   15.00    1.50
  -6  -8   1   14.40    1.60
  -6  -8   1   13.30    1.20
  -6  -8   1   12.60    1.30
  -6  -8   1   13.30    1.40
   6   8  -1   13.50    1.40
   6   8  -1   10.90    1.30
  -5  -8   1   46.30    3.10
  -5  -8   1   44.10    3.20
  -5  -8   1   45.00    3.20
  -5  -8   1   44.50    3.20
  -5  -8   1   45.50    3.50
  -5  -8   1   43.70    3.30
  -5  -8   1   48.00    3.50
  -5  -8   1   48.40    3.50
  -5  -8   1   47.30    3.20
  -5  -8   1   43.80    3.00
   5   8  -1   44.70    3.30
  -5   8   1   41.70    2.90
  -5   8   1   40.00    3.10
  -5   8   1   43.80    3.00
   5   8  -1   46.90    3.00
  -5   8   1   39.50    3.30
  -5   8   1   41.60    3.00
   5   8  -1   44.50    3.50
  -5   8   1   44.70    3.40
  -5   8   1   42.20    3.30
  -4  -8   1  897.91   40.70
  -4  -8   1  950.90   41.00
  -4  -8   1  908.21   40.80
  -4  -8   1  887.81   42.10
  -4  -8   1  905.51   41.20
  -4  -8   1  910.91   41.10
   4  -8  -1  889.01   42.00
  -4  -8   1  917.11   41.10
  -4  -8   1  946.11   41.30
  -4  -8   1  926.51   41.40
  -4  -8   1  902.31   41.40
  -4  -8   1  913.41   41.20
  -4  -8   1  913.81   41.50
  -4  -8   1  918.71   41.10
   4   8  -1  927.61   41.20
  -4   8   1  897.71   41.40
   4   8  -1  922.61   40.80
  -4   8   1  858.81   42.10
   4   8  -1  903.91   41.30
  -4   8   1  877.31   41.10
  -4   8   1  875.91   41.60
  -4   8   1  897.81   41.60
   4   8  -1  948.61   42.20
  -4   8   1  844.12   40.90
  -4   8   1  870.11   41.00
  -4   8   1  839.82   40.90
   4   8  -1  803.52   41.90
  -4   8   1  848.32   41.00
  -3  -8   1   81.59    4.50
  -3  -8   1   77.59    4.70
  -3  -8   1   78.79    4.60
  -3  -8   1   75.09    5.00
  -3  -8   1   85.19    4.70
  -3  -8   1   77.69    4.80
  -3  -8   1   82.89    4.80
  -3  -8   1   78.89    5.00
  -3  -8   1   85.79    5.30
  -3  -8   1   84.49    4.70
   3  -8  -1   87.09    4.80
  -3   8   1   80.19    4.80
  -3   8   1   76.49    4.60
   3   8  -1   84.49    5.20
  -3   8   1   79.49    4.80
  -3   8   1   79.19    5.20
  -3   8   1   77.79    5.10
  -3   8   1   73.79    4.30
   3   8  -1   74.89    5.20
   3   8  -1   83.69    4.70
  -3   8   1   81.79    4.60
  -3   8   1   77.99    4.60
   3   8  -1   83.39    4.70
  -3   8   1   73.49    4.80
  -3   8   1   77.79    4.90
  -2  -8   1 1412.26   63.29
  -2  -8   1 1384.16   63.79
  -2  -8   1 1408.06   63.39
   2  -8  -1 1459.85   62.99
   2  -8  -1 1422.76   63.39
  -2  -8   1 1373.76   63.29
  -2   8   1 1450.75   63.99
   2   8  -1 1440.46   63.59
   2   8  -1 1435.76   63.29
   2   8  -1 1371.56   63.29
   2   8  -1 1444.66   63.99
  -2   8   1 1524.35   63.59
   2   8  -1 1312.07   62.99
   2   8  -1 1288.17   62.99
   1  -8  -1  146.39    6.80
  -1  -8   1  140.39    7.00
   1  -8  -1  136.49    6.80
  -1  -8   1  128.59    7.70
  -1  -8   1  138.99    6.80
  -1  -8   1  125.19    6.90
  -1  -8   1  134.09    6.80
   1   8  -1  155.18    7.60
  -1   8   1  158.08    7.30
  -1   8   1  141.89    7.40
   1   8  -1  142.09    6.90
  -1   8   1  143.99    7.10
   1   8  -1  141.89    7.00
   1   8  -1  140.29    7.00
   0  -8  -1   38.90    2.40
   0  -8   1   47.50    2.40
   0  -8  -1   40.80    2.70
   0  -8  -1   40.30    2.20
   0  -8  -1   37.50    2.30
   0   8   1   40.40    2.60
   0   8   1   41.60    2.60
   0   8   1   44.10    2.90
   0   8   1   37.60    2.50
   1  -8   1  187.98    8.20
  -1  -8  -1  173.28    8.30
  -1  -8  -1  169.48    8.80
  -1  -8  -1  165.28    8.40
  -1  -8  -1  165.08    8.40
   1  -8   1  174.48    8.70
  -1  -8  -1  160.28    8.30
  -1   8  -1  171.28    8.30
   1   8   1  183.58    9.00
   1   8   1  160.98    8.40
  -1   8  -1  190.28    8.90
   1   8   1  171.58    8.40
  -2  -8  -1   73.09    4.70
   2  -8   1   84.99    3.90
   2  -8   1   83.49    4.60
  -2  -8  -1   69.89    4.20
  -2  -8  -1   69.49    4.20
  -2  -8  -1   73.69    4.30
   2   8   1   67.29    4.00
   2   8   1   74.69    4.70
   2   8   1   73.79    4.50
  -2   8  -1   81.19    4.20
   2   8   1   71.89    4.20
   2   8   1   71.59    4.20
  -2   8  -1   79.39    4.80
  -2   8  -1   77.59    4.10
  -3  -8  -1   40.40    2.90
  -3  -8  -1   42.70    3.10
  -3  -8  -1   42.90    2.80
  -3  -8  -1   46.80    3.10
  -3  -8  -1   41.20    3.50
   3  -8   1   40.00    3.20
  -3  -8  -1   45.90    3.10
  -3  -8  -1   42.30    3.20
  -3  -8  -1   43.60    3.00
  -3  -8  -1   41.90    3.10
  -3  -8  -1   39.30    3.20
   3  -8   1   38.20    2.30
  -3  -8  -1   42.10    2.80
  -3   8  -1   40.00    3.40
   3   8   1   43.60    3.50
   3   8   1   44.70    2.90
  -3   8  -1   36.10    2.70
  -3   8  -1   35.90    2.80
  -3   8  -1   37.50    3.20
  -3   8  -1   36.50    3.00
   3   8   1   46.10    2.80
  -3   8  -1   38.40    3.50
  -3   8  -1   37.80    2.70
  -3   8  -1   39.40    3.00
   3   8   1   44.60    3.50
  -3   8  -1   37.40    2.80
   3   8   1   41.00    2.90
  -3   8  -1   35.70    2.70
  -3   8  -1   34.60    2.80
  -4  -8  -1    5.40    1.30
  -4  -8  -1    6.40    1.20
  -4  -8  -1    6.20    1.30
  -4  -8  -1    5.10    1.10
  -4  -8  -1    4.20    1.50
  -4  -8  -1    5.40    1.20
  -4  -8  -1    4.80    1.20
  -4  -8  -1    5.70    1.20
  -4  -8  -1    6.50    1.40
   4  -8   1    4.50    1.70
  -4  -8  -1    7.60    1.40
   4   8   1    5.40    1.70
   4   8   1    5.60    1.20
   4   8   1    4.80    1.10
   4   8   1    5.80    1.10
  -4   8  -1    5.20    1.00
  -4   8  -1    5.90    1.80
  -4   8  -1    5.00    1.20
  -4   8  -1    6.10    1.20
  -4   8  -1    5.00    1.20
  -4   8  -1    4.40    1.20
  -4   8  -1    3.60    1.10
  -4   8  -1    6.10    1.50
  -4   8  -1    4.90    1.50
  -4   8  -1    5.00    1.10
   4   8   1    6.20    1.80
  -4   8  -1    5.80    1.20
  -5  -8  -1   48.70    3.40
  -5  -8  -1   52.09    3.60
  -5  -8  -1   48.60    3.30
  -5  -8  -1   54.89    3.60
  -5  -8  -1   50.59    3.50
  -5  -8  -1   49.90    3.30
  -5  -8  -1   54.59    3.60
  -5  -8  -1   43.60    3.60
  -5  -8  -1   50.19    3.10
   5   8   1   54.59    3.60
  -5   8  -1   44.10    3.00
  -5   8  -1   42.50    3.00
  -5   8  -1   42.10    3.10
   5   8   1   47.30    4.10
  -6  -8  -1   20.70    1.70
  -6  -8  -1   22.50    1.60
  -6  -8  -1   24.10    1.80
  -6  -8  -1   20.80    1.50
  -6  -8  -1   19.50    1.40
  -6  -8  -1   22.10    1.80
   6   8   1   22.30    1.70
  -6  -9   1    8.40    0.90
  -6  -9   1    7.50    1.00
  -6  -9   1    8.10    1.20
  -6  -9   1    7.80    1.00
  -6  -9   1    7.20    1.10
   6   9  -1    6.60    1.10
  -5  -9   1   36.10    2.80
  -5  -9   1   37.10    3.00
  -5  -9   1   35.70    3.30
  -5  -9   1   34.10    2.80
  -5  -9   1   36.90    2.80
  -5  -9   1   34.50    2.30
  -5  -9   1   35.70    2.70
  -5  -9   1   36.70    2.80
  -5  -9   1   35.00    2.60
  -5  -9   1   34.80    3.00
  -5   9   1   39.40    2.80
   5   9  -1   29.50    3.50
  -5   9   1   37.40    2.60
  -5   9   1   37.50    2.60
  -5   9   1   35.00    2.50
  -5   9   1   32.40    2.80
  -5   9   1   37.20    3.50
  -5   9   1   34.80    2.90
   5   9  -1   32.70    2.80
   5   9  -1   38.20    2.60
  -5   9   1   36.30    2.70
  -4  -9   1  168.28    8.90
  -4  -9   1  150.58    9.50
  -4  -9   1  165.48    9.00
  -4  -9   1  168.18    9.10
  -4  -9   1  176.48    9.00
  -4  -9   1  159.98    8.30
  -4  -9   1  164.18    8.90
  -4  -9   1  168.68    8.90
  -4  -9   1  172.78    8.80
  -4  -9   1  171.98    8.60
  -4  -9   1  168.38    8.70
  -4   9   1  172.18    8.80
   4   9  -1  158.18    9.70
   4   9  -1  167.68    8.90
  -4   9   1  169.28    9.00
  -4   9   1  168.18    8.70
   4   9  -1  146.49    9.50
  -4   9   1  168.98    9.00
  -4   9   1  155.08    8.50
  -4   9   1  162.38    8.60
  -4   9   1  158.88    9.70
   4   9  -1  184.08    8.90
  -4   9   1  174.58    9.40
  -4   9   1  163.48    8.80
  -4   9   1  161.18    8.60
  -3  -9   1   70.09    4.30
  -3  -9   1   74.69    4.40
  -3  -9   1   70.99    4.70
  -3  -9   1   69.29    3.90
  -3  -9   1   72.29    4.10
  -3  -9   1   70.59    4.50
  -3  -9   1   73.69    4.90
  -3  -9   1   69.29    4.40
  -3  -9   1   71.39    4.10
   3  -9  -1   75.59    4.50
   3  -9  -1   72.79    3.80
  -3  -9   1   69.29    4.20
  -3  -9   1   71.19    4.30
  -3  -9   1   73.29    4.20
   3   9  -1   83.09    5.70
   3   9  -1   72.79    4.40
  -3   9   1   64.99    4.10
  -3   9   1   63.59    4.50
   3   9  -1   77.29    4.80
  -3   9   1   68.99    4.30
  -3   9   1   71.69    4.80
  -3   9   1   67.19    4.30
  -3   9   1   66.49    4.40
  -3   9   1   69.69    4.40
  -3   9   1   69.79    4.20
  -3   9   1   70.69    4.90
  -3   9   1   70.69    4.30
  -3   9   1   63.99    3.90
   3   9  -1   70.49    4.00
   3   9  -1   63.89    4.80
  -2  -9   1  137.39    7.20
   2  -9  -1  110.99    6.20
  -2  -9   1  138.29    6.60
  -2  -9   1  131.39    6.60
   2  -9  -1  116.99    6.60
  -2  -9   1  132.69    6.70
  -2   9   1  121.79    8.00
   2   9  -1  131.29    6.70
   2   9  -1  128.49    6.40
   2   9  -1  136.29    6.70
   2   9  -1  136.19    6.90
   2   9  -1  127.49    6.40
   2   9  -1  129.29    7.30
  -2   9   1  116.39    6.80
  -1  -9   1    2.80    0.70
  -1  -9   1    2.50    0.50
  -1  -9   1    2.40    0.50
  -1  -9   1    2.80    0.60
  -1  -9   1    2.10    0.70
   1   9  -1    3.00    0.70
   1   9  -1    2.30    0.80
   1   9  -1    3.00    0.70
   1   9  -1    2.60    0.70
   0  -9   1  165.48    8.20
   0  -9   1  174.08    8.40
   0  -9  -1  181.58    8.80
   0  -9  -1  172.98    8.40
   0  -9  -1  182.08    8.40
   0  -9  -1  162.18    8.30
   0  -9   1  172.18    8.80
   0  -9  -1  168.28    8.20
   0  -9   1  168.48    8.60
   0   9  -1  167.88    8.70
   0   9   1  183.58    8.80
   0   9   1  155.98    8.30
   0   9  -1  176.38    9.00
   0   9   1  187.18    8.90
   0   9  -1  166.08    8.50
   0   9   1  189.48    8.90
  -1  -9  -1  134.49    6.70
   1  -9   1  140.49    7.20
  -1  -9  -1  136.49    6.90
  -1  -9  -1  136.59    7.30
   1  -9   1  138.49    6.70
  -1  -9  -1  135.79    6.80
  -1  -9  -1  133.19    6.80
  -1   9  -1  150.08    7.50
   1   9   1  134.69    6.90
  -1   9  -1  133.19    6.80
  -1   9  -1  138.39    7.40
   1   9   1  140.39    7.00
   1   9   1  126.69    6.60
   1   9   1  144.49    7.50
   1   9   1  138.59    7.10
   1   9   1  127.09    6.60
   2  -9   1   11.80    1.60
  -2  -9  -1   13.10    1.80
  -2  -9  -1   10.70    1.60
  -2  -9  -1   15.00    1.60
   2  -9   1   14.20    1.20
  -2  -9  -1   14.20    1.50
  -2   9  -1   12.60    1.70
  -2   9  -1   12.40    1.30
   2   9   1   14.90    1.80
  -2   9  -1   12.50    1.80
   2   9   1   15.00    1.40
  -2   9  -1   11.70    1.30
  -2   9  -1   14.40    1.80
   2   9   1   13.70    1.50
  -2   9  -1   12.80    1.60
   2   9   1   13.80    1.50
  -2   9  -1   13.70    1.60
   2   9   1   14.50    1.80
  -3  -9  -1  244.08   11.90
   3  -9   1  249.78   11.30
  -3  -9  -1  251.67   12.10
  -3  -9  -1  236.88   11.90
  -3  -9  -1  243.08   12.10
  -3  -9  -1  245.28   11.90
  -3  -9  -1  249.68   12.20
   3  -9   1  240.28   12.30
  -3  -9  -1  231.18   11.70
  -3  -9  -1  237.58   11.50
  -3  -9  -1  244.08   11.80
  -3  -9  -1  237.38   12.00
  -3  -9  -1  237.48   12.00
  -3  -9  -1  245.58   12.80
  -3   9  -1  238.18   11.80
  -3   9  -1  240.08   12.20
  -3   9  -1  224.18   11.70
   3   9   1  240.78   11.60
  -3   9  -1  238.88   12.60
   3   9   1  233.38   11.90
   3   9   1  250.87   13.40
   3   9   1  224.78   12.70
  -3   9  -1  237.58   12.00
   3   9   1  253.17   12.60
  -3   9  -1  221.68   11.70
  -3   9  -1  226.88   11.50
  -3   9  -1  234.18   12.50
   3   9   1  245.28   11.80
  -3   9  -1  227.98   11.70
  -3   9  -1  240.28   12.70
  -4  -9  -1   22.00    2.40
   4  -9   1   22.60    1.70
  -4  -9  -1   24.00    2.50
  -4  -9  -1   24.00    2.40
  -4  -9  -1   24.10    2.50
  -4  -9  -1   23.70    2.40
  -4  -9  -1   23.70    2.00
  -4  -9  -1   23.20    2.30
  -4  -9  -1   21.90    2.10
  -4  -9  -1   24.00    2.30
  -4   9  -1   23.80    2.80
  -4   9  -1   21.40    2.20
   4   9   1   22.80    2.90
   4   9   1   22.60    2.20
   4   9   1   25.80    2.30
   4   9   1   18.90    2.10
  -4   9  -1   22.50    2.20
  -4   9  -1   24.90    2.20
  -4   9  -1   24.70    2.00
  -4   9  -1   23.60    2.10
   4   9   1   21.20    2.40
  -4   9  -1   23.60    2.30
   4   9   1   32.30    5.00
  -4   9  -1   24.90    2.40
  -4   9  -1   22.50    2.50
  -4   9  -1   24.60    3.30
  -5  -9  -1   61.79    3.90
  -5  -9  -1   63.79    4.00
  -5  -9  -1   58.59    3.70
  -5  -9  -1   64.09    4.00
  -5  -9  -1   59.99    3.80
  -5  -9  -1   60.49    4.10
  -5  -9  -1   62.89    3.80
  -5  -9  -1   60.89    3.50
  -5  -9  -1   61.89    4.00
  -5   9  -1   58.99    3.70
  -5   9  -1   54.19    3.50
   5   9   1   51.39    4.50
  -5   9  -1   53.29    3.50
   5   9   1   60.99    3.60
  -6  -9  -1   26.50    1.80
  -6  -9  -1   26.80    1.80
  -6  -9  -1   27.00    1.70
  -6  -9  -1   30.30    2.00
  -6  -9  -1   27.90    1.90
   6   9   1   26.70    1.90
  -6 -10   1   38.40    2.50
  -6 -10   1   38.30    2.50
  -6 -10   1   37.60    2.30
  -6 -10   1   37.70    2.20
  -6 -10   1   36.00    2.30
   6  10  -1   38.20    2.30
  -5 -10   1    3.50    1.00
  -5 -10   1    3.40    0.90
  -5 -10   1    2.50    1.00
  -5 -10   1    1.60    0.80
  -5 -10   1    1.90    1.00
  -5 -10   1    2.90    0.90
  -5 -10   1    4.10    0.90
  -5 -10   1    2.30    0.90
   5  10  -1    1.20    0.90
  -5  10   1    4.60    1.20
  -5  10   1    3.80    0.90
   5  10  -1    2.30    0.80
  -5  10   1    2.90    0.70
  -5  10   1    3.40    1.20
   5  10  -1    2.60    0.90
  -5  10   1    3.40    0.80
   5  10  -1    2.10    1.60
  -5  10   1    3.10    0.80
  -5  10   1    3.30    1.00
  -4 -10   1  203.38   10.10
  -4 -10   1  212.48   10.70
  -4 -10   1  204.18   10.80
  -4 -10   1  200.58   10.70
  -4 -10   1  205.78   10.40
  -4 -10   1  206.38   10.90
  -4 -10   1  209.18   10.60
  -4 -10   1  201.28   10.50
  -4 -10   1  203.48   10.70
  -4 -10   1  203.18   11.90
  -4 -10   1  207.08   10.30
  -4 -10   1  204.48   10.50
   4 -10  -1  196.38    9.90
  -4  10   1  205.18   10.80
   4  10  -1  204.28   10.30
  -4  10   1  232.18   13.80
  -4  10   1  211.18   10.90
  -4  10   1  218.48   11.30
   4  10  -1  224.98   12.80
   4  10  -1  182.58   11.50
  -4  10   1  211.98   10.50
  -4  10   1  206.88   10.40
  -4  10   1  208.98   10.60
  -4  10   1  194.28   10.30
   4  10  -1  216.78   10.30
   4  10  -1  203.48   10.70
  -4  10   1  201.68   10.60
   4  10  -1  216.28   11.10
  -4  10   1  197.78   10.40
  -3 -10   1   12.80    1.60
  -3 -10   1   13.20    1.90
  -3 -10   1   10.10    1.60
  -3 -10   1   10.30    1.60
  -3 -10   1   10.90    1.50
  -3 -10   1   14.30    2.10
  -3 -10   1   11.30    1.50
   3 -10  -1    9.40    1.10
  -3 -10   1   10.50    1.60
  -3 -10   1   12.40    1.60
  -3 -10   1   10.60    1.50
  -3 -10   1   11.20    1.50
   3 -10  -1    8.30    1.60
  -3  10   1    8.30    1.30
   3  10  -1    9.80    1.90
  -3  10   1    7.20    1.60
   3  10  -1   11.70    1.40
  -3  10   1    8.30    1.40
  -3  10   1    8.90    1.60
  -3  10   1    8.00    1.40
   3  10  -1   12.40    2.10
  -3  10   1    8.10    1.80
   3  10  -1   10.30    1.60
   3  10  -1   13.00    1.70
  -3  10   1    7.70    1.60
  -3  10   1    7.90    1.50
  -3  10   1   10.50    1.60
  -3  10   1    8.30    1.40
  -2 -10   1   33.10    2.40
   2 -10  -1   26.50    2.30
   2 -10  -1   27.00    2.00
  -2 -10   1   34.50    2.40
  -2 -10   1   32.90    2.80
  -2 -10   1   31.50    2.50
  -2 -10   1   34.00    2.40
  -2 -10   1   32.70    2.50
   2 -10  -1   26.50    2.00
  -2 -10   1   32.60    2.20
  -2 -10   1   31.20    2.50
  -2  10   1   25.60    2.20
  -2  10   1   28.20    2.70
  -2  10   1   26.90    2.40
   2  10  -1   34.30    2.20
   2  10  -1   32.60    2.40
  -2  10   1   26.80    2.30
  -2  10   1   27.70    2.40
   2  10  -1   34.00    2.60
  -2  10   1   24.40    2.70
   2  10  -1   34.90    2.50
   2  10  -1   34.20    3.00
  -2  10   1   27.30    2.30
   1 -10  -1  136.19    6.40
  -1 -10   1  120.69    6.40
  -1 -10   1  117.69    6.30
  -1 -10   1  121.09    6.90
  -1 -10   1  118.09    6.40
  -1 -10   1  122.59    6.00
   1 -10  -1  137.09    6.30
   1 -10  -1  135.89    6.70
   1  10  -1  121.69    6.40
   1  10  -1  117.39    7.40
  -1  10   1  137.99    6.70
   1  10  -1  112.09    6.40
  -1  10   1  142.09    7.10
   1  10  -1  122.59    6.60
   1  10  -1  122.29    6.50
   0 -10  -1   42.20    2.70
   0 -10  -1   39.10    2.50
   0 -10  -1   40.10    2.70
   0 -10   1   52.99    3.20
   0 -10   1   47.60    2.80
   0 -10  -1   43.20    3.10
   0 -10   1   51.39    2.80
   0 -10   1   51.89    2.70
   0 -10  -1   39.60    2.70
   0  10   1   43.90    3.00
   0  10   1   40.70    2.90
   0  10   1   40.30    2.90
   0  10  -1   53.29    3.30
   0  10  -1   51.89    3.00
   0  10   1   44.60    3.20
  -1 -10  -1   13.40    1.40
   1 -10   1   11.20    1.10
  -1 -10  -1   14.30    1.40
  -1 -10  -1   13.50    1.30
   1 -10   1   12.20    1.50
  -1 -10  -1   14.00    1.60
  -1 -10  -1   12.20    1.20
  -1  10  -1   10.60    1.50
   1  10   1   12.90    1.50
   1  10   1   13.60    1.40
   1  10   1   13.50    1.70
   1  10   1   15.80    1.60
   1  10   1   12.20    1.20
   1  10   1   10.30    1.40
  -2 -10  -1   49.60    3.10
  -2 -10  -1   44.40    3.30
  -2 -10  -1   45.80    3.30
  -2 -10  -1   50.19    3.40
   2 -10   1   51.09    3.00
  -2 -10  -1   51.49    3.80
   2 -10   1   48.80    3.50
  -2 -10  -1   52.99    3.20
  -2 -10  -1   49.70    3.30
  -2 -10  -1   49.00    3.20
   2  10   1   54.29    3.60
  -2  10  -1   50.69    3.70
  -2  10  -1   47.30    3.20
   2  10   1   47.90    2.90
   2  10   1   49.99    3.20
  -2  10  -1   40.50    3.40
   2  10   1   50.39    3.30
  -2  10  -1   43.20    3.60
  -2  10  -1   46.40    3.00
  -2  10  -1   46.10    3.20
   2  10   1   50.29    3.90
  -2  10  -1   46.10    3.20
  -2  10  -1   50.79    3.30
  -2  10  -1   47.90    3.70
  -3 -10  -1   83.09    5.80
  -3 -10  -1   85.69    5.30
  -3 -10  -1   87.49    5.40
  -3 -10  -1   83.09    5.20
  -3 -10  -1   83.29    5.40
  -3 -10  -1   81.39    5.30
  -3 -10  -1   82.99    4.80
  -3 -10  -1   81.69    5.10
   3 -10   1   90.59    5.70
   3 -10   1   96.29    4.70
  -3 -10  -1   87.09    5.20
  -3 -10  -1   82.49    5.00
  -3 -10  -1   85.09    5.40
   3  10   1   81.89    5.10
  -3  10  -1   97.39    6.00
  -3  10  -1   95.09    5.50
  -3  10  -1   93.19    5.20
   3  10   1   87.19    4.90
  -3  10  -1   92.99    5.20
   3  10   1   84.79    4.90
  -3  10  -1   89.99    6.40
  -3  10  -1   95.49    5.40
  -3  10  -1   94.69    5.20
  -3  10  -1   90.39    5.10
   3  10   1   77.69    5.90
   3  10   1   87.89    5.90
  -3  10  -1   87.49    5.10
  -3  10  -1   91.89    5.20
   3  10   1   81.89    5.20
  -3  10  -1   89.09    4.90
  -4 -10  -1  108.19    6.40
   4 -10   1  109.79    5.50
  -4 -10  -1  104.69    5.80
  -4 -10  -1  103.19    5.90
  -4 -10  -1  107.49    6.20
  -4 -10  -1  108.09    6.40
  -4 -10  -1  108.79    6.20
  -4 -10  -1  107.59    6.30
  -4 -10  -1  100.99    7.50
  -4 -10  -1  106.79    6.40
   4  10   1  106.79    6.50
  -4  10  -1  109.09    6.10
  -4  10  -1  111.39    6.00
   4  10   1  114.29    6.00
  -4  10  -1  118.29    7.00
  -4  10  -1  106.59    6.90
  -4  10  -1  109.69    6.40
  -4  10  -1  114.99    6.30
  -4  10  -1  106.49    6.00
   4  10   1   97.69    5.80
  -4  10  -1  102.49    7.70
  -4  10  -1  109.29    5.80
   4  10   1  101.49    7.20
  -4  10  -1  112.89    6.10
  -5 -10  -1   18.60    1.90
  -5 -10  -1   19.70    1.70
  -5 -10  -1   18.60    1.90
  -5 -10  -1   18.10    2.10
  -5 -10  -1   20.90    2.00
  -5 -10  -1   20.60    1.60
  -5 -10  -1   19.10    1.80
  -5 -10  -1   19.20    1.90
  -5 -10  -1   22.60    2.50
  -5  10  -1   19.70    1.70
  -5  10  -1   15.10    1.90
  -5  10  -1   16.70    1.60
   5  10   1   20.80    1.90
  -5 -11   1    0.50    0.50
  -5 -11   1    0.80    0.60
  -5 -11   1   -0.20    0.80
  -5 -11   1    0.40    0.60
  -5 -11   1    0.60    0.50
  -5 -11   1    1.30    0.80
  -5 -11   1   -0.30    0.50
  -5 -11   1   -0.10    0.80
  -5  11   1    0.70    0.60
  -5  11   1    0.70    0.90
   5  11  -1   -0.90    1.80
  -5  11   1    0.00    0.70
   5  11  -1    0.30    0.80
  -5  11   1   -0.90    0.80
   5  11  -1    0.80    0.60
   5  11  -1   -0.20    0.50
  -5  11   1    0.70    0.60
  -5  11   1    0.50    0.70
  -5  11   1    0.00    0.70
  -5  11   1    0.40    0.60
  -4 -11   1   33.50    2.60
  -4 -11   1   25.40    4.00
  -4 -11   1   33.10    2.90
  -4 -11   1   27.40    2.40
  -4 -11   1   30.40    2.30
   4 -11  -1   22.20    3.40
  -4 -11   1   29.80    2.70
  -4 -11   1   31.00    2.60
  -4 -11   1   30.90    2.80
   4 -11  -1   29.60    2.10
  -4 -11   1   31.50    2.60
  -4 -11   1   34.60    2.70
  -4 -11   1   34.10    3.00
  -4  11   1   29.20    2.70
  -4  11   1   30.90    2.50
  -4  11   1   28.80    2.80
  -4  11   1   31.10    3.10
  -4  11   1   27.70    2.60
  -4  11   1   29.00    2.50
  -4  11   1   30.00    3.50
   4  11  -1   29.60    2.40
  -4  11   1   32.20    2.60
  -4  11   1   27.60    2.50
   4  11  -1   28.70    3.90
   4  11  -1   30.50    2.80
   4  11  -1   25.60    3.30
  -4  11   1   31.60    3.30
   4  11  -1   31.00    3.00
  -3 -11   1   10.10    1.60
  -3 -11   1   10.30    2.00
  -3 -11   1   11.40    1.50
  -3 -11   1    8.30    1.90
  -3 -11   1   12.90    2.90
   3 -11  -1   15.20    1.70
  -3 -11   1   12.10    2.10
  -3 -11   1   10.10    1.40
  -3 -11   1   10.80    1.60
  -3 -11   1    9.40    1.50
  -3 -11   1   10.40    1.60
  -3 -11   1   10.60    1.30
  -3  11   1   13.40    1.70
  -3  11   1   15.00    2.40
   3  11  -1   10.30    1.60
  -3  11   1   14.40    1.90
  -3  11   1   14.80    1.60
  -3  11   1   13.60    2.20
  -3  11   1   16.60    2.80
   3  11  -1    9.60    2.00
   3  11  -1   12.00    1.70
  -3  11   1   14.30    1.80
   3  11  -1   12.10    1.50
   2 -11  -1   81.59    4.30
  -2 -11   1   71.09    4.60
   2 -11  -1   83.99    4.40
  -2 -11   1   71.59    4.60
   2 -11  -1   89.29    4.40
  -2 -11   1   78.39    4.60
  -2 -11   1   66.29    5.00
  -2 -11   1   75.19    5.10
  -2 -11   1   74.09    4.60
   2  11  -1   72.69    4.70
   2  11  -1   72.59    4.20
   2  11  -1   70.59    5.30
  -2  11   1   88.49    4.70
  -2  11   1   85.59    4.90
   2  11  -1   77.89    4.80
  -2  11   1   88.69    5.00
  -2  11   1   79.49    4.60
  -2  11   1   88.39    4.80
   2  11  -1   75.89    4.60
  -2  11   1   85.59    5.20
   1 -11  -1  169.78    8.20
   1 -11  -1  161.58    8.10
   1 -11  -1  163.88    8.20
   1 -11  -1  163.58    8.10
  -1 -11   1  166.28    8.30
  -1 -11   1  160.78    7.90
   1 -11  -1  171.68    8.70
  -1 -11   1  170.48    8.40
  -1 -11   1  158.28    8.30
  -1 -11   1  174.68    9.00
  -1  11   1  169.58    8.80
   1  11  -1  156.28    7.90
   1  11  -1  171.78    8.60
   1  11  -1  155.78    8.40
  -1  11   1  172.88    9.00
   1  11  -1  176.48    8.50
  -1  11   1  173.78    9.30
  -1  11   1  159.08    8.40
  -1  11   1  169.38    8.50
   1  11  -1  165.08    9.10
  -1  11   1  162.38    8.50
   0 -11   1  181.88    8.80
   0 -11   1  181.78    9.30
   0 -11  -1  170.58    8.50
   0 -11  -1  170.78    8.70
   0 -11  -1  168.18    8.70
   0 -11  -1  170.18    9.20
   0 -11  -1  172.58    8.80
   0  11   1  184.78    9.60
   0  11   1  182.58    9.50
   0  11  -1  189.78    9.40
   0  11   1  175.68    9.10
   0  11   1  175.38    9.00
   0  11  -1  175.68    9.40
   0  11  -1  192.88    9.10
  -1 -11  -1   23.20    1.90
   1 -11   1   21.30    1.70
   1 -11   1   19.40    1.70
   1 -11   1   21.90    2.10
   1 -11   1   20.20    1.70
  -1 -11  -1   19.20    2.00
  -1 -11  -1   26.10    2.30
  -1 -11  -1   22.80    1.90
  -1 -11  -1   19.60    1.40
  -1 -11  -1   22.90    1.70
  -1  11  -1   19.60    2.20
   1  11   1   19.80    1.90
  -1  11  -1   18.50    1.90
  -1  11  -1   21.60    2.00
   1  11   1   21.40    1.60
   1  11   1   22.90    2.00
   1  11   1   25.20    2.20
  -1  11  -1   20.80    2.10
   1  11   1   24.10    2.00
   1  11   1   18.30    1.90
  -1  11  -1   21.80    1.90
  -1  11  -1   18.60    2.10
   1  11   1   25.60    2.50
  -1  11  -1   19.90    2.20
   2 -11   1   53.19    3.70
  -2 -11  -1   42.90    3.20
  -2 -11  -1   51.79    4.00
  -2 -11  -1   51.29    3.80
  -2 -11  -1   51.59    3.50
  -2 -11  -1   49.99    3.60
  -2 -11  -1   47.90    3.50
  -2 -11  -1   54.39    3.40
  -2 -11  -1   51.89    3.30
  -2 -11  -1   47.80    3.20
   2 -11   1   51.69    3.10
   2 -11   1   42.80    3.10
  -2 -11  -1   44.30    3.40
  -2  11  -1   48.20    3.90
   2  11   1   54.09    3.50
  -2  11  -1   55.69    3.70
   2  11   1   52.99    3.10
  -2  11  -1   47.50    3.30
   2  11   1   52.19    3.80
   2  11   1   52.49    3.50
  -2  11  -1   52.89    3.40
  -2  11  -1   50.39    3.20
  -2  11  -1   49.00    3.50
   2  11   1   49.99    3.30
  -2  11  -1   47.00    3.30
  -2  11  -1   53.49    3.90
  -2  11  -1   50.79    3.40
  -2  11  -1   52.09    3.30
   2  11   1   53.39    4.10
   3 -11   1   81.79    4.30
  -3 -11  -1   76.89    4.80
  -3 -11  -1   74.09    4.70
  -3 -11  -1   77.69    5.00
  -3 -11  -1   79.59    5.10
  -3 -11  -1   75.99    4.70
  -3 -11  -1   73.29    4.90
  -3 -11  -1   70.69    4.90
  -3 -11  -1   77.59    4.30
   3 -11   1   73.59    5.10
  -3 -11  -1   74.39    5.60
  -3 -11  -1   64.49    5.00
  -3  11  -1   76.49    5.50
  -3  11  -1   75.59    4.70
  -3  11  -1   79.99    4.90
   3  11   1   79.19    4.50
  -3  11  -1   77.59    4.80
  -3  11  -1   78.79    4.70
  -3  11  -1   79.99    5.50
   3  11   1   76.79    5.00
  -3  11  -1   79.79    5.90
  -3  11  -1   74.99    4.50
  -3  11  -1   69.59    4.50
   3  11   1   69.89    4.40
  -3  11  -1   81.69    5.00
   3  11   1   80.89    4.80
  -3  11  -1   78.89    5.50
  -3  11  -1   78.99    4.70
   3  11   1   79.19    5.40
  -4 -11  -1    2.30    0.90
  -4 -11  -1    3.10    1.00
  -4 -11  -1    2.70    0.90
  -4 -11  -1    2.30    0.70
  -4 -11  -1    2.80    1.20
  -4 -11  -1    1.90    0.80
  -4 -11  -1    2.30    0.80
   4 -11   1    1.20    0.60
  -4 -11  -1    2.30    0.90
  -4 -11  -1    1.70    0.80
   4  11   1    2.70    1.40
   4  11   1    2.70    0.90
  -4  11  -1   -0.80    1.60
  -4  11  -1    0.90    0.70
   4  11   1    2.00    0.80
   4  11   1    1.20    0.90
  -4  11  -1    0.30    1.10
  -4  11  -1    1.00    0.90
   4  11   1    2.00    1.10
   4  11   1    2.00    1.50
  -4  11  -1    0.70    0.80
  -4  11  -1    1.00    1.00
  -4  11  -1    0.30    0.70
  -5 -12   1    4.50    0.90
  -5 -12   1    5.40    0.90
  -5 -12   1    5.80    1.10
  -5 -12   1    3.80    1.20
  -5 -12   1    4.10    1.00
  -5 -12   1    5.40    1.00
  -5 -12   1    5.40    1.10
  -5 -12   1    6.40    1.50
  -5  12   1    6.00    1.10
  -5  12   1    5.80    0.90
  -5  12   1    5.30    0.90
  -5  12   1    6.80    1.40
   5  12  -1    5.00    1.30
  -5  12   1    5.30    1.00
  -5  12   1    5.70    1.00
   5  12  -1    4.10    0.90
   5  12  -1    4.20    1.20
  -5  12   1    4.60    1.00
   5  12  -1    4.10    1.00
  -4 -12   1    6.70    1.40
  -4 -12   1    5.70    1.30
  -4 -12   1    5.20    1.30
  -4 -12   1    5.10    1.30
  -4 -12   1    5.30    1.10
  -4 -12   1    4.30    1.00
  -4 -12   1    6.00    1.20
   4 -12  -1    8.60    1.20
  -4 -12   1    7.90    1.90
  -4  12   1    7.40    1.40
  -4  12   1    9.40    1.50
  -4  12   1    7.30    1.50
  -4  12   1    6.60    1.40
   4  12  -1    5.80    1.10
  -4  12   1    7.40    1.30
   4  12  -1    5.80    1.10
   4  12  -1    6.10    1.30
  -4  12   1    7.00    2.00
  -4  12   1    8.70    1.40
   3 -12  -1  606.24   28.00
  -3 -12   1  626.74   28.50
  -3 -12   1  604.24   28.50
  -3 -12   1  557.64   28.10
  -3 -12   1  607.44   28.70
  -3 -12   1  619.04   28.60
   3 -12  -1  619.24   28.00
  -3 -12   1  590.34   29.40
  -3 -12   1  598.94   28.50
  -3 -12   1  591.94   28.70
  -3 -12   1  626.04   28.40
  -3 -12   1  609.44   28.00
  -3  12   1  614.94   28.30
   3  12  -1  611.84   28.80
  -3  12   1  603.54   28.30
  -3  12   1  626.64   28.50
  -3  12   1  611.14   28.70
   3  12  -1  598.94   28.10
  -3  12   1  623.44   28.40
   3  12  -1  602.84   29.00
  -3  12   1  602.84   29.50
  -3  12   1  627.34   29.20
   3  12  -1  598.14   28.10
   3  12  -1  612.44   28.50
  -3  12   1  606.84   28.40
   3  12  -1  599.24   28.00
  -3  12   1  622.84   28.50
  -3  12   1  607.24   28.80
  -2 -12   1   43.00    3.00
  -2 -12   1   40.70    2.90
  -2 -12   1   43.60    3.10
  -2 -12   1   35.00    3.20
  -2 -12   1   39.80    2.90
  -2 -12   1   37.50    3.40
   2 -12  -1   40.60    2.70
   2 -12  -1   38.50    3.10
  -2 -12   1   44.70    3.10
   2 -12  -1   37.00    2.60
   2  12  -1   41.90    3.20
   2  12  -1   38.00    3.50
  -2  12   1   35.20    3.10
  -2  12   1   37.30    3.00
  -2  12   1   35.80    3.30
  -2  12   1   38.70    3.00
   2  12  -1   41.40    2.80
  -2  12   1   34.50    2.90
  -2  12   1   35.00    2.80
  -2  12   1   36.20    3.50
   2  12  -1   41.70    2.60
  -2  12   1   38.50    3.20
  -2  12   1   35.60    3.10
   2  12  -1   38.40    3.20
   2  12  -1   43.30    2.80
   2  12  -1   44.00    3.10
  -2  12   1   38.70    2.80
  -2  12   1   36.80    2.80
   1 -12  -1  144.69    7.50
  -1 -12   1  149.88    8.30
   1 -12  -1  148.79    8.20
   1 -12  -1  151.08    7.50
   1 -12  -1  138.69    7.30
  -1 -12   1  136.79    7.70
  -1 -12   1  156.18    7.70
  -1 -12   1  150.18    7.10
   1 -12  -1  138.89    7.90
  -1 -12   1  151.48    7.60
   1  12  -1  151.58    8.50
  -1  12   1  146.69    7.70
  -1  12   1  128.49    8.30
  -1  12   1  151.58    8.30
   1  12  -1  152.18    7.60
   1  12  -1  151.38    7.80
   1  12  -1  142.79    7.50
  -1  12   1  144.59    7.50
  -1  12   1  138.69    8.00
  -1  12   1  154.38    8.20
   1  12  -1  151.58    7.80
  -1  12   1  158.88    8.70
  -1  12   1  150.08    7.90
  -1  12   1  138.89    7.60
   0 -12  -1    3.00    0.90
   0 -12  -1    3.90    0.90
   0 -12  -1    2.30    0.70
   0 -12   1    2.00    0.60
   0 -12   1    4.50    1.00
   0 -12  -1    3.30    0.70
   0 -12  -1    3.50    0.80
   0 -12   1    5.10    1.10
   0  12   1    3.30    1.10
   0  12   1    3.80    1.10
   0  12   1    3.70    0.90
   0  12   1    3.10    1.00
   0  12   1    5.30    1.10
   0  12   1    3.00    0.80
   0  12  -1    3.50    0.90
   0  12  -1    4.40    0.90
   0  12  -1    2.30    0.90
   0  12   1    3.70    1.00
  -1 -12  -1   15.30    1.70
  -1 -12  -1   15.30    1.50
   1 -12   1   19.70    1.70
   1 -12   1   20.70    1.90
   1 -12   1   19.00    1.60
  -1 -12  -1   16.70    1.80
  -1 -12  -1   16.40    2.10
   1 -12   1   20.30    2.10
  -1 -12  -1   14.20    1.30
  -1 -12  -1   15.80    1.70
   1  12   1   14.80    1.40
   1  12   1   14.90    2.10
   1  12   1   16.90    2.10
  -1  12  -1   19.40    1.80
  -1  12  -1   19.50    1.90
  -1  12  -1   20.10    2.50
  -1  12  -1   16.20    1.80
  -1  12  -1   12.80    2.40
  -1  12  -1   18.10    2.20
   1  12   1   16.90    1.80
  -1  12  -1   19.10    2.10
   1  12   1   15.20    1.90
   1  12   1   17.00    1.80
  -1  12  -1   19.60    1.80
  -2 -12  -1   10.60    1.50
   2 -12   1   10.90    1.30
  -2 -12  -1   11.70    1.70
  -2 -12  -1    8.60    1.40
  -2 -12  -1    9.90    1.50
  -2 -12  -1    8.60    1.30
  -2 -12  -1   10.60    1.60
  -2 -12  -1    9.40    1.40
  -2 -12  -1    9.90    2.00
   2 -12   1   11.80    1.50
   2 -12   1    9.40    1.80
  -2 -12  -1   11.40    1.60
  -2 -12  -1    7.30    1.30
   2  12   1   11.30    1.50
   2  12   1   11.60    1.40
   2  12   1   12.30    1.90
  -2  12  -1   12.50    1.70
  -2  12  -1   12.50    1.50
  -2  12  -1    8.40    1.40
   2  12   1    9.00    1.60
   2  12   1    9.50    2.20
  -2  12  -1   13.20    2.00
  -2  12  -1   12.20    1.80
  -2  12  -1   11.20    1.70
   2  12   1   10.80    1.50
  -2  12  -1    9.70    1.50
   2  12   1    8.10    1.60
  -2  12  -1   11.10    1.40
  -2  12  -1   12.00    1.60
   2  12   1   10.80    1.60
  -2  12  -1   11.30    1.80
  -3 -12  -1   56.09    3.80
  -3 -12  -1   56.39    3.90
  -3 -12  -1   56.09    4.00
   3 -12   1   53.79    3.40
   3 -12   1   51.99    4.30
  -3 -12  -1   58.39    4.10
  -3 -12  -1   59.59    4.10
  -3 -12  -1   58.09    3.70
  -3 -12  -1   56.29    4.80
  -3 -12  -1   58.49    3.80
  -3 -12  -1   54.99    3.40
  -3 -12  -1   48.40    4.00
  -3 -12  -1   53.89    3.50
   3  12   1   63.19    3.80
  -3  12  -1   55.99    4.70
   3  12   1   60.49    3.60
  -3  12  -1   53.99    3.90
   3  12   1   57.19    4.70
  -3  12  -1   52.29    3.70
  -3  12  -1   55.89    3.90
  -3  12  -1   48.40    3.50
   3  12   1   49.99    4.60
  -3  12  -1   51.39    4.60
  -3  12  -1   55.19    4.40
   3  12   1   54.09    3.50
  -3  12  -1   52.89    4.00
  -3  12  -1   51.89    3.70
   3  12   1   60.79    3.90
  -3  12  -1   55.09    3.80
   3  12   1   53.89    4.20
   4 -12   1   22.40    1.90
  -4 -12  -1   25.60    2.50
  -4 -12  -1   27.90    2.60
  -4 -12  -1   25.60    2.10
  -4 -12  -1   28.70    2.30
  -4 -12  -1   21.30    2.50
  -4 -12  -1   26.80    2.50
   4 -12   1   21.80    2.40
  -4 -12  -1   25.20    2.20
  -4 -12  -1   25.00    2.40
  -4 -12  -1   27.50    2.50
  -4  12  -1   22.80    2.20
  -4  12  -1   22.60    2.20
  -4  12  -1   24.50    2.20
  -4  12  -1   23.10    2.40
   4  12   1   24.50    2.40
   4  12   1   28.50    2.30
   4  12   1   26.60    2.40
  -4  12  -1   25.00    2.20
  -4  12  -1   22.50    2.30
  -4  12  -1   20.40    3.20
   4  12   1   21.70    3.00
  -5 -12  -1   64.49    3.80
  -5 -12  -1   63.39    3.60
  -5 -12  -1   55.69    3.30
  -5 -12  -1   59.49    3.80
  -5 -12  -1   60.29    3.20
  -5 -12  -1   59.59    3.60
  -5 -12  -1   63.39    4.20
  -5 -12  -1   59.89    4.10
  -5  12  -1   53.89    3.30
   5  12   1   59.59    3.50
  -5  12  -1   56.69    4.00
  -5  12  -1   52.89    3.60
  -5  12  -1   57.69    3.40
  -5 -13   1    1.60    0.60
  -5 -13   1    0.90    0.60
  -5 -13   1    1.20    0.80
  -5 -13   1    1.10    1.00
  -5 -13   1    0.50    1.00
  -5 -13   1    0.90    0.90
  -5 -13   1    0.50    0.50
  -5  13   1    1.90    0.80
  -5  13   1    2.30    0.90
  -5  13   1    1.30    0.60
   5  13  -1    1.40    0.70
   5  13  -1    2.30    0.70
   5  13  -1    0.10    1.10
  -5  13   1    1.80    0.70
   5  13  -1    1.40    0.50
  -5  13   1    2.20    0.70
  -5  13   1    1.80    0.70
  -5  13   1    1.60    0.70
  -4 -13   1   64.09    4.30
  -4 -13   1   64.79    4.00
  -4 -13   1   59.39    3.90
  -4 -13   1   60.89    4.30
   4 -13  -1   57.09    3.60
  -4 -13   1   56.29    3.70
  -4 -13   1   62.79    4.20
  -4 -13   1   61.99    4.20
  -4  13   1   64.89    4.00
  -4  13   1   61.69    4.60
  -4  13   1   64.89    4.60
  -4  13   1   58.89    4.20
  -4  13   1   65.99    4.40
   4  13  -1   56.59    3.80
  -4  13   1   63.39    4.10
  -4  13   1   65.19    4.00
   4  13  -1   61.59    4.30
  -4  13   1   63.19    4.00
  -4  13   1   65.39    4.20
   4  13  -1   60.19    4.20
   4  13  -1   61.99    3.80
  -3 -13   1  329.57   15.60
  -3 -13   1  326.67   15.40
  -3 -13   1  310.67   15.10
  -3 -13   1  289.47   14.90
   3 -13  -1  313.27   15.00
   3 -13  -1  317.77   15.00
  -3 -13   1  295.77   16.40
  -3 -13   1  333.27   15.60
  -3 -13   1  306.77   15.50
  -3 -13   1  317.17   15.60
   3 -13  -1  298.27   14.80
  -3 -13   1  312.17   15.50
   3  13  -1  316.47   15.20
   3  13  -1  312.77   16.00
   3  13  -1  320.67   15.60
  -3  13   1  311.47   15.40
  -3  13   1  314.67   15.40
   3  13  -1  274.87   16.30
  -3  13   1  321.17   15.50
  -3  13   1  326.97   15.30
  -3  13   1  296.27   15.20
  -3  13   1  292.47   15.60
  -3  13   1  319.27   15.50
  -3  13   1  334.47   16.10
  -3  13   1  318.37   16.60
  -3  13   1  318.97   15.70
   3  13  -1  321.77   14.90
   3  13  -1  319.97   15.20
   2 -13  -1   26.90    2.20
  -2 -13   1   31.40    2.70
  -2 -13   1   28.50    2.20
   2 -13  -1   26.60    2.20
  -2 -13   1   28.40    2.60
  -2 -13   1   29.60    3.10
   2 -13  -1   25.70    2.10
   2 -13  -1   24.20    2.10
  -2 -13   1   29.30    2.70
  -2 -13   1   25.50    2.70
  -2 -13   1   31.00    2.40
  -2 -13   1   31.90    2.50
   2 -13  -1   26.40    2.80
   2  13  -1   30.80    2.60
  -2  13   1   28.70    2.80
   2  13  -1   28.20    2.30
   2  13  -1   29.40    2.50
   2  13  -1   25.40    2.90
  -2  13   1   27.60    2.70
  -2  13   1   29.00    2.30
  -2  13   1   28.40    2.40
   2  13  -1   31.90    3.20
  -2  13   1   26.90    3.00
  -2  13   1   26.50    2.40
   2  13  -1   33.60    2.70
  -2  13   1   27.00    2.60
   2  13  -1   29.60    2.10
  -2  13   1   22.70    2.30
  -2  13   1   27.70    2.90
   1 -13  -1   65.69    3.90
  -1 -13   1   65.99    4.20
   1 -13  -1   72.89    4.70
  -1 -13   1   66.99    4.70
  -1 -13   1   69.29    4.10
   1 -13  -1   70.29    4.10
  -1 -13   1   72.89    4.30
  -1 -13   1   65.59    3.60
   1 -13  -1   68.99    3.80
   1 -13  -1   72.19    4.10
  -1 -13   1   65.09    4.20
  -1  13   1   67.89    4.20
  -1  13   1   63.89    4.00
   1  13  -1   63.49    4.00
   1  13  -1   72.39    4.20
  -1  13   1   69.39    4.40
  -1  13   1   70.99    4.80
  -1  13   1   72.69    4.40
   1  13  -1   69.79    4.30
   1  13  -1   65.79    4.30
   1  13  -1   63.39    4.90
  -1  13   1   64.49    4.30
  -1  13   1   66.49    4.10
  -1  13   1   70.19    4.70
  -1  13   1   69.59    4.30
  -1  13   1   63.59    4.70
   0 -13   1    4.60    1.30
   0 -13   1    3.00    0.90
   0 -13  -1    4.40    0.90
   0 -13  -1    3.80    1.10
   0 -13  -1    4.70    1.00
   0 -13  -1    4.10    0.90
   0 -13  -1    5.70    0.90
   0 -13   1    3.80    0.80
   0 -13   1    3.60    0.90
   0 -13   1    4.70    0.90
   0 -13  -1    3.20    0.80
   0  13   1    4.40    0.90
   0  13  -1    4.90    1.00
   0  13  -1    5.00    1.00
   0  13   1    2.00    1.00
   0  13   1    4.60    1.00
   0  13  -1    3.90    1.50
   0  13  -1    5.00    1.10
   0  13  -1    3.20    1.20
   0  13  -1    3.70    0.90
   0  13   1    6.40    1.50
   0  13   1    4.30    1.00
   0  13   1    4.00    1.00
   0  13   1    3.30    1.00
   0  13   1    3.10    1.10
   0  13   1    2.90    1.30
   0  13  -1    4.10    1.30
   1 -13   1   35.20    3.00
  -1 -13  -1   26.50    2.70
  -1 -13  -1   29.60    2.50
  -1 -13  -1   33.20    2.70
   1 -13   1   35.90    2.50
  -1 -13  -1   26.70    2.80
   1 -13   1   33.50    2.30
  -1 -13  -1   26.40    2.40
   1 -13   1   35.70    2.50
   1  13   1   29.00    2.50
   1  13   1   30.70    2.80
  -1  13  -1   36.70    3.20
  -1  13  -1   37.20    2.70
  -1  13  -1   34.00    3.10
  -1  13  -1   34.40    2.50
   1  13   1   28.80    3.10
  -1  13  -1   35.20    2.70
   1  13   1   26.90    2.50
  -1  13  -1   36.00    2.70
  -1  13  -1   34.20    2.50
   1  13   1   29.60    3.00
  -1  13  -1   35.10    2.70
  -1  13  -1   35.10    2.50
  -1  13  -1   35.60    2.70
  -1  13  -1   30.40    3.10
   1  13   1   27.70    2.60
  -1  13  -1   36.00    3.20
  -2 -13  -1    9.60    2.10
  -2 -13  -1    9.30    1.70
  -2 -13  -1    7.50    1.30
  -2 -13  -1    7.90    1.50
   2 -13   1   10.00    1.80
   2 -13   1   11.00    1.40
  -2 -13  -1    9.80    1.50
   2 -13   1   12.30    1.50
   2 -13   1   10.60    1.30
  -2 -13  -1    9.20    1.50
  -2 -13  -1   12.90    1.90
  -2 -13  -1    8.50    1.40
   2  13   1    9.10    2.60
  -2  13  -1    7.30    2.00
  -2  13  -1   12.10    1.60
  -2  13  -1   12.30    2.00
  -2  13  -1   12.10    2.00
   2  13   1    6.60    1.40
   2  13   1   11.30    1.60
  -2  13  -1   10.30    1.60
  -2  13  -1    8.50    1.50
  -2  13  -1   11.50    1.90
  -2  13  -1    8.50    1.40
  -2  13  -1    9.40    1.90
   2  13   1    9.00    2.00
   2  13   1    9.70    1.40
  -2  13  -1   12.20    2.30
  -2  13  -1    7.90    1.50
  -2  13  -1   10.40    1.40
  -3 -13  -1  142.19    7.40
   3 -13   1  127.59    7.00
  -3 -13  -1  118.99    6.80
  -3 -13  -1  134.89    7.20
   3 -13   1  134.29    7.20
  -3 -13  -1  127.59    7.20
  -3 -13  -1  144.19    7.60
  -3 -13  -1  136.29    6.80
  -3 -13  -1  142.29    7.50
  -3 -13  -1  143.09    7.50
  -3 -13  -1  142.49    7.40
  -3 -13  -1  134.29    8.50
   3 -13   1  124.39    6.90
  -3 -13  -1  141.89    7.60
   3  13   1  145.69    7.50
   3  13   1  144.39    7.00
  -3  13  -1  134.09    8.20
  -3  13  -1  127.29    7.60
  -3  13  -1  128.29    7.20
   3  13   1  141.89    7.10
  -3  13  -1  134.69    7.40
   3  13   1  125.79    8.50
   3  13   1  145.79    7.30
  -3  13  -1  126.89    8.30
   3  13   1  129.89    7.90
  -3  13  -1  125.29    7.40
  -3  13  -1  117.59    7.00
   3  13   1  140.29    8.70
  -3  13  -1  122.09    8.10
  -3  13  -1  124.19    7.20
  -3  13  -1  127.09    7.10
  -3  13  -1  127.99    7.30
  -4 -13  -1   14.20    1.50
  -4 -13  -1   16.50    1.90
  -4 -13  -1   16.90    2.00
  -4 -13  -1   14.70    1.80
  -4 -13  -1   13.90    1.50
  -4 -13  -1   14.60    2.00
  -4 -13  -1   15.80    1.70
  -4 -13  -1   12.90    1.60
  -4 -13  -1   17.40    1.90
   4  13   1   15.50    1.80
  -4  13  -1   16.20    1.90
  -4  13  -1   16.20    2.70
  -4  13  -1   15.90    1.70
  -4  13  -1   18.00    2.10
   4  13   1   16.30    2.10
   4  13   1   15.00    1.70
  -4  13  -1   12.60    1.80
   4  13   1   11.90    2.50
  -4  13  -1   16.70    1.80
   4  13   1   15.70    1.70
  -4  13  -1   16.00    1.80
  -5 -13  -1   62.49    3.60
  -5 -13  -1   62.59    3.50
  -5 -13  -1   52.89    3.20
  -5 -13  -1   60.59    3.50
  -5 -13  -1   62.59    3.60
  -5 -13  -1   64.69    3.60
  -5 -13  -1   55.99    3.20
  -5 -13  -1   57.09    3.90
  -5  13  -1   62.89    3.50
  -5  13  -1   60.99    3.70
  -5  13  -1   61.19    4.00
  -5  13  -1   62.89    3.40
   5  13   1   62.09    3.60
  -5  13  -1   58.59    3.30
  -5 -14   1    6.20    0.80
  -5 -14   1    5.00    0.90
  -5 -14   1    4.60    0.80
  -5 -14   1    4.50    0.70
  -5 -14   1    4.30    0.80
  -5 -14   1    4.30    0.90
  -5 -14   1    5.40    0.90
   5  14  -1    4.40    0.80
  -5  14   1    4.90    0.80
   5  14  -1    4.40    0.70
  -5  14   1    6.40    1.10
   5  14  -1    5.30    0.80
  -5  14   1    6.50    1.00
  -5  14   1    5.20    0.80
  -5  14   1    6.30    1.30
  -5  14   1    6.10    1.00
  -4 -14   1   24.50    1.80
  -4 -14   1   21.70    2.20
  -4 -14   1   24.50    2.40
  -4 -14   1   19.50    1.70
   4 -14  -1   16.40    2.00
  -4 -14   1   21.50    2.00
  -4 -14   1   25.90    2.30
   4  14  -1   24.50    2.30
  -4  14   1   21.10    2.20
   4  14  -1   25.10    2.10
  -4  14   1   17.60    2.40
  -4  14   1   18.30    2.10
   4  14  -1   20.00    2.20
  -4  14   1   18.20    2.80
  -4  14   1   18.70    2.00
  -4  14   1   20.70    2.00
  -4  14   1   20.00    1.90
   4  14  -1   19.60    2.10
  -4  14   1   18.20    2.10
  -4  14   1   16.70    2.00
   3 -14  -1    7.40    1.20
  -3 -14   1    7.30    1.10
  -3 -14   1    9.20    1.30
  -3 -14   1    9.20    1.60
  -3 -14   1   13.10    2.50
  -3 -14   1    9.00    1.40
   3 -14  -1    7.90    1.30
  -3 -14   1   12.20    2.50
   3 -14  -1    7.20    1.20
   3 -14  -1    7.60    1.40
   3  14  -1    9.20    1.90
   3  14  -1   11.00    1.50
   3  14  -1    5.50    3.80
  -3  14   1    7.40    1.40
  -3  14   1    6.10    1.20
  -3  14   1    7.00    1.40
   3  14  -1    9.30    2.10
  -3  14   1    4.80    1.60
   3  14  -1   11.20    1.60
  -3  14   1    5.90    1.30
  -3  14   1    6.30    1.20
  -3  14   1    6.30    2.30
  -3  14   1    7.00    1.40
  -3  14   1    7.20    1.40
   2 -14  -1   67.69    4.00
   2 -14  -1   73.29    4.30
  -2 -14   1   62.09    4.50
   2 -14  -1   71.99    4.00
  -2 -14   1   69.49    4.50
  -2 -14   1   58.39    4.10
  -2 -14   1   64.99    4.30
  -2 -14   1   65.49    4.30
  -2 -14   1   64.59    4.30
  -2 -14   1   60.59    4.40
  -2 -14   1   57.69    4.90
   2 -14  -1   73.29    4.20
   2 -14  -1   64.09    4.90
   2  14  -1   66.19    4.40
  -2  14   1   69.49    5.00
  -2  14   1   74.29    4.40
   2  14  -1   65.89    4.30
  -2  14   1   75.19    5.30
  -2  14   1   77.39    4.70
  -2  14   1   70.19    4.70
  -2  14   1   70.79    4.30
  -2  14   1   68.59    4.70
   2  14  -1   62.89    5.20
  -2  14   1   76.79    4.60
  -2  14   1   72.19    4.30
  -2  14   1   74.59    4.50
   2  14  -1   62.89    4.20
  -2  14   1   72.69    4.90
   2  14  -1   65.79    4.10
   2  14  -1   61.19    3.70
   1 -14  -1  100.29    6.30
  -1 -14   1   98.29    5.80
   1 -14  -1  109.09    5.70
  -1 -14   1   96.59    5.80
  -1 -14   1   93.49    5.10
  -1 -14   1   97.39    5.60
  -1 -14   1  102.19    5.80
  -1 -14   1  101.69    5.80
   1 -14  -1  105.19    5.60
   1 -14  -1  103.19    5.70
   1 -14  -1  104.59    5.40
  -1  14   1  105.69    5.90
  -1  14   1  104.99    6.10
   1  14  -1  104.39    5.90
   1  14  -1  100.59    5.80
   1  14  -1  102.99    6.00
  -1  14   1  110.59    6.00
   1  14  -1   98.39    5.60
  -1  14   1  102.99    6.50
  -1  14   1  103.29    5.70
  -1  14   1  108.59    6.50
  -1  14   1  100.09    6.00
   1  14  -1  102.99    6.30
   1  14  -1   90.39    6.60
   1  14  -1   96.29    5.90
  -1  14   1  112.69    6.60
  -1  14   1  103.29    5.70
   0 -14  -1   49.70    3.20
   0 -14  -1   51.09    3.30
   0 -14   1   41.20    2.80
   0 -14  -1   49.00    3.40
   0 -14   1   47.90    3.30
   0 -14  -1   50.59    3.80
   0 -14   1   43.60    3.20
   0 -14   1   45.90    3.10
   0 -14   1   44.10    3.70
   0 -14  -1   48.30    2.90
   0  14   1   49.40    3.40
   0  14  -1   44.10    3.30
   0  14  -1   42.90    3.10
   0  14  -1   43.70    3.70
   0  14   1   50.49    3.50
   0  14  -1   41.30    3.30
   0  14   1   49.40    3.40
   0  14   1   49.99    3.80
   0  14  -1   44.70    3.80
   0  14  -1   48.20    3.50
   0  14   1   52.29    3.60
   0  14  -1   47.20    3.40
   0  14  -1   44.80    3.50
   0  14  -1   43.30    3.80
   0  14  -1   46.40    3.40
   0  14   1   55.89    3.90
   0  14  -1   41.90    3.00
   0  14   1   51.99    3.30
   0  14   1   49.30    3.10
  -1 -14  -1   69.69    6.10
   1 -14   1   61.09    3.90
   1 -14   1   58.29    3.60
  -1 -14  -1   63.59    4.00
  -1 -14  -1   63.79    3.90
   1 -14   1   60.39    3.80
  -1 -14  -1   61.39    4.10
   1  14   1   57.29    3.80
  -1  14  -1   55.09    4.20
  -1  14  -1   59.09    4.00
   1  14   1   56.59    3.70
  -1  14  -1   55.29    4.50
  -1  14  -1   63.49    3.90
  -1  14  -1   61.09    3.80
   1  14   1   60.49    4.00
   1  14   1   57.39    4.10
  -1  14  -1   60.49    4.00
  -1  14  -1   60.19    5.90
  -1  14  -1   63.59    4.10
  -1  14  -1   56.99    4.00
   1  14   1   58.79    4.70
   1  14   1   59.99    4.30
  -1  14  -1   56.09    3.70
   1  14   1   64.89    4.20
   2 -14   1   30.40    2.30
   2 -14   1   29.70    2.40
  -2 -14  -1   24.20    2.60
   2 -14   1   30.50    3.10
   2 -14   1   27.40    2.20
  -2 -14  -1   25.60    2.40
  -2 -14  -1   23.60    2.90
  -2 -14  -1   22.00    2.50
  -2 -14  -1   22.20    3.10
  -2 -14  -1   22.00    2.20
  -2 -14  -1   22.40    2.50
  -2 -14  -1   22.30    2.40
  -2  14  -1   33.00    3.50
   2  14   1   21.90    2.40
  -2  14  -1   30.30    2.60
  -2  14  -1   30.90    2.50
  -2  14  -1   28.10    2.70
  -2  14  -1   28.10    2.40
   2  14   1   22.00    2.30
   2  14   1   21.70    1.90
   2  14   1   23.80    2.40
  -2  14  -1   30.10    2.60
   2  14   1   20.00    2.90
  -2  14  -1   30.90    2.70
  -2  14  -1   31.20    3.10
  -2  14  -1   28.30    3.40
  -2  14  -1   29.30    2.50
   2  14   1   20.10    2.40
  -2  14  -1   29.50    2.50
  -3 -14  -1   45.40    3.60
  -3 -14  -1   52.99    3.80
  -3 -14  -1   56.39    4.20
  -3 -14  -1   52.59    3.90
  -3 -14  -1   54.19    3.80
  -3 -14  -1   50.39    3.80
   3 -14   1   53.59    3.40
  -3 -14  -1   49.30    3.60
  -3 -14  -1   49.99    3.20
  -3 -14  -1   47.20    3.30
   3 -14   1   60.19    3.70
   3 -14   1   58.69    3.60
  -3 -14  -1   55.29    3.70
  -3  14  -1   58.59    4.60
   3  14   1   49.99    3.60
   3  14   1   53.49    3.80
  -3  14  -1   56.49    3.70
  -3  14  -1   56.19    3.80
  -3  14  -1   56.59    3.70
  -3  14  -1   56.39    3.90
  -3  14  -1   57.49    3.60
   3  14   1   53.89    3.50
   3  14   1   48.20    4.70
   3  14   1   49.90    3.30
  -3  14  -1   58.29    3.80
  -3  14  -1   55.59    3.60
  -3  14  -1   56.09    4.60
  -4 -14  -1   11.70    1.30
  -4 -14  -1   15.30    1.80
  -4 -14  -1   12.00    1.80
  -4 -14  -1   13.40    1.30
  -4 -14  -1   15.50    1.60
  -4 -14  -1   16.10    1.80
  -4 -14  -1   12.90    1.60
  -4 -14  -1   16.40    1.80
  -4  14  -1   12.80    1.60
   4  14   1   13.50    1.50
  -4  14  -1   15.30    2.60
  -4  14  -1   15.30    1.70
  -4  14  -1   15.20    1.70
   4  14   1   12.30    2.00
  -4  14  -1   14.50    1.70
   4  14   1   14.90    1.50
   4  14   1   13.70    1.70
  -4  14  -1   14.80    1.60
  -5 -14  -1   21.70    1.70
  -5 -14  -1   21.30    1.70
  -5 -14  -1   21.50    1.70
  -5 -14  -1   20.50    1.40
  -5 -14  -1   22.30    1.80
   5  14   1   24.60    1.70
  -5  14  -1   20.90    2.80
  -5  14  -1   27.40    2.00
   5  14   1   23.40    1.80
  -5  14  -1   27.10    1.90
  -5  14  -1   26.00    1.70
  -5  14  -1   23.50    1.70
  -5 -15   1    2.90    0.70
  -5 -15   1    3.30    0.90
  -5 -15   1    2.30    0.50
  -5 -15   1    1.60    0.70
  -5 -15   1    2.60    0.60
   5  15  -1    1.10    0.50
   5  15  -1    3.30    0.50
  -5  15   1    2.00    0.60
  -5  15   1    1.50    0.60
   5  15  -1    3.10    0.80
  -5  15   1    2.50    0.60
  -5  15   1    1.40    0.60
  -4 -15   1   35.60    2.40
  -4 -15   1   40.90    2.90
  -4 -15   1   37.40    2.80
  -4 -15   1   40.80    3.00
  -4 -15   1   38.60    2.90
   4 -15  -1   40.30    2.60
  -4 -15   1   37.60    2.60
  -4 -15   1   35.50    2.40
  -4 -15   1   35.90    2.90
   4  15  -1   38.80    3.00
   4  15  -1   33.30    2.70
  -4  15   1   40.70    2.70
  -4  15   1   37.90    2.80
   4  15  -1   39.50    2.50
  -4  15   1   43.90    3.60
  -4  15   1   38.50    2.80
  -4  15   1   35.40    3.00
  -4  15   1   41.60    3.00
   4  15  -1   39.30    2.80
  -4  15   1   40.00    2.80
   4  15  -1   37.20    2.60
  -4  15   1   39.50    2.70
  -3 -15   1    6.30    1.30
  -3 -15   1    6.10    1.10
  -3 -15   1    4.40    1.10
  -3 -15   1    4.20    1.40
   3  15  -1    5.90    1.40
   3  15  -1    7.20    1.70
  -3  15   1    7.90    1.30
  -3  15   1    9.90    1.90
   3  15  -1    4.90    1.10
   3  15  -1    5.20    0.90
   3  15  -1    5.10    1.70
  -2 -15   1   62.39    4.30
   2 -15  -1   64.09    4.10
  -2 -15   1   67.49    4.30
  -2 -15   1   70.29    4.50
  -2 -15   1   68.69    4.50
  -2 -15   1   59.99    5.10
   2 -15  -1   70.89    4.40
   2 -15  -1   59.49    5.20
   2 -15  -1   75.59    4.20
   2 -15  -1   66.29    4.20
  -2 -15   1   61.59    4.60
  -2 -15   1   70.69    4.50
   2  15  -1   57.59    5.10
  -2  15   1   72.09    4.30
   2  15  -1   69.49    4.30
  -2  15   1   72.49    4.50
   2  15  -1   69.59    4.60
  -2  15   1   67.99    4.70
  -2  15   1   70.59    4.50
  -2  15   1   70.49    4.50
  -2  15   1   65.99    4.90
  -2  15   1   63.39    4.50
  -2  15   1   65.79    5.40
  -2  15   1   67.19    4.30
   2  15  -1   70.19    4.40
   2  15  -1   73.29    4.50
  -2  15   1   69.39    4.30
  -2  15   1   67.89    4.90
  -1 -15   1   91.49    5.30
   1 -15  -1   88.79    5.90
  -1 -15   1   89.19    6.20
  -1 -15   1   93.49    5.50
  -1 -15   1   85.09    5.40
   1 -15  -1   91.99    5.20
  -1 -15   1   89.19    5.40
  -1 -15   1   92.89    5.50
   1 -15  -1   92.09    5.40
   1 -15  -1   97.89    5.40
   1 -15  -1   94.49    6.10
   1 -15  -1   93.49    5.00
   1  15  -1   92.99    5.60
  -1  15   1   94.09    5.60
  -1  15   1   95.39    5.50
   1  15  -1   94.09    5.70
  -1  15   1   87.59    5.60
  -1  15   1   96.79    6.30
  -1  15   1   91.99    5.60
  -1  15   1   96.99    5.40
   1  15  -1   92.09    5.50
   1  15  -1   92.79    5.50
  -1  15   1   90.49    5.20
  -1  15   1   98.69    5.80
  -1  15   1   97.89    5.60
   1  15  -1   89.19    5.20
   1  15  -1   78.39    6.00
  -1  15   1   97.59    6.10
   0 -15   1   93.69    5.30
   0 -15   1   87.49    5.40
   0 -15  -1   83.99    4.70
   0 -15  -1   88.69    5.20
   0 -15  -1   84.39    5.00
   0 -15   1   97.29    5.20
   0 -15   1   95.49    4.80
   0 -15  -1   77.49    5.70
   0 -15   1   94.39    6.00
   0 -15   1   92.29    5.40
   0  15   1   73.99    5.80
   0  15  -1   82.69    5.90
   0  15  -1   88.89    5.10
   0  15   1   82.89    5.40
   0  15   1   80.69    5.30
   0  15  -1   92.19    5.10
   0  15  -1   87.29    6.60
   0  15  -1   96.19    5.90
   0  15   1   86.19    5.30
   0  15   1   83.59    5.20
   0  15  -1   98.69    5.40
   0  15  -1  100.29    5.60
   0  15   1   78.89    5.00
   0  15   1   81.29    5.20
   0  15  -1   99.19    5.40
   0  15  -1   82.79    5.20
   0  15   1   80.99    5.80
   1 -15   1   34.90    3.30
  -1 -15  -1   32.20    3.40
  -1 -15  -1   39.30    2.90
   1 -15   1   33.70    2.70
  -1 -15  -1   37.00    2.80
   1 -15   1   36.40    2.90
  -1 -15  -1   35.30    2.90
   1 -15   1   34.60    2.50
   1 -15   1   33.90    2.70
  -1  15  -1   36.00    2.90
  -1  15  -1   35.40    3.00
  -1  15  -1   34.90    3.00
   1  15   1   35.20    2.70
  -1  15  -1   33.10    2.80
   1  15   1   34.80    3.60
  -1  15  -1   34.10    2.80
  -1  15  -1   31.10    2.60
  -1  15  -1   31.00    3.30
   1  15   1   37.20    3.00
   1  15   1   35.50    2.90
   1  15   1   36.70    2.90
  -1  15  -1   34.90    2.70
   1  15   1   35.10    3.10
  -1  15  -1   35.90    3.70
  -1  15  -1   27.10    3.90
  -2 -15  -1   13.10    1.80
   2 -15   1   13.00    1.70
  -2 -15  -1   12.00    1.80
   2 -15   1   13.60    1.80
  -2 -15  -1   10.70    1.70
  -2 -15  -1   11.90    1.70
  -2 -15  -1    9.80    1.50
  -2  15  -1   13.30    1.80
  -2  15  -1   15.30    1.90
   2  15   1   10.80    2.30
   2  15   1    6.70    3.40
   2  15   1   13.60    1.90
   2  15   1   11.40    1.60
  -2  15  -1   14.30    1.70
  -2  15  -1    9.40    2.20
  -2  15  -1   13.60    1.90
  -2  15  -1   12.80    2.00
   2  15   1   10.00    1.50
  -2  15  -1   13.80    1.90
  -2  15  -1   13.20    2.10
  -2  15  -1   13.20    2.30
   2  15   1   10.60    1.80
   2  15   1   12.10    1.80
  -2  15  -1   11.10    3.90
  -2  15  -1   12.30    1.70
  -3 -15  -1   43.60    3.10
   3 -15   1   34.10    2.80
  -3 -15  -1   38.40    2.80
   3 -15   1   39.30    2.90
  -3 -15  -1   38.00    3.00
  -3 -15  -1   44.90    3.30
  -3 -15  -1   43.00    3.30
  -3 -15  -1   40.10    3.00
  -3  15  -1   33.70    2.80
  -3  15  -1   32.20    3.10
  -3  15  -1   32.30    2.80
  -3  15  -1   33.80    2.90
  -3  15  -1   33.60    3.50
   3  15   1   38.40    2.90
  -3  15  -1   34.20    3.00
  -3  15  -1   35.70    2.80
   3  15   1   33.10    3.80
   3  15   1   42.50    3.30
   3  15   1   42.20    2.60
   3  15   1   40.50    3.20
   3  15   1   43.90    2.90
  -4 -15  -1   13.10    1.30
   4 -15   1   13.10    1.60
  -4 -15  -1   14.30    1.60
  -4 -15  -1   15.20    1.80
  -4 -15  -1   15.70    1.70
  -4 -15  -1   15.90    2.00
  -4 -15  -1   15.10    1.80
  -4  15  -1   15.40    1.60
  -4  15  -1   17.30    1.70
   4  15   1   15.00    1.90
   4  15   1   15.10    1.50
  -4  15  -1   15.80    1.60
  -4  15  -1   15.10    1.70
  -4  15  -1   15.40    2.40
   4  15   1   14.10    1.40
   4  15   1   13.90    1.50
   4  15   1   11.10    1.70
  -4  15  -1   14.10    1.80
  -4 -16   1    3.60    1.00
  -4 -16   1    4.20    1.00
  -4 -16   1    3.20    0.60
  -4 -16   1    3.30    0.90
   4 -16  -1    3.40    0.70
  -4 -16   1    3.70    0.90
   4  16  -1    3.20    0.80
  -4  16   1    2.10    0.70
  -4  16   1    2.30    0.70
  -4  16   1    1.90    0.80
   4  16  -1    3.60    0.80
   4  16  -1    3.20    0.90
  -4  16   1    1.50    0.80
  -4  16   1    1.60    0.60
   4  16  -1    2.50    1.10
  -4  16   1    2.80    0.80
  -4  16   1    2.10    0.80
  -4  16   1    1.80    0.80
  -3 -16   1  116.29    6.60
  -3 -16   1  116.39    6.60
  -3 -16   1  119.19    6.60
  -3 -16   1  120.19    6.70
   3 -16  -1  116.79    6.20
  -3 -16   1  113.39    6.70
  -3  16   1  130.59    7.20
  -3  16   1  120.89    6.80
  -3  16   1  119.29    7.30
  -3  16   1  110.09    6.50
  -3  16   1  112.49    6.80
   3  16  -1  122.59    6.50
   3  16  -1  111.89    6.80
  -3  16   1  112.29    6.50
  -3  16   1  120.89    6.50
  -3  16   1  116.09    6.70
   3  16  -1  127.69    6.80
   3  16  -1  121.09    6.70
  -3  16   1  113.99    6.70
  -2 -16   1   40.70    3.20
   2 -16  -1   38.80    2.90
   2 -16  -1   32.30    2.70
  -2 -16   1   41.80    3.20
  -2 -16   1   42.20    3.00
   2 -16  -1   32.20    2.80
  -2 -16   1   44.10    3.50
  -2 -16   1   36.20    3.00
  -2 -16   1   40.30    3.10
  -2 -16   1   34.10    4.50
   2 -16  -1   37.90    2.60
  -2  16   1   32.60    4.40
  -2  16   1   33.80    3.00
   2  16  -1   40.60    3.30
   2  16  -1   40.30    3.80
  -2  16   1   33.30    2.80
  -2  16   1   35.80    2.90
  -2  16   1   35.00    3.30
   2  16  -1   30.20    3.60
  -2  16   1   36.90    2.90
  -2  16   1   35.30    3.00
  -2  16   1   35.80    2.80
   2  16  -1   41.10    2.90
  -2  16   1   29.60    3.50
  -2  16   1   35.70    3.10
  -2  16   1   36.10    3.60
   2  16  -1   44.80    3.10
   2  16  -1   42.40    3.10
  -1 -16   1   13.20    1.90
   1 -16  -1   16.20    1.50
   1 -16  -1   17.20    2.10
   1 -16  -1   15.60    2.00
   1 -16  -1   18.30    1.80
   1 -16  -1   16.50    1.80
  -1 -16   1   13.50    1.80
   1 -16  -1   11.60    2.30
  -1 -16   1   14.50    1.90
   1  16  -1   14.90    1.90
  -1  16   1   16.90    2.00
   1  16  -1   14.30    2.00
   1  16  -1   14.20    1.80
   1  16  -1   13.30    2.00
  -1  16   1   12.40    2.60
   1  16  -1   12.10    1.80
  -1  16   1   19.80    2.20
  -1  16   1   16.30    2.20
  -1  16   1   15.10    2.30
  -1  16   1   14.90    1.80
  -1  16   1   11.70    1.80
  -1  16   1   15.10    2.10
   1  16  -1   11.70    2.20
  -1  16   1   16.10    2.20
   0 -16   1  148.19    7.80
   0 -16  -1  141.59    7.70
   0 -16  -1  153.98    7.80
   0 -16   1  133.59    8.50
   0 -16  -1  153.08    7.70
   0 -16   1  146.09    7.60
   0 -16  -1  136.09    8.40
   0 -16   1  142.39    7.10
   0 -16  -1  136.89    7.00
   0  16   1  152.48    7.70
   0  16   1  125.19    8.30
   0  16   1  130.99    8.20
   0  16   1  143.89    7.90
   0  16  -1  147.49    8.00
   0  16   1  137.19    7.70
   0  16  -1  144.09    7.80
   0  16  -1  134.89    7.60
   0  16   1  138.89    7.70
   0  16  -1  143.69    7.80
   0  16  -1  139.59    8.10
   0  16  -1  148.69    8.80
   0  16  -1  145.69    7.80
   0  16  -1  132.79    7.40
   0  16  -1  145.49    7.70
   1 -16   1   60.69    3.90
   1 -16   1   55.79    4.80
  -1 -16  -1   59.99    4.10
  -1 -16  -1   64.49    4.10
  -1 -16  -1   55.19    4.80
   1 -16   1   61.19    4.00
   1 -16   1   61.19    3.70
   1 -16   1   58.19    4.10
  -1 -16  -1   60.09    4.10
  -1  16  -1   56.49    4.30
   1  16   1   66.59    4.40
   1  16   1   62.39    4.00
   1  16   1   61.29    3.90
  -1  16  -1   64.99    4.10
  -1  16  -1   56.09    4.80
  -1  16  -1   61.19    4.80
  -1  16  -1   61.09    3.90
  -1  16  -1   60.49    4.00
   1  16   1   60.49    4.20
  -1  16  -1   58.29    4.20
  -1  16  -1   62.79    4.20
  -1  16  -1   62.59    5.20
  -1  16  -1   62.79    4.00
   1  16   1   56.59    4.80
   1  16   1   66.89    4.20
  -1  16  -1   58.59    3.90
  -2 -16  -1  206.18   10.70
  -2 -16  -1  227.48   11.20
  -2 -16  -1  231.48   11.10
  -2 -16  -1  216.38   10.80
   2 -16   1  217.38   11.00
   2 -16   1  217.48   10.90
  -2 -16  -1  214.58   10.80
   2 -16   1  219.68   10.80
  -2 -16  -1  226.68   11.20
   2 -16   1  215.58   10.60
  -2  16  -1  208.08   11.00
  -2  16  -1  206.78   11.30
  -2  16  -1  219.58   11.70
  -2  16  -1  197.88   12.00
  -2  16  -1  207.78   10.80
  -2  16  -1  207.18   10.70
   2  16   1  187.18   12.00
   2  16   1  226.68   11.00
   2  16   1  220.58   11.30
  -2  16  -1  211.08   11.10
   2  16   1  210.48   10.70
  -2  16  -1  215.08   11.00
   2  16   1  219.48   10.80
   2  16   1  226.78   11.20
  -3 -16  -1   21.70    2.30
  -3 -16  -1   19.90    2.10
   3 -16   1   16.60    2.00
   3 -16   1   17.10    1.70
  -3 -16  -1   16.30    1.90
   3 -16   1   18.30    1.70
  -3 -16  -1   20.00    2.00
  -3 -16  -1   19.90    2.00
   3  16   1   15.50    2.70
  -3  16  -1   17.30    1.90
  -3  16  -1   16.50    1.90
  -3  16  -1   16.50    2.00
   3  16   1   22.00    2.40
  -3  16  -1   20.80    2.60
   3  16   1   17.30    1.80
  -3  16  -1   13.60    1.80
  -3  16  -1   15.60    1.90
  -3  16  -1   16.10    2.00
   3  16   1   19.40    2.00
   3  16   1   19.90    2.20
  -3  16  -1   17.90    2.00
  -4 -16  -1    2.80    0.90
  -4 -16  -1    3.70    0.90
  -4 -16  -1    1.90    0.70
  -4 -16  -1    2.70    0.80
  -4 -16  -1    2.00    0.70
  -4  16  -1    2.10    0.70
  -4  16  -1    3.00    0.80
  -4  16  -1    1.70    0.60
   4  16   1    2.20    0.70
   4  16   1    2.40    0.90
   4  16   1    2.30    0.60
  -4  16  -1    1.80    0.90
  -4  16  -1    1.30    0.60
  -4  16  -1    1.40    0.80
   4 -17  -1    9.30    1.20
  -4 -17   1   11.00    1.30
  -4 -17   1    7.50    1.30
  -4 -17   1   10.90    1.50
  -4 -17   1   10.40    1.70
   4  17  -1    8.80    1.40
   4  17  -1   10.30    1.20
  -4  17   1   10.20    1.30
  -4  17   1   13.50    2.00
   4  17  -1   10.20    1.30
  -4  17   1    8.60    1.20
  -4  17   1    7.70    1.10
  -4  17   1    8.60    1.20
  -4  17   1    8.60    1.20
  -4  17   1    8.20    1.30
  -3 -17   1   44.40    2.90
  -3 -17   1   39.90    2.90
  -3 -17   1   42.40    3.10
  -3 -17   1   44.00    3.10
   3 -17  -1   35.00    2.50
  -3  17   1   35.70    2.90
  -3  17   1   31.80    2.80
   3  17  -1   39.40    3.20
   3  17  -1   43.70    2.80
   3  17  -1   44.40    2.90
   3  17  -1   40.40    3.00
  -3  17   1   33.30    2.70
  -3  17   1   32.00    2.80
   3  17  -1   45.40    3.30
  -3  17   1   34.90    3.10
  -3  17   1   35.40    2.80
  -3  17   1   34.70    3.40
  -3  17   1   34.60    2.70
  -3  17   1   34.20    3.10
   2 -17  -1    9.70    1.60
   2 -17  -1   13.40    1.50
  -2 -17   1    9.40    1.50
   2 -17  -1    9.20    1.60
   2 -17  -1   15.00    2.00
   2 -17  -1    9.10    1.40
  -2 -17   1   12.80    1.90
  -2 -17   1   12.50    1.70
  -2 -17   1   12.70    2.00
  -2 -17   1   11.40    1.70
   2  17  -1   11.40    1.70
  -2  17   1   11.50    1.70
   2  17  -1    8.90    1.40
   2  17  -1   11.60    1.90
  -2  17   1    9.90    1.60
   2  17  -1   13.30    1.70
  -2  17   1   15.10    2.00
  -2  17   1   11.20    1.80
  -2  17   1   15.00    1.80
  -2  17   1   15.70    2.50
  -2  17   1   10.40    1.80
   2  17  -1   11.00    1.60
  -2  17   1   12.70    1.70
  -2  17   1   15.10    1.90
   1 -17  -1    1.90    1.10
  -1 -17   1    3.80    1.10
   1 -17  -1    3.20    1.00
  -1 -17   1    5.70    1.50
   1 -17  -1    4.40    1.50
   1 -17  -1    1.40    1.20
  -1 -17   1    0.40    1.50
  -1 -17   1    2.90    0.90
  -1 -17   1    5.30    2.60
   1 -17  -1   -3.00    2.80
  -1 -17   1    1.60    1.20
   1 -17  -1    2.30    0.70
  -1  17   1    2.60    1.00
   1  17  -1    3.40    1.00
  -1  17   1    2.40    1.10
  -1  17   1    3.40    1.40
   1  17  -1    5.00    1.10
   1  17  -1    3.70    1.10
   1  17  -1    2.60    1.10
  -1  17   1    2.80    1.00
   1  17  -1    3.40    1.30
   1  17  -1    4.30    1.30
  -1  17   1    3.40    1.00
  -1  17   1    1.40    1.00
  -1  17   1    1.40    1.10
  -1  17   1    1.00    0.80
  -1  17   1    1.20    0.80
  -1  17   1    3.70    3.90
   0 -17   1   30.20    2.40
   0 -17   1   26.80    2.50
   0 -17  -1   30.00    2.50
   0 -17  -1   26.40    2.50
   0 -17  -1   26.10    2.40
   0 -17   1   26.00    1.90
   0 -17   1   29.10    2.60
   0 -17  -1   25.00    1.80
   0 -17   1   20.70    3.40
   0  17  -1   29.10    2.50
   0  17   1   25.30    2.40
   0  17  -1   23.50    2.70
   0  17   1   21.50    2.90
   0  17   1   26.70    2.30
   0  17   1   25.20    2.50
   0  17  -1   25.30    2.80
   0  17  -1   22.10    2.90
   0  17  -1   23.30    3.20
   0  17  -1   23.70    2.40
   0  17  -1   28.90    2.50
   0  17  -1   30.60    2.70
   0  17   1   22.40    2.60
   0  17  -1   23.60    3.70
   0  17  -1   28.10    2.40
   1 -17   1   24.90    2.10
   1 -17   1   22.70    2.70
   1 -17   1   24.20    2.20
  -1 -17  -1   24.30    2.40
  -1 -17  -1   24.20    2.20
   1 -17   1   26.10    2.40
  -1 -17  -1   24.50    2.50
  -1 -17  -1   24.40    2.30
  -1  17  -1   19.60    2.90
  -1  17  -1   22.00    2.20
   1  17   1   21.70    2.90
  -1  17  -1   23.50    2.40
  -1  17  -1   23.50    2.20
  -1  17  -1   19.10    2.70
   1  17   1   27.30    2.30
   1  17   1   25.10    2.40
  -1  17  -1   24.30    3.30
   1  17   1   23.20    2.60
  -1  17  -1   25.90    2.40
  -1  17  -1   22.90    2.60
  -1  17  -1   23.40    2.40
   1  17   1   27.70    2.50
   1  17   1   25.10    2.40
  -1  17  -1   26.60    2.30
  -2 -17  -1   89.09    5.60
  -2 -17  -1   85.79    5.30
  -2 -17  -1   93.09    5.50
  -2 -17  -1   93.69    5.70
   2 -17   1  102.19    5.30
   2 -17   1  100.69    5.40
   2 -17   1   95.69    5.50
   2 -17   1   95.99    6.00
  -2 -17  -1   82.89    5.30
   2  17   1   89.89    5.80
   2  17   1   92.79    5.30
  -2  17  -1  100.89    5.70
  -2  17  -1   93.79    5.50
   2  17   1   93.49    5.40
  -2  17  -1  107.09    6.50
  -2  17  -1  100.49    5.60
  -2  17  -1  103.09    5.70
   2  17   1   87.89    5.50
  -2  17  -1   88.29    6.50
  -2  17  -1  105.29    5.80
  -2  17  -1   94.89    5.80
   2  17   1   98.89    5.90
  -3 -17  -1   39.80    3.10
  -3 -17  -1   48.10    3.30
   3 -17   1   48.40    2.90
   3 -17   1   45.80    3.00
  -3 -17  -1   50.19    3.30
  -3 -17  -1   43.40    3.10
   3 -17   1   45.20    3.30
  -3  17  -1   41.00    3.30
   3  17   1   45.00    3.40
   3  17   1   48.10    3.10
   3  17   1   50.49    3.50
  -3  17  -1   46.10    3.30
  -3  17  -1   48.90    3.20
  -3  17  -1   48.70    3.10
   3  17   1   47.20    2.90
  -3  17  -1   45.30    3.10
  -4 -17  -1   48.90    3.20
   4 -17   1   48.60    2.80
  -4 -17  -1   54.19    3.10
  -4 -17  -1   44.50    2.70
  -4 -17  -1   49.99    3.00
   4  17   1   45.30    2.80
  -4  17  -1   49.70    2.90
  -4  17  -1   49.00    2.90
  -4  17  -1   45.50    3.10
   4  17   1   45.30    2.70
  -4  17  -1   49.99    3.40
   4  17   1   51.99    3.20
  -4  17  -1   48.10    2.90
  -3 -18   1   73.99    4.20
  -3 -18   1   72.09    4.50
  -3 -18   1   76.39    4.60
  -3 -18   1   76.89    4.40
   3 -18  -1   75.39    4.20
  -3 -18   1   77.49    4.50
  -3  18   1   66.59    4.40
   3  18  -1   73.89    4.70
  -3  18   1   67.79    4.60
   3  18  -1   83.09    4.70
  -3  18   1   70.09    4.30
   3  18  -1   74.59    4.30
   3  18  -1   77.89    4.20
  -3  18   1   78.79    4.50
  -3  18   1   74.69    4.30
   3  18  -1   72.29    4.40
  -3  18   1   71.59    4.20
  -3  18   1   77.29    4.60
  -3  18   1   79.99    5.10
  -2 -18   1    0.00    0.70
  -2 -18   1    0.80    0.80
   2 -18  -1    0.00    1.00
  -2 -18   1   -0.60    0.90
   2 -18  -1    0.10    0.50
  -2 -18   1   -0.50    0.80
   2 -18  -1   -0.80    0.90
  -2  18   1   -1.90    0.90
   2  18  -1    1.00    1.10
   2  18  -1    0.80    1.10
  -2  18   1    0.90    0.80
   2  18  -1   -0.30    0.70
  -2  18   1   -0.20    0.60
   2  18  -1    0.40    0.80
   2  18  -1   -0.70    0.70
  -2  18   1    0.80    0.70
   2  18  -1    0.40    0.80
  -2  18   1    0.30    0.60
  -2  18   1    0.50    0.70
  -2  18   1   -0.10    0.80
  -2  18   1    0.20    0.90
  -2  18   1    0.60    0.90
   1 -18  -1   10.50    1.60
  -1 -18   1   12.00    1.80
   1 -18  -1   13.90    1.80
  -1 -18   1   13.70    1.70
   1 -18  -1   12.20    1.80
  -1 -18   1   13.50    1.90
   1 -18  -1   14.30    1.40
  -1  18   1   13.00    1.90
  -1  18   1   10.80    1.80
  -1  18   1   13.30    1.70
  -1  18   1   12.90    1.90
   1  18  -1   11.30    1.70
   1  18  -1    9.20    1.50
  -1  18   1   10.00    1.50
  -1  18   1   10.90    1.70
   1  18  -1   12.30    1.90
  -1  18   1   12.70    1.80
   1  18  -1   13.60    1.70
   1  18  -1   14.90    1.90
  -1  18   1   11.30    2.20
   1  18  -1    8.40    2.10
   0 -18  -1    0.50    0.90
   0 -18  -1    1.10    0.60
   0 -18   1    1.30    1.30
   0 -18   1    1.50    0.80
   0 -18  -1    2.60    0.90
   0 -18   1    1.80    0.80
   0 -18  -1    1.50    0.80
   0 -18   1    2.10    0.60
   0  18  -1    0.70    1.20
   0  18  -1   -0.70    1.00
   0  18   1    1.40    2.10
   0  18   1    1.70    1.30
   0  18  -1   -1.60    1.40
   0  18   1    1.40    1.40
   0  18  -1    1.70    1.10
   0  18  -1    0.60    1.10
   0  18  -1    1.20    0.70
   0  18  -1    2.20    1.20
   0  18   1    1.00    1.40
   0  18   1    1.50    0.80
  -1 -18  -1    1.10    0.90
  -1 -18  -1    2.30    1.00
  -1 -18  -1    3.10    1.00
   1 -18   1    2.60    0.90
   1 -18   1    3.40    0.80
   1 -18   1    3.40    1.00
   1 -18   1    2.70    1.00
  -1 -18  -1    2.10    0.90
   1  18   1    1.30    1.00
  -1  18  -1    3.60    1.20
   1  18   1    2.30    0.90
  -1  18  -1    3.10    1.00
   1  18   1    2.20    0.80
  -1  18  -1    3.00    1.50
  -1  18  -1    4.20    1.10
  -1  18  -1    2.10    1.00
   1  18   1    1.60    0.80
  -1  18  -1    4.30    1.10
  -1  18  -1    4.80    1.10
  -1  18  -1    3.20    1.00
  -1  18  -1    1.20    1.40
   1  18   1    2.70    1.30
  -2 -18  -1   53.99    3.80
   2 -18   1   57.19    3.80
   2 -18   1   60.49    3.70
   2 -18   1   58.49    3.60
  -2 -18  -1   58.49    3.90
  -2 -18  -1   61.89    3.90
  -2 -18  -1   59.49    3.60
   2  18   1   55.59    3.60
   2  18   1   57.99    3.80
  -2  18  -1   50.49    3.90
  -2  18  -1   61.19    3.70
  -2  18  -1   57.39    3.70
   2  18   1   51.59    3.90
  -2  18  -1   61.49    4.00
  -2  18  -1   57.19    3.60
   2  18   1   57.29    3.60
  -2  18  -1   59.99    3.90
  -2  18  -1   60.49    3.80
  -2  18  -1   58.19    4.50
   2  18   1   58.99    4.10
   3 -18   1   30.70    2.00
   3 -18   1   31.60    2.30
  -3 -18  -1   23.50    2.30
   3 -18   1   32.40    2.30
  -3 -18  -1   28.40    2.40
   3  18   1   24.50    2.10
  -3  18  -1   28.00    2.20
  -3  18  -1   31.30    2.80
  -3  18  -1   32.00    2.40
   3  18   1   24.50    2.00
  -3  18  -1   34.00    2.90
  -3  18  -1   28.90    2.40
  -3  18  -1   26.60    2.20
  -3  18  -1   26.90    2.00
  -3  18  -1   30.90    2.20
   3  18   1   27.10    2.50
  -3 -19   1   16.40    1.70
  -3 -19   1   14.50    1.80
  -3 -19   1   18.10    1.80
  -3 -19   1   14.40    1.70
  -3  19   1   18.30    1.70
  -3  19   1   19.10    2.30
  -3  19   1   20.20    1.60
   3  19  -1   15.60    1.60
  -3  19   1   19.00    1.90
  -3  19   1   18.60    1.80
   3  19  -1   16.60    1.70
  -3  19   1   19.10    1.80
   3  19  -1   17.20    1.60
  -3  19   1   19.30    1.60
   3  19  -1   16.90    2.00
   3  19  -1   20.00    2.00
   2 -19  -1    1.50    0.60
  -2 -19   1    1.70    0.80
   2 -19  -1    1.30    1.00
  -2 -19   1    1.90    0.90
   2 -19  -1    0.40    1.40
   2  19  -1    1.40    0.70
  -2  19   1    2.50    1.20
  -2  19   1    0.80    0.70
   2  19  -1    1.20    0.60
  -2  19   1    0.80    0.60
  -2  19   1    1.80    0.70
   2  19  -1    1.50    0.80
  -2  19   1    1.20    0.70
  -2  19   1    1.60    0.90
   2  19  -1    0.50    0.80
  -2  19   1    0.70    0.90
  -2  19   1    1.70    0.70
   1 -19  -1    2.00    0.90
   1 -19  -1    2.00    1.10
  -1 -19   1    2.50    0.90
   1 -19  -1    2.20    0.90
  -1 -19   1    3.60    0.90
   1 -19  -1    3.50    0.90
  -1  19   1    2.80    0.90
  -1  19   1    0.30    1.20
  -1  19   1    2.10    0.80
  -1  19   1    2.10    0.90
  -1  19   1    3.60    1.00
  -1  19   1    1.60    1.20
  -1  19   1    1.90    1.70
  -1  19   1    2.50    0.90
   1  19  -1    3.60    1.00
   1  19  -1    4.50    1.00
  -1  19   1    2.20    1.00
   1  19  -1    2.80    1.30
   0 -19   1   19.80    2.00
   0 -19  -1   17.20    1.90
   0 -19  -1   23.60    3.10
   0 -19   1   20.50    2.20
   0 -19  -1   19.90    2.10
   0 -19   1   16.20    1.50
   0  19   1   19.50    2.30
   0  19   1   16.80    2.00
   0  19  -1   20.10    2.10
   0  19   1   19.20    2.00
   0  19  -1   21.40    2.10
   0  19  -1   19.10    2.30
   0  19  -1   20.50    2.00
   0  19  -1   14.60    1.90
   0  19  -1   14.40    2.40
   0  19   1   19.70    2.10
  -1 -19  -1   36.20    2.70
   1 -19   1   34.00    2.30
   1 -19   1   32.30    2.70
   1 -19   1   36.40    2.70
  -1 -19  -1   33.50    2.70
  -1 -19  -1   34.10    2.60
  -1 -19  -1   36.10    2.90
   1 -19   1   37.20    2.60
  -1  19  -1   31.90    2.70
  -1  19  -1   28.20    3.10
  -1  19  -1   34.80    2.60
  -1  19  -1   33.00    2.40
   1  19   1   33.30    3.00
  -1  19  -1   35.30    2.80
  -1  19  -1   33.50    2.40
   1  19   1   33.90    2.60
  -1  19  -1   36.00    2.90
  -1  19  -1   32.20    2.70
   1  19   1   30.00    2.70
  -1  19  -1   36.40    3.40
  -1  19  -1   27.30    3.00
   1  19   1   32.90    2.60
   2 -19   1    0.80    0.90
   2 -19   1    1.00    0.60
  -2 -19  -1   -0.60    0.70
  -2 -19  -1   -0.30    0.60
   2 -19   1   -0.10    0.70
  -2 -19  -1   -0.50    0.90
  -2 -19  -1    0.30    0.70
   2 -19   1    1.90    1.00
  -2  19  -1    1.10    0.70
  -2  19  -1    1.10    0.80
  -2  19  -1    1.60    0.80
   2  19   1   -0.60    0.60
   2  19   1   -1.10    1.00
   2  19   1   -1.60    1.10
  -2  19  -1    1.80    0.70
   2  19   1    1.10    0.80
  -2  19  -1    1.50    0.80
  -2  19  -1    1.50    0.80
   2  19   1    0.80    0.60
  -2  19  -1    0.30    0.70
  -3 -19  -1   11.50    1.60
   3 -19   1   14.90    1.30
  -3 -19  -1   13.80    1.50
  -3  19  -1   13.20    1.50
   3  19   1   12.00    1.30
  -3  19  -1   12.50    1.50
  -3  19  -1   14.80    2.00
   3  19   1   12.70    1.30
  -3  19  -1   14.90    1.30
   3  19   1   14.80    1.80
  -3  19  -1   13.30    1.40
  -3  19  -1   13.20    1.40
  -3  19  -1   11.00    1.90
  -3  19  -1   11.40    1.50
  -3 -20   1   10.70    1.30
   3 -20  -1   11.30    1.10
  -3 -20   1   11.20    1.30
  -3  20   1   10.80    1.60
   3  20  -1   11.00    1.20
  -3  20   1   12.80    1.80
   3  20  -1   12.50    1.50
  -3  20   1   12.90    1.10
  -3  20   1   12.60    1.30
   3  20  -1   11.40    1.40
  -3  20   1   12.90    1.30
  -3  20   1   11.00    1.30
  -3  20   1   12.20    1.20
  -2 -20   1   14.20    1.70
   2 -20  -1   14.10    1.30
  -2 -20   1   15.50    1.80
  -2 -20   1   16.70    1.70
  -2  20   1   14.50    2.10
  -2  20   1   13.60    1.40
  -2  20   1   14.60    1.60
   2  20  -1   15.20    1.50
  -2  20   1   13.00    2.10
  -2  20   1   10.70    1.30
  -2  20   1   11.90    2.00
  -2  20   1   12.50    1.60
   2  20  -1   14.60    1.50
  -2  20   1   10.40    1.50
   2  20  -1   14.70    1.80
   2  20  -1   14.90    1.60
  -1 -20   1   18.90    1.90
   1 -20  -1   18.70    2.00
   1 -20  -1   18.40    2.30
   1 -20  -1   23.00    3.20
   1 -20  -1   19.40    1.50
  -1 -20   1   23.20    2.10
  -1 -20   1   21.20    2.00
  -1 -20   1   19.80    2.00
   1  20  -1   21.80    2.00
  -1  20   1   17.40    2.00
  -1  20   1   19.10    2.20
  -1  20   1   19.10    2.00
   1  20  -1   20.00    1.90
  -1  20   1   20.00    1.90
  -1  20   1   21.00    1.90
  -1  20   1   15.10    2.00
   1  20  -1   20.00    1.80
   1  20  -1   21.70    2.20
   0 -20  -1    1.20    0.70
   0 -20   1    1.50    0.80
   0 -20  -1    2.10    0.90
   0 -20  -1    1.10    0.80
   0 -20   1    1.40    0.80
   0 -20   1    1.20    1.00
   0  20  -1    1.30    0.70
   0  20   1    2.20    0.80
   0  20   1   -1.00    1.50
   0  20   1    2.00    0.80
   0  20   1    1.90    0.80
   0  20   1    2.40    1.00
   0  20  -1    0.70    0.70
   0  20  -1    1.50    0.80
   1 -20   1  113.69    5.70
  -1 -20  -1  119.59    6.30
   1 -20   1  119.89    6.20
   1 -20   1  112.69    6.30
  -1 -20  -1  115.49    6.20
  -1 -20  -1  113.49    6.30
   1 -20   1  114.09    6.10
  -1 -20  -1  122.09    6.20
   1  20   1  123.29    6.50
   1  20   1  108.79    6.20
  -1  20  -1  115.29    6.30
   1  20   1  124.49    6.20
  -1  20  -1  109.89    5.90
  -1  20  -1   96.99    7.50
  -1  20  -1  114.89    6.10
  -1  20  -1  106.59    6.20
  -1  20  -1  112.39    5.80
  -1  20  -1  110.99    6.20
   1  20   1  127.69    7.30
   2 -20   1   43.30    2.80
  -2 -20  -1   38.30    3.00
   2 -20   1   47.80    2.70
   2 -20   1   46.70    2.90
  -2 -20  -1   44.70    2.90
  -2 -20  -1   46.50    3.00
   2  20   1   45.20    2.80
  -2  20  -1   44.00    2.70
  -2  20  -1   45.20    2.90
  -2  20  -1   45.60    2.70
   2  20   1   39.30    2.80
  -2  20  -1   46.30    3.00
   2  20   1   44.00    3.20
  -2  20  -1   40.00    2.90
  -2  20  -1   45.60    2.80
  -2  20  -1   46.90    3.40
  -3 -20  -1    1.60    0.70
  -3  20  -1    2.60    0.60
   3  20   1    2.60    0.60
  -3  20  -1    2.80    0.70
   3  20   1    2.50    0.60
  -3  20  -1    2.70    1.00
   3  20   1    3.00    0.80
  -3  20  -1    3.10    0.60
  -3  20  -1    2.50    0.70
  -1 -21   1   34.20    2.40
  -1 -21   1   36.90    2.80
   1 -21  -1   33.40    2.50
  -1 -21   1   39.50    2.70
  -1 -21   1   40.50    2.60
   1 -21  -1   33.10    2.70
   1  21  -1   39.50    2.80
   1  21  -1   36.10    2.50
  -1  21   1   36.90    2.60
   1  21  -1   37.70    2.60
  -1  21   1   33.00    2.60
  -1  21   1   34.90    2.70
   1  21  -1   34.10    2.60
  -1  21   1   35.00    2.50
   0 -21  -1    0.80    1.00
   0 -21  -1    1.80    0.80
   0 -21  -1    1.80    0.70
   0 -21   1    2.80    0.80
   0 -21   1    0.90    0.70
   0 -21   1    3.20    1.10
   0  21   1    2.30    0.70
   0  21  -1    2.80    1.20
   0  21   1    1.10    0.70
   0  21   1    1.70    0.70
   0  21  -1    0.80    1.20
   0  21  -1    1.30    1.20
   0  21  -1    0.70    0.90
   0  21   1    1.20    0.90
   1 -21   1   63.09    3.30
   1 -21   1   61.89    3.90
   1 -21   1   67.39    3.80
  -1 -21  -1   62.49    3.80
  -1 -21  -1   61.69    3.60
   1 -21   1   67.49    3.80
  -1 -21  -1   65.99    4.20
   1  21   1   62.89    3.70
  -1  21  -1   66.29    3.80
  -1  21  -1   56.39    3.80
   1  21   1   61.49    3.80
   1  21   1   65.69    4.00
   1  21   1   59.89    3.60
  -1  21  -1   54.89    3.60
  -1  21  -1   68.49    3.70
  -1  21  -1   63.29    4.00
  -1  21  -1   66.79    3.80
  -2 -21  -1   10.50    1.30
   2 -21   1    9.50    1.00
  -2  21  -1    8.00    1.30
  -2  21  -1    7.80    1.10
  -2  21  -1    6.80    0.90
  -2  21  -1   10.00    1.20
   2  21   1    7.90    1.10
   2  21   1    8.60    1.10
  -2  21  -1   10.20    1.60
  -2  21  -1    6.80    1.00
  -1 -22   1   11.00    1.30
  -1 -22   1    8.60    1.30
   1 -22  -1   10.60    1.20
   1  22  -1    8.70    1.20
  -1  22   1    9.10    1.20
  -1  22   1    8.40    1.20
   1  22  -1   10.50    1.20
   1  22  -1    7.10    1.10
   1  22  -1   10.80    1.20
  -1  22   1   10.30    1.10
  -1  22   1    7.10    1.10
   0 -22   1    0.70    0.70
   0 -22   1   -0.30    0.70
   0 -22  -1    0.50    0.70
   0 -22   1    0.80    0.60
   0 -22  -1   -0.30    0.50
   0 -22  -1   -0.70    0.90
   0  22   1   -0.30    0.80
   0  22   1   -0.20    0.60
   0  22   1   -0.10    0.50
   0  22   1    0.20    0.50
   0  22  -1    1.00    0.60
   0  22  -1    0.40    0.60
   0  22  -1    0.30    0.60
  -1 -22  -1    9.40    1.30
   1 -22   1   13.20    1.90
  -1 -22  -1   10.00    1.40
   1 -22   1    8.80    1.40
   1  22   1    9.10    1.40
   1  22   1    9.90    1.20
  -1  22  -1   11.30    1.50
   1  22   1   10.70    1.20
  -1  22  -1   10.50    1.20
   1  22   1   10.80    1.40
  -1  22  -1   10.10    1.20
  -6   0   2  127.09    6.30
  -6   0   2  130.39    6.70
  -6   0   2  123.69    6.40
  -6   0   2  126.19    6.60
  -6   0   2  118.99    6.60
  -6   0   2  123.09    6.70
  -6   0   2  127.09    6.30
  -5   0   2   13.20    1.90
  -5   0   2    9.40    2.00
  -5   0   2   10.20    1.40
  -5   0   2   11.00    1.80
  -5   0   2   12.50    1.60
  -5   0   2   14.90    1.70
  -5   0   2   13.00    1.80
  -5   0   2    9.90    1.40
  -5   0   2   11.30    1.70
  -5   0   2   13.80    2.10
   5   0  -2   11.60    1.30
  -4   0   2    7.20    1.50
   4   0  -2    7.90    1.20
  -4   0   2    5.80    1.10
  -4   0   2    9.00    1.60
  -4   0   2    6.20    1.40
  -4   0   2    9.00    1.20
  -4   0   2   10.30    1.50
  -4   0   2    7.10    1.10
  -4   0   2    6.90    1.30
   4   0  -2    8.80    0.90
  -4   0   2    6.30    1.10
  -3   0   2   39.70    2.50
   3   0  -2   44.90    2.30
  -3   0   2   40.90    2.50
  -3   0   2   43.10    3.20
  -3   0   2   41.40    2.70
   3   0  -2   44.40    2.80
   2   0  -2  286.47   13.30
   2   0  -2  296.27   13.10
  -2   0   2  299.57   13.90
   2   0  -2  292.77   13.50
  -2   0   2  278.87   13.20
   2   0  -2  288.47   13.10
  -1   0   2  795.52   36.30
   1   0  -2  822.12   36.20
   1   0  -2  800.62   36.00
   0   0  -2   16.90    1.00
   0   0  -2   17.20    1.10
   0   0  -2   17.50    1.10
   0   0  -2   16.60    1.10
   0   0   2   16.50    1.10
   0   0   2   17.30    1.10
   0   0  -2   17.20    1.10
  -1   0  -2  101.19    5.30
  -1   0  -2  114.59    5.50
  -1   0  -2  105.69    5.20
  -1   0  -2  107.29    5.40
   1   0   2  110.09    5.00
  -1   0  -2  110.49    5.20
   1   0   2  110.39    5.00
   1   0   2  100.69    5.20
   2   0   2  679.33   32.80
  -2   0  -2  731.73   32.70
  -2   0  -2  665.83   32.00
   2   0   2  783.72   31.90
  -2   0  -2  694.03   32.30
  -3   0  -2  301.17   14.50
  -3   0  -2  308.47   15.10
   3   0   2  307.97   13.80
  -3   0  -2  289.87   14.50
  -3   0  -2  289.97   14.30
   3   0   2  297.97   14.70
  -3   0  -2  317.47   15.30
  -4   0  -2   64.79    4.20
  -4   0  -2   62.39    3.90
  -4   0  -2   54.49    4.70
  -4   0  -2   64.59    4.00
  -4   0  -2   62.89    4.00
  -4   0  -2   65.19    4.70
  -4   0  -2   63.69    3.70
   4   0   2   61.79    4.40
  -4   0  -2   62.99    4.80
  -4   0  -2   66.59    4.10
  -4   0  -2   58.29    4.10
  -4   0  -2   65.49    4.20
  -5   0  -2   61.29    3.90
  -5   0  -2   54.19    3.80
  -5   0  -2   56.79    3.90
  -5   0  -2   59.29    3.70
  -5   0  -2   52.99    3.50
  -5   0  -2   55.89    3.80
  -5   0  -2   52.19    3.50
   5   0   2   58.89    4.10
  -5   0  -2   52.89    3.40
  -6   0  -2   -0.20    0.50
  -6   0  -2   -0.30    0.50
  -6   0  -2    0.10    0.50
  -6   0  -2   -2.20    1.30
  -6   0  -2   -1.20    0.70
  -6   0  -2    0.70    0.50
  -6  -1   2   93.49    5.00
  -6  -1   2   94.49    4.70
  -6  -1   2   89.39    5.30
  -6  -1   2  102.39    5.20
  -6  -1   2   96.59    4.80
  -6  -1   2   94.89    5.20
  -6  -1   2   95.39    4.80
  -6   1   2   83.79    4.90
  -6   1   2   77.19    4.60
  -6   1   2   85.79    5.00
  -6   1   2   86.79    4.70
  -6   1   2   85.89    4.60
  -6   1   2   82.89    4.80
  -6   1   2   86.89    5.10
  -5  -1   2   22.30    2.00
  -5  -1   2   22.60    2.30
  -5  -1   2   24.10    2.30
  -5  -1   2   22.40    1.90
  -5  -1   2   18.30    2.00
  -5  -1   2   21.60    1.80
  -5  -1   2   23.10    2.30
  -5  -1   2   22.70    2.20
   5  -1  -2   17.00    1.60
  -5   1   2   16.40    2.10
  -5   1   2   16.60    2.00
   5   1  -2   20.50    3.10
  -5   1   2   15.60    2.00
  -5   1   2   18.60    1.70
  -5   1   2   15.40    1.80
   5   1  -2   21.90    1.80
  -5   1   2   15.90    1.90
  -5   1   2   15.70    2.20
  -5   1   2   14.60    2.20
  -5   1   2   15.90    1.70
  -4  -1   2    9.40    1.40
  -4  -1   2    9.10    1.30
  -4  -1   2    9.70    1.50
   4  -1  -2    8.90    1.30
  -4  -1   2    9.30    1.40
   4  -1  -2    8.60    1.40
  -4  -1   2    8.30    1.40
  -4  -1   2   11.80    1.70
  -4  -1   2    9.50    1.30
  -4  -1   2   10.30    1.60
  -4  -1   2    9.80    1.30
  -4  -1   2    8.60    1.80
  -4  -1   2    9.00    1.50
  -4   1   2    9.70    1.40
  -4   1   2   10.10    1.30
  -4   1   2    9.00    1.90
   4   1  -2   11.00    1.10
  -4   1   2    9.10    1.50
  -4   1   2    9.00    1.50
   4   1  -2    9.20    1.40
   4   1  -2    9.30    1.40
  -4   1   2   10.50    1.50
  -4   1   2    9.90    1.50
  -4   1   2    7.20    1.40
  -4   1   2   10.00    1.30
  -3  -1   2    1.50    0.70
  -3  -1   2    1.00    0.50
  -3  -1   2    0.90    0.50
  -3  -1   2    1.00    0.50
   3  -1  -2    2.80    0.70
   3   1  -2    1.10    0.40
   3   1  -2    1.80    0.40
  -3   1   2    2.80    0.90
  -3   1   2    1.50    0.50
  -3   1   2    2.20    0.60
  -3   1   2    1.90    0.50
   3   1  -2    1.30    0.50
   3   1  -2    1.50    0.60
   2  -1  -2  222.68   11.40
  -2  -1   2  272.57   12.30
  -2  -1   2  274.57   11.90
  -2  -1   2  271.57   11.70
   2  -1  -2  222.88   11.80
   2  -1  -2  224.88   11.40
   2   1  -2  276.67   11.50
  -2   1   2  221.48   11.70
   2   1  -2  274.57   11.90
   2   1  -2  268.37   11.60
   1  -1  -2 1556.54   68.99
   1  -1  -2 1535.85   69.19
  -1  -1   2 1546.45   68.99
  -1  -1   2 1522.05   69.29
  -1   1   2 1600.14   69.29
   1   1  -2 1550.84   69.19
   0  -1   2  563.24   25.10
   0  -1   2  549.74   25.10
   0  -1  -2  555.24   25.10
   0  -1  -2  545.85   25.10
   0  -1  -2  580.54   25.20
   0  -1  -2  557.24   25.20
   0  -1  -2  574.94   25.10
   0   1  -2  569.34   25.20
   0   1   2  584.24   25.40
   0   1  -2  539.55   25.30
   0   1  -2  563.84   25.10
   0   1   2  559.04   25.30
   0   1  -2  560.24   25.20
   0   1  -2  541.05   25.10
   1  -1   2  267.27   12.40
  -1  -1  -2  268.57   12.70
   1  -1   2  271.27   12.20
   1  -1   2  279.17   12.20
  -1  -1  -2  261.27   12.50
  -1  -1  -2  287.37   12.80
  -1  -1  -2  258.37   12.30
  -1  -1  -2  276.57   12.50
   1   1   2  258.07   12.50
   1   1   2  265.07   12.30
  -1   1  -2  273.07   12.40
  -1   1  -2  262.07   12.50
   1   1   2  267.57   12.20
  -1   1  -2  276.57   12.70
  -1   1  -2  270.07   12.50
  -1   1  -2  285.27   12.80
   2  -1   2  687.43   30.70
  -2  -1  -2  689.53   31.10
  -2  -1  -2  683.43   30.70
  -2  -1  -2  633.44   30.30
   2   1   2  669.73   30.30
  -2   1  -2  678.43   30.70
   2   1   2  677.83   30.20
  -2   1  -2  658.13   30.60
   2   1   2  670.43   30.80
  -2   1  -2  703.83   31.10
  -3  -1  -2  155.98    8.10
  -3  -1  -2  135.89    7.50
  -3  -1  -2  138.49    7.30
  -3  -1  -2  145.29    7.90
  -3  -1  -2  145.19    7.50
  -3  -1  -2  143.29    7.80
   3  -1   2  139.99    7.50
  -3  -1  -2  136.99    7.60
  -3  -1  -2  129.09    7.20
  -3   1  -2  122.89    7.60
  -3   1  -2  150.08    8.30
   3   1   2  136.79    7.60
  -3   1  -2  145.39    7.40
  -3   1  -2  137.69    7.20
  -3   1  -2  152.08    7.90
   3   1   2  149.49    6.80
  -3   1  -2  150.68    7.40
  -4  -1  -2   11.70    2.10
  -4  -1  -2   15.10    2.00
  -4  -1  -2   13.90    1.80
  -4  -1  -2   11.80    1.70
   4  -1   2   15.70    2.10
  -4  -1  -2   12.00    1.40
  -4  -1  -2   14.10    1.70
  -4  -1  -2   12.30    1.60
  -4  -1  -2   10.00    1.80
  -4   1  -2   17.20    2.10
  -4   1  -2   16.80    1.90
  -4   1  -2   17.50    1.70
  -4   1  -2   16.80    2.10
  -4   1  -2   15.60    2.20
   4   1   2   11.90    1.30
  -4   1  -2   16.20    1.70
  -4   1  -2   17.10    1.90
  -4   1  -2   17.50    1.80
  -4   1  -2   14.80    2.00
  -4   1  -2   17.20    1.60
  -4   1  -2   17.20    1.90
  -4   1  -2   16.10    2.10
  -5  -1  -2   20.80    2.00
  -5  -1  -2   21.60    2.20
  -5  -1  -2   20.70    1.90
  -5  -1  -2   21.70    1.90
  -5  -1  -2   20.30    2.10
  -5  -1  -2   19.50    2.20
  -5  -1  -2   19.40    2.30
  -5  -1  -2   19.60    2.00
  -5   1  -2   22.90    2.10
  -5   1  -2   19.20    2.00
   5   1   2   21.10    2.10
  -5   1  -2   21.40    2.10
  -5   1  -2   21.00    2.10
  -5   1  -2   20.80    2.50
  -5   1  -2   23.90    1.90
  -5   1  -2   23.20    2.20
  -5   1  -2   23.80    2.10
  -5   1  -2   21.90    2.10
  -5   1  -2   18.50    2.20
  -6  -1  -2   20.40    1.90
  -6  -1  -2   24.60    1.90
  -6  -1  -2   26.50    2.00
  -6  -1  -2   23.60    1.80
  -6  -1  -2   18.90    1.80
  -6  -1  -2   22.90    1.70
  -6  -1  -2   24.10    1.60
  -6   1  -2   17.40    2.20
  -6   1  -2   23.30    1.50
  -6   1  -2   22.30    1.60
  -6   1  -2   23.80    1.80
  -6   1  -2   24.40    1.90
  -6  -2   2   58.79    3.70
   6  -2  -2   58.39    4.40
  -6  -2   2   60.89    3.70
  -6  -2   2   59.19    3.70
  -6  -2   2   64.59    3.70
  -6  -2   2   64.39    3.50
  -6  -2   2   60.69    3.40
  -6  -2   2   59.99    3.30
  -6  -2   2   64.29    3.90
  -6   2   2   55.19    3.40
  -6   2   2   49.90    3.80
  -6   2   2   53.29    3.40
  -6   2   2   59.29    3.40
  -6   2   2   55.79    3.30
  -6   2   2   57.29    3.60
  -6   2   2   60.59    3.70
  -5  -2   2   18.10    2.20
  -5  -2   2   16.10    2.00
  -5  -2   2   13.30    2.10
  -5  -2   2   15.80    1.60
  -5  -2   2   15.60    2.20
  -5  -2   2   17.40    1.70
  -5  -2   2   16.70    1.80
  -5  -2   2   14.50    1.70
  -5  -2   2   16.70    2.10
  -5   2   2   19.20    2.20
  -5   2   2   18.10    1.80
  -5   2   2   20.30    1.80
   5   2  -2   16.40    1.70
  -5   2   2   18.00    2.00
  -5   2   2   16.80    2.30
  -5   2   2   18.00    1.90
  -5   2   2   16.60    1.70
  -5   2   2   17.00    3.20
  -5   2   2   20.70    2.20
  -4  -2   2   22.90    2.20
   4  -2  -2   22.90    2.30
  -4  -2   2   27.60    2.40
  -4  -2   2   26.00    2.70
  -4  -2   2   23.90    2.30
  -4  -2   2   26.20    2.00
  -4  -2   2   26.50    2.20
  -4  -2   2   26.30    2.10
  -4  -2   2   24.40    2.00
  -4  -2   2   26.30    2.30
  -4  -2   2   24.80    2.10
  -4  -2   2   26.10    2.00
  -4  -2   2   20.80    2.20
  -4  -2   2   20.30    2.30
  -4   2   2   23.30    2.40
   4   2  -2   23.00    2.20
   4   2  -2   26.50    2.30
  -4   2   2   23.20    2.00
  -4   2   2   22.20    3.90
  -4   2   2   23.00    2.00
  -4   2   2   22.20    2.50
  -4   2   2   19.50    2.20
  -4   2   2   21.30    2.10
  -4   2   2   23.10    2.00
   4   2  -2   26.10    1.90
  -4   2   2   20.50    2.10
   3  -2  -2   88.39    4.80
  -3  -2   2   76.39    4.30
  -3  -2   2   84.29    4.60
  -3  -2   2   83.59    5.10
   3   2  -2   89.19    4.30
   3   2  -2   83.19    4.50
  -3   2   2   86.89    4.50
  -3   2   2   87.99    5.10
   3   2  -2   73.09    4.30
  -3   2   2   77.19    4.30
   3   2  -2   81.09    4.60
  -2  -2   2  146.79    7.20
   2  -2  -2  142.69    6.90
   2  -2  -2  151.28    7.50
  -2  -2   2  154.18    7.70
  -2  -2   2  153.48    7.30
  -2   2   2  151.08    7.70
   2   2  -2  147.89    7.30
   2   2  -2  150.58    7.10
   2   2  -2  159.68    7.30
  -1  -2   2  331.77   14.90
   1  -2  -2  302.87   15.00
   1  -2  -2  306.57   15.10
  -1  -2   2  355.06   15.30
  -1  -2   2  352.56   15.00
   1   2  -2  343.67   15.10
   1   2  -2  346.67   15.00
  -1   2   2  306.07   15.20
   0  -2   2  513.75   23.50
   0  -2  -2  525.35   23.40
   0  -2  -2  520.35   23.40
   0  -2   2  485.45   23.30
   0  -2  -2  521.45   23.40
   0  -2  -2  541.15   23.40
   0  -2  -2  541.95   23.50
   0  -2   2  524.75   23.30
   0   2   2  517.75   23.50
   0   2   2  494.05   23.60
   0   2  -2  510.15   23.30
   0   2  -2  510.75   23.50
   0   2  -2  562.24   23.60
  -1  -2  -2   74.19    3.40
  -1  -2  -2   72.09    3.60
  -1  -2  -2   69.79    3.40
   1  -2   2   62.99    3.10
   1  -2   2   59.19    3.10
  -1   2  -2   62.59    3.30
   1   2   2   72.09    3.50
  -1   2  -2   63.49    3.60
  -1   2  -2   58.29    3.30
  -1   2  -2   61.19    3.50
  -1   2  -2   57.89    3.40
  -2  -2  -2  339.07   16.20
   2  -2   2  332.97   15.70
  -2  -2  -2  344.27   15.90
  -2   2  -2  359.66   16.30
  -2   2  -2  334.67   15.80
  -2   2  -2  329.07   15.80
   2   2   2  344.67   15.50
   2   2   2  333.27   16.00
  -3  -2  -2    9.90    1.40
  -3  -2  -2   10.30    1.40
  -3  -2  -2    8.10    1.20
  -3  -2  -2    7.50    1.10
  -3  -2  -2    8.80    1.50
  -3  -2  -2    9.30    1.20
  -3  -2  -2   10.30    1.50
  -3  -2  -2   10.70    1.50
   3  -2   2   10.50    1.30
  -3   2  -2   13.30    1.40
   3   2   2    9.80    1.00
  -3   2  -2   11.70    1.50
  -3   2  -2   11.60    1.20
  -3   2  -2   11.40    1.20
  -3   2  -2   11.30    1.50
  -4  -2  -2   32.20    2.60
  -4  -2  -2   30.70    2.60
  -4  -2  -2   26.80    2.70
  -4  -2  -2   26.70    2.60
  -4  -2  -2   27.80    3.00
   4  -2   2   32.80    2.90
  -4  -2  -2   28.90    2.40
  -4  -2  -2   29.20    2.20
  -4  -2  -2   28.50    2.80
  -4  -2  -2   31.70    2.90
  -4  -2  -2   30.40    2.90
  -4  -2  -2   29.80    2.70
  -4   2  -2   35.90    2.80
  -4   2  -2   33.70    2.50
  -4   2  -2   33.60    2.50
   4   2   2   26.00    2.90
  -4   2  -2   31.00    3.00
  -4   2  -2   35.30    2.60
  -4   2  -2   33.60    3.20
  -4   2  -2   34.90    2.60
  -4   2  -2   29.30    2.70
  -4   2  -2   33.70    3.00
   4   2   2   30.90    2.20
  -4   2  -2   30.40    3.20
  -4   2  -2   30.20    2.20
  -4   2  -2   34.30    2.70
  -5  -2  -2   13.30    1.70
  -5  -2  -2    9.90    1.60
  -5  -2  -2   11.20    1.80
  -5  -2  -2   10.90    1.40
  -5  -2  -2   10.50    1.80
  -5  -2  -2   11.00    1.60
  -5  -2  -2   11.50    1.60
  -5  -2  -2   11.80    1.60
  -5  -2  -2   14.30    1.80
  -5   2  -2   10.50    1.40
  -5   2  -2   12.90    1.70
   5   2   2   11.00    2.40
  -5   2  -2   14.40    1.60
  -5   2  -2   13.20    1.60
  -5   2  -2   14.30    1.70
  -5   2  -2   13.00    1.60
  -5   2  -2   12.30    1.80
   5   2   2   11.40    1.40
  -5   2  -2   10.00    1.70
  -5   2  -2   13.10    1.70
  -5   2  -2   13.30    1.70
  -6  -2  -2    1.70    0.60
  -6  -2  -2    2.50    0.70
  -6  -2  -2    1.30    0.60
  -6  -2  -2    1.70    0.60
  -6  -2  -2    1.20    0.50
  -6  -2  -2    1.80    0.70
  -6  -2  -2    0.90    0.70
  -6   2  -2    2.40    0.80
  -6   2  -2    2.50    0.70
  -6   2  -2    2.30    0.60
  -6  -3   2    7.90    1.00
  -6  -3   2    6.60    1.20
  -6  -3   2    7.40    1.10
  -6  -3   2    9.60    1.30
  -6  -3   2    7.30    1.20
  -6  -3   2    9.40    1.10
  -6  -3   2    7.70    1.30
  -6   3   2    8.40    1.20
  -6   3   2    9.50    1.40
   6   3  -2    6.80    1.30
  -6   3   2    8.80    1.20
  -6   3   2   10.40    1.40
  -6   3   2   10.10    1.40
   6   3  -2    6.30    1.20
  -6   3   2    8.80    1.20
  -5  -3   2   20.70    2.20
  -5  -3   2   19.90    2.00
  -5  -3   2   20.40    1.90
  -5  -3   2   21.00    2.00
  -5  -3   2   22.50    2.40
  -5  -3   2   21.30    2.00
  -5  -3   2   21.50    2.40
  -5  -3   2   20.30    2.30
  -5  -3   2   21.70    2.30
  -5   3   2   22.70    3.30
  -5   3   2   20.20    2.60
   5   3  -2   17.30    3.30
  -5   3   2   25.60    2.00
  -5   3   2   21.00    4.10
  -5   3   2   26.70    2.10
  -5   3   2   26.10    2.50
   5   3  -2   20.30    2.00
  -5   3   2   25.70    2.50
  -5   3   2   25.80    2.20
  -5   3   2   26.70    2.20
  -4  -3   2  172.88    8.80
  -4  -3   2  187.28    9.30
  -4  -3   2  173.48    9.00
  -4  -3   2  181.28    9.30
  -4  -3   2  163.38    8.70
  -4  -3   2  176.28    9.20
  -4  -3   2  184.78   10.00
  -4  -3   2  176.18    8.80
  -4  -3   2  173.08    8.80
  -4  -3   2  177.58    8.90
  -4  -3   2  184.78    9.20
  -4  -3   2  178.38    9.20
  -4  -3   2  165.88    9.20
   4  -3  -2  184.58    9.50
  -4  -3   2  172.48    9.30
   4   3  -2  183.28    9.50
  -4   3   2  175.48    9.30
  -4   3   2  179.88    9.00
  -4   3   2  176.58    8.90
  -4   3   2  175.68    9.30
  -4   3   2  173.28    9.00
  -4   3   2  170.08    8.90
  -4   3   2  174.38    9.00
  -4   3   2  188.18   10.00
  -4   3   2  178.58    9.40
   4   3  -2  183.58    8.80
  -3  -3   2  206.38   10.30
   3  -3  -2  194.38    9.90
   3  -3  -2  182.98    9.30
  -3  -3   2  206.58   10.20
  -3  -3   2  198.98    9.80
  -3  -3   2  193.48    9.60
   3   3  -2  207.88    9.40
   3   3  -2  194.98    9.80
  -3   3   2  186.78   10.20
   3   3  -2  198.18    9.60
  -2  -3   2   23.70    1.80
   2  -3  -2   27.50    1.50
   2  -3  -2   27.70    1.40
   2  -3  -2   27.70    1.40
  -2  -3   2   24.50    1.80
  -2   3   2   29.90    2.10
  -2   3   2   27.40    2.10
   2   3  -2   23.30    1.70
   2   3  -2   26.40    1.80
  -1  -3   2  182.58    8.60
   1  -3  -2  185.48    8.50
  -1  -3   2  198.38    8.80
   1  -3  -2  179.68    8.60
  -1  -3   2  194.08    8.90
   1  -3  -2  178.68    8.60
   1   3  -2  196.38    8.70
   1   3  -2  191.68    8.80
  -1   3   2  179.78    8.90
  -1   3   2  183.08    8.90
   0  -3  -2   17.30    1.10
   0  -3  -2   16.70    1.20
   0  -3  -2   16.80    1.10
   0  -3   2   15.80    1.10
   0  -3   2   14.70    1.00
   0   3  -2   14.60    1.20
   0   3  -2   14.70    1.00
   0   3  -2   15.70    1.20
   0   3   2   17.70    1.30
  -1  -3  -2   89.99    4.50
   1  -3   2   90.59    4.20
  -1  -3  -2   86.39    4.50
  -1  -3  -2   90.39    4.80
   1  -3   2   92.69    4.20
  -1  -3  -2   91.79    4.80
   1   3   2   84.89    4.60
   1   3   2   89.39    4.40
  -1   3  -2   89.49    4.70
  -1   3  -2   90.89    5.10
  -1   3  -2   91.09    4.40
  -1   3  -2   92.09    4.80
   2  -3   2  121.79    6.10
  -2  -3  -2  121.39    6.30
  -2   3  -2  129.19    6.70
  -2   3  -2  127.69    6.20
   2   3   2  113.69    5.90
  -2   3  -2  124.39    6.20
  -2   3  -2  124.79    6.20
  -2   3  -2  125.29    6.60
   2   3   2  125.09    6.50
  -2   3  -2  120.49    6.50
   2   3   2  124.39    6.00
  -3  -3  -2   30.60    2.30
  -3  -3  -2   26.50    2.60
  -3  -3  -2   30.30    2.50
  -3  -3  -2   28.40    2.30
  -3  -3  -2   30.40    2.30
   3  -3   2   30.40    2.30
  -3  -3  -2   30.40    2.30
  -3  -3  -2   27.50    2.40
  -3  -3  -2   29.40    2.40
  -3  -3  -2   28.50    2.50
  -3   3  -2   32.70    2.30
  -3   3  -2   33.20    2.70
  -3   3  -2   37.30    3.30
  -3   3  -2   35.20    2.80
   3   3   2   27.10    2.10
  -3   3  -2   32.50    2.30
  -3   3  -2   32.10    2.40
   3   3   2   32.70    2.10
   3   3   2   31.30    2.60
  -3   3  -2   29.40    2.40
  -4  -3  -2   24.70    2.50
  -4  -3  -2   25.90    2.10
  -4  -3  -2   29.30    2.60
  -4  -3  -2   22.80    2.40
  -4  -3  -2   27.20    2.70
  -4  -3  -2   29.70    2.50
  -4  -3  -2   28.10    2.40
   4  -3   2   22.80    2.60
  -4  -3  -2   25.80    2.70
  -4  -3  -2   31.30    2.60
  -4  -3  -2   26.90    2.30
  -4  -3  -2   26.10    2.90
  -4  -3  -2   26.80    2.30
  -4   3  -2   23.80    2.20
  -4   3  -2   23.90    2.80
  -4   3  -2   21.80    2.30
  -4   3  -2   28.40    2.80
  -4   3  -2   28.90    2.70
  -4   3  -2   25.60    2.20
  -4   3  -2   24.20    2.40
   4   3   2   27.70    2.10
   4   3   2   24.40    2.70
  -4   3  -2   23.60    2.20
  -4   3  -2   25.50    2.00
  -4   3  -2   24.30    2.30
  -5  -3  -2   16.60    1.70
  -5  -3  -2   17.60    1.90
  -5  -3  -2   13.90    1.80
  -5  -3  -2   16.70    1.90
  -5  -3  -2   16.30    2.10
  -5  -3  -2   17.30    1.90
  -5  -3  -2   17.10    2.00
  -5  -3  -2   17.20    2.10
  -5  -3  -2   15.80    1.80
  -5   3  -2   17.60    2.40
  -5   3  -2   15.30    2.10
  -5   3  -2   17.10    1.90
  -5   3  -2   19.50    2.00
   5   3   2   17.00    1.80
  -5   3  -2   19.10    1.90
  -5   3  -2   19.70    1.80
  -5   3  -2   19.40    1.90
  -5   3  -2   19.40    2.00
   5   3   2   15.80    2.30
  -5   3  -2   20.10    2.00
  -6  -3  -2   15.60    1.50
  -6  -3  -2   13.80    1.50
  -6  -3  -2   13.20    1.30
  -6  -3  -2   11.90    1.20
  -6  -3  -2   12.20    1.20
  -6  -3  -2   14.10    1.40
  -6  -3  -2   13.10    1.40
  -6   3  -2   10.50    1.20
  -6  -4   2   14.90    1.80
  -6  -4   2   15.00    1.40
  -6  -4   2   14.40    1.70
  -6  -4   2   11.60    1.60
  -6  -4   2   12.50    1.70
  -6  -4   2   14.50    1.70
  -6  -4   2   11.90    1.50
  -6  -4   2   14.30    1.60
  -6   4   2   13.80    1.80
   6   4  -2   10.80    1.70
   6   4  -2   13.80    1.70
  -6   4   2   13.40    1.30
  -5  -4   2  331.67   15.80
  -5  -4   2  323.07   15.60
  -5  -4   2  319.37   15.50
  -5  -4   2  333.77   16.10
  -5  -4   2  339.27   16.30
  -5  -4   2  340.37   16.30
  -5  -4   2  336.57   15.80
  -5  -4   2  342.57   16.10
  -5  -4   2  338.97   16.20
  -5   4   2  325.17   15.70
   5   4  -2  322.67   15.60
  -5   4   2  323.67   16.10
  -5   4   2  331.57   15.60
  -5   4   2  328.07   15.80
   5   4  -2  327.97   17.20
  -5   4   2  318.87   15.70
  -5   4   2  331.47   16.20
  -5   4   2  325.27   15.90
  -5   4   2  315.97   16.10
   5   4  -2  331.97   15.90
  -4  -4   2   97.09    5.70
  -4  -4   2   99.39    5.70
  -4  -4   2  110.49    6.10
   4  -4  -2   97.59    5.90
  -4  -4   2   96.39    5.40
  -4  -4   2   97.49    5.20
  -4  -4   2   93.19    6.00
  -4  -4   2   93.89    5.60
  -4  -4   2   95.39    5.70
  -4  -4   2   96.19    5.30
  -4  -4   2   97.39    6.30
  -4  -4   2   94.99    5.20
  -4  -4   2   96.99    5.70
  -4  -4   2   97.99    5.60
  -4  -4   2   95.99    5.70
  -4   4   2   92.89    5.30
   4   4  -2   99.19    5.30
  -4   4   2   94.19    5.80
  -4   4   2   95.99    6.20
  -4   4   2  104.49    5.90
  -4   4   2   93.59    5.40
   4   4  -2   96.69    5.80
  -4   4   2   92.09    5.60
   4   4  -2   87.69    5.80
  -4   4   2   94.99    5.30
  -4   4   2   96.59    5.50
  -4   4   2   99.29    5.40
  -3  -4   2   48.60    3.10
  -3  -4   2   46.50    2.80
   3  -4  -2   49.99    3.30
  -3  -4   2   41.90    2.80
  -3  -4   2   45.40    3.10
   3  -4  -2   45.90    2.70
  -3  -4   2   49.99    3.50
   3   4  -2   50.09    3.20
   3   4  -2   48.20    2.80
  -3   4   2   48.20    3.40
  -3   4   2   44.60    2.70
  -2  -4   2    6.90    0.90
   2  -4  -2    9.00    0.80
  -2  -4   2   10.10    1.00
  -2  -4   2   10.10    1.20
   2  -4  -2   10.10    0.70
   2   4  -2    7.80    0.90
  -2   4   2   11.50    1.30
   2   4  -2    7.90    1.10
  -2   4   2   10.10    0.80
   2   4  -2    7.40    0.90
   1  -4  -2  825.02   37.70
   1  -4  -2  830.82   37.70
   1  -4  -2  798.42   37.70
  -1  -4   2  865.21   38.00
  -1  -4   2  807.62   37.70
  -1  -4   2  864.01   38.00
  -1   4   2  841.62   38.10
   1   4  -2  815.02   37.90
  -1   4   2  840.42   38.10
   1   4  -2  931.71   38.10
  -1   4   2  883.41   37.70
   1   4  -2  821.12   37.80
   0  -4  -2  314.87   14.60
   0  -4  -2  310.47   14.60
   0  -4  -2  323.77   14.70
   0  -4   2  325.57   14.80
   0  -4   2  319.47   14.60
   0   4  -2  311.87   14.50
   0   4   2  315.77   14.70
   0   4   2  295.87   14.70
   0   4  -2  331.87   14.50
   0   4  -2  351.26   14.90
   0   4  -2  331.67   14.80
   0   4   2  315.87   14.80
   1  -4   2 1366.66   65.89
  -1  -4  -2 1543.55   66.49
  -1  -4  -2 1462.05   66.19
   1  -4   2 1454.55   65.79
   1  -4   2 1475.35   66.29
  -1  -4  -2 1527.95   66.19
  -1   4  -2 1441.96   65.89
  -1   4  -2 1510.65   66.39
   1   4   2 1558.24   66.09
  -1   4  -2 1486.05   66.39
  -1   4  -2 1437.96   66.29
  -1   4  -2 1465.65   66.19
   1   4   2 1510.85   66.29
  -2  -4  -2  450.25   21.10
  -2  -4  -2  448.46   21.40
  -2  -4  -2  451.35   21.00
  -2  -4  -2  449.16   21.10
   2  -4   2  437.06   20.60
   2   4   2  427.56   21.10
  -2   4  -2  476.55   21.30
  -2   4  -2  457.25   21.30
   2   4   2  458.05   20.70
  -2   4  -2  451.15   21.00
  -2   4  -2  453.25   20.70
  -2   4  -2  471.35   20.90
   3  -4   2   33.60    2.50
  -3  -4  -2   36.30    2.60
  -3  -4  -2   34.50    2.80
  -3  -4  -2   38.20    3.10
  -3  -4  -2   35.80    2.70
  -3  -4  -2   38.50    2.70
  -3   4  -2   33.20    2.80
  -3   4  -2   35.00    2.70
  -3   4  -2   35.30    2.90
  -3   4  -2   32.00    2.60
   3   4   2   38.60    3.00
   3   4   2   37.30    2.40
  -3   4  -2   36.80    2.70
   3   4   2   38.10    2.40
  -3   4  -2   33.70    2.40
  -3   4  -2   36.20    2.60
  -3   4  -2   31.00    2.60
  -3   4  -2   36.20    3.00
  -4  -4  -2   48.70    3.20
   4  -4   2   39.20    3.50
  -4  -4  -2   50.29    3.50
  -4  -4  -2   40.60    3.00
  -4  -4  -2   46.30    2.90
  -4  -4  -2   47.30    3.50
  -4  -4  -2   49.40    3.30
  -4  -4  -2   47.50    3.10
  -4  -4  -2   46.60    3.50
  -4  -4  -2   49.90    3.30
  -4  -4  -2   46.00    3.90
  -4   4  -2   37.20    2.90
  -4   4  -2   38.10    3.10
  -4   4  -2   38.50    2.70
  -4   4  -2   39.90    3.20
  -4   4  -2   40.60    3.10
  -4   4  -2   38.70    3.10
  -4   4  -2   35.20    3.40
  -4   4  -2   35.50    2.90
  -4   4  -2   37.70    2.90
  -4   4  -2   38.10    2.90
  -4   4  -2   37.30    2.90
   4   4   2   43.70    3.40
   4   4   2   44.40    3.80
  -4   4  -2   37.20    3.90
  -4   4  -2   37.20    3.00
  -5  -4  -2   16.20    1.80
  -5  -4  -2   16.60    1.80
  -5  -4  -2   16.70    1.90
  -5  -4  -2   17.30    1.70
  -5  -4  -2   18.20    1.90
  -5  -4  -2   15.50    2.00
  -5  -4  -2   16.70    1.70
  -5  -4  -2   15.30    1.90
  -5  -4  -2   13.30    2.10
   5   4   2   15.40    2.30
  -5   4  -2   11.90    1.70
  -5   4  -2   13.50    1.70
  -5   4  -2   16.20    1.70
  -5   4  -2   15.20    1.60
  -5   4  -2   15.10    1.70
   5   4   2   11.70    1.90
  -5   4  -2   12.40    1.70
   5   4   2   18.90    1.80
  -5   4  -2   15.90    1.70
  -5   4  -2   14.70    1.60
  -6  -4  -2   10.30    1.20
  -6  -4  -2    8.40    1.10
  -6  -4  -2   10.90    1.30
  -6  -4  -2    8.70    1.10
  -6  -4  -2    9.60    1.00
  -6  -4  -2   10.00    1.10
  -6  -4  -2    8.20    1.40
  -6  -5   2   36.30    2.60
  -6  -5   2   34.30    2.20
  -6  -5   2   33.90    2.50
  -6  -5   2   32.00    2.30
  -6  -5   2   32.90    2.60
  -6  -5   2   33.20    2.60
  -6  -5   2   33.20    2.40
   6   5  -2   28.90    2.60
  -6   5   2   36.70    2.20
  -6   5   2   30.50    2.30
   6   5  -2   29.10    2.30
  -6   5   2   35.70    2.50
  -6   5   2   36.90    2.30
  -6   5   2   35.80    2.30
   5  -5  -2  196.78   10.10
  -5  -5   2  198.58   10.30
  -5  -5   2  217.18   10.50
  -5  -5   2  206.48   10.00
  -5  -5   2  208.48   10.50
  -5  -5   2  207.98   10.00
  -5  -5   2  204.88   10.30
  -5  -5   2  197.28    9.80
  -5  -5   2  202.68   10.30
   5   5  -2  168.48   11.60
  -5   5   2  210.08    9.90
   5   5  -2  206.98   10.30
  -5   5   2  196.88   10.50
  -5   5   2  186.18    9.90
   5   5  -2  191.28   11.40
  -5   5   2  183.38   10.10
  -5   5   2  189.78   10.00
  -5   5   2  186.78   10.30
  -5   5   2  196.08   10.10
   5   5  -2  209.58    9.90
  -4  -5   2   96.79    5.50
  -4  -5   2   89.79    5.70
  -4  -5   2  100.39    5.30
  -4  -5   2   88.79    5.60
  -4  -5   2  102.39    5.70
  -4  -5   2   99.29    5.40
  -4  -5   2  100.59    5.50
  -4  -5   2  101.99    5.70
  -4  -5   2   97.69    5.90
  -4  -5   2   99.79    5.50
  -4  -5   2   94.49    6.00
  -4  -5   2   97.89    6.40
  -4  -5   2  101.79    5.80
   4  -5  -2  105.59    6.20
  -4  -5   2   99.79    5.80
  -4  -5   2   97.59    5.80
   4   5  -2  100.79    5.50
  -4   5   2   95.69    5.90
  -4   5   2   98.99    6.10
   4   5  -2   95.49    5.50
  -4   5   2   95.99    6.20
  -4   5   2  102.29    5.70
  -4   5   2   95.99    5.80
   4   5  -2   90.79    5.90
  -4   5   2  103.39    5.70
  -4   5   2   98.49    5.60
  -4   5   2   93.39    5.30
  -4   5   2  102.19    5.50
   4   5  -2  104.49    6.50
  -3  -5   2   22.20    2.30
   3  -5  -2   21.80    1.70
  -3  -5   2   21.40    1.80
  -3  -5   2   24.40    2.20
  -3  -5   2   23.10    2.00
  -3  -5   2   23.30    1.80
   3   5  -2   23.30    2.10
   3   5  -2   23.30    1.80
   3   5  -2   23.70    1.70
  -3   5   2   23.90    2.40
  -3   5   2   20.30    1.60
   3   5  -2   22.90    2.00
  -3   5   2   22.40    2.10
  -2  -5   2   12.50    1.10
   2  -5  -2   11.00    0.90
   2  -5  -2   11.00    0.80
   2  -5  -2   11.20    0.90
   2  -5  -2   10.20    1.00
  -2   5   2   11.20    1.30
   2   5  -2   13.20    1.10
   2   5  -2   13.10    1.10
  -2   5   2   10.20    1.00
  -1  -5   2 1277.87   59.89
   1  -5  -2 1362.16   60.39
  -1  -5   2 1276.57   59.79
   1  -5  -2 1333.17   59.69
   1  -5  -2 1341.27   59.69
  -1  -5   2 1333.27   59.99
  -1  -5   2 1248.58   59.79
   1   5  -2 1487.55   60.19
  -1   5   2 1497.95   59.89
   1   5  -2 1304.87   59.99
   1   5  -2 1251.97   59.79
  -1   5   2 1343.97   60.09
  -1   5   2 1356.66   60.19
   0  -5   2  550.24   24.50
   0  -5  -2  538.75   24.50
   0  -5  -2  529.25   24.50
   0  -5  -2  543.45   24.70
   0  -5   2  536.85   24.80
   0   5  -2  503.85   24.50
   0   5   2  575.64   24.80
   0   5   2  553.74   24.60
   0   5   2  555.44   24.80
   0   5  -2  545.35   24.80
   0   5  -2  579.14   24.90
   0   5   2  523.25   24.60
   0   5  -2  548.85   24.40
   0   5   2  534.05   24.70
  -1  -5  -2 1463.25   62.79
   1  -5   2 1345.57   62.19
   1  -5   2 1413.26   62.59
  -1  -5  -2 1378.26   62.39
  -1  -5  -2 1374.76   62.39
   1  -5   2 1448.76   62.09
  -1   5  -2 1406.96   62.39
  -1   5  -2 1442.76   62.69
   1   5   2 1304.97   62.19
   1   5   2 1358.46   62.59
  -1   5  -2 1351.16   61.99
   1   5   2 1435.56   62.29
  -2  -5  -2  468.45   21.70
  -2  -5  -2  485.75   22.20
  -2  -5  -2  466.95   21.70
   2  -5   2  461.45   21.90
  -2  -5  -2  466.85   21.80
   2   5   2  468.95   21.40
   2   5   2  481.85   21.60
  -2   5  -2  475.95   22.20
   2   5   2  477.05   22.00
  -2   5  -2  461.75   22.00
  -2   5  -2  458.35   22.10
  -2   5  -2  461.45   21.60
  -2   5  -2  468.85   21.70
   3  -5   2   63.99    4.10
  -3  -5  -2   62.29    4.00
  -3  -5  -2   62.59    4.40
  -3  -5  -2   55.09    3.80
  -3  -5  -2   59.69    3.80
  -3  -5  -2   59.19    3.70
   3  -5   2   53.09    3.50
  -3  -5  -2   61.39    3.80
  -3  -5  -2   63.59    4.00
  -3  -5  -2   63.59    3.90
  -3  -5  -2   58.99    4.00
  -3  -5  -2   62.29    4.00
  -3  -5  -2   61.29    3.90
  -3   5  -2   65.19    3.90
  -3   5  -2   61.19    3.60
  -3   5  -2   61.89    3.70
   3   5   2   58.89    3.50
   3   5   2   62.19    4.30
   3   5   2   65.79    3.70
  -3   5  -2   66.69    4.40
  -3   5  -2   64.29    3.90
  -3   5  -2   62.39    4.10
  -3   5  -2   65.89    4.30
   3   5   2   58.69    3.50
  -3   5  -2   62.09    3.80
  -3   5  -2   60.89    3.90
  -3   5  -2   65.39    4.00
  -3   5  -2   60.99    4.50
  -4  -5  -2   93.19    5.50
  -4  -5  -2   84.59    5.10
  -4  -5  -2   93.79    5.50
  -4  -5  -2   92.79    5.10
  -4  -5  -2   95.49    5.30
  -4  -5  -2   90.19    5.70
  -4  -5  -2  100.39    6.30
  -4  -5  -2   98.09    5.40
   4  -5   2   86.99    5.80
  -4  -5  -2   93.99    5.60
  -4  -5  -2   93.39    5.30
  -4  -5  -2   92.79    5.50
  -4   5  -2   83.49    5.20
  -4   5  -2  102.59    6.20
   4   5   2   93.69    5.20
  -4   5  -2   90.59    6.40
  -4   5  -2   87.89    5.30
  -4   5  -2   88.39    5.40
  -4   5  -2   90.69    5.40
  -4   5  -2   85.29    5.10
  -4   5  -2   83.19    5.10
   4   5   2   92.39    6.20
   4   5   2   86.79    5.00
  -4   5  -2   87.99    5.30
   4   5   2   98.39    6.20
  -4   5  -2   91.19    6.10
  -4   5  -2   82.59    5.30
  -4   5  -2   81.79    4.80
  -5  -5  -2   10.60    1.90
  -5  -5  -2   10.50    1.70
  -5  -5  -2   10.50    1.70
  -5  -5  -2   10.50    1.60
  -5  -5  -2   11.80    2.20
  -5  -5  -2   12.30    1.60
  -5  -5  -2   11.30    1.60
  -5  -5  -2   11.50    1.70
  -5  -5  -2   10.90    1.60
   5   5   2   13.30    2.20
  -5   5  -2   16.00    1.80
  -5   5  -2   14.00    1.70
  -5   5  -2   16.40    2.40
  -5   5  -2   13.60    1.70
  -5   5  -2   13.80    1.60
  -5   5  -2   12.20    1.70
  -5   5  -2   15.80    1.80
  -6  -5  -2   12.80    1.20
  -6  -5  -2   13.20    1.40
  -6  -5  -2   13.30    1.20
  -6  -5  -2   13.70    1.30
  -6  -5  -2   11.90    1.80
  -6  -5  -2   13.80    1.40
  -6  -6   2    1.20    0.60
  -6  -6   2    1.50    0.70
  -6  -6   2    0.90    0.40
  -6  -6   2    1.10    0.70
  -6  -6   2    0.60    0.50
  -6  -6   2    1.50    0.70
   6   6  -2   -0.10    0.90
  -6   6   2    1.60    0.60
  -6   6   2   -1.10    1.30
  -6   6   2    1.90    0.80
  -6   6   2    1.60    0.60
   6   6  -2    0.40    0.70
  -6   6   2    1.60    0.70
  -5  -6   2   47.30    3.40
  -5  -6   2   47.70    3.50
  -5  -6   2   49.99    3.60
  -5  -6   2   47.30    3.10
  -5  -6   2   52.39    3.80
  -5  -6   2   48.40    3.30
  -5  -6   2   51.19    3.70
  -5  -6   2   49.70    3.20
  -5   6   2   48.20    3.50
   5   6  -2   48.80    3.60
  -5   6   2   41.10    3.60
  -5   6   2   46.30    3.20
   5   6  -2   53.09    3.30
  -5   6   2   43.30    3.10
  -5   6   2   51.59    3.30
  -5   6   2   46.40    3.30
  -5   6   2   51.89    3.50
  -5   6   2   50.39    3.70
   5   6  -2   45.90    3.50
  -4  -6   2   95.29    5.80
   4  -6  -2  104.59    6.40
  -4  -6   2  101.79    5.90
  -4  -6   2  100.19    5.80
  -4  -6   2   94.29    6.10
  -4  -6   2  105.49    6.00
  -4  -6   2   98.89    6.10
  -4  -6   2   98.29    5.40
  -4  -6   2  103.29    5.50
  -4  -6   2  102.89    5.90
  -4  -6   2   94.49    5.60
  -4  -6   2   98.49    5.60
  -4  -6   2  103.99    6.00
  -4  -6   2  101.79    5.60
  -4  -6   2  101.69    5.50
  -4   6   2  104.99    5.70
   4   6  -2  101.39    5.40
   4   6  -2  105.39    7.90
  -4   6   2   92.59    6.40
  -4   6   2  101.49    5.80
  -4   6   2  106.79    6.40
  -4   6   2  100.19    5.60
  -4   6   2   99.19    6.10
  -4   6   2   97.39    5.90
   4   6  -2  107.69    5.90
  -4   6   2  103.99    6.20
  -4   6   2   98.89    5.70
   4   6  -2   94.39    6.20
  -4   6   2  106.49    5.90
  -3  -6   2   66.19    3.80
  -3  -6   2   66.29    3.80
  -3  -6   2   67.59    3.90
  -3  -6   2   63.59    4.00
  -3  -6   2   65.69    3.70
  -3  -6   2   62.59    3.90
  -3  -6   2   68.79    4.40
  -3  -6   2   68.09    4.20
  -3   6   2   52.29    4.10
  -3   6   2   54.69    4.10
   3   6  -2   66.49    4.20
  -3   6   2   62.89    4.60
   3   6  -2   61.89    3.50
   3   6  -2   68.09    3.90
   2  -6  -2   79.49    4.30
   2  -6  -2   87.59    4.20
  -2  -6   2   81.59    4.80
   2  -6  -2   86.69    4.30
  -2  -6   2   82.09    4.50
   2  -6  -2   84.39    4.20
   2   6  -2   87.39    4.90
   2   6  -2   85.89    4.50
   2   6  -2   79.19    4.40
  -2   6   2   86.69    4.40
  -2   6   2   86.29    4.90
   1  -6  -2  137.69    6.70
  -1  -6   2  133.79    6.80
  -1  -6   2  144.79    7.00
  -1  -6   2  138.39    6.70
   1  -6  -2  141.19    6.80
  -1  -6   2  135.89    6.80
   1  -6  -2  134.69    6.50
  -1   6   2  133.19    7.00
   1   6  -2  151.18    7.20
   1   6  -2  133.59    6.80
  -1   6   2  152.88    6.90
   1   6  -2  143.39    6.80
  -1   6   2  141.39    7.10
   1   6  -2  140.59    6.90
   0  -6   2  653.63   28.70
   0  -6  -2  595.84   28.70
   0  -6  -2  643.84   29.00
   0  -6  -2  609.64   28.60
   0  -6  -2  636.74   28.70
   0  -6   2  621.44   29.00
   0   6  -2  669.33   29.10
   0   6   2  695.13   29.10
   0   6   2  643.54   28.80
   0   6  -2  631.94   28.50
   0   6  -2  636.94   29.00
   0   6   2  646.64   28.90
   0   6   2  660.53   29.10
   0   6  -2  631.64   28.80
   0   6   2  578.04   29.00
  -1  -6  -2  451.35   21.90
  -1  -6  -2  436.26   22.10
  -1  -6  -2  467.05   22.10
   1  -6   2  541.85   21.90
  -1  -6  -2  480.85   22.50
   1   6   2  467.85   22.10
  -1   6  -2  540.75   22.60
  -1   6  -2  514.85   22.60
  -1   6  -2  530.25   22.40
   1   6   2  451.65   22.30
   1   6   2  448.46   22.00
   1   6   2  483.25   22.50
  -2  -6  -2   44.70    3.00
   2  -6   2   50.19    2.70
   2  -6   2   53.29    3.30
  -2  -6  -2   49.50    3.50
  -2  -6  -2   45.50    3.00
  -2  -6  -2   46.90    3.10
   2  -6   2   51.69    2.60
   2   6   2   45.90    2.80
   2   6   2   44.80    2.80
  -2   6  -2   53.69    3.00
  -2   6  -2   49.10    2.70
   2   6   2   47.30    2.90
  -2   6  -2   54.29    3.10
  -2   6  -2   54.49    3.50
  -2   6  -2   55.09    3.50
   2   6   2   48.70    3.30
  -3  -6  -2   73.89    4.50
  -3  -6  -2   64.79    4.40
  -3  -6  -2   69.19    4.30
  -3  -6  -2   70.29    4.30
  -3  -6  -2   72.79    4.50
  -3  -6  -2   70.79    4.20
  -3  -6  -2   67.39    4.40
  -3  -6  -2   76.49    5.00
  -3  -6  -2   66.89    4.30
  -3  -6  -2   69.89    4.30
   3  -6   2   76.09    4.60
   3   6   2   74.39    4.80
  -3   6  -2   66.19    3.90
  -3   6  -2   69.59    4.20
  -3   6  -2   72.09    4.30
  -3   6  -2   77.99    4.50
  -3   6  -2   70.39    4.30
   3   6   2   69.09    4.00
  -3   6  -2   72.79    4.40
   3   6   2   71.09    4.20
  -3   6  -2   74.79    4.20
  -3   6  -2   72.79    4.80
   3   6   2   66.89    3.90
  -3   6  -2   72.49    4.30
  -3   6  -2   79.19    5.00
   3   6   2   71.39    4.90
  -3   6  -2   76.69    4.30
  -4  -6  -2   12.10    1.70
  -4  -6  -2   14.50    1.70
  -4  -6  -2   13.90    2.00
  -4  -6  -2   11.90    1.70
  -4  -6  -2   10.00    2.00
  -4  -6  -2   14.10    1.70
  -4  -6  -2   14.80    1.70
  -4  -6  -2   13.70    1.60
  -4  -6  -2   13.80    1.90
  -4  -6  -2   14.20    2.00
  -4  -6  -2   15.30    2.00
   4  -6   2    9.30    2.10
  -4  -6  -2   14.80    1.90
   4   6   2   14.20    2.50
   4   6   2   11.20    2.00
  -4   6  -2   12.50    1.70
  -4   6  -2   13.10    1.90
   4   6   2   12.20    1.50
  -4   6  -2   11.70    1.90
  -4   6  -2   13.20    1.80
  -4   6  -2    9.10    1.90
   4   6   2   12.90    2.10
  -4   6  -2   10.60    1.60
  -4   6  -2   11.90    1.60
  -4   6  -2   12.70    1.70
  -4   6  -2   14.70    1.90
  -4   6  -2   12.00    1.50
  -5  -6  -2   14.10    2.00
  -5  -6  -2   14.80    1.60
  -5  -6  -2   15.00    1.80
  -5  -6  -2   14.50    2.00
  -5  -6  -2   13.70    1.80
  -5  -6  -2   13.80    1.50
  -5  -6  -2   15.60    1.90
  -5  -6  -2   13.20    1.70
  -5  -6  -2   14.10    1.70
  -5   6  -2   10.60    1.50
   5   6   2   11.90    1.60
  -5   6  -2   11.40    1.60
  -5   6  -2   10.30    1.50
  -5   6  -2   11.00    1.60
  -5   6  -2   12.20    1.50
  -5   6  -2   10.10    1.60
   5   6   2   11.40    2.10
  -5   6  -2    9.90    1.40
  -6  -6  -2    1.70    0.90
  -6  -6  -2    2.70    0.70
  -6  -6  -2    2.60    0.60
  -6  -6  -2    3.70    0.70
  -6  -6  -2    2.90    0.60
  -6  -6  -2    3.00    0.70
  -6  -6  -2    2.80    0.50
   6   6   2    1.50    0.60
  -6  -7   2   14.90    1.50
  -6  -7   2   13.50    1.40
  -6  -7   2   13.40    1.60
  -6  -7   2   11.50    1.10
  -6  -7   2   16.90    1.70
  -6  -7   2   13.20    1.50
   6   7  -2   11.20    1.80
  -6   7   2   13.50    1.20
  -6   7   2   12.60    1.30
  -6   7   2   12.40    1.50
   6   7  -2   12.00    1.40
  -6   7   2   13.80    1.40
  -5  -7   2   31.70    2.40
  -5  -7   2   30.50    2.20
  -5  -7   2   29.60    2.50
  -5  -7   2   32.00    3.30
  -5  -7   2   30.60    2.90
  -5  -7   2   29.30    2.60
  -5  -7   2   29.30    2.60
  -5  -7   2   25.80    2.60
   5   7  -2   31.80    2.30
  -5   7   2   33.70    2.40
  -5   7   2   34.60    2.80
  -5   7   2   31.60    2.70
   5   7  -2   31.50    2.70
   5   7  -2   30.40    2.70
  -5   7   2   28.40    2.70
  -5   7   2   28.50    2.30
   4  -7  -2  108.59    6.80
  -4  -7   2  106.29    5.80
   4  -7  -2  112.29    5.50
  -4  -7   2  107.79    5.90
  -4  -7   2  113.79    6.30
  -4  -7   2  109.99    6.20
   4  -7  -2  110.99    5.80
  -4  -7   2  114.79    6.60
  -4  -7   2  108.89    6.50
  -4  -7   2  115.59    6.80
  -4  -7   2  116.49    6.70
  -4  -7   2  105.29    6.70
  -4  -7   2  107.59    6.50
  -4  -7   2  106.69    6.00
  -4  -7   2  104.89    5.90
  -4  -7   2  105.79    6.20
  -4   7   2  105.59    6.20
  -4   7   2  106.69    5.90
   4   7  -2  108.49    6.90
  -4   7   2  110.29    6.00
  -4   7   2  100.79    7.00
  -4   7   2  108.29    6.90
  -4   7   2  107.39    6.30
   4   7  -2  105.99    5.80
   4   7  -2  110.79    6.30
  -3  -7   2   68.39    4.00
  -3  -7   2   65.89    3.80
  -3  -7   2   66.99    4.00
  -3  -7   2   66.19    3.90
  -3  -7   2   58.59    3.90
   3  -7  -2   63.79    4.30
  -3  -7   2   70.39    4.10
   3  -7  -2   65.79    3.60
   3  -7  -2   68.89    3.50
  -3  -7   2   65.19    4.10
  -3   7   2   63.49    4.30
  -3   7   2   67.69    4.50
  -3   7   2   66.79    4.10
  -3   7   2   66.39    4.60
  -3   7   2   66.49    4.10
  -3   7   2   68.89    3.90
   3   7  -2   73.39    4.60
  -3   7   2   69.79    4.60
   3   7  -2   65.69    3.80
   3   7  -2   66.89    4.00
   3   7  -2   62.59    4.40
  -3   7   2   71.29    4.20
  -2  -7   2  761.52   33.20
  -2  -7   2  754.52   33.60
  -2  -7   2  699.03   33.10
  -2  -7   2  749.23   33.60
   2  -7  -2  719.33   33.00
   2  -7  -2  675.93   32.80
   2  -7  -2  747.63   32.80
   2  -7  -2  724.83   32.80
  -2   7   2  756.02   33.10
   2   7  -2  684.43   32.90
   2   7  -2  774.32   33.80
  -2   7   2  706.23   33.70
   2   7  -2  716.23   33.10
   2   7  -2  744.43   33.20
  -1  -7   2  210.38   10.30
   1  -7  -2  218.38   10.20
   1  -7  -2  216.08   10.30
  -1  -7   2  220.78   10.60
  -1  -7   2  207.08   10.20
   1  -7  -2  213.28   10.00
   1  -7  -2  206.78   10.10
   1   7  -2  217.18   10.50
  -1   7   2  236.78   10.50
   1   7  -2  205.98   10.30
  -1   7   2  215.58   10.60
  -1   7   2  220.68   10.70
   1   7  -2  228.28   10.40
   1   7  -2  235.88   10.80
   1   7  -2  216.98   10.20
   0  -7  -2   98.89    4.90
   0  -7   2   95.59    4.90
   0  -7  -2  103.49    5.20
   0  -7  -2   96.59    4.80
   0  -7  -2   90.79    4.90
   0   7   2  100.19    5.10
   0   7  -2   94.59    5.30
   0   7   2   99.89    5.70
   0   7  -2   90.19    5.00
   0   7   2  109.79    5.70
   0   7   2  101.89    5.10
   0   7   2  107.89    5.30
   0   7  -2   93.39    5.20
   1  -7   2  154.68    7.60
  -1  -7  -2  153.58    7.70
  -1  -7  -2  166.28    7.90
  -1  -7  -2  170.18    8.30
  -1  -7  -2  155.88    7.90
   1  -7   2  160.08    8.20
  -1  -7  -2  161.08    7.90
   1   7   2  158.48    8.00
  -1   7  -2  178.78    8.50
   1   7   2  166.08    8.30
  -1   7  -2  157.08    7.80
   1   7   2  159.88    8.40
   1   7   2  158.98    7.80
  -1   7  -2  161.18    7.90
  -2  -7  -2   44.80    3.00
  -2  -7  -2   43.00    2.90
   2  -7   2   51.59    2.60
   2  -7   2   49.99    3.30
  -2  -7  -2   45.60    3.40
   2   7   2   45.20    2.90
   2   7   2   43.90    3.30
   2   7   2   43.00    2.70
   2   7   2   48.10    3.10
  -2   7  -2   50.49    3.00
  -2   7  -2   51.69    3.00
  -2   7  -2   52.89    3.50
  -2   7  -2   51.49    3.50
   2   7   2   44.70    3.40
  -3  -7  -2   25.00    2.10
  -3  -7  -2   21.80    2.00
  -3  -7  -2   22.90    2.50
  -3  -7  -2   25.40    2.20
  -3  -7  -2   23.50    2.10
  -3  -7  -2   24.80    2.30
  -3  -7  -2   27.50    2.10
   3  -7   2   22.70    2.30
  -3  -7  -2   24.70    1.90
  -3  -7  -2   25.70    2.40
   3  -7   2   24.30    1.50
  -3  -7  -2   25.50    2.20
  -3  -7  -2   23.30    2.30
  -3  -7  -2   24.50    2.40
  -3   7  -2   22.10    1.90
  -3   7  -2   20.20    2.20
  -3   7  -2   23.20    2.40
  -3   7  -2   22.10    1.90
   3   7   2   24.40    2.60
  -3   7  -2   24.50    2.90
   3   7   2   25.00    2.60
   3   7   2   23.10    1.90
   3   7   2   24.00    1.90
  -3   7  -2   21.00    2.30
  -3   7  -2   21.50    1.90
   3   7   2   24.50    2.10
  -3   7  -2   22.60    2.20
  -3   7  -2   21.10    2.10
  -3   7  -2   25.50    2.20
  -3   7  -2   23.80    2.50
  -4  -7  -2   11.50    1.70
  -4  -7  -2    8.40    1.50
  -4  -7  -2    8.60    1.90
  -4  -7  -2    8.50    1.40
  -4  -7  -2    7.40    1.60
  -4  -7  -2    9.00    1.50
  -4  -7  -2    8.20    1.50
  -4  -7  -2    8.80    1.30
   4  -7   2    7.50    1.90
  -4  -7  -2    8.30    1.50
  -4  -7  -2    6.50    1.30
  -4  -7  -2   11.20    1.70
  -4   7  -2    3.80    2.00
  -4   7  -2    9.30    1.60
  -4   7  -2    8.20    1.40
  -4   7  -2    8.20    1.30
  -4   7  -2    6.80    1.30
   4   7   2    7.80    1.20
   4   7   2    6.00    1.20
  -4   7  -2    6.70    1.70
   4   7   2    8.00    2.00
  -4   7  -2    6.90    1.20
  -4   7  -2    7.90    1.50
  -4   7  -2    8.30    1.40
  -4   7  -2    5.60    1.70
  -4   7  -2   10.20    1.80
   4   7   2    7.80    1.80
  -4   7  -2    9.80    1.80
   4   7   2    7.30    1.50
  -5  -7  -2   26.30    2.60
  -5  -7  -2   29.70    2.50
  -5  -7  -2   29.50    2.40
  -5  -7  -2   28.30    2.20
  -5  -7  -2   27.80    2.10
  -5  -7  -2   28.80    2.30
  -5  -7  -2   29.70    2.60
  -5  -7  -2   32.10    2.60
  -5  -7  -2   31.10    2.60
   5   7   2   22.80    2.80
  -5   7  -2   22.10    2.00
  -5   7  -2   22.70    2.20
   5   7   2   26.40    2.20
  -5   7  -2   25.90    2.20
  -5   7  -2   23.90    2.10
  -6  -7  -2    2.30    0.60
  -6  -7  -2    1.60    0.50
  -6  -7  -2    1.60    0.50
  -6  -7  -2    2.00    0.60
  -6  -7  -2    1.30    0.70
  -6  -7  -2    0.80    0.50
   6   7   2    2.80    0.60
  -6  -8   2    8.00    1.10
  -6  -8   2    8.30    1.30
  -6  -8   2    8.80    1.30
  -6  -8   2    7.70    1.00
  -6  -8   2    6.40    0.90
  -6   8   2    4.40    1.00
  -6   8   2    5.40    0.80
   6   8  -2    7.40    1.20
   6   8  -2    6.30    1.00
  -6   8   2    5.90    0.90
  -5  -8   2    7.70    1.20
  -5  -8   2    6.40    1.20
  -5  -8   2    7.50    1.10
  -5  -8   2    6.30    1.30
  -5  -8   2    7.40    1.40
  -5  -8   2    7.30    1.50
  -5  -8   2    6.30    1.30
  -5  -8   2    5.30    1.20
  -5  -8   2    8.00    1.30
  -5  -8   2    7.00    1.40
  -5   8   2   10.10    1.60
  -5   8   2    9.30    1.40
  -5   8   2    9.90    1.40
   5   8  -2    6.90    1.30
  -5   8   2    8.50    1.30
   5   8  -2    5.20    2.00
   5   8  -2    6.50    1.30
   5   8  -2   10.20    1.40
  -5   8   2    9.10    1.60
  -5   8   2    8.30    1.60
  -5   8   2   10.60    1.50
  -4  -8   2  321.37   15.00
  -4  -8   2  300.57   14.70
  -4  -8   2  301.87   14.90
  -4  -8   2  274.17   15.20
   4  -8  -2  326.27   16.10
  -4  -8   2  293.27   15.10
  -4  -8   2  284.87   15.00
  -4  -8   2  313.87   15.30
  -4  -8   2  311.17   15.40
  -4  -8   2  299.07   14.80
  -4  -8   2  303.57   15.10
  -4  -8   2  302.77   15.10
  -4  -8   2  302.47   15.50
  -4  -8   2  287.17   15.80
   4  -8  -2  343.57   14.50
  -4   8   2  299.77   14.90
   4   8  -2  316.67   15.40
   4   8  -2  307.27   14.80
  -4   8   2  320.57   15.30
  -4   8   2  309.37   15.10
  -4   8   2  320.67   15.10
  -4   8   2  330.07   15.30
  -4   8   2  331.47   15.80
  -4   8   2  316.27   15.50
  -4   8   2  322.27   15.40
  -4   8   2  315.27   14.90
   4   8  -2  310.77   16.00
   4   8  -2  326.37   15.40
  -4   8   2  327.97   15.10
   4   8  -2  272.27   15.90
  -3  -8   2   85.49    4.90
   3  -8  -2   91.99    4.50
  -3  -8   2   80.09    4.90
  -3  -8   2   88.09    4.90
   3  -8  -2   82.39    4.40
  -3  -8   2   82.29    5.10
  -3  -8   2   80.89    5.10
  -3  -8   2   86.69    5.20
  -3  -8   2   90.59    4.80
  -3  -8   2   84.59    4.90
  -3  -8   2   89.49    5.50
   3   8  -2   82.69    5.40
  -3   8   2   86.09    5.80
  -3   8   2   82.09    4.90
  -3   8   2   82.69    5.20
  -3   8   2   88.19    4.90
  -3   8   2   89.79    5.60
  -3   8   2   90.09    5.20
  -3   8   2   81.09    4.90
   3   8  -2   83.79    4.60
  -3   8   2   86.29    5.40
   3   8  -2   90.69    5.10
   3   8  -2   92.79    5.50
  -3   8   2   83.59    5.00
   3   8  -2   87.29    5.10
   2  -8  -2 1864.21   83.79
   2  -8  -2 1715.73   83.49
  -2  -8   2 1864.41   83.79
   2  -8  -2 1929.91   83.69
  -2  -8   2 1829.22   83.89
  -2  -8   2 1903.31   84.49
   2  -8  -2 1886.91   83.39
  -2  -8   2 1794.32   83.79
   2   8  -2 1910.71   83.99
   2   8  -2 1847.42   83.89
  -2   8   2 1972.00   84.59
   2   8  -2 1820.82   83.69
  -2   8   2 1859.81   84.49
   2   8  -2 1951.00   84.19
   2   8  -2 1897.81   84.09
   2   8  -2 1883.31   84.59
  -2   8   2 1931.51   83.99
  -1  -8   2  526.55   24.70
  -1  -8   2  553.94   25.10
   1  -8  -2  505.55   24.50
   1  -8  -2  533.75   24.30
   1  -8  -2  547.95   24.80
  -1  -8   2  521.45   24.40
  -1  -8   2  527.95   24.70
  -1  -8   2  508.85   24.60
   1  -8  -2  542.25   24.60
   1   8  -2  567.94   24.80
   1   8  -2  515.35   24.50
   1   8  -2  525.35   24.70
  -1   8   2  544.05   25.10
   1   8  -2  582.54   25.40
  -1   8   2  600.14   25.00
   1   8  -2  552.74   24.60
   1   8  -2  554.44   25.00
  -1   8   2  538.05   25.10
   0  -8  -2   85.19    4.30
   0  -8  -2   88.39    4.70
   0  -8   2   76.49    4.30
   0  -8  -2   88.99    4.40
   0  -8  -2   88.59    4.20
   0   8  -2   75.39    4.70
   0   8   2   82.29    4.50
   0   8   2   93.89    4.80
   0   8   2   79.99    4.30
   0   8   2   92.09    4.60
   0   8  -2   74.79    4.70
   0   8  -2   76.29    4.40
   1  -8   2  182.28    9.00
  -1  -8  -2  195.38    9.10
  -1  -8  -2  200.48    9.80
   1  -8   2  185.58    9.60
  -1  -8  -2  190.78    9.20
  -1  -8  -2  195.38    9.30
   1   8   2  188.28    9.30
   1   8   2  185.48    9.10
  -1   8  -2  205.78    9.90
   1   8   2  200.48    9.80
   1   8   2  190.38    9.60
   1   8   2  192.38    9.30
  -1   8  -2  180.48    9.20
  -1   8  -2  180.88    9.70
   2  -8   2  105.49    6.00
  -2  -8  -2   92.79    5.30
  -2  -8  -2   85.69    5.20
  -2  -8  -2   93.59    5.20
  -2  -8  -2   84.89    5.30
  -2  -8  -2   91.69    5.30
  -2  -8  -2   97.29    5.80
  -2   8  -2  109.29    5.90
   2   8   2   95.29    5.10
  -2   8  -2  105.99    5.20
   2   8   2   93.19    5.00
  -2   8  -2  109.79    5.40
  -2   8  -2   99.59    5.50
   2   8   2   92.89    5.60
   2   8   2   87.99    5.70
   2   8   2   92.19    5.20
   3  -8   2   79.69    4.50
  -3  -8  -2  100.09    5.20
  -3  -8  -2   91.09    5.10
  -3  -8  -2   92.99    5.40
   3  -8   2   84.89    5.60
  -3  -8  -2   95.29    5.40
  -3  -8  -2   91.29    5.40
  -3  -8  -2   95.69    5.20
  -3  -8  -2   95.89    5.40
  -3  -8  -2   92.29    5.30
  -3  -8  -2   96.89    5.40
  -3  -8  -2   96.59    6.10
  -3  -8  -2   97.79    5.30
  -3   8  -2   78.49    5.10
  -3   8  -2   81.49    4.90
   3   8   2   98.19    6.10
  -3   8  -2   75.29    5.00
   3   8   2   92.59    5.00
   3   8   2   94.79    5.00
  -3   8  -2   75.99    4.90
  -3   8  -2   83.49    5.80
  -3   8  -2   79.79    5.80
   3   8   2   99.79    5.40
  -3   8  -2   77.99    5.20
  -3   8  -2   83.99    5.30
  -3   8  -2   84.99    5.80
   3   8   2  102.79    6.00
  -3   8  -2   84.49    5.10
  -4  -8  -2    2.70    0.90
  -4  -8  -2    2.20    1.40
  -4  -8  -2    1.60    1.50
  -4  -8  -2    3.40    1.10
  -4  -8  -2    2.30    0.80
  -4  -8  -2    1.10    1.00
  -4  -8  -2    3.20    1.00
  -4  -8  -2    2.10    0.90
  -4  -8  -2    2.20    1.00
  -4  -8  -2    2.90    1.00
  -4  -8  -2    2.00    0.90
   4   8   2    2.20    1.60
   4   8   2    3.50    1.40
  -4   8  -2    1.30    0.80
   4   8   2    2.20    0.90
  -4   8  -2    1.20    0.70
  -4   8  -2    0.60    0.90
   4   8   2    3.20    1.10
   4   8   2    1.90    0.80
  -4   8  -2    0.60    0.60
  -4   8  -2    1.70    0.70
  -4   8  -2    1.30    0.90
  -4   8  -2    1.60    0.80
  -4   8  -2    1.80    0.80
  -5  -8  -2    2.90    1.10
  -5  -8  -2    5.10    1.00
  -5  -8  -2    4.90    1.00
  -5  -8  -2    4.20    1.00
  -5  -8  -2    4.70    1.00
  -5  -8  -2    2.60    1.20
  -5  -8  -2    3.20    0.90
  -5  -8  -2    3.40    0.70
  -5  -8  -2    4.00    1.00
  -5   8  -2    2.70    0.80
   5   8   2    3.70    0.90
  -5   8  -2    4.60    0.80
  -5   8  -2    4.00    1.00
  -5   8  -2    3.00    0.80
  -5   8  -2    3.30    1.00
   5   8   2    4.70    1.50
  -5   8  -2    4.20    0.80
  -6  -9   2    0.50    0.50
  -6  -9   2    0.60    0.50
  -6  -9   2    0.10    0.40
  -6  -9   2    0.80    0.60
  -6  -9   2    0.00    0.40
  -6   9   2    0.00    0.50
  -6   9   2    0.40    0.70
   6   9  -2    0.30    0.60
  -6   9   2    0.10    0.50
   6   9  -2    0.90    0.60
  -5  -9   2    0.30    1.00
  -5  -9   2    1.10    0.50
  -5  -9   2    1.30    0.70
  -5  -9   2    1.50    0.90
  -5  -9   2    1.10    1.00
  -5  -9   2    1.40    0.90
  -5  -9   2    1.30    0.90
  -5  -9   2    1.30    0.80
  -5  -9   2   -0.90    1.00
  -5  -9   2    1.30    0.80
  -5   9   2    0.50    0.60
  -5   9   2    0.90    0.90
  -5   9   2    0.30    0.60
  -5   9   2    0.20    0.90
   5   9  -2    0.80    0.70
  -5   9   2    2.00    0.80
   5   9  -2    0.10    0.60
  -5   9   2    1.00    0.60
   5   9  -2    1.60    1.70
  -5   9   2    1.70    0.80
  -4  -9   2  154.58    8.10
  -4  -9   2  162.08    8.30
  -4  -9   2  163.98    8.50
  -4  -9   2  158.78    8.60
  -4  -9   2  163.68    8.80
  -4  -9   2  160.08    8.70
  -4  -9   2  158.98    8.50
  -4  -9   2  163.68    8.60
   4  -9  -2  168.08    9.50
  -4  -9   2  158.28    8.30
  -4  -9   2  156.08    9.40
  -4  -9   2  158.28    8.50
  -4  -9   2  153.68    8.80
  -4   9   2  167.48    9.20
   4   9  -2  147.39    9.30
  -4   9   2  155.48    8.80
   4   9  -2  165.38    8.70
   4   9  -2  158.78    9.50
  -4   9   2  163.68    8.50
  -4   9   2  161.98    8.60
  -4   9   2  167.58    8.50
  -4   9   2  159.98    8.40
  -4   9   2  164.68    8.80
   4   9  -2  166.68    8.50
  -4   9   2  164.48    8.40
  -4   9   2  161.38    8.60
  -3  -9   2   49.40    3.20
  -3  -9   2   49.00    3.40
  -3  -9   2   51.79    3.20
  -3  -9   2   55.49    4.10
  -3  -9   2   47.70    3.50
  -3  -9   2   46.50    3.40
  -3  -9   2   49.70    3.40
  -3  -9   2   50.79    3.40
  -3  -9   2   50.29    3.40
   3  -9  -2   57.49    3.10
  -3  -9   2   49.20    3.70
  -3  -9   2   52.99    3.10
  -3  -9   2   49.70    3.40
  -3   9   2   54.99    3.40
  -3   9   2   55.19    3.60
  -3   9   2   53.59    3.60
  -3   9   2   49.10    3.70
  -3   9   2   57.79    3.50
   3   9  -2   53.39    3.90
  -3   9   2   56.79    3.40
  -3   9   2   44.10    4.30
   3   9  -2   46.70    3.10
  -3   9   2   57.29    4.20
  -3   9   2   56.69    4.10
   3   9  -2   46.90    3.90
   3   9  -2   50.49    3.50
  -3   9   2   52.69    3.50
  -3   9   2   51.99    3.40
   3   9  -2   53.79    3.60
  -3   9   2   54.29    4.00
  -2  -9   2  525.55   23.20
  -2  -9   2  492.65   23.30
   2  -9  -2  513.75   23.00
  -2  -9   2  508.85   23.90
   2  -9  -2  492.75   23.20
   2  -9  -2  484.55   22.90
  -2  -9   2  492.45   23.20
   2   9  -2  488.05   23.00
   2   9  -2  496.15   23.40
  -2   9   2  530.25   24.60
  -2   9   2  510.15   23.80
   2   9  -2  512.15   23.30
  -2   9   2  520.95   23.40
   2   9  -2  515.95   23.50
   2   9  -2  472.25   23.90
   2   9  -2  495.35   23.30
  -1  -9   2  750.22   35.20
   1  -9  -2  793.22   35.70
  -1  -9   2  739.33   35.50
  -1  -9   2  818.12   36.10
   1  -9  -2  741.33   35.30
   1  -9  -2  754.22   35.40
  -1  -9   2  775.72   35.60
  -1  -9   2  753.42   35.50
   1  -9  -2  782.72   35.40
   1   9  -2  792.62   35.40
   1   9  -2  788.92   35.60
   1   9  -2  778.02   35.60
  -1   9   2  812.42   36.10
  -1   9   2  851.11   35.90
   1   9  -2  817.52   35.90
   1   9  -2  798.32   36.20
   0  -9   2   29.80    2.30
   0  -9  -2   27.50    2.10
   0  -9  -2   29.40    1.80
   0  -9  -2   31.00    2.00
   0  -9  -2   32.50    2.30
   0  -9  -2   28.10    1.90
   0  -9   2   30.40    2.00
   0  -9  -2   27.30    1.80
   0   9   2   32.40    2.50
   0   9  -2   27.90    2.30
   0   9   2   28.50    2.10
   0   9   2   24.50    2.00
   0   9  -2   28.30    2.10
   0   9   2   33.50    2.50
   0   9  -2   26.80    2.30
  -1  -9  -2  167.68    8.80
   1  -9   2  191.38    8.80
  -1  -9  -2  181.68    8.90
  -1  -9  -2  169.58    8.80
  -1  -9  -2  177.28    9.40
  -1  -9  -2  178.98    9.00
   1  -9   2  189.18    9.40
   1   9   2  179.58    9.30
  -1   9  -2  193.18    8.90
   1   9   2  170.48    8.60
  -1   9  -2  191.48    9.60
   1   9   2  176.48    9.00
   1   9   2  185.88    9.50
  -1   9  -2  202.68   10.00
   1   9   2  173.78    8.90
  -2  -9  -2   67.49    4.00
  -2  -9  -2   63.89    3.90
  -2  -9  -2   59.19    3.90
  -2  -9  -2   64.99    3.90
   2  -9   2   64.49    3.90
   2  -9   2   64.69    4.30
  -2  -9  -2   66.89    4.30
  -2  -9  -2   57.69    3.90
  -2  -9  -2   61.59    4.40
  -2  -9  -2   61.89    4.50
   2   9   2   65.39    3.90
  -2   9  -2   62.79    3.80
   2   9   2   61.99    4.40
  -2   9  -2   67.79    4.50
  -2   9  -2   57.99    3.80
  -2   9  -2   66.09    4.50
   2   9   2   66.29    4.10
   2   9   2   65.69    4.30
   2   9   2   66.89    3.90
   3  -9   2   14.60    2.20
  -3  -9  -2   19.70    1.90
   3  -9   2   19.60    1.50
  -3  -9  -2   19.90    2.40
  -3  -9  -2   20.80    2.60
  -3  -9  -2   21.00    1.70
  -3  -9  -2   22.00    2.10
  -3  -9  -2   23.40    2.30
  -3  -9  -2   19.40    2.00
  -3  -9  -2   21.20    2.20
  -3  -9  -2   20.50    2.00
  -3  -9  -2   20.20    2.20
  -3  -9  -2   21.10    2.20
  -3   9  -2   19.30    1.90
  -3   9  -2   16.80    1.80
  -3   9  -2   14.30    2.10
   3   9   2   18.40    2.40
  -3   9  -2   15.40    2.30
   3   9   2   22.00    2.00
  -3   9  -2   16.20    1.80
  -3   9  -2   15.80    2.00
   3   9   2   20.70    1.90
  -3   9  -2   19.40    1.80
   3   9   2   21.20    2.50
   3   9   2   19.10    2.10
  -3   9  -2   17.20    2.00
  -3   9  -2   17.20    2.20
  -3   9  -2   16.20    2.20
  -3   9  -2   16.10    2.00
  -4  -9  -2   18.40    2.20
   4  -9   2   18.90    1.40
   4  -9   2   15.70    3.50
  -4  -9  -2   12.30    3.10
  -4  -9  -2   19.90    2.00
  -4  -9  -2   18.60    1.90
  -4  -9  -2   18.90    2.00
  -4  -9  -2   16.30    2.20
  -4  -9  -2   20.90    2.20
  -4  -9  -2   18.60    2.20
  -4  -9  -2   16.20    1.70
  -4  -9  -2   17.70    2.20
  -4  -9  -2   16.30    2.10
  -4   9  -2   18.60    1.90
   4   9   2   12.40    3.40
   4   9   2   17.10    1.90
  -4   9  -2   16.50    2.00
   4   9   2   16.10    2.50
  -4   9  -2   19.90    1.90
  -4   9  -2   18.20    1.80
  -4   9  -2   17.80    2.00
  -4   9  -2   17.40    2.40
   4   9   2   17.10    2.00
  -4   9  -2   13.50    2.10
   4   9   2   11.70    2.30
  -5  -9  -2    3.00    0.80
  -5  -9  -2    3.60    1.00
  -5  -9  -2    3.60    0.90
  -5  -9  -2    2.70    0.80
  -5  -9  -2    2.90    0.70
  -5  -9  -2    3.10    0.90
  -5  -9  -2    3.80    1.10
  -5  -9  -2    2.70    1.10
  -5  -9  -2    1.80    0.90
  -5   9  -2    4.00    0.80
   5   9   2    3.00    0.80
  -5   9  -2    1.50    0.80
  -5   9  -2    3.70    0.90
  -5   9  -2    1.80    1.20
  -5   9  -2    2.70    0.80
   5   9   2    5.40    1.60
  -6 -10   2    0.30    0.40
  -6 -10   2    0.50    0.50
  -6 -10   2    0.50    0.50
  -6 -10   2    0.30    0.50
  -6 -10   2   -0.20    0.40
   6  10  -2   -0.10    0.60
   6  10  -2    0.20    0.60
  -6  10   2   -1.10    1.00
  -5 -10   2   11.20    1.90
  -5 -10   2   13.70    1.40
  -5 -10   2   16.10    1.70
  -5 -10   2   15.00    1.60
  -5 -10   2   11.90    1.60
  -5 -10   2   14.30    2.00
  -5 -10   2   15.00    1.70
  -5 -10   2   14.80    2.00
  -5 -10   2   11.50    1.70
  -5 -10   2   15.80    2.00
  -5  10   2   14.30    1.60
   5  10  -2   12.60    1.70
  -5  10   2   14.30    1.70
  -5  10   2   15.30    1.60
   5  10  -2   15.50    1.90
   5  10  -2    8.60    3.30
  -5  10   2   15.00    2.60
  -5  10   2   13.90    1.50
  -5  10   2   14.70    1.80
  -5  10   2   11.80    1.90
  -4 -10   2   75.79    4.80
  -4 -10   2   77.69    4.90
  -4 -10   2   72.19    5.00
  -4 -10   2   71.99    4.70
  -4 -10   2   77.69    4.80
  -4 -10   2   75.29    4.50
   4 -10  -2   79.79    6.10
  -4 -10   2   72.09    5.90
  -4 -10   2   73.09    4.70
  -4 -10   2   73.89    4.40
  -4 -10   2   74.29    5.00
   4 -10  -2   81.09    4.30
  -4 -10   2   77.69    4.70
  -4  10   2   81.69    5.10
  -4  10   2   88.19    4.90
  -4  10   2   77.69    5.10
  -4  10   2   80.99    4.70
   4  10  -2   71.29    4.90
  -4  10   2   86.29    5.70
   4  10  -2   76.39    5.90
   4  10  -2   65.99    5.40
  -4  10   2   79.99    4.90
  -4  10   2   77.19    4.60
  -4  10   2   80.79    4.80
   4  10  -2   76.79    4.50
  -4  10   2   82.19    5.00
   4  10  -2   72.89    5.10
  -3 -10   2   29.20    2.60
  -3 -10   2   29.10    2.70
  -3 -10   2   34.30    2.70
  -3 -10   2   30.40    2.90
  -3 -10   2   30.80    2.60
  -3 -10   2   36.60    3.30
  -3 -10   2   31.40    2.30
  -3 -10   2   31.10    2.80
  -3 -10   2   32.50    2.60
  -3 -10   2   29.00    2.50
  -3 -10   2   34.10    2.60
   3 -10  -2   36.60    2.30
  -3  10   2   30.90    3.40
  -3  10   2   33.80    2.80
   3  10  -2   30.10    3.20
   3  10  -2   30.70    2.80
  -3  10   2   35.50    2.70
   3  10  -2   32.80    3.20
  -3  10   2   36.80    2.70
  -3  10   2   35.90    3.30
   3  10  -2   29.40    2.30
  -3  10   2   34.00    2.60
  -3  10   2   37.80    3.00
  -3  10   2   34.00    2.60
  -3  10   2   37.00    3.30
  -3  10   2   36.80    3.10
   3  10  -2   34.70    2.80
  -3  10   2   35.80    2.60
  -2 -10   2  281.87   13.70
  -2 -10   2  284.37   13.90
   2 -10  -2  284.77   13.50
   2 -10  -2  279.97   13.80
  -2 -10   2  307.27   13.80
   2 -10  -2  258.07   13.30
  -2 -10   2  313.77   14.50
  -2 -10   2  301.97   13.80
  -2 -10   2  288.17   14.00
  -2 -10   2  287.67   13.90
   2 -10  -2  253.47   13.30
   2  10  -2  291.17   13.80
  -2  10   2  274.57   14.10
  -2  10   2  290.77   14.00
  -2  10   2  283.57   14.50
   2  10  -2  302.37   13.90
  -2  10   2  264.97   14.00
   2  10  -2  282.87   14.10
  -2  10   2  273.87   14.10
  -2  10   2  312.07   14.10
   2  10  -2  301.57   13.90
  -2  10   2  271.97   14.30
   2  10  -2  298.17   13.90
   2  10  -2  278.37   14.50
  -2  10   2  285.57   13.80
  -2  10   2  289.47   13.90
  -1 -10   2  216.08   10.10
  -1 -10   2  202.68   10.00
   1 -10  -2  202.68   10.00
   1 -10  -2  198.78   10.20
   1 -10  -2  187.98    9.80
  -1 -10   2  202.98   10.00
  -1 -10   2  217.78   10.60
   1 -10  -2  193.38    9.80
  -1 -10   2  205.98    9.70
   1 -10  -2  201.48    9.90
   1  10  -2  209.18    9.70
   1  10  -2  208.58    9.90
   1  10  -2  205.18   10.10
  -1  10   2  199.48   10.40
   1  10  -2  194.18    9.60
   1  10  -2  214.98   10.80
   1  10  -2  220.78   10.20
   1  10  -2  225.08   10.50
  -1  10   2  210.48   10.60
  -1  10   2  224.38   10.50
   0 -10  -2   47.40    3.00
   0 -10   2   56.89    3.00
   0 -10  -2   49.60    2.90
   0 -10  -2   50.99    3.10
   0 -10  -2   51.09    3.10
   0 -10   2   58.29    3.20
   0 -10  -2   50.09    2.90
   0 -10   2   55.69    3.60
   0 -10   2   54.89    3.20
   0 -10  -2   50.99    3.40
   0  10  -2   58.29    3.70
   0  10   2   50.59    3.30
   0  10  -2   54.99    3.70
   0  10   2   51.89    3.50
   0  10  -2   57.89    3.30
   0  10   2   50.09    3.30
   0  10   2   56.89    3.70
  -1 -10  -2    8.20    1.20
  -1 -10  -2    8.00    1.10
   1 -10   2   10.80    1.10
   1 -10   2   10.20    1.60
  -1 -10  -2    7.90    2.00
   1 -10   2    8.60    1.10
  -1 -10  -2    8.60    1.20
   1  10   2    8.60    1.00
   1  10   2    7.80    1.20
   1  10   2   11.20    1.50
   1  10   2    7.50    1.10
  -1  10  -2   11.80    1.60
  -1  10  -2   10.40    1.20
   1  10   2    8.00    1.40
  -2 -10  -2   59.39    3.70
  -2 -10  -2   55.69    4.20
  -2 -10  -2   57.19    4.10
   2 -10   2   57.09    3.30
  -2 -10  -2   60.99    3.60
  -2 -10  -2   59.59    3.90
  -2 -10  -2   59.19    3.70
  -2 -10  -2   60.09    3.80
  -2 -10  -2   57.29    3.50
  -2 -10  -2   57.19    3.70
   2 -10   2   56.59    4.10
   2  10   2   59.89    4.30
  -2  10  -2   60.19    4.30
   2  10   2   57.59    3.70
  -2  10  -2   61.89    4.40
  -2  10  -2   54.09    3.80
   2  10   2   65.79    3.50
  -2  10  -2   55.39    3.80
   2  10   2   59.89    3.70
  -2  10  -2   51.99    3.70
  -2  10  -2   55.59    3.50
   2  10   2   58.99    3.80
  -2  10  -2   54.89    3.60
  -2  10  -2   57.89    3.70
   2  10   2   62.29    4.20
  -2  10  -2   50.79    4.00
  -3 -10  -2    6.60    1.20
  -3 -10  -2    6.50    1.30
  -3 -10  -2    6.10    1.20
  -3 -10  -2    6.50    1.40
  -3 -10  -2    8.30    1.30
  -3 -10  -2    9.30    1.80
  -3 -10  -2    8.80    2.10
  -3 -10  -2    7.20    1.30
  -3 -10  -2    7.00    1.10
   3 -10   2    7.20    1.70
  -3 -10  -2    9.80    1.40
  -3  10  -2    8.20    1.40
   3  10   2    5.90    1.50
  -3  10  -2    7.30    2.30
   3  10   2    7.90    1.80
   3  10   2    7.40    1.30
  -3  10  -2   10.30    1.90
   3  10   2    5.50    1.30
  -3  10  -2    8.80    1.50
  -3  10  -2   10.70    1.50
  -3  10  -2    5.90    1.40
   3  10   2    7.30    1.10
   3  10   2    8.90    1.50
   3  10   2    6.90    1.40
  -4 -10  -2   14.80    1.60
   4 -10   2   12.20    1.30
  -4 -10  -2   11.90    1.80
  -4 -10  -2   13.00    1.90
  -4 -10  -2   12.90    1.80
  -4 -10  -2   14.60    1.80
  -4 -10  -2   12.30    1.60
  -4 -10  -2   14.10    1.80
  -4 -10  -2   13.70    2.00
  -4 -10  -2   12.80    1.50
   4  10   2   13.20    1.70
  -4  10  -2   12.90    1.60
  -4  10  -2   11.10    1.50
   4  10   2   10.80    2.10
  -4  10  -2   13.80    1.90
   4  10   2   11.40    2.20
   4  10   2   10.20    1.70
   4  10   2    9.10    1.60
  -4  10  -2   13.30    1.80
  -4  10  -2   12.50    2.60
  -4  10  -2   14.10    1.80
  -4  10  -2   12.40    2.30
  -5 -10  -2   26.20    2.20
  -5 -10  -2   24.40    2.10
  -5 -10  -2   25.40    1.80
  -5 -10  -2   25.10    2.30
  -5 -10  -2   22.30    1.90
  -5 -10  -2   24.50    2.00
  -5 -10  -2   26.10    2.20
  -5 -10  -2   26.00    2.20
  -5  10  -2   27.80    2.00
  -5  10  -2   29.20    2.00
  -5  10  -2   25.70    2.10
   5  10   2   26.50    2.10
  -5  10  -2   22.70    1.90
  -6 -11   2    2.60    0.60
  -6 -11   2    2.20    0.50
  -6 -11   2    2.20    0.60
  -6 -11   2    2.50    0.50
  -6  11   2    0.90    1.40
   6  11  -2    1.10    0.70
   6  11  -2    1.30    0.60
   6  11  -2    3.10    0.70
  -5 -11   2   35.90    2.70
  -5 -11   2   38.10    2.70
  -5 -11   2   30.90    2.80
  -5 -11   2   39.90    3.00
  -5 -11   2   37.40    2.50
  -5 -11   2   37.90    3.00
  -5 -11   2   37.70    2.80
  -5 -11   2   36.80    2.60
  -5  11   2   37.50    2.60
  -5  11   2   32.20    2.50
  -5  11   2   34.70    2.60
  -5  11   2   32.90    2.80
  -5  11   2   33.80    2.70
   5  11  -2   41.10    2.70
  -5  11   2   32.60    2.80
   5  11  -2   39.00    2.60
  -5  11   2   33.60    2.50
  -5  11   2   39.80    3.40
  -4 -11   2   33.20    2.90
  -4 -11   2   32.20    2.70
  -4 -11   2   33.30    2.90
   4 -11  -2   31.30    3.60
  -4 -11   2   34.70    3.00
  -4 -11   2   33.80    2.60
  -4 -11   2   30.60    4.40
   4 -11  -2   31.90    2.30
  -4 -11   2   31.40    2.40
  -4 -11   2   32.00    2.70
  -4 -11   2   33.70    2.80
  -4 -11   2   31.90    2.60
  -4  11   2   28.60    2.60
  -4  11   2   32.40    2.70
   4  11  -2   32.80    2.50
  -4  11   2   34.40    3.10
  -4  11   2   35.00    3.60
  -4  11   2   31.40    2.60
  -4  11   2   31.40    2.60
   4  11  -2   29.80    3.10
   4  11  -2   31.70    2.80
  -4  11   2   32.10    2.70
  -4  11   2   31.60    2.90
  -4  11   2   31.70    2.90
   4  11  -2   29.10    3.90
   3 -11  -2   41.80    2.60
  -3 -11   2   36.60    2.50
  -3 -11   2   35.10    2.80
  -3 -11   2   32.50    3.40
  -3 -11   2   35.40    2.80
  -3 -11   2   31.10    2.70
  -3 -11   2   31.70    2.80
  -3 -11   2   32.50    3.00
  -3 -11   2   31.70    2.50
   3 -11  -2   38.10    2.70
  -3  11   2   36.20    2.80
  -3  11   2   39.70    2.80
  -3  11   2   34.60    3.50
   3  11  -2   34.40    2.90
  -3  11   2   42.40    3.00
   3  11  -2   29.40    3.20
   3  11  -2   31.30    3.30
  -3  11   2   43.50    3.00
  -3  11   2   41.30    3.70
  -3  11   2   41.80    3.50
   3  11  -2   34.60    2.50
   3  11  -2   32.20    2.90
  -3  11   2   40.50    3.50
  -2 -11   2  108.59    6.20
  -2 -11   2  106.89    6.70
   2 -11  -2  122.59    6.40
   2 -11  -2  113.39    5.80
  -2 -11   2  105.19    6.10
  -2 -11   2  115.89    6.30
  -2 -11   2  109.69    6.10
   2 -11  -2  116.69    5.90
   2 -11  -2  124.49    6.10
   2 -11  -2  105.89    5.80
  -2 -11   2  105.29    6.20
  -2 -11   2  107.49    6.30
   2  11  -2  106.89    6.50
  -2  11   2  122.09    6.60
  -2  11   2  122.39    6.70
  -2  11   2  119.09    6.60
   2  11  -2  112.19    6.40
  -2  11   2  119.19    6.40
  -2  11   2  122.39    6.20
   2  11  -2  119.19    6.40
  -2  11   2  112.79    6.20
   2  11  -2  109.19    6.10
  -2  11   2  124.79    6.90
  -2  11   2  125.39    7.10
  -2  11   2  119.19    6.30
  -2  11   2  119.69    6.60
   2  11  -2  107.39    6.90
   2  11  -2  101.89    5.80
   2  11  -2  113.89    6.30
   1 -11  -2  107.39    5.80
  -1 -11   2  115.09    7.10
   1 -11  -2  115.19    6.30
   1 -11  -2  113.09    5.80
  -1 -11   2  116.59    6.60
   1 -11  -2  114.69    5.90
  -1 -11   2  117.49    6.10
  -1 -11   2  113.89    6.00
   1 -11  -2  113.59    5.90
  -1 -11   2  112.99    5.60
  -1  11   2  108.59    6.30
  -1  11   2  112.99    6.20
  -1  11   2  116.29    6.40
  -1  11   2  111.19    6.10
   1  11  -2  108.99    6.00
  -1  11   2  128.09    6.50
   1  11  -2  101.19    5.50
   1  11  -2  116.09    6.40
  -1  11   2  112.39    6.30
   1  11  -2  120.09    6.80
   1  11  -2  116.39    6.20
  -1  11   2  118.89    6.60
   0 -11  -2   41.70    2.60
   0 -11  -2   46.90    3.30
   0 -11   2   46.40    3.30
   0 -11   2   47.60    2.90
   0 -11  -2   43.20    2.90
   0 -11  -2   43.80    2.80
   0 -11  -2   42.30    2.80
   0 -11   2   47.90    2.70
   0 -11  -2   45.50    2.70
   0  11   2   39.30    3.10
   0  11   2   46.60    3.20
   0  11  -2   47.70    3.10
   0  11  -2   45.20    3.00
   0  11  -2   44.80    3.40
   0  11  -2   44.60    3.00
   0  11   2   43.60    3.30
   0  11   2   45.20    3.00
   0  11  -2   50.59    3.60
   0  11   2   48.20    3.40
  -1 -11  -2   93.69    5.30
  -1 -11  -2  102.79    6.00
   1 -11   2   87.89    5.10
  -1 -11  -2   96.19    5.50
  -1 -11  -2  104.69    5.50
   1 -11   2   95.69    5.30
  -1 -11  -2  109.09    5.30
   1 -11   2   96.69    5.90
  -1  11  -2   94.19    5.60
  -1  11  -2   94.99    6.00
  -1  11  -2   91.19    5.40
   1  11   2   96.59    5.50
   1  11   2   99.49    5.10
  -1  11  -2   93.29    5.40
  -1  11  -2   99.09    6.10
   1  11   2  105.09    5.90
   1  11   2  105.09    5.50
  -1  11  -2   94.49    5.90
   1  11   2  101.29    6.10
   1  11   2  109.19    5.60
  -2 -11  -2   49.30    3.10
   2 -11   2   51.69    3.90
  -2 -11  -2   50.99    3.50
  -2 -11  -2   55.69    4.10
  -2 -11  -2   52.19    3.40
  -2 -11  -2   55.19    3.50
  -2 -11  -2   43.30    3.50
  -2 -11  -2   54.29    3.40
  -2 -11  -2   53.69    3.60
  -2 -11  -2   53.19    3.40
  -2 -11  -2   53.69    3.40
   2 -11   2   47.70    3.10
   2  11   2   55.39    4.00
   2  11   2   47.90    3.90
  -2  11  -2   46.80    3.90
  -2  11  -2   49.10    4.00
  -2  11  -2   44.90    3.30
   2  11   2   52.89    3.10
  -2  11  -2   47.40    3.40
  -2  11  -2   45.80    3.30
  -2  11  -2   47.40    3.50
   2  11   2   50.59    3.40
  -2  11  -2   49.60    3.30
  -2  11  -2   41.30    3.40
  -2  11  -2   46.90    3.90
  -2  11  -2   42.60    3.40
  -2  11  -2   53.09    4.60
   2  11   2   53.09    4.10
   3 -11   2   59.89    4.60
  -3 -11  -2   56.79    4.10
  -3 -11  -2   61.79    3.80
  -3 -11  -2   55.89    4.10
  -3 -11  -2   64.29    4.30
  -3 -11  -2   58.09    4.10
  -3 -11  -2   59.69    4.10
  -3 -11  -2   59.49    4.80
  -3 -11  -2   62.09    4.00
  -3 -11  -2   64.39    4.10
  -3 -11  -2   60.69    4.20
  -3 -11  -2   57.69    3.50
   3  11   2   60.59    3.80
  -3  11  -2   64.09    4.10
   3  11   2   64.49    5.00
  -3  11  -2   71.19    5.10
   3  11   2   60.89    3.90
   3  11   2   59.39    4.30
  -3  11  -2   62.49    4.80
   3  11   2   53.69    3.70
   3  11   2   52.39    3.90
  -3  11  -2   61.09    4.00
  -3  11  -2   63.79    4.40
  -3  11  -2   61.19    4.90
  -3  11  -2   64.99    4.10
  -3  11  -2   65.29    4.20
  -3  11  -2   63.99    4.10
   3  11   2   58.19    4.90
   4 -11   2   36.20    2.40
  -4 -11  -2   36.30    2.80
  -4 -11  -2   34.30    2.80
  -4 -11  -2   38.70    3.00
  -4 -11  -2   32.40    2.80
  -4 -11  -2   34.20    2.40
  -4 -11  -2   30.50    3.00
  -4 -11  -2   38.50    2.70
  -4 -11  -2   37.10    3.00
  -4 -11  -2   36.70    2.80
   4  11   2   31.60    3.50
   4  11   2   25.70    4.20
  -4  11  -2   34.10    3.80
  -4  11  -2   33.70    2.60
  -4  11  -2   39.00    3.10
  -4  11  -2   35.20    2.60
   4  11   2   36.50    2.70
  -4  11  -2   35.00    3.60
  -4  11  -2   37.40    2.80
   4  11   2   33.40    2.70
   4  11   2   30.40    3.20
  -4  11  -2   34.90    2.70
  -4  11  -2   34.20    2.80
  -4  11  -2   39.20    2.80
  -5 -11  -2    3.20    0.90
  -5 -11  -2    2.50    0.70
  -5 -11  -2    3.30    0.80
  -5 -11  -2    3.60    1.40
  -5 -11  -2    2.30    0.80
  -5 -11  -2    2.80    0.70
  -5 -11  -2    3.30    0.60
  -5 -11  -2    1.80    0.90
  -5  11  -2    2.30    0.70
  -5  11  -2    4.00    1.20
  -5  11  -2    3.30    0.70
  -5  11  -2    4.00    0.70
   5  11   2    3.20    0.80
   5  11   2    3.10    0.70
  -5  11  -2    1.50    1.10
  -5  11  -2    4.40    1.00
  -5 -12   2   14.80    1.50
  -5 -12   2   12.60    1.60
  -5 -12   2   11.20    1.50
  -5 -12   2   13.10    1.70
  -5 -12   2   13.10    1.40
  -5 -12   2   11.90    1.30
  -5 -12   2   11.50    1.70
  -5  12   2   12.80    1.90
   5  12  -2   11.90    1.50
  -5  12   2   12.00    1.70
  -5  12   2   13.30    2.30
  -5  12   2   12.20    1.40
   5  12  -2   13.20    1.50
  -5  12   2   13.10    1.50
   5  12  -2   10.30    1.60
  -5  12   2   11.70    1.70
  -5  12   2   12.30    1.30
  -5  12   2   11.00    1.60
  -4 -12   2    4.90    1.00
  -4 -12   2    3.90    1.00
  -4 -12   2    4.00    1.30
  -4 -12   2    6.40    1.30
  -4 -12   2    3.90    1.10
  -4 -12   2    5.50    1.10
  -4 -12   2    4.80    1.10
   4 -12  -2    5.00    1.00
  -4 -12   2    4.30    1.00
   4  12  -2    5.90    1.50
  -4  12   2    5.80    1.10
   4  12  -2    5.80    1.20
   4  12  -2    3.60    1.10
  -4  12   2    4.30    1.10
   4  12  -2    5.20    1.00
  -4  12   2    6.60    1.20
   4  12  -2    6.40    2.20
  -4  12   2    5.00    1.10
  -4  12   2    5.00    1.20
   4  12  -2    3.70    1.60
  -4  12   2    5.60    1.30
  -4  12   2    6.00    1.30
  -3 -12   2  182.68   11.30
  -3 -12   2  195.58   10.20
  -3 -12   2  200.58   10.00
  -3 -12   2  196.58   10.30
  -3 -12   2  201.88   10.50
   3 -12  -2  206.88   10.00
  -3 -12   2  190.38   10.00
  -3 -12   2  203.38   10.60
   3 -12  -2  218.78   10.20
  -3 -12   2  205.18   10.40
  -3 -12   2  198.08   10.70
  -3 -12   2  202.58   10.60
  -3 -12   2  178.78   10.10
  -3  12   2  214.08   10.60
  -3  12   2  213.98   10.70
   3  12  -2  200.48   10.60
   3  12  -2  194.98   10.90
  -3  12   2  207.28   10.80
   3  12  -2  203.88   10.30
  -3  12   2  212.58   11.60
   3  12  -2  203.98   10.90
  -3  12   2  222.38   10.50
  -3  12   2  214.48   10.50
  -3  12   2  209.18   10.90
  -3  12   2  215.78   10.50
   3  12  -2  190.78   10.10
  -3  12   2  206.98   10.50
  -3  12   2  215.28   11.20
  -2 -12   2   38.30    3.40
  -2 -12   2   43.50    3.00
   2 -12  -2   40.80    3.20
   2 -12  -2   40.40    2.70
  -2 -12   2   40.80    3.10
   2 -12  -2   38.20    2.60
   2 -12  -2   41.00    2.70
  -2 -12   2   40.50    3.20
  -2 -12   2   41.60    2.90
  -2 -12   2   39.30    3.10
   2 -12  -2   34.80    2.60
  -2  12   2   37.70    3.00
  -2  12   2   36.60    3.00
  -2  12   2   34.90    2.80
  -2  12   2   37.70    3.40
  -2  12   2   40.20    3.20
   2  12  -2   37.50    3.60
   2  12  -2   44.60    3.10
  -2  12   2   39.00    3.30
  -2  12   2   38.40    3.20
   2  12  -2   39.70    3.00
  -2  12   2   39.20    3.00
  -2  12   2   40.90    3.10
   2  12  -2   38.80    2.50
   2  12  -2   38.30    3.10
  -2  12   2   42.00    3.60
  -1 -12   2  224.18   12.30
  -1 -12   2  229.98   12.80
   1 -12  -2  261.67   11.90
   1 -12  -2  263.67   13.20
   1 -12  -2  273.87   12.30
  -1 -12   2  238.48   12.20
  -1 -12   2  227.78   11.70
  -1 -12   2  244.18   12.10
  -1 -12   2  239.38   12.80
   1 -12  -2  267.27   12.20
   1 -12  -2  251.67   12.00
  -1  12   2  259.37   12.30
  -1  12   2  264.77   12.40
  -1  12   2  259.77   12.40
  -1  12   2  253.97   12.50
  -1  12   2  282.87   13.00
   1  12  -2  265.67   14.30
  -1  12   2  260.97   12.60
   1  12  -2  232.98   12.20
  -1  12   2  258.87   12.80
  -1  12   2  264.57   12.70
  -1  12   2  251.87   12.20
   1  12  -2  229.98   12.20
   1  12  -2  245.98   12.40
   1  12  -2  225.08   12.90
   0 -12  -2  216.38   10.90
   0 -12  -2  230.48   11.50
   0 -12  -2  212.88   10.80
   0 -12  -2  222.68   10.60
   0 -12  -2  223.38   11.00
   0 -12   2  226.98   11.00
   0 -12   2  221.58   11.50
   0 -12   2  222.18   11.00
   0 -12   2  225.58   10.70
   0 -12  -2  204.98   11.00
   0  12  -2  245.08   11.70
   0  12  -2  219.28   11.70
   0  12   2  225.28   11.10
   0  12  -2  243.98   11.30
   0  12   2  215.08   10.90
   0  12   2  223.38   11.20
   0  12  -2  219.38   11.00
   0  12   2  239.98   11.80
   0  12   2  209.28   11.10
   0  12  -2  228.78   11.10
   0  12   2  221.08   11.20
   0  12  -2  220.88   11.40
   0  12  -2  217.08   10.90
   0  12  -2  229.68   11.60
   0  12   2  228.68   11.40
  -1 -12  -2   26.90    2.20
  -1 -12  -2   30.50    2.70
  -1 -12  -2   23.80    2.00
   1 -12   2   27.30    2.60
  -1 -12  -2   28.00    2.20
  -1 -12  -2   24.80    2.20
   1 -12   2   24.60    2.00
   1 -12   2   24.50    2.50
   1 -12   2   23.40    2.00
  -1  12  -2   24.30    2.20
   1  12   2   25.50    2.40
  -1  12  -2   25.90    2.70
   1  12   2   27.60    2.80
   1  12   2   23.30    2.30
   1  12   2   29.20    2.70
  -1  12  -2   23.00    2.80
   1  12   2   27.90    2.20
  -1  12  -2   24.30    2.20
  -1  12  -2   26.00    2.70
  -1  12  -2   23.30    2.20
   1  12   2   27.50    2.40
  -1  12  -2   24.70    2.20
  -1  12  -2   22.80    2.00
  -1  12  -2   24.00    2.20
  -2 -12  -2   94.59    5.70
  -2 -12  -2   97.49    5.70
  -2 -12  -2   96.29    5.80
  -2 -12  -2   90.29    5.60
  -2 -12  -2   85.89    5.20
   2 -12   2  101.29    5.40
  -2 -12  -2   94.99    5.50
  -2 -12  -2   98.39    5.50
  -2 -12  -2   96.59    5.50
  -2 -12  -2   91.89    5.60
  -2 -12  -2   98.69    6.40
   2 -12   2   98.19    5.30
  -2  12  -2  101.69    5.60
  -2  12  -2   99.69    5.60
  -2  12  -2  107.19    5.90
  -2  12  -2  101.79    6.50
  -2  12  -2   93.19    5.90
   2  12   2   89.39    5.80
  -2  12  -2   95.89    5.50
   2  12   2   94.99    5.50
   2  12   2   94.99    5.20
  -2  12  -2   95.19    5.50
   2  12   2  112.09    8.30
  -2  12  -2  101.69    5.70
  -2  12  -2  107.49    6.60
  -2  12  -2   97.59    5.70
  -2  12  -2  104.89    6.50
  -2  12  -2  105.39    5.60
   2  12   2   99.19    5.70
   2  12   2   90.39    5.20
   2  12   2   87.79    6.30
  -3 -12  -2   51.29    3.60
  -3 -12  -2   48.30    3.00
   3 -12   2   42.30    3.40
   3 -12   2   43.10    4.20
  -3 -12  -2   50.29    3.50
  -3 -12  -2   49.60    3.60
  -3 -12  -2   48.00    3.30
  -3 -12  -2   50.19    3.50
  -3 -12  -2   52.19    3.20
  -3 -12  -2   46.90    3.60
   3 -12   2   46.40    3.10
  -3 -12  -2   49.50    3.60
  -3 -12  -2   50.39    3.60
   3  12   2   46.40    3.30
   3  12   2   45.60    3.20
  -3  12  -2   45.70    4.30
  -3  12  -2   45.30    3.20
  -3  12  -2   45.80    3.50
   3  12   2   47.80    4.00
   3  12   2   48.20    3.40
   3  12   2   42.40    4.30
  -3  12  -2   43.60    4.00
  -3  12  -2   41.70    3.20
  -3  12  -2   47.60    3.50
   3  12   2   49.20    3.20
  -3  12  -2   44.40    3.60
  -3  12  -2   44.70    3.30
  -3  12  -2   43.90    3.30
  -4 -12  -2   13.40    1.90
  -4 -12  -2   15.70    1.90
  -4 -12  -2   14.00    1.70
  -4 -12  -2   15.10    1.50
  -4 -12  -2   15.20    1.90
  -4 -12  -2   15.80    2.20
  -4 -12  -2   14.00    1.80
  -4 -12  -2   15.10    1.70
  -4 -12  -2   14.40    1.60
  -4  12  -2   11.70    1.80
   4  12   2   11.50    2.20
  -4  12  -2   13.30    2.50
  -4  12  -2   12.60    1.80
  -4  12  -2   11.20    1.50
   4  12   2   15.70    1.70
  -4  12  -2   13.80    1.60
   4  12   2   10.90    1.40
  -4  12  -2   13.10    1.70
  -4  12  -2   12.50    1.90
  -4  12  -2   14.30    1.70
  -5 -12  -2   10.50    1.60
  -5 -12  -2   12.80    1.30
  -5 -12  -2   11.50    1.10
  -5 -12  -2   13.90    1.40
  -5 -12  -2   12.10    1.40
  -5 -12  -2   11.90    1.10
  -5 -12  -2   15.10    1.60
  -5 -12  -2   13.50    1.30
   5  12   2   10.80    1.70
  -5  12  -2   12.90    1.20
  -5  12  -2   12.50    1.50
  -5  12  -2   12.80    1.20
   5  12   2   12.10    1.50
  -5  12  -2   10.90    1.30
  -5 -13   2   10.00    1.40
  -5 -13   2    8.40    1.20
  -5 -13   2    8.10    1.20
  -5 -13   2   12.40    1.60
  -5 -13   2    9.90    1.20
  -5 -13   2    7.90    1.10
  -5 -13   2   11.10    1.70
  -5  13   2    8.30    1.20
  -5  13   2    8.00    1.40
   5  13  -2   10.70    1.20
  -5  13   2   11.30    1.50
  -5  13   2   10.30    1.40
  -5  13   2   10.30    1.40
  -5  13   2   11.20    1.20
  -5  13   2   11.20    1.30
   5  13  -2    9.60    1.40
   5  13  -2    6.70    1.30
   5  13  -2   10.00    1.30
  -4 -13   2   13.40    1.70
  -4 -13   2   10.60    1.90
  -4 -13   2   14.00    1.90
  -4 -13   2   12.00    1.60
  -4 -13   2   13.20    2.00
  -4 -13   2   14.50    1.90
   4 -13  -2   11.60    1.60
  -4 -13   2   13.60    1.70
  -4 -13   2   15.50    2.00
   4 -13  -2   12.60    1.60
  -4  13   2    9.20    1.60
  -4  13   2   13.40    1.90
  -4  13   2   12.80    1.70
   4  13  -2   16.30    1.90
  -4  13   2   12.00    1.70
   4  13  -2   11.60    2.30
  -4  13   2   13.70    2.00
  -4  13   2   14.20    1.80
  -4  13   2   15.00    2.60
  -4  13   2   13.70    2.00
   4  13  -2   12.80    1.60
   4  13  -2   11.50    1.70
  -4  13   2   12.40    1.70
  -3 -13   2   54.79    3.70
   3 -13  -2   47.80    3.30
   3 -13  -2   49.30    3.30
  -3 -13   2   51.49    3.40
  -3 -13   2   55.69    4.00
  -3 -13   2   46.40    4.50
  -3 -13   2   54.99    3.80
  -3 -13   2   56.89    3.90
  -3 -13   2   51.49    3.30
  -3 -13   2   52.69    3.80
  -3  13   2   42.90    3.50
   3  13  -2   55.79    3.60
  -3  13   2   49.00    3.60
  -3  13   2   46.30    3.40
  -3  13   2   47.60    3.80
   3  13  -2   48.50    5.20
   3  13  -2   43.20    4.20
   3  13  -2   55.89    3.80
  -3  13   2   45.50    4.10
  -3  13   2   45.40    3.50
  -3  13   2   44.40    3.40
   3  13  -2   52.19    3.30
  -3  13   2   45.30    3.40
  -3  13   2   47.80    4.50
  -3  13   2   46.90    4.00
   3  13  -2   54.39    3.50
  -2 -13   2   36.30    2.90
   2 -13  -2   35.30    2.70
  -2 -13   2   34.80    3.30
  -2 -13   2   34.80    2.70
   2 -13  -2   35.20    2.50
   2 -13  -2   35.10    2.50
  -2 -13   2   33.40    3.20
  -2 -13   2   33.40    2.80
  -2 -13   2   33.10    3.00
   2 -13  -2   34.30    3.20
   2 -13  -2   34.10    2.60
  -2  13   2   32.90    2.60
   2  13  -2   31.20    3.30
  -2  13   2   32.70    2.80
  -2  13   2   33.50    3.20
  -2  13   2   36.00    3.10
  -2  13   2   33.20    2.70
   2  13  -2   37.80    2.80
   2  13  -2   34.30    2.60
  -2  13   2   29.50    3.20
  -2  13   2   36.30    3.50
  -2  13   2   36.50    3.30
  -2  13   2   34.30    2.60
   2  13  -2   34.20    2.30
  -2  13   2   39.40    3.50
   2  13  -2   36.80    2.90
  -1 -13   2   37.80    2.80
   1 -13  -2   35.00    2.60
  -1 -13   2   31.70    2.80
  -1 -13   2   39.70    2.70
   1 -13  -2   38.60    3.10
   1 -13  -2   32.20    2.50
  -1 -13   2   36.80    2.20
   1 -13  -2   36.00    2.60
  -1 -13   2   38.30    2.80
  -1 -13   2   40.50    3.30
   1 -13  -2   33.50    2.40
  -1  13   2   33.40    3.20
  -1  13   2   32.50    3.20
  -1  13   2   35.40    2.80
   1  13  -2   36.20    3.30
  -1  13   2   38.30    3.10
  -1  13   2   38.80    2.80
   1  13  -2   42.70    3.30
  -1  13   2   34.50    2.70
  -1  13   2   35.40    2.90
  -1  13   2   35.60    2.60
  -1  13   2   32.20    2.50
   1  13  -2   37.60    2.60
   1  13  -2   40.30    2.90
   1  13  -2   41.70    2.90
  -1  13   2   35.50    2.80
   1  13  -2   42.80    3.00
  -1  13   2   30.80    2.90
   1  13  -2   36.10    2.70
   0 -13  -2    3.60    0.90
   0 -13   2    3.40    1.10
   0 -13  -2    5.60    1.40
   0 -13  -2    5.30    1.00
   0 -13   2    3.20    0.70
   0 -13   2    3.10    0.90
   0 -13   2    5.30    1.20
   0 -13  -2    4.60    1.00
   0  13  -2    3.00    1.10
   0  13   2    6.00    1.80
   0  13   2    5.10    0.90
   0  13  -2    1.30    0.90
   0  13  -2    3.10    1.00
   0  13  -2    2.50    0.80
   0  13   2    5.40    1.00
   0  13  -2    3.10    0.80
   0  13  -2    1.50    0.80
   0  13  -2    1.50    1.00
   0  13   2    6.00    1.30
   0  13  -2    4.10    1.30
   0  13  -2    2.20    1.10
   0  13  -2    2.20    0.80
   0  13   2    4.70    1.10
   0  13   2    0.50    1.40
   1 -13   2   11.50    1.50
  -1 -13  -2   14.00    1.90
  -1 -13  -2   12.90    1.70
   1 -13   2    9.70    1.80
   1 -13   2   10.60    1.30
   1 -13   2   10.50    1.40
  -1  13  -2   12.90    1.70
  -1  13  -2   10.30    1.90
   1  13   2   12.60    1.30
  -1  13  -2    8.50    1.40
  -1  13  -2    9.40    1.30
  -1  13  -2   10.60    1.50
  -1  13  -2   10.60    2.00
  -1  13  -2   12.50    1.80
  -1  13  -2    8.60    1.40
  -1  13  -2   10.60    1.70
  -2 -13  -2   84.39    4.80
   2 -13   2   83.99    4.70
  -2 -13  -2   84.49    5.00
  -2 -13  -2   77.59    5.00
  -2 -13  -2   81.59    4.90
  -2 -13  -2   77.79    5.70
   2 -13   2   87.99    4.90
  -2 -13  -2   83.29    5.10
   2 -13   2   71.09    5.40
  -2 -13  -2   84.19    5.00
  -2 -13  -2   76.29    4.80
   2  13   2   79.09    5.60
   2  13   2   81.09    4.50
  -2  13  -2   73.89    4.60
  -2  13  -2   76.59    5.70
   2  13   2   78.59    5.10
  -2  13  -2   82.69    4.90
  -2  13  -2   80.99    5.90
  -2  13  -2   81.19    5.00
  -2  13  -2   80.99    5.20
  -2  13  -2   82.69    4.90
  -2  13  -2   85.49    5.20
   2  13   2   82.89    4.90
   2  13   2   76.49    4.60
  -2  13  -2   82.99    5.00
   2  13   2   82.99    5.00
  -3 -13  -2   17.80    2.20
  -3 -13  -2   22.60    2.00
   3 -13   2   23.80    2.20
  -3 -13  -2   25.10    2.40
  -3 -13  -2   20.70    1.80
  -3 -13  -2   22.50    2.30
  -3 -13  -2   24.60    2.50
   3 -13   2   22.70    2.00
  -3 -13  -2   23.80    2.20
   3  13   2   24.10    2.80
  -3  13  -2   22.20    2.40
   3  13   2   24.20    2.10
  -3  13  -2   24.30    2.50
  -3  13  -2   20.10    2.70
   3  13   2   26.80    2.40
  -3  13  -2   20.10    2.30
   3  13   2   22.00    3.40
  -3  13  -2   22.90    2.30
   3  13   2   24.30    2.10
  -3  13  -2   24.00    2.20
   3  13   2   19.10    2.90
  -3  13  -2   24.70    3.30
  -3  13  -2   23.30    2.20
  -4 -13  -2    1.80    0.80
  -4 -13  -2    0.90    0.50
  -4 -13  -2    0.10    0.60
  -4 -13  -2    1.10    0.80
   4 -13   2    2.20    1.00
  -4 -13  -2    1.90    0.80
  -4 -13  -2    1.20    0.60
   4 -13   2    2.40    1.00
  -4 -13  -2    2.00    1.70
  -4 -13  -2    1.70    0.70
  -4 -13  -2    1.50    0.70
  -4  13  -2    3.10    1.00
  -4  13  -2    1.20    0.80
   4  13   2    0.20    0.80
   4  13   2    1.80    1.40
  -4  13  -2    1.90    0.70
  -4  13  -2    2.60    0.80
  -4  13  -2    3.70    1.10
  -4  13  -2    3.10    1.10
  -4  13  -2    2.60    2.10
   4  13   2    0.90    0.70
  -4  13  -2    1.90    0.70
  -5 -13  -2   38.60    2.40
  -5 -13  -2   32.00    2.50
  -5 -13  -2   39.10    2.50
  -5 -13  -2   33.60    2.00
  -5 -13  -2   38.10    2.50
  -5 -13  -2   37.90    2.30
   5  13   2   37.30    2.50
  -5  13  -2   38.40    2.50
  -5  13  -2   35.70    2.30
   5  13   2   36.80    2.20
  -5  13  -2   36.30    2.20
  -5 -14   2    1.00    0.50
  -5 -14   2    0.60    0.60
  -5 -14   2    1.50    0.70
  -5 -14   2    1.30    0.50
  -5 -14   2    0.90    0.70
  -5 -14   2    0.40    0.50
  -5 -14   2    1.60    1.20
  -5  14   2    0.30    0.50
  -5  14   2    0.90    0.80
  -5  14   2    1.10    0.60
   5  14  -2   -0.10    1.00
   5  14  -2    1.60    0.50
   5  14  -2    0.70    0.60
  -5  14   2    0.80    0.60
  -5  14   2    0.90    0.60
  -5  14   2   -0.10    0.50
   5  14  -2    0.60    0.60
  -5  14   2    0.70    0.60
  -4 -14   2   12.30    1.70
  -4 -14   2   12.60    1.50
  -4 -14   2   12.90    1.80
  -4 -14   2   11.10    1.70
   4 -14  -2   14.10    1.60
  -4 -14   2   12.80    1.80
  -4 -14   2   10.70    1.40
  -4 -14   2   13.40    1.90
  -4 -14   2    9.80    1.40
  -4  14   2   12.40    1.60
   4  14  -2   10.80    1.80
  -4  14   2   12.90    2.00
   4  14  -2   12.90    1.60
  -4  14   2   11.50    1.60
  -4  14   2   12.80    1.80
   4  14  -2    9.30    2.00
  -4  14   2   15.00    1.90
  -4  14   2   15.10    2.40
  -4  14   2    8.70    1.40
  -4  14   2   12.90    1.70
   4  14  -2   11.80    1.60
   4  14  -2   13.20    1.90
  -4  14   2   11.90    1.90
   3 -14  -2   12.90    1.60
  -3 -14   2   15.70    2.00
  -3 -14   2    7.00    2.50
  -3 -14   2    9.10    1.50
  -3 -14   2   11.20    1.70
  -3 -14   2    9.90    1.50
   3 -14  -2   14.60    1.60
  -3 -14   2   10.70    1.70
  -3 -14   2    9.20    1.80
  -3  14   2   14.00    1.90
  -3  14   2   10.50    1.80
  -3  14   2   14.00    1.90
   3  14  -2   11.80    2.30
  -3  14   2   15.70    1.80
  -3  14   2   13.90    2.10
  -3  14   2   15.00    1.90
   3  14  -2    8.90    1.50
  -3  14   2   13.90    1.90
   3  14  -2   11.80    1.70
  -3  14   2   14.10    2.00
  -3  14   2   13.40    2.70
   3  14  -2   13.40    1.90
  -3  14   2   14.90    1.80
  -2 -14   2   25.20    2.90
  -2 -14   2   23.70    2.50
  -2 -14   2   23.40    2.40
   2 -14  -2   29.40    2.20
  -2 -14   2   26.90    2.40
   2 -14  -2   28.50    2.30
  -2 -14   2   23.40    2.50
  -2 -14   2   24.30    2.50
   2 -14  -2   29.90    2.40
   2 -14  -2   26.80    2.40
  -2  14   2   30.30    2.50
  -2  14   2   29.90    2.60
   2  14  -2   21.80    2.40
   2  14  -2   22.80    1.90
  -2  14   2   24.90    2.40
   2  14  -2   20.70    2.80
  -2  14   2   26.70    3.00
  -2  14   2   30.50    2.90
   2  14  -2   28.00    2.50
  -2  14   2   31.60    2.60
  -2  14   2   28.20    2.60
  -2  14   2   29.60    2.70
   2  14  -2   22.90    2.50
  -2  14   2   29.90    3.30
  -2  14   2   29.90    2.50
   2  14  -2   23.00    2.30
   1 -14  -2   50.49    3.40
  -1 -14   2   54.89    3.70
   1 -14  -2   44.00    3.40
   1 -14  -2   51.39    4.00
  -1 -14   2   55.39    3.00
   1 -14  -2   51.79    3.50
  -1 -14   2   57.69    3.50
   1 -14  -2   49.70    3.20
   1 -14  -2   48.30    3.30
  -1 -14   2   51.79    4.20
  -1 -14   2   55.59    3.80
  -1  14   2   51.39    3.80
   1  14  -2   59.49    3.90
  -1  14   2   53.09    3.30
   1  14  -2   49.20    4.30
   1  14  -2   53.49    4.30
  -1  14   2   51.99    3.90
   1  14  -2   53.89    3.40
   1  14  -2   59.89    3.70
   1  14  -2   56.99    3.80
  -1  14   2   50.19    3.70
   1  14  -2   63.09    4.30
  -1  14   2   48.90    3.60
   1  14  -2   53.89    3.60
  -1  14   2   53.59    4.20
  -1  14   2   51.49    3.70
  -1  14   2   46.70    3.40
  -1  14   2   49.30    3.40
  -1  14   2   47.80    3.80
   1  14  -2   60.29    4.00
  -1  14   2   53.69    4.20
   0 -14   2   44.10    3.20
   0 -14  -2   45.80    3.30
   0 -14  -2   48.10    2.80
   0 -14   2   46.60    3.20
   0 -14   2   45.30    2.90
   0 -14  -2   51.79    3.30
   0 -14   2   39.60    3.20
   0 -14   2   47.60    3.20
   0 -14   2   47.10    3.30
   0 -14  -2   45.20    3.10
   0 -14  -2   44.30    3.70
   0  14   2   45.70    3.70
   0  14  -2   42.20    3.80
   0  14   2   47.90    3.80
   0  14   2   44.80    3.90
   0  14  -2   45.90    3.90
   0  14   2   44.70    3.40
   0  14   2   50.49    3.90
   0  14   2   46.60    3.10
   0  14   2   53.59    3.50
   0  14  -2   42.40    3.00
   0  14  -2   48.20    3.30
   0  14   2   48.80    3.60
   0  14  -2   46.80    3.10
   0  14  -2   43.30    3.30
   0  14  -2   47.60    3.90
   0  14  -2   46.10    3.40
   0  14  -2   47.70    3.20
   0  14  -2   47.70    3.40
   0  14  -2   48.40    3.40
   0  14  -2   40.70    3.60
   0  14   2   47.20    3.30
   1 -14   2   16.70    1.60
   1 -14   2   18.50    1.90
  -1 -14  -2   17.80    3.20
   1 -14   2   19.60    2.00
  -1 -14  -2   17.50    1.90
   1 -14   2   14.20    2.20
  -1 -14  -2   17.60    2.00
  -1 -14  -2   16.40    2.40
   1 -14   2   17.30    2.60
  -1 -14  -2   21.80    2.10
  -1  14  -2   16.70    2.00
   1  14   2   22.20    3.00
   1  14   2   20.10    2.10
  -1  14  -2   17.70    2.20
  -1  14  -2   17.70    2.00
  -1  14  -2   18.60    2.90
   1  14   2   15.10    2.60
  -1  14  -2   18.40    2.10
  -1  14  -2   16.70    1.90
  -1  14  -2   19.00    3.00
   1  14   2   17.30    2.30
  -1  14  -2   14.70    1.80
  -1  14  -2   18.10    2.10
   1  14   2   16.60    2.10
   1  14   2   17.40    1.80
  -1  14  -2   16.80    2.50
  -2 -14  -2   30.70    2.80
  -2 -14  -2   36.40    2.90
  -2 -14  -2   32.10    2.80
  -2 -14  -2   32.00    2.70
   2 -14   2   38.40    2.60
  -2 -14  -2   29.00    3.70
  -2 -14  -2   28.20    2.80
   2 -14   2   36.50    3.60
  -2 -14  -2   30.90    3.00
   2 -14   2   38.60    2.80
  -2 -14  -2   29.40    2.80
  -2  14  -2   35.70    3.60
  -2  14  -2   35.90    3.00
   2  14   2   28.80    3.70
  -2  14  -2   40.10    3.20
  -2  14  -2   40.10    3.00
  -2  14  -2   32.80    2.90
   2  14   2   35.40    2.90
  -2  14  -2   39.40    4.00
   2  14   2   30.10    3.50
  -2  14  -2   38.50    3.00
  -2  14  -2   37.30    2.80
  -2  14  -2   37.40    3.00
   2  14   2   32.80    2.30
   2  14   2   31.80    2.80
   2  14   2   34.20    3.10
  -2  14  -2   33.80    3.30
  -3 -14  -2   35.90    3.20
   3 -14   2   41.00    3.00
  -3 -14  -2   40.60    3.20
   3 -14   2   42.20    2.80
  -3 -14  -2   41.80    3.10
  -3 -14  -2   36.30    3.20
  -3 -14  -2   39.70    3.10
  -3 -14  -2   34.40    2.80
  -3 -14  -2   45.90    3.70
  -3 -14  -2   41.00    3.10
  -3 -14  -2   41.90    3.20
  -3  14  -2   43.50    4.10
   3  14   2   45.30    4.70
   3  14   2   43.00    3.20
  -3  14  -2   40.00    3.10
  -3  14  -2   44.60    3.70
   3  14   2   41.90    2.80
  -3  14  -2   44.60    3.40
   3  14   2   33.40    4.00
  -3  14  -2   38.70    3.10
  -3  14  -2   40.30    3.00
   3  14   2   42.10    3.00
  -3  14  -2   43.90    4.60
   3  14   2   41.40    2.90
  -4 -14  -2    5.90    0.90
   4 -14   2    3.00    0.90
  -4 -14  -2    6.10    1.20
  -4 -14  -2    6.80    0.90
  -4 -14  -2    5.10    1.10
  -4 -14  -2    6.30    1.10
  -4 -14  -2    4.40    1.00
   4 -14   2    3.20    1.20
  -4  14  -2    5.30    1.00
  -4  14  -2    4.40    0.90
   4  14   2    5.10    0.90
  -4  14  -2    6.80    1.50
  -4  14  -2    4.70    1.00
   4  14   2    3.80    1.00
  -4  14  -2    6.90    1.30
  -4  14  -2    3.90    1.00
   4  14   2    5.10    1.80
   4  14   2    7.40    1.30
  -4  14  -2    5.00    1.00
  -5 -15   2   11.30    0.90
  -5 -15   2    9.20    1.40
  -5 -15   2   10.50    1.30
  -5 -15   2   12.10    1.30
  -5  15   2   11.50    1.10
  -5  15   2   12.20    1.10
  -5  15   2   10.70    1.70
  -5  15   2    8.70    1.20
  -5  15   2   12.00    1.20
  -5  15   2   10.30    1.20
   5  15  -2   12.10    1.20
   5  15  -2   10.30    1.20
  -5  15   2   11.20    1.30
  -4 -15   2   65.69    4.30
  -4 -15   2   63.29    4.20
  -4 -15   2   61.49    4.20
  -4 -15   2   65.29    4.30
  -4 -15   2   61.89    4.10
   4 -15  -2   69.39    3.80
  -4 -15   2   62.59    4.00
   4  15  -2   63.79    4.00
  -4  15   2   74.49    4.40
  -4  15   2   74.39    4.40
   4  15  -2   62.99    3.70
  -4  15   2   67.59    4.40
  -4  15   2   74.19    4.90
  -4  15   2   75.19    4.30
  -4  15   2   71.09    4.10
   4  15  -2   62.69    3.90
  -4  15   2   73.29    4.10
  -4  15   2   68.19    4.10
   4  15  -2   61.19    4.10
   3 -15  -2    1.10    1.10
  -3 -15   2   -0.80    1.00
  -3 -15   2    0.00    0.80
   3 -15  -2    1.50    0.60
  -3 -15   2    0.10    0.70
   3  15  -2    0.50    1.30
  -3  15   2    2.00    0.80
  -3  15   2    1.50    1.20
  -3  15   2    1.50    0.90
   3  15  -2    0.40    0.80
   3  15  -2    1.30    1.10
   3  15  -2    0.40    0.70
  -3  15   2    1.80    1.20
   3  15  -2    1.10    0.70
  -3  15   2    1.50    1.50
  -3  15   2    1.20    1.10
   2 -15  -2   30.50    2.60
  -2 -15   2   32.10    2.70
   2 -15  -2   22.50    3.20
  -2 -15   2   23.20    3.30
  -2 -15   2   29.80    2.70
   2 -15  -2   29.40    2.40
  -2 -15   2   30.60    2.80
  -2 -15   2   29.40    2.80
   2 -15  -2   29.90    2.80
   2 -15  -2   31.20    2.30
  -2 -15   2   30.90    2.60
  -2  15   2   33.10    3.00
   2  15  -2   29.00    2.70
  -2  15   2   32.50    2.70
  -2  15   2   29.60    2.70
   2  15  -2   28.10    2.60
  -2  15   2   30.80    2.80
  -2  15   2   28.70    2.80
   2  15  -2   29.20    2.60
  -2  15   2   29.40    2.60
  -2  15   2   32.40    2.60
   2  15  -2   28.80    2.50
  -2  15   2   28.70    2.70
  -2  15   2   28.60    3.80
  -2  15   2   28.20    3.30
   1 -15  -2    0.20    0.80
  -1 -15   2    0.60    0.60
   1 -15  -2    0.00    0.70
   1 -15  -2   -0.40    1.40
  -1 -15   2   -0.20    0.70
  -1 -15   2    0.30    0.70
  -1 -15   2    0.60    0.90
  -1 -15   2    0.20    0.80
   1 -15  -2    0.30    0.80
  -1 -15   2   -1.40    1.20
   1 -15  -2    0.80    0.50
   1 -15  -2   -0.40    0.90
  -1 -15   2    1.30    1.10
  -1  15   2   -1.00    1.40
   1  15  -2    0.00    1.00
   1  15  -2    0.50    0.80
   1  15  -2    2.70    1.90
  -1  15   2    0.60    0.70
  -1  15   2   -0.10    0.70
   1  15  -2    1.50    0.80
   1  15  -2    0.60    1.10
  -1  15   2    0.40    0.80
   1  15  -2    0.60    0.80
  -1  15   2    0.70    0.70
  -1  15   2    0.50    0.80
  -1  15   2    0.60    1.00
  -1  15   2   -0.50    1.60
  -1  15   2    1.20    0.90
   1  15  -2    0.60    0.80
   0 -15   2   88.19    4.60
   0 -15   2   88.29    5.80
   0 -15   2   87.39    5.30
   0 -15   2   88.39    5.10
   0 -15  -2   87.09    5.00
   0 -15  -2   76.39    5.60
   0 -15  -2   80.79    4.80
   0 -15  -2   76.89    4.90
   0 -15  -2   76.89    4.40
   0 -15   2   90.29    5.00
   0 -15   2   77.19    5.10
   0 -15   2   84.69    5.00
   0  15  -2   86.79    5.00
   0  15  -2   91.09    5.10
   0  15   2   72.79    5.50
   0  15   2   77.59    5.20
   0  15   2   77.69    4.80
   0  15  -2   77.09    5.90
   0  15   2   80.59    5.10
   0  15  -2   90.39    5.30
   0  15   2   81.19    5.00
   0  15  -2   84.89    5.10
   0  15  -2   94.19    5.90
   0  15  -2   79.49    4.70
   0  15  -2   86.19    5.70
   0  15  -2   84.49    4.90
   0  15   2   77.19    4.90
   1 -15   2   17.00    1.90
  -1 -15  -2   18.20    2.10
  -1 -15  -2   16.30    1.90
   1 -15   2   19.50    2.70
   1 -15   2   19.20    1.80
  -1 -15  -2   19.10    2.90
  -1 -15  -2   16.80    2.00
  -1 -15  -2   18.60    2.20
   1 -15   2   17.70    2.00
  -1  15  -2   13.40    1.90
   1  15   2   16.20    2.60
  -1  15  -2   18.40    2.20
  -1  15  -2   16.70    1.90
  -1  15  -2   17.10    2.00
  -1  15  -2   18.40    2.80
   1  15   2   15.80    2.40
   1  15   2   18.10    2.10
  -1  15  -2   19.50    2.10
   1  15   2   17.50    1.90
  -1  15  -2   17.00    2.40
   1  15   2   13.20    2.60
   1  15   2   17.60    2.10
  -1  15  -2   15.50    1.90
  -1  15  -2   17.30    2.10
  -1  15  -2   16.10    2.60
   1  15   2   19.90    2.10
  -2 -15  -2    8.30    1.40
  -2 -15  -2    9.70    2.30
  -2 -15  -2   11.60    2.50
   2 -15   2   10.50    2.30
  -2 -15  -2    6.30    1.50
   2 -15   2   11.10    1.40
   2 -15   2   10.50    1.60
   2 -15   2   11.70    1.70
  -2 -15  -2    9.30    1.50
  -2 -15  -2   11.20    1.50
  -2 -15  -2    7.60    1.40
   2  15   2    6.50    1.30
  -2  15  -2    9.20    1.60
  -2  15  -2    8.80    2.40
  -2  15  -2    9.30    1.50
   2  15   2    4.90    1.70
  -2  15  -2    8.20    1.40
  -2  15  -2    8.80    1.40
   2  15   2   11.90    1.70
  -2  15  -2   11.40    1.50
   2  15   2    6.00    2.90
   2  15   2    8.10    1.60
  -2  15  -2    8.40    1.60
  -2  15  -2    8.00    1.40
   2  15   2    9.70    1.90
  -2  15  -2    8.90    1.60
  -2  15  -2   10.10    2.10
   2  15   2    7.90    2.10
  -2  15  -2    6.70    1.70
   3 -15   2   28.10    2.40
  -3 -15  -2   30.70    2.60
  -3 -15  -2   29.60    2.50
  -3 -15  -2   29.70    2.70
  -3 -15  -2   32.60    2.60
  -3 -15  -2   28.70    2.50
   3 -15   2   27.90    3.10
  -3 -15  -2   30.60    2.70
   3  15   2   29.10    2.90
  -3  15  -2   30.20    2.60
   3  15   2   25.60    2.50
  -3  15  -2   33.50    3.30
   3  15   2   30.70    2.80
  -3  15  -2   32.80    2.50
   3  15   2   28.40    2.30
   3  15   2   30.60    2.50
  -3  15  -2   28.60    2.70
  -3  15  -2   28.30    2.40
  -3  15  -2   28.90    2.40
  -3  15  -2   25.20    3.20
   3  15   2   25.70    3.30
  -4 -15  -2   -0.60    1.00
  -4 -15  -2   -0.10    0.60
  -4 -15  -2   -0.40    0.90
  -4 -15  -2   -0.20    0.60
  -4 -15  -2    0.20    0.60
  -4 -15  -2    0.20    0.80
   4 -15   2   -0.70    0.60
  -4 -15  -2    0.60    0.60
  -4  15  -2    2.00    0.80
  -4  15  -2    0.00    0.70
   4  15   2   -0.10    0.70
  -4  15  -2    0.80    0.70
  -4  15  -2    1.40    1.20
  -4  15  -2   -0.50    0.70
  -4  15  -2    0.00    0.50
  -4 -16   2   51.09    3.00
  -4 -16   2   58.89    3.60
  -4 -16   2   52.59    3.60
  -4 -16   2   59.79    3.70
  -4 -16   2   57.59    3.50
   4 -16  -2   56.39    3.30
  -4  16   2   59.19    4.60
  -4  16   2   54.89    3.70
   4  16  -2   55.09    3.60
   4  16  -2   56.69    3.40
   4  16  -2   56.79    3.40
   4  16  -2   54.79    3.80
  -4  16   2   52.79    3.40
  -4  16   2   60.79    3.50
  -4  16   2   50.49    3.70
  -4  16   2   55.89    4.70
  -4  16   2   59.39    3.70
  -3 -16   2   25.80    2.50
  -3 -16   2   22.50    2.30
  -3 -16   2   22.10    2.20
  -3 -16   2   22.80    2.30
   3 -16  -2   22.00    1.90
  -3 -16   2   20.80    2.30
  -3  16   2   21.00    2.60
  -3  16   2   23.90    2.20
  -3  16   2   21.90    2.30
  -3  16   2   20.10    2.20
  -3  16   2   22.70    3.20
   3  16  -2   20.80    2.30
   3  16  -2   22.90    2.40
  -3  16   2   23.80    2.30
   3  16  -2   25.30    2.30
  -3  16   2   23.70    2.50
   3  16  -2   22.20    2.30
  -3  16   2   22.80    2.40
  -3  16   2   23.40    2.30
   2 -16  -2    9.60    1.30
  -2 -16   2    8.70    1.50
  -2 -16   2   11.50    1.70
  -2 -16   2    8.80    1.50
  -2 -16   2    8.70    1.50
  -2 -16   2    8.40    1.50
   2 -16  -2    7.20    1.30
   2 -16  -2    8.30    1.50
   2 -16  -2   10.90    1.60
  -2  16   2    7.30    1.50
   2  16  -2    8.50    2.00
  -2  16   2    9.50    1.50
  -2  16   2    7.70    1.30
   2  16  -2    7.70    1.20
   2  16  -2    8.60    1.50
  -2  16   2    9.30    1.50
  -2  16   2   10.40    1.60
   2  16  -2    7.70    1.50
  -2  16   2   10.30    1.60
   2  16  -2    6.90    1.40
  -2  16   2    9.10    1.80
  -2  16   2   10.40    1.70
   2  16  -2    6.90    1.60
  -2  16   2    8.20    1.60
   1 -16  -2   17.30    1.70
  -1 -16   2   16.30    1.80
  -1 -16   2   13.90    3.40
  -1 -16   2   18.20    2.20
   1 -16  -2   17.50    2.30
  -1 -16   2   16.70    1.90
  -1 -16   2   18.20    2.10
  -1 -16   2   17.30    2.10
   1 -16  -2   14.50    2.70
   1 -16  -2   13.70    2.00
   1 -16  -2   20.80    2.00
   1  16  -2   15.10    2.10
  -1  16   2   20.20    2.40
  -1  16   2   17.10    3.00
  -1  16   2   15.50    1.80
  -1  16   2   19.50    2.00
  -1  16   2   15.20    1.90
  -1  16   2   19.00    1.90
   1  16  -2   13.40    2.00
  -1  16   2   16.80    2.30
   1  16  -2   18.70    2.20
  -1  16   2   14.30    2.00
   1  16  -2   18.30    2.40
   1  16  -2   13.70    2.40
   1  16  -2   15.00    2.00
   1  16  -2   17.80    2.10
  -1  16   2   15.70    2.40
   0 -16   2   28.00    2.80
   0 -16  -2   33.40    2.70
   0 -16   2   35.90    2.70
   0 -16   2   29.40    3.20
   0 -16  -2   34.00    2.70
   0 -16   2   35.70    2.40
   0 -16  -2   32.60    2.80
   0 -16  -2   32.70    2.20
   0 -16   2   33.20    3.50
   0 -16  -2   33.70    3.60
   0  16  -2   32.50    2.60
   0  16   2   33.20    2.80
   0  16   2   32.40    3.00
   0  16  -2   34.00    2.90
   0  16   2   33.10    2.70
   0  16  -2   30.00    3.30
   0  16  -2   31.70    2.60
   0  16   2   33.20    3.10
   0  16  -2   33.40    3.10
   0  16  -2   39.80    4.00
   0  16  -2   36.50    2.90
   0  16   2   35.60    2.80
   0  16  -2   36.90    2.80
   0  16  -2   36.60    3.00
   0  16   2   30.60    3.20
   0  16  -2   28.60    2.80
   1 -16   2   11.40    1.70
   1 -16   2   14.90    2.10
  -1 -16  -2   13.90    1.80
   1 -16   2   13.40    1.50
   1 -16   2    8.20    2.10
  -1 -16  -2    9.80    2.20
  -1 -16  -2   16.50    2.10
   1 -16   2   11.00    1.60
  -1 -16  -2   12.50    1.70
  -1 -16  -2   15.10    1.80
  -1  16  -2   10.00    2.10
  -1  16  -2    8.20    1.50
   1  16   2   14.10    1.90
   1  16   2   10.50    1.70
   1  16   2    9.40    2.20
  -1  16  -2    9.30    2.30
  -1  16  -2   10.80    1.60
  -1  16  -2   13.00    1.70
  -1  16  -2   12.80    1.90
   1  16   2   13.10    1.90
   1  16   2   14.50    1.80
  -1  16  -2   15.40    2.00
  -1  16  -2   11.70    1.80
  -1  16  -2    9.90    1.80
   1  16   2   11.80    1.70
   1  16   2   12.10    1.90
   2 -16   2   22.60    2.30
  -2 -16  -2   28.00    2.70
   2 -16   2   24.60    2.20
  -2 -16  -2   32.30    2.60
  -2 -16  -2   31.20    2.60
  -2 -16  -2   32.90    2.70
  -2  16  -2   28.40    2.60
   2  16   2   32.40    2.70
  -2  16  -2   27.90    3.30
   2  16   2   30.70    2.40
  -2  16  -2   24.50    3.50
   2  16   2   37.30    4.30
   2  16   2   36.80    3.80
   2  16   2   29.40    3.50
  -2  16  -2   25.80    2.40
  -2  16  -2   25.50    3.40
  -3 -16  -2   26.50    2.30
  -3 -16  -2   32.60    2.60
  -3 -16  -2   24.90    2.70
   3 -16   2   27.90    2.20
  -3 -16  -2   27.20    2.30
  -3 -16  -2   29.10    2.50
  -3 -16  -2   28.30    2.40
   3  16   2   30.90    2.70
  -3  16  -2   29.60    2.30
  -3  16  -2   27.40    2.30
   3  16   2   26.40    2.00
  -3  16  -2   26.80    2.50
   3  16   2   24.30    2.20
  -3  16  -2   28.60    3.10
   3  16   2   27.70    2.50
  -3  16  -2   27.90    2.40
   3  16   2   26.60    3.00
  -4 -16  -2   18.40    2.30
  -4 -16  -2   17.50    1.90
   4 -16   2   17.90    1.60
  -4 -16  -2   21.70    1.90
  -4  16  -2   19.70    1.90
  -4  16  -2   18.70    1.70
  -4  16  -2   19.40    1.60
  -4  16  -2   20.70    1.60
  -4  16  -2   19.20    2.30
   4  16   2   22.10    1.90
  -4 -17   2   15.10    1.50
  -4 -17   2   11.80    1.70
  -4 -17   2   15.10    1.50
  -4 -17   2   15.40    1.50
  -4  17   2    9.20    1.30
   4  17  -2   14.20    2.10
   4  17  -2   13.30    1.50
   4  17  -2   14.30    1.40
  -4  17   2    8.40    1.30
  -4  17   2   11.30    1.40
  -4  17   2    9.00    1.40
  -4  17   2   10.10    1.30
  -3 -17   2    6.20    1.30
  -3 -17   2    5.50    1.10
  -3 -17   2    5.30    1.20
   3 -17  -2    6.20    1.00
  -3 -17   2    3.70    1.00
  -3 -17   2    4.70    1.20
  -3  17   2    5.80    1.30
   3  17  -2    5.00    1.10
  -3  17   2    4.50    1.00
  -3  17   2    5.00    1.10
  -3  17   2    5.80    1.20
  -3  17   2    4.30    1.10
  -3  17   2    4.90    1.10
  -3  17   2    7.40    1.30
   3  17  -2    5.70    1.00
   3  17  -2    5.00    1.20
  -3  17   2    5.00    1.20
   3  17  -2    5.30    1.00
   3  17  -2    3.20    1.40
   3  17  -2    4.80    1.20
  -2 -17   2   21.00    2.30
   2 -17  -2   25.00    2.70
   2 -17  -2   22.20    3.10
   2 -17  -2   27.30    2.00
  -2 -17   2   23.70    2.30
  -2 -17   2   21.80    2.20
  -2 -17   2   24.90    2.50
   2  17  -2   23.20    2.40
  -2  17   2   25.00    2.30
   2  17  -2   23.50    2.20
   2  17  -2   21.60    2.40
   2  17  -2   21.70    2.50
  -2  17   2   24.00    2.60
   2  17  -2   22.70    2.40
   2  17  -2   19.10    2.80
  -2  17   2   25.10    2.50
  -2  17   2   24.50    3.10
  -2  17   2   23.90    2.20
  -2  17   2   22.60    2.10
  -2  17   2   27.00    2.70
  -2  17   2   27.40    2.60
   1 -17  -2    5.90    1.30
   1 -17  -2    6.50    1.20
  -1 -17   2    6.70    1.40
   1 -17  -2    7.60    1.10
  -1 -17   2    5.80    1.30
   1 -17  -2    7.20    1.30
   1 -17  -2    6.40    1.70
  -1 -17   2    6.80    1.30
  -1 -17   2    7.40    1.30
   1  17  -2    4.70    1.40
   1  17  -2    7.50    1.40
  -1  17   2    6.20    1.20
  -1  17   2    4.20    1.70
  -1  17   2    6.10    1.30
   1  17  -2    5.90    1.20
  -1  17   2    7.10    1.20
   1  17  -2    5.80    1.20
  -1  17   2    7.40    1.70
  -1  17   2    7.40    1.50
  -1  17   2    6.20    1.30
  -1  17   2    7.00    1.40
  -1  17   2    6.30    1.10
   1  17  -2    6.30    1.30
   1  17  -2    4.20    1.30
   0 -17  -2    5.70    1.30
   0 -17   2    6.60    1.10
   0 -17   2    6.60    1.40
   0 -17   2    6.30    1.40
   0 -17  -2    5.60    1.20
   0 -17  -2    6.80    1.20
   0 -17   2    5.10    1.20
   0 -17  -2    4.50    0.70
   0  17  -2    6.30    1.10
   0  17   2    4.80    1.70
   0  17   2    4.30    1.10
   0  17  -2    5.70    1.10
   0  17  -2    7.20    1.30
   0  17  -2    4.60    1.20
   0  17   2    3.80    1.00
   0  17  -2    4.30    1.50
   0  17   2    5.70    1.20
   0  17  -2    4.10    1.40
   0  17  -2    7.80    1.70
   0  17   2    5.00    1.40
   0  17   2    3.50    1.40
   0  17  -2    5.80    1.20
   1 -17   2    2.90    0.90
  -1 -17  -2    2.10    1.00
  -1 -17  -2    3.00    1.10
  -1 -17  -2    1.40    0.90
  -1 -17  -2    1.50    0.90
   1 -17   2    2.40    2.00
   1 -17   2    1.80    0.70
   1 -17   2    2.20    0.80
   1  17   2    1.50    0.90
  -1  17  -2    2.10    1.20
  -1  17  -2    1.30    0.80
   1  17   2    2.10    0.90
  -1  17  -2    0.80    1.00
  -1  17  -2    1.10    0.90
   1  17   2    1.90    1.20
  -1  17  -2    2.00    1.00
  -1  17  -2    2.90    0.90
  -1  17  -2    1.90    1.00
   1  17   2    1.80    1.40
  -1  17  -2    0.90    1.30
  -2 -17  -2   10.00    1.60
   2 -17   2   14.20    1.70
   2 -17   2   14.30    1.50
   2 -17   2   13.60    1.70
  -2  17  -2   13.00    1.60
  -2  17  -2   12.00    1.50
  -2  17  -2    8.40    2.00
  -2  17  -2   14.50    1.70
  -2  17  -2   12.20    1.80
   2  17   2   12.00    1.70
   2  17   2    8.70    1.70
  -2  17  -2   14.30    1.80
  -2  17  -2   14.20    1.90
   2  17   2   12.00    1.60
  -2  17  -2   12.60    1.90
  -2  17  -2   11.20    1.90
  -3 -17  -2   34.40    2.50
   3 -17   2   30.00    2.50
   3 -17   2   32.70    2.30
  -3 -17  -2   32.50    2.60
   3 -17   2   29.50    2.10
  -3 -17  -2   28.00    2.30
  -3 -17  -2   24.90    2.80
  -3 -17  -2   26.00    2.40
  -3 -17  -2   36.70    2.70
  -3  17  -2   31.20    2.40
  -3  17  -2   32.30    2.50
   3  17   2   26.20    3.10
  -3  17  -2   30.00    3.40
  -3  17  -2   30.60    3.00
   3  17   2   35.30    2.40
   3  17   2   37.60    2.80
  -3  17  -2   34.00    2.40
   3  17   2   32.60    2.20
  -4 -17  -2   30.00    2.10
  -4 -17  -2   27.60    2.00
  -4  17  -2   30.60    2.40
  -4  17  -2   27.90    1.90
   4  17   2   28.60    2.10
  -4  17  -2   27.80    1.90
  -4  17  -2   31.20    2.00
  -4  17  -2   26.00    2.00
  -4 -18   2   32.40    2.20
  -4 -18   2   28.40    2.00
  -4 -18   2   26.10    2.20
   4 -18  -2   31.20    2.00
   4  18  -2   31.10    2.00
  -4  18   2   33.60    2.20
  -4  18   2   34.70    2.60
  -4  18   2   30.70    2.00
  -4  18   2   33.00    2.60
   4  18  -2   28.80    2.10
  -4  18   2   30.00    2.10
  -4  18   2   28.90    2.20
   4  18  -2   34.20    2.30
  -4  18   2   33.40    2.20
  -3 -18   2   11.20    1.60
  -3 -18   2    7.50    1.80
  -3 -18   2    8.70    1.50
  -3 -18   2   11.80    1.50
  -3 -18   2   11.60    1.70
  -3  18   2   15.00    1.70
   3  18  -2   12.10    1.40
  -3  18   2   15.90    2.00
  -3  18   2   12.20    1.60
  -3  18   2   11.10    1.60
  -3  18   2   10.80    1.70
   3  18  -2   11.10    1.60
   3  18  -2    8.40    1.50
  -3  18   2   11.10    1.30
  -3  18   2   12.60    1.40
  -3  18   2   13.50    1.60
   3  18  -2   14.10    1.90
  -2 -18   2   21.30    2.10
  -2 -18   2   22.20    3.30
  -2 -18   2   17.10    2.10
   2 -18  -2   23.40    2.00
  -2 -18   2   20.10    2.10
  -2 -18   2   19.70    2.20
  -2  18   2   19.40    1.90
   2  18  -2   20.90    2.40
  -2  18   2   22.70    2.10
   2  18  -2   19.00    2.00
  -2  18   2   17.80    2.90
   2  18  -2   18.00    2.00
  -2  18   2   20.40    2.10
  -2  18   2   21.40    2.20
   2  18  -2   20.00    2.10
  -2  18   2   21.80    2.50
   2  18  -2   19.70    2.20
  -2  18   2   21.40    2.00
  -2  18   2   21.00    2.30
  -1 -18   2   13.90    1.80
  -1 -18   2    8.70    1.60
   1 -18  -2   11.10    1.70
  -1 -18   2   13.00    1.80
   1 -18  -2   11.50    1.40
   1 -18  -2   13.70    1.40
  -1 -18   2   10.80    1.50
  -1 -18   2   14.10    1.90
   1 -18  -2   12.10    1.80
   1  18  -2    9.60    1.60
   1  18  -2   13.20    1.70
  -1  18   2    9.80    1.80
  -1  18   2   12.90    1.90
  -1  18   2   11.20    1.50
   1  18  -2   12.70    1.80
  -1  18   2   13.30    1.70
  -1  18   2   11.40    1.80
   1  18  -2   14.60    1.80
  -1  18   2    8.60    2.30
  -1  18   2   12.50    1.90
  -1  18   2    9.80    1.50
   1  18  -2    9.50    2.00
  -1  18   2   13.30    1.80
   1  18  -2   11.90    1.80
   0 -18   2    2.50    1.00
   0 -18  -2    3.60    1.10
   0 -18  -2    2.20    1.00
   0 -18   2    2.20    0.90
   0 -18   2    3.20    0.70
   0 -18   2    3.30    1.00
   0 -18  -2    3.50    0.90
   0  18  -2    0.90    1.20
   0  18  -2    3.10    1.00
   0  18   2    3.00    1.60
   0  18  -2    3.70    1.50
   0  18  -2    4.10    1.10
   0  18  -2    2.40    0.90
   0  18  -2    2.80    0.80
   0  18   2    2.40    0.90
   0  18  -2    2.50    1.40
   0  18   2    2.30    1.10
   0  18   2    3.80    1.10
   0  18   2    2.70    1.00
   1 -18   2    5.00    1.00
   1 -18   2    5.70    1.10
  -1 -18  -2    4.50    1.20
  -1 -18  -2    3.70    1.00
  -1 -18  -2    3.20    1.00
  -1  18  -2    4.40    1.20
  -1  18  -2    5.00    1.40
   1  18   2    3.70    1.60
  -1  18  -2    5.60    1.20
   1  18   2    3.60    1.10
  -1  18  -2    5.60    1.30
  -1  18  -2    5.40    1.10
  -1  18  -2    5.40    1.10
   1  18   2    2.60    1.10
  -1  18  -2    5.40    1.30
   1  18   2    2.50    0.90
  -1  18  -2    5.70    1.70
  -1  18  -2    5.00    1.10
   1  18   2    2.70    1.00
   2 -18   2   48.40    3.10
  -2 -18  -2   50.49    3.30
   2 -18   2   40.40    3.70
  -2 -18  -2   46.80    3.30
  -2 -18  -2   47.30    3.10
  -2 -18  -2   47.40    3.20
   2 -18   2   48.20    3.00
  -2  18  -2   44.00    3.10
   2  18   2   39.50    3.80
   2  18   2   49.60    3.50
  -2  18  -2   46.90    3.10
   2  18   2   49.40    3.10
  -2  18  -2   44.40    3.00
  -2  18  -2   40.20    3.20
  -2  18  -2   46.00    3.90
  -2  18  -2   46.10    3.20
   2  18   2   48.80    3.20
  -2  18  -2   42.70    3.20
  -2  18  -2   43.20    2.90
   2  18   2   43.70    3.20
  -3 -18  -2   12.40    1.70
  -3 -18  -2   14.00    1.60
   3 -18   2   15.00    1.40
  -3 -18  -2   13.60    1.60
   3 -18   2   10.80    1.50
  -3  18  -2   13.50    1.60
  -3  18  -2   15.50    1.60
  -3  18  -2   13.40    1.40
  -3  18  -2   13.80    1.40
   3  18   2   10.20    1.40
   3  18   2   14.30    1.80
   3  18   2   13.00    1.30
  -3  18  -2   13.20    1.50
   3 -19  -2   27.50    1.90
  -3 -19   2   25.10    2.30
  -3 -19   2   24.40    2.00
  -3 -19   2   24.90    2.00
  -3 -19   2   25.80    2.10
  -3 -19   2   29.40    2.20
   3  19  -2   28.30    2.00
   3  19  -2   26.10    2.30
  -3  19   2   23.80    1.90
  -3  19   2   29.80    2.10
   3  19  -2   26.70    2.40
  -3  19   2   29.20    2.20
  -3  19   2   25.40    2.30
  -3  19   2   26.60    2.30
  -3  19   2   25.50    2.60
   3  19  -2   27.60    2.00
  -3  19   2   28.10    2.20
   3  19  -2   24.20    2.00
  -3  19   2   26.80    2.00
   2 -19  -2    2.50    0.60
  -2 -19   2    0.50    0.70
  -2 -19   2    1.80    0.90
  -2 -19   2    3.20    0.90
  -2 -19   2    2.20    1.00
  -2  19   2    2.30    1.00
   2  19  -2    2.00    0.70
  -2  19   2    1.90    0.90
  -2  19   2    1.40    0.70
  -2  19   2    1.70    0.90
  -2  19   2    1.40    0.70
   2  19  -2    2.00    0.80
  -2  19   2    1.90    0.70
  -2  19   2    1.90    0.80
   2  19  -2    1.90    0.70
  -2  19   2    1.50    0.80
   2  19  -2    1.20    0.80
   2  19  -2    1.50    0.90
   2  19  -2   -0.20    1.00
  -1 -19   2    2.10    0.80
  -1 -19   2    1.70    0.80
   1 -19  -2   -0.80    0.90
   1 -19  -2    1.00    0.50
  -1 -19   2    0.90    1.00
   1 -19  -2    2.20    1.30
  -1 -19   2    1.40    1.20
   1 -19  -2    0.30    1.00
  -1  19   2   -0.90    0.90
  -1  19   2    0.70    0.80
   1  19  -2    2.00    0.90
  -1  19   2    1.20    0.80
  -1  19   2   -0.20    1.30
   1  19  -2    1.80    1.20
   1  19  -2    1.60    0.90
  -1  19   2    1.60    0.70
   1  19  -2    0.70    0.90
  -1  19   2   -0.10    0.90
  -1  19   2    0.50    0.70
   1  19  -2    1.20    0.80
  -1  19   2    0.90    0.80
   0 -19  -2    8.30    1.30
   0 -19  -2   12.30    1.60
   0 -19  -2    8.50    1.30
   0 -19  -2   10.30    1.50
   0 -19   2   10.70    1.60
   0 -19   2   11.30    1.60
   0 -19   2   10.40    1.10
   0  19   2    8.00    1.50
   0  19   2    7.40    1.30
   0  19  -2    7.70    1.40
   0  19  -2    6.50    1.50
   0  19  -2    7.20    1.30
   0  19  -2    7.40    1.50
   0  19  -2   12.20    1.60
   0  19  -2    6.20    1.40
   0  19   2   10.10    1.50
   0  19  -2    9.80    1.40
   0  19   2    5.60    1.80
   0  19   2   11.10    1.60
   1 -19   2    6.20    1.00
  -1 -19  -2    3.80    1.10
   1 -19   2    3.90    1.00
  -1 -19  -2    3.90    0.90
  -1 -19  -2    3.10    0.90
   1 -19   2    3.10    1.00
   1 -19   2    4.90    1.00
  -1 -19  -2    3.50    1.00
  -1  19  -2    4.30    0.90
   1  19   2    1.40    1.90
  -1  19  -2    4.30    0.90
  -1  19  -2    4.30    1.10
  -1  19  -2    4.20    0.90
  -1  19  -2    4.20    1.00
   1  19   2    4.10    0.90
  -1  19  -2    3.30    1.10
   1  19   2    4.50    1.00
   1  19   2    2.70    1.00
   1  19   2    3.70    0.90
  -1  19  -2    5.20    1.10
  -1  19  -2    5.20    1.10
  -2 -19  -2   -0.40    0.70
   2 -19   2    1.30    1.00
  -2 -19  -2   -0.60    0.70
   2 -19   2   -0.30    1.10
   2 -19   2    1.00    0.60
   2 -19   2    0.50    0.70
  -2 -19  -2    0.90    0.70
  -2 -19  -2    0.10    0.60
  -2  19  -2    0.20    0.80
  -2  19  -2    1.60    0.80
  -2  19  -2    0.70    0.60
   2  19   2    0.80    0.80
  -2  19  -2    1.00    0.70
  -2  19  -2    2.30    0.80
  -2  19  -2    1.50    0.80
  -2  19  -2    1.60    1.40
  -2  19  -2    0.90    0.70
   3 -19   2    9.90    1.40
  -3 -19  -2   13.20    1.40
   3 -19   2   11.20    1.10
  -3 -19  -2   10.40    1.30
  -3  19  -2    9.50    1.20
  -3  19  -2   11.10    1.10
   3  19   2   13.10    1.60
   3  19   2   11.10    1.20
   3  19   2   12.20    1.30
  -3  19  -2   11.80    1.20
  -3  19  -2    9.70    1.30
  -3  19  -2   11.30    1.30
   3 -20  -2    3.10    0.60
  -3 -20   2    4.50    0.80
  -3 -20   2    4.50    0.80
  -3  20   2    3.10    0.60
   3  20  -2    3.90    0.70
  -3  20   2    2.90    0.70
  -3  20   2    2.50    0.60
  -3  20   2    2.40    0.60
  -3  20   2    3.10    0.70
  -3  20   2    3.10    0.90
  -3  20   2    2.90    0.60
   3  20  -2    4.20    0.80
  -2 -20   2    0.60    1.00
  -2 -20   2    0.80    0.70
   2 -20  -2    2.00    0.50
  -2 -20   2    2.80    1.00
  -2  20   2    2.30    1.40
   2  20  -2    1.50    0.80
  -2  20   2    2.00    1.20
  -2  20   2    0.70    0.80
  -2  20   2    2.10    0.70
   2  20  -2    3.10    0.90
   2  20  -2    1.50    1.10
  -2  20   2    2.50    1.00
   2  20  -2    1.00    0.90
  -2  20   2    0.90    0.60
   2  20  -2    2.20    1.60
  -2  20   2    2.50    1.00
  -1 -20   2   15.30    1.90
  -1 -20   2   17.50    1.90
  -1 -20   2   21.40    1.90
   1 -20  -2   14.40    2.00
   1 -20  -2   15.50    1.30
   1 -20  -2   18.90    2.20
  -1 -20   2   19.80    2.00
   1  20  -2   20.00    1.80
  -1  20   2   18.60    1.80
  -1  20   2   19.40    2.10
  -1  20   2   19.60    1.90
   1  20  -2   17.30    2.10
   1  20  -2   18.80    1.90
   1  20  -2   21.30    1.90
  -1  20   2   19.50    1.90
  -1  20   2   15.30    1.90
   0 -20  -2    5.80    1.10
   0 -20   2    5.30    1.10
   0 -20  -2    5.50    1.40
   0 -20   2    4.70    1.10
   0 -20  -2    7.60    1.30
   0 -20  -2    7.00    1.20
   0 -20   2    6.90    1.20
   0  20  -2    4.10    1.30
   0  20  -2    5.80    1.00
   0  20   2    6.20    1.10
   0  20   2    5.80    1.00
   0  20   2    7.60    1.20
   0  20  -2    4.00    1.40
   0  20  -2    4.30    0.90
   0  20   2    6.20    1.30
   0  20  -2    5.40    1.00
   1 -20   2   35.70    2.30
  -1 -20  -2   42.40    2.90
   1 -20   2   40.20    2.70
   1 -20   2   39.10    2.80
  -1 -20  -2   43.60    2.80
   1 -20   2   38.50    2.80
  -1  20  -2   36.00    2.60
   1  20   2   45.40    3.10
  -1  20  -2   34.20    2.40
  -1  20  -2   37.20    2.70
   1  20   2   42.20    2.70
  -1  20  -2   34.10    2.50
  -1  20  -2   33.30    2.60
   1  20   2   38.00    2.60
   1  20   2   40.40    2.80
  -1  20  -2   31.30    3.60
  -2 -20  -2    9.20    1.30
  -2 -20  -2    5.00    0.90
  -2 -20  -2    6.40    1.20
   2 -20   2    6.60    1.00
  -2 -20  -2    5.60    1.20
  -2  20  -2    7.10    1.00
   2  20   2    8.20    1.30
  -2  20  -2    7.70    1.00
   2  20   2    6.80    1.00
  -2  20  -2    6.30    1.10
  -2  20  -2    9.50    1.30
  -2  20  -2    9.70    1.20
  -2  20  -2    7.50    1.00
   2  20   2    5.20    0.90
  -2  20  -2    5.80    1.00
  -2  20  -2    8.90    1.20
   2 -21  -2    0.70    0.50
  -2 -21   2    2.50    1.20
  -2 -21   2    2.00    0.80
  -2  21   2    1.90    0.70
  -2  21   2    0.10    0.70
   2  21  -2    1.30    0.60
  -2  21   2    1.40    0.70
   2  21  -2    1.70    0.60
   2  21  -2    2.00    0.60
  -2  21   2    1.80    0.70
  -1 -21   2   22.00    2.00
  -1 -21   2   18.90    2.00
  -1 -21   2   22.30    2.00
   1 -21  -2   22.00    1.90
   1  21  -2   19.10    1.80
  -1  21   2   22.90    2.10
  -1  21   2   22.30    1.80
  -1  21   2   21.00    1.90
   1  21  -2   21.20    1.80
  -1  21   2   22.70    2.00
   1  21  -2   21.00    1.90
   0 -21  -2    3.00    1.00
   0 -21   2    1.50    0.80
   0 -21   2    0.10    0.90
   0 -21   2    1.60    0.70
   0 -21  -2   -0.20    0.70
   0 -21  -2    1.30    0.70
   0  21   2    1.10    0.70
   0  21   2    1.30    0.70
   0  21   2    2.00    0.90
   0  21  -2    2.10    0.70
   0  21  -2    1.30    0.70
   0  21   2    1.50    0.60
   0  21  -2    2.30    0.70
   1 -21   2   18.00    1.70
  -1 -21  -2   11.80    1.50
   1 -21   2   16.30    1.40
  -1 -21  -2   13.70    1.60
   1 -21   2   18.70    2.00
  -1 -21  -2   12.00    1.50
   1  21   2   13.10    1.70
  -1  21  -2   15.60    1.40
   1  21   2   14.60    1.50
  -1  21  -2   11.60    2.00
  -1  21  -2   17.40    1.50
   1  21   2   13.90    1.40
  -1  21  -2   14.90    1.50
  -1  21  -2   18.60    1.60
   2 -21   2   15.30    1.20
  -2 -21  -2   19.40    1.50
   2 -21   2   16.90    1.50
  -2 -21  -2   15.70    1.50
  -2  21  -2   17.10    1.30
   2  21   2   16.80    1.30
  -2  21  -2   18.40    1.50
   2  21   2   14.70    1.40
  -2  21  -2   16.10    1.40
  -2  21  -2   14.90    1.20
   2  21   2   16.10    1.60
  -1 -22   2    8.00    1.30
  -1 -22   2    9.80    1.40
   1 -22  -2    9.90    1.30
  -1  22   2    7.60    1.10
  -1  22   2    8.90    1.10
   1  22  -2    9.10    1.10
  -1  22   2    9.40    1.20
   1  22  -2   10.20    1.20
   1  22  -2   10.60    1.20
   0 -22   2    6.00    0.90
   0 -22  -2    4.40    0.80
   0 -22   2    3.80    0.80
   0 -22  -2    5.30    1.00
   0 -22   2    5.00    0.80
   0  22   2    4.10    0.70
   0  22   2    5.70    0.80
   0  22  -2    4.30    0.80
   0  22  -2    4.90    0.80
   0  22  -2    5.00    0.80
   0  22   2    4.00    0.80
   0  22   2    4.00    0.90
  -1 -22  -2   34.00    2.30
   1 -22   2   40.10    2.60
  -1 -22  -2   34.40    2.30
   1 -22   2   44.50    2.80
   1  22   2   38.50    2.50
  -1  22  -2   35.40    3.00
  -1  22  -2   39.60    2.80
  -1  22  -2   40.40    2.50
  -1  22  -2   37.30    2.30
   1  22   2   36.30    2.30
   1  22   2   41.70    2.60
  -6   0   3  225.18   10.90
  -6   0   3  217.98   10.60
  -6   0   3  214.58   10.50
  -6   0   3  228.08   11.10
  -6   0   3  224.48   10.70
  -6   0   3  219.68   11.10
  -6   0   3  223.48   10.80
  -5   0   3   31.10    2.50
  -5   0   3   30.50    2.80
  -5   0   3   34.90    3.00
  -5   0   3   35.20    2.50
  -5   0   3   35.10    2.60
  -5   0   3   31.50    2.80
  -5   0   3   32.00    4.70
  -5   0   3   31.00    2.90
  -5   0   3   31.70    2.70
   5   0  -3   35.00    2.40
  -5   0   3   29.70    2.50
  -4   0   3   53.69    4.10
   4   0  -3   55.99    3.80
  -4   0   3   55.49    3.60
  -4   0   3   57.19    3.90
  -4   0   3   54.99    3.90
  -4   0   3   56.89    3.60
   4   0  -3   57.59    3.30
  -4   0   3   53.39    3.40
  -4   0   3   61.69    4.50
  -4   0   3   54.29    3.40
  -3   0   3  179.28    9.80
   3   0  -3  187.88    8.80
   3   0  -3  187.78    9.30
   2   0  -3   52.99    3.40
   2   0  -3   57.49    2.90
  -1   0   3   23.50    1.40
  -1   0   3   25.30    1.80
   1   0  -3   25.80    1.50
   1   0  -3   25.90    1.70
   1   0  -3   24.00    1.50
   0   0  -3  301.37   13.60
   0   0  -3  290.77   13.70
   0   0   3  293.87   13.70
   0   0   3  289.57   13.60
   0   0  -3  299.57   13.60
   0   0  -3  300.57   13.70
   0   0  -3  309.27   13.80
  -1   0  -3   66.29    3.70
  -1   0  -3   65.29    3.50
   1   0   3   63.29    3.50
  -1   0  -3   66.29    3.80
   1   0   3   68.89    3.30
  -1   0  -3   64.49    3.50
  -1   0  -3   66.49    3.50
  -2   0  -3    6.80    1.10
   2   0   3    5.90    1.10
  -2   0  -3    4.80    1.10
  -2   0  -3    3.80    0.80
   2   0   3    3.80    0.70
   2   0   3    4.90    0.60
  -2   0  -3    4.20    0.70
  -2   0  -3    4.80    1.00
  -2   0  -3    4.70    1.00
  -3   0  -3   55.29    3.60
  -3   0  -3   54.09    3.60
  -3   0  -3   56.39    3.60
  -3   0  -3   54.19    3.70
  -3   0  -3   55.99    4.10
  -3   0  -3   52.19    3.60
   3   0   3   56.99    3.70
  -3   0  -3   55.79    4.10
  -3   0  -3   59.29    3.70
  -3   0  -3   56.99    3.50
   4   0   3    0.70    1.10
  -4   0  -3    2.10    0.70
  -4   0  -3    0.50    0.70
  -4   0  -3    0.80    0.70
  -4   0  -3    1.00    0.80
  -4   0  -3    0.60    0.80
  -4   0  -3    0.40    0.90
  -4   0  -3    0.60    0.90
  -4   0  -3    0.40    0.70
  -4   0  -3    0.30    0.50
  -4   0  -3    1.50    0.70
  -4   0  -3    0.60    0.60
  -5   0  -3   49.50    3.50
  -5   0  -3   50.09    3.20
  -5   0  -3   50.09    3.10
  -5   0  -3   48.20    3.70
  -5   0  -3   46.70    3.40
  -5   0  -3   47.30    3.50
  -5   0  -3   52.39    3.40
  -5   0  -3   50.79    3.50
  -5   0  -3   45.90    3.10
  -5   0  -3   50.59    3.40
  -6   0  -3   19.80    1.60
  -6   0  -3   19.10    1.50
  -6   0  -3   20.40    1.60
  -6   0  -3   22.70    1.80
  -6  -1   3  100.89    5.30
  -6  -1   3  102.89    5.40
  -6  -1   3  101.99    5.50
  -6  -1   3  101.79    5.80
   6  -1  -3  100.39    6.10
  -6  -1   3  103.79    5.60
  -6  -1   3  103.09    5.30
  -6  -1   3  107.89    5.80
  -6   1   3  102.49    5.30
  -6   1   3  103.79    5.80
  -6   1   3  100.49    5.80
  -6   1   3  106.49    5.60
  -6   1   3   98.89    5.50
  -6   1   3  105.19    5.40
   6   1  -3   98.19    6.00
  -6   1   3  105.89    5.80
  -5  -1   3  271.57   13.40
  -5  -1   3  263.87   12.90
  -5  -1   3  256.67   13.20
  -5  -1   3  255.07   13.10
  -5  -1   3  272.97   13.30
  -5  -1   3  276.07   12.90
   5  -1  -3  258.37   12.70
  -5  -1   3  267.17   12.90
  -5  -1   3  280.97   13.60
  -5  -1   3  268.47   13.10
  -5   1   3  254.57   12.90
   5   1  -3  276.97   12.90
  -5   1   3  266.87   13.40
  -5   1   3  273.77   13.20
  -5   1   3  271.27   13.20
  -5   1   3  237.28   12.90
  -5   1   3  261.77   12.90
  -5   1   3  259.07   12.80
  -5   1   3  271.17   13.40
  -5   1   3  276.97   13.60
  -4  -1   3  163.68    8.30
  -4  -1   3  155.38    7.80
  -4  -1   3  155.28    8.20
  -4  -1   3  155.78    8.20
   4  -1  -3  153.48    8.20
  -4  -1   3  155.58    8.30
  -4  -1   3  159.08    7.90
   4  -1  -3  152.98    7.40
  -4  -1   3  160.28    8.90
  -4  -1   3  154.08    8.10
  -4  -1   3  159.08    8.00
  -4  -1   3  156.68    7.70
  -4   1   3  139.19    8.10
  -4   1   3  148.99    7.90
   4   1  -3  155.48    8.10
  -4   1   3  150.48    8.80
  -4   1   3  136.09    8.00
  -4   1   3  143.39    7.60
  -4   1   3  144.99    7.90
  -4   1   3  143.59    7.80
  -4   1   3  138.39    8.00
  -4   1   3  140.99    7.70
   3  -1  -3   32.50    2.50
   3  -1  -3   31.60    2.00
  -3  -1   3   39.50    3.00
  -3  -1   3   33.00    2.10
   3   1  -3   38.80    2.60
   3   1  -3   39.20    2.20
  -3   1   3   29.30    2.80
   3   1  -3   38.10    2.30
   2  -1  -3  221.48   10.40
  -2  -1   3  208.08   10.60
  -2  -1   3  197.58    9.90
   2  -1  -3  229.18   10.00
   2   1  -3  221.18   10.10
  -1  -1   3  222.28   10.60
  -1  -1   3  228.08   10.90
   1  -1  -3  239.68   10.70
  -1  -1   3  239.18   10.50
   1  -1  -3  230.68   10.80
   1  -1  -3  228.78   10.60
   1   1  -3  231.08   10.80
  -1   1   3  229.08   11.00
   1   1  -3  219.58   10.60
   1   1  -3  241.58   10.60
   1   1  -3  224.48   10.70
   0  -1  -3  445.96   20.60
   0  -1   3  451.25   20.50
   0  -1  -3  446.26   20.60
   0  -1  -3  453.85   20.50
   0  -1  -3  442.36   20.50
   0  -1   3  452.45   20.60
   0  -1  -3  475.95   20.70
   0   1   3  453.65   20.70
   0   1   3  437.46   20.50
   0   1  -3  460.75   20.70
   0   1  -3  465.85   20.70
   0   1  -3  457.05   20.70
   0   1  -3  440.26   20.40
   0   1  -3  469.55   20.50
  -1  -1  -3   37.50    2.10
  -1  -1  -3   36.70    2.20
  -1  -1  -3   38.10    2.20
  -1  -1  -3   36.80    2.40
   1  -1   3   35.20    2.00
   1  -1   3   34.20    2.10
  -1  -1  -3   38.00    2.50
  -1   1  -3   36.10    2.20
   1   1   3   38.00    2.10
  -1   1  -3   36.30    2.20
  -1   1  -3   38.00    2.50
  -1   1  -3   38.00    2.30
   1   1   3   36.50    2.30
  -1   1  -3   37.10    2.50
   2  -1   3   72.79    3.60
  -2  -1  -3   74.39    4.10
  -2  -1  -3   76.59    4.50
   2  -1   3   74.49    3.80
  -2  -1  -3   71.09    4.40
  -2  -1  -3   65.29    3.70
  -2  -1  -3   69.19    4.00
  -2  -1  -3   73.59    4.10
   2  -1   3   71.19    4.00
   2   1   3   68.29    3.90
  -2   1  -3   76.59    4.50
  -2   1  -3   72.39    4.00
  -2   1  -3   73.99    4.10
   2   1   3   74.89    3.70
  -2   1  -3   76.69    4.50
  -2   1  -3   70.29    4.00
  -2   1  -3   74.69    4.10
   2   1   3   74.49    4.20
  -3  -1  -3   63.49    4.10
  -3  -1  -3   57.99    3.80
  -3  -1  -3   60.39    3.80
  -3  -1  -3   62.19    4.00
  -3  -1  -3   67.09    4.50
  -3  -1  -3   60.19    5.10
  -3  -1  -3   62.79    4.10
  -3  -1  -3   65.79    4.00
  -3  -1  -3   64.99    3.90
  -3  -1  -3   61.79    4.00
  -3  -1  -3   64.29    4.40
   3  -1   3   64.49    4.00
  -3   1  -3   68.29    3.90
   3   1   3   61.39    4.10
  -3   1  -3   68.49    4.50
  -3   1  -3   64.99    4.00
  -3   1  -3   63.69    4.00
  -3   1  -3   63.59    3.90
  -3   1  -3   67.99    4.00
  -3   1  -3   64.29    4.50
   3   1   3   64.29    3.50
  -3   1  -3   65.79    4.00
  -4  -1  -3    2.50    0.90
   4  -1   3    1.80    1.30
  -4  -1  -3    1.60    0.70
  -4  -1  -3    1.90    1.00
  -4  -1  -3    1.50    0.80
  -4  -1  -3    2.70    1.00
  -4  -1  -3    2.80    0.90
  -4  -1  -3    3.10    1.10
  -4  -1  -3    2.50    0.90
   4  -1   3    1.80    0.60
  -4  -1  -3    1.90    1.00
  -4  -1  -3    1.80    0.70
  -4   1  -3    2.10    0.80
  -4   1  -3    3.00    1.10
  -4   1  -3    2.00    1.00
  -4   1  -3    1.00    0.90
  -4   1  -3    2.50    0.90
  -4   1  -3    1.20    0.90
  -4   1  -3    1.70    0.80
  -4   1  -3    1.40    0.70
  -4   1  -3    1.40    0.90
  -4   1  -3    1.90    1.10
  -4   1  -3    2.00    0.90
  -4   1  -3    1.80    0.70
   4   1   3    2.20    0.60
   4   1   3    2.90    1.20
  -5  -1  -3    1.00    0.70
  -5  -1  -3    0.20    0.60
  -5  -1  -3    0.60    0.80
  -5  -1  -3    0.60    0.50
  -5  -1  -3    1.20    0.70
  -5  -1  -3    1.20    0.70
  -5  -1  -3   -0.40    0.90
  -5  -1  -3    0.00    0.70
  -5  -1  -3    0.50    0.60
  -5  -1  -3    0.20    0.60
  -5   1  -3    1.10    0.80
  -5   1  -3    1.20    0.70
  -5   1  -3   -0.70    0.70
  -5   1  -3    3.00    1.30
  -5   1  -3    2.00    0.70
  -5   1  -3    1.30    0.60
  -5   1  -3    1.10    0.70
  -5   1  -3    1.20    0.70
  -5   1  -3    0.60    0.60
  -5   1  -3    0.80    0.70
  -6  -1  -3    2.60    0.60
  -6  -1  -3    2.10    0.60
  -6  -1  -3    1.40    0.80
  -6  -1  -3    2.50    0.60
  -6  -1  -3    3.40    0.70
  -6   1  -3    0.90    0.50
  -6   1  -3    1.00    0.60
  -6   1  -3    1.10    0.60
  -6   1  -3    2.00    0.50
  -6  -2   3   25.30    1.90
  -6  -2   3   24.20    2.20
  -6  -2   3   23.80    1.80
  -6  -2   3   23.40    1.90
  -6  -2   3   25.50    2.30
  -6  -2   3   23.20    2.10
  -6  -2   3   25.80    2.20
  -6   2   3   25.50    1.90
  -6   2   3   26.10    1.90
  -6   2   3   23.30    2.00
  -6   2   3   26.50    2.20
  -6   2   3   24.00    2.20
  -6   2   3   24.70    2.00
  -5  -2   3   61.49    3.90
  -5  -2   3   68.59    4.10
  -5  -2   3   52.19    5.70
  -5  -2   3   66.09    4.30
  -5  -2   3   63.89    4.40
  -5  -2   3   60.89    3.90
  -5  -2   3   61.19    4.00
  -5  -2   3   58.19    4.20
  -5  -2   3   61.29    4.20
   5  -2  -3   68.79    3.80
  -5  -2   3   61.09    4.40
  -5   2   3   66.19    4.00
  -5   2   3   69.49    4.20
   5   2  -3   66.09    4.00
  -5   2   3   66.79    3.90
  -5   2   3   68.19    4.10
  -5   2   3   71.59    4.60
  -5   2   3   68.69    4.90
  -5   2   3   72.79    4.30
  -5   2   3   70.49    4.50
   4  -2  -3    3.00    0.60
  -4  -2   3    2.70    1.00
  -4  -2   3    4.10    1.10
  -4  -2   3    3.20    1.00
  -4  -2   3    5.00    0.90
  -4  -2   3    3.50    1.20
   4  -2  -3    2.80    1.10
  -4  -2   3    4.30    0.90
  -4  -2   3    2.00    1.00
  -4  -2   3    3.80    1.20
  -4  -2   3    2.40    0.70
  -4  -2   3    4.10    0.80
  -4   2   3    2.20    0.90
  -4   2   3    2.90    1.10
   4   2  -3    3.80    1.40
   4   2  -3    3.60    1.10
  -4   2   3    3.10    1.10
   4   2  -3    3.50    0.80
  -4   2   3    4.50    0.90
  -4   2   3    3.70    0.90
  -4   2   3    3.50    0.90
  -4   2   3    3.20    1.10
  -4   2   3    2.90    1.00
  -4   2   3    1.60    0.80
   3  -2  -3   56.59    3.20
   3  -2  -3   63.89    3.10
   3  -2  -3   65.69    3.80
  -3  -2   3   56.49    4.00
  -3  -2   3   53.39    3.30
   3   2  -3   56.49    3.30
  -3   2   3   57.39    4.00
   3   2  -3   56.79    3.60
   3   2  -3   58.59    3.40
   2  -2  -3   13.50    1.30
   2  -2  -3   14.70    1.40
   2  -2  -3   12.30    1.00
  -2   2   3   12.40    1.40
   1  -2  -3  446.96   20.20
   1  -2  -3  435.86   20.20
  -1  -2   3  436.06   20.20
   1  -2  -3  441.06   20.40
  -1  -2   3  447.16   20.50
   1   2  -3  457.05   20.40
  -1   2   3  394.36   20.20
   1   2  -3  460.45   20.30
   1   2  -3  461.45   20.30
   1   2  -3  493.45   20.30
  -1   2   3  439.86   20.60
   0  -2  -3  343.67   15.50
   0  -2   3  333.87   15.50
   0  -2  -3  356.06   15.60
   0  -2  -3  338.07   15.50
   0  -2  -3  361.76   15.70
   0  -2  -3  357.46   15.50
   0  -2   3  316.17   15.50
   0  -2   3  319.57   15.50
   0   2   3  351.26   15.80
   0   2   3  335.77   15.50
   0   2  -3  338.47   15.70
   0   2  -3  349.47   15.50
   0   2  -3  339.17   15.70
   0   2  -3  330.67   15.70
   0   2  -3  326.07   15.40
  -1  -2  -3   20.70    1.50
  -1  -2  -3   20.60    1.70
  -1  -2  -3   21.30    1.70
  -1  -2  -3   20.00    1.30
  -1  -2  -3   19.30    1.50
  -1   2  -3   27.00    2.00
   1   2   3   21.40    1.40
   2  -2   3   75.59    3.60
   2  -2   3   73.19    3.50
   2  -2   3   71.39    3.80
  -2  -2  -3   61.09    3.80
  -2  -2  -3   62.99    4.20
  -2  -2  -3   61.19    3.80
  -2  -2  -3   65.39    3.90
  -2  -2  -3   64.69    4.30
  -2   2  -3   69.69    3.90
  -2   2  -3   73.39    4.00
  -2   2  -3   73.89    4.00
  -2   2  -3   76.89    4.00
  -2   2  -3   79.39    4.40
  -2   2  -3   74.79    4.40
   2   2   3   60.89    4.00
   2   2   3   63.79    3.60
  -3  -2  -3   32.50    2.40
  -3  -2  -3   33.70    2.50
   3  -2   3   34.00    2.50
  -3  -2  -3   35.80    2.50
  -3  -2  -3   32.30    2.60
  -3  -2  -3   30.50    2.60
  -3  -2  -3   31.70    2.70
  -3  -2  -3   34.20    3.00
  -3  -2  -3   35.30    2.70
  -3   2  -3   32.90    2.50
  -3   2  -3   36.20    3.00
  -3   2  -3   32.70    2.50
   3   2   3   36.40    2.90
  -3   2  -3   32.60    2.60
  -3   2  -3   30.80    2.40
  -3   2  -3   32.80    2.50
  -3   2  -3   33.50    2.40
  -3   2  -3   33.00    2.40
  -3   2  -3   30.60    2.50
   3   2   3   36.40    2.20
  -3   2  -3   30.80    2.80
  -3   2  -3   31.90    2.60
  -3   2  -3   33.80    2.70
  -4  -2  -3   22.70    2.50
  -4  -2  -3   23.70    2.20
  -4  -2  -3   23.70    2.30
  -4  -2  -3   15.60    2.10
  -4  -2  -3   21.90    2.20
  -4  -2  -3   21.20    2.70
  -4  -2  -3   21.80    2.00
  -4  -2  -3   22.30    2.30
  -4  -2  -3   21.40    2.40
  -4  -2  -3   19.80    2.00
  -4  -2  -3   22.20    1.90
   4  -2   3   17.30    1.50
  -4   2  -3   19.80    2.10
  -4   2  -3   17.70    1.80
  -4   2  -3   18.50    2.40
  -4   2  -3   18.10    2.10
  -4   2  -3   18.80    2.10
  -4   2  -3   18.10    1.90
  -4   2  -3   17.00    2.10
  -4   2  -3   20.10    2.10
   4   2   3   22.20    2.60
   4   2   3   21.90    1.90
  -4   2  -3   17.50    2.50
  -4   2  -3   18.00    2.00
  -4   2  -3   17.20    1.90
  -5  -2  -3    6.30    1.30
  -5  -2  -3    5.80    1.10
  -5  -2  -3    4.70    1.10
  -5  -2  -3    6.30    1.20
  -5  -2  -3    6.20    1.30
  -5  -2  -3    5.30    1.10
  -5  -2  -3    3.20    1.10
  -5  -2  -3    5.40    1.00
  -5  -2  -3    6.90    1.10
  -5  -2  -3    5.50    1.20
  -5   2  -3    5.10    1.30
  -5   2  -3    3.80    0.80
  -5   2  -3    3.90    1.00
   5   2   3    6.80    1.90
  -5   2  -3    5.30    1.20
  -5   2  -3    4.50    1.00
  -5   2  -3    3.00    0.90
  -5   2  -3    4.40    1.20
  -5   2  -3    4.20    1.10
  -6  -2  -3   17.40    1.50
  -6  -2  -3   13.30    1.50
  -6  -2  -3   16.80    1.20
  -6  -2  -3   14.50    1.40
  -6  -2  -3   15.30    1.30
  -6  -2  -3   17.50    1.50
  -6   2  -3   18.50    1.40
  -6   2  -3   16.60    1.40
  -6   2  -3   17.90    1.20
  -6   2  -3   17.40    1.40
  -6  -3   3   13.60    1.30
  -6  -3   3   13.30    1.50
  -6  -3   3   12.20    2.20
  -6  -3   3   14.70    1.60
  -6  -3   3   11.50    1.90
  -6  -3   3   16.40    1.70
  -6  -3   3   14.70    1.40
  -6  -3   3   14.70    1.70
  -6   3   3   17.20    1.60
  -6   3   3   17.10    1.80
  -6   3   3   14.70    1.40
  -6   3   3   14.30    1.60
  -6   3   3   15.10    1.40
  -6   3   3   17.30    1.80
   6   3  -3   12.90    1.70
  -5  -3   3  112.69    6.30
  -5  -3   3  112.89    6.70
  -5  -3   3  110.29    6.10
  -5  -3   3  111.29    6.50
  -5  -3   3  106.99    6.50
  -5  -3   3  104.89    7.40
  -5  -3   3  117.29    6.20
   5  -3  -3  113.49    5.90
  -5  -3   3  112.19    6.50
  -5  -3   3  110.89    6.60
  -5  -3   3  108.69    6.00
   5   3  -3  109.39    7.50
  -5   3   3  119.09    6.30
  -5   3   3  114.99    6.70
  -5   3   3  124.69    6.40
  -5   3   3  115.39    6.30
   5   3  -3  106.49    6.10
  -5   3   3  107.89    7.70
   5   3  -3  114.49    6.40
  -5   3   3  121.99    6.80
  -5   3   3  121.39    6.90
  -5   3   3  116.89    6.40
  -5   3   3  124.79    6.10
  -4  -3   3  108.89    5.70
  -4  -3   3  106.39    5.80
   4  -3  -3  101.49    5.30
  -4  -3   3  112.69    6.20
  -4  -3   3  109.19    6.00
  -4  -3   3  108.69    6.10
  -4  -3   3  107.89    6.00
  -4  -3   3  107.69    5.80
  -4  -3   3  108.89    6.00
  -4  -3   3  107.89    6.70
  -4  -3   3  105.29    5.70
   4  -3  -3   96.29    6.10
  -4   3   3  100.59    6.10
  -4   3   3  103.59    6.20
   4   3  -3  113.99    5.80
  -4   3   3   99.89    5.80
  -4   3   3  105.79    5.60
  -4   3   3   98.49    5.80
   4   3  -3   99.09    5.50
   4   3  -3  109.29    6.00
  -4   3   3   98.89    5.80
  -4   3   3   99.09    6.20
  -4   3   3   98.29    6.70
   4   3  -3  109.99    6.00
  -4   3   3   94.99    5.70
   3  -3  -3   65.59    3.70
  -3  -3   3   68.29    4.00
   3  -3  -3   73.39    4.40
  -3  -3   3   65.09    3.70
  -3  -3   3   71.89    4.60
   3  -3  -3   75.49    3.70
   3   3  -3   72.09    3.90
   3   3  -3   72.69    4.10
  -3   3   3   73.99    4.70
   3   3  -3   66.39    4.10
   2  -3  -3  756.12   34.50
  -2  -3   3  753.92   34.40
  -2  -3   3  733.73   33.80
   2  -3  -3  694.93   33.70
   2  -3  -3  711.43   33.60
   2   3  -3  764.22   33.80
   2   3  -3  790.32   35.30
   2   3  -3  791.12   33.90
   1  -3  -3   66.79    3.40
  -1  -3   3   66.99    3.70
   1  -3  -3   65.49    3.50
  -1  -3   3   65.49    3.40
   1  -3  -3   66.79    3.70
  -1  -3   3   71.39    3.60
  -1   3   3   64.89    3.80
   1   3  -3   73.99    3.60
   1   3  -3   67.19    3.50
   1   3  -3   69.49    3.70
   1   3  -3   69.49    3.50
   0  -3  -3    7.50    0.80
   0  -3   3    7.50    0.70
   0  -3  -3    7.80    0.80
   0  -3  -3    7.50    0.80
   0  -3  -3    7.30    0.70
   0  -3   3    7.10    0.80
   0  -3   3    8.00    0.70
   0   3  -3    8.10    0.80
   0   3  -3    8.30    0.70
   0   3   3    7.10    0.90
   0   3  -3    8.40    0.90
   0   3  -3    7.80    0.90
   0   3  -3    8.20    0.80
  -1  -3  -3  396.16   18.40
  -1  -3  -3  412.96   18.10
   1  -3   3  405.56   18.20
  -1  -3  -3  423.96   18.80
   1  -3   3  363.26   18.10
  -1  -3  -3  416.16   18.50
  -1   3  -3  404.06   18.80
  -1   3  -3  387.36   18.60
  -1   3  -3  393.06   18.30
  -1   3  -3  397.06   18.70
   1   3   3  415.66   18.40
   1   3   3  411.36   18.60
  -1   3  -3  388.16   18.40
   2  -3   3   63.69    3.20
  -2  -3  -3   54.59    3.40
  -2  -3  -3   57.59    3.60
  -2  -3  -3   59.79    3.90
  -2  -3  -3   54.39    3.50
   2  -3   3   57.09    3.30
   2  -3   3   65.89    3.10
  -2  -3  -3   58.09    3.90
  -2   3  -3   67.59    4.10
  -2   3  -3   67.49    3.60
   2   3   3   56.89    3.70
  -2   3  -3   64.99    4.00
  -2   3  -3   64.19    3.50
  -2   3  -3   62.89    3.50
   2   3   3   54.19    3.30
  -3  -3  -3    4.90    1.20
  -3  -3  -3    3.90    0.90
  -3  -3  -3    5.20    1.40
  -3  -3  -3    5.40    1.00
  -3  -3  -3    3.80    0.70
   3  -3   3    4.50    1.00
  -3  -3  -3    3.60    1.00
   3  -3   3    3.50    0.60
  -3  -3  -3    4.80    1.00
  -3  -3  -3    3.70    0.90
  -3  -3  -3    4.90    1.30
  -3  -3  -3    4.10    0.90
  -3   3  -3    3.60    1.10
   3   3   3    4.60    0.80
  -3   3  -3    3.00    0.90
   3   3   3    3.80    1.10
  -3   3  -3    4.10    1.00
  -3   3  -3    4.20    0.90
  -3   3  -3    2.70    0.80
  -3   3  -3    3.20    0.90
  -3   3  -3    3.20    1.00
  -3   3  -3    3.90    0.80
  -3   3  -3    3.00    0.90
  -3   3  -3    4.20    1.00
  -3   3  -3    3.80    0.90
  -4  -3  -3   15.00    2.10
  -4  -3  -3   13.40    2.40
  -4  -3  -3   14.10    1.80
   4  -3   3   13.50    1.40
  -4  -3  -3   15.10    2.00
  -4  -3  -3   15.40    1.70
  -4  -3  -3   16.60    1.90
  -4  -3  -3   13.50    2.00
  -4  -3  -3   17.40    2.10
  -4  -3  -3   15.70    1.80
  -4   3  -3   12.30    1.70
  -4   3  -3   11.30    1.50
   4   3   3   11.10    1.70
   4   3   3   16.10    1.90
  -4   3  -3   12.50    1.70
  -4   3  -3   11.60    2.10
  -4   3  -3   12.80    1.50
  -4   3  -3   13.70    2.10
  -4   3  -3   13.30    1.90
  -4   3  -3   12.90    1.90
  -4   3  -3   13.70    1.60
  -4   3  -3   13.30    1.80
  -4   3  -3   13.30    1.70
   4   3   3   12.50    2.20
  -4   3  -3   14.20    1.80
  -5  -3  -3    7.90    1.40
  -5  -3  -3    7.60    1.30
  -5  -3  -3    6.80    1.20
  -5  -3  -3    7.20    1.10
  -5  -3  -3    4.30    1.20
  -5  -3  -3    6.90    1.40
  -5  -3  -3    5.80    1.10
  -5  -3  -3    4.40    1.00
  -5  -3  -3    5.80    1.20
  -5   3  -3    5.90    1.00
  -5   3  -3    5.30    1.10
  -5   3  -3    5.80    1.10
  -5   3  -3    6.30    1.20
  -5   3  -3    6.20    1.10
  -5   3  -3    5.10    0.90
   5   3   3    3.80    1.00
  -5   3  -3    6.30    1.20
  -5   3  -3    4.20    1.00
   5   3   3    6.60    1.50
  -6  -3  -3   22.20    1.70
  -6  -3  -3   22.70    1.50
  -6  -3  -3   23.70    1.70
  -6  -3  -3   22.60    1.70
  -6  -3  -3   17.10    1.80
  -6  -3  -3   22.70    1.50
  -6   3  -3   16.50    2.20
  -6   3  -3   19.30    1.50
  -6   3  -3   18.40    1.50
  -6  -4   3    9.50    1.40
  -6  -4   3    7.90    1.40
  -6  -4   3    7.80    1.10
  -6  -4   3    7.60    1.30
  -6  -4   3    8.00    1.00
  -6  -4   3    9.00    1.10
  -6  -4   3    9.00    1.40
  -6   4   3    8.70    1.20
   6   4  -3    6.70    1.10
  -6   4   3    7.70    1.40
  -6   4   3    9.40    1.30
  -6   4   3    8.60    1.10
   6   4  -3    7.90    1.30
  -6   4   3    9.00    1.40
  -5  -4   3   87.89    5.60
  -5  -4   3   85.39    5.30
  -5  -4   3   88.89    5.50
  -5  -4   3   86.89    5.50
  -5  -4   3   93.89    5.40
  -5  -4   3   83.99    5.10
  -5  -4   3   89.69    5.20
   5  -4  -3   95.69    6.50
  -5  -4   3   89.99    5.70
  -5  -4   3   83.89    5.60
   5   4  -3   91.49    5.50
   5   4  -3   86.19    6.60
  -5   4   3   89.19    6.70
  -5   4   3  101.39    5.40
   5   4  -3   88.19    5.20
  -5   4   3  103.39    6.10
  -5   4   3  101.39    5.90
  -5   4   3  101.79    5.40
  -5   4   3  105.69    5.50
  -5   4   3  106.09    5.70
  -5   4   3  105.09    5.30
  -5   4   3  103.89    5.90
  -4  -4   3   32.70    2.50
  -4  -4   3   37.50    3.40
  -4  -4   3   36.60    3.10
  -4  -4   3   34.80    2.60
  -4  -4   3   36.90    2.90
  -4  -4   3   38.40    2.70
  -4  -4   3   35.20    2.90
  -4  -4   3   32.40    2.50
  -4  -4   3   36.20    3.10
  -4  -4   3   32.70    2.80
   4  -4  -3   37.80    2.30
   4  -4  -3   37.30    3.10
   4   4  -3   33.90    3.90
  -4   4   3   39.00    3.10
  -4   4   3   39.90    3.50
  -4   4   3   40.30    2.90
   4   4  -3   40.20    2.70
  -4   4   3   40.00    2.70
  -4   4   3   38.50    3.20
  -4   4   3   38.70    3.00
  -4   4   3   34.40    2.80
  -4   4   3   38.60    2.80
  -4   4   3   35.80    3.30
  -4   4   3   38.80    3.60
   4   4  -3   34.70    2.90
   3  -4  -3  523.45   25.00
   3  -4  -3  488.95   24.00
  -3  -4   3  538.65   25.30
   3   4  -3  564.64   24.80
   3   4  -3  508.85   24.20
   3   4  -3  582.64   24.50
  -3   4   3  498.75   25.30
   3   4  -3  547.15   24.60
  -2  -4   3  523.65   23.90
   2  -4  -3  520.15   23.70
  -2  -4   3  509.35   24.30
   2  -4  -3  548.65   23.60
   2   4  -3  534.75   24.10
   2   4  -3  505.95   23.80
   2   4  -3  507.15   23.90
  -1  -4   3   72.29    3.90
  -1  -4   3   80.49    4.20
  -1  -4   3   82.09    4.00
  -1  -4   3   84.59    4.20
   1  -4  -3   77.49    4.20
   1  -4  -3   76.09    3.90
   1  -4  -3   74.89    3.90
   1  -4  -3   71.69    3.70
  -1   4   3   72.09    4.30
   1   4  -3   81.89    4.20
   1   4  -3   81.29    4.00
   1   4  -3   82.39    4.00
   1   4  -3   85.29    4.20
   0  -4  -3   50.49    2.60
   0  -4  -3   50.09    2.60
   0  -4  -3   51.59    2.80
   0  -4   3   43.70    2.70
   0  -4   3   43.90    2.50
   0   4   3   53.59    2.90
   0   4  -3   41.10    2.70
   0   4  -3   43.90    2.50
   0   4   3   47.50    2.60
   0   4  -3   44.70    3.60
   0   4  -3   44.40    2.80
  -1  -4  -3   29.80    1.90
  -1  -4  -3   28.00    2.10
   1  -4   3   30.80    1.70
  -1  -4  -3   26.10    1.90
  -1   4  -3   30.80    2.20
   1   4   3   26.40    2.10
   1   4   3   27.60    1.90
  -1   4  -3   28.80    1.80
  -1   4  -3   29.10    2.10
  -2  -4  -3  349.07   16.20
   2  -4   3  339.97   15.70
  -2  -4  -3  355.46   16.30
  -2  -4  -3  376.76   16.90
  -2  -4  -3  358.16   16.40
   2  -4   3  310.67   15.80
  -2   4  -3  333.87   16.70
  -2   4  -3  322.57   16.40
  -2   4  -3  326.97   16.00
   2   4   3  360.46   16.60
  -2   4  -3  330.07   16.20
  -2   4  -3  331.27   16.20
  -2   4  -3  356.26   16.80
   2   4   3  375.46   16.10
  -3  -4  -3    7.10    1.20
  -3  -4  -3    7.00    1.80
  -3  -4  -3    6.30    1.50
  -3  -4  -3    6.60    1.30
  -3  -4  -3    5.80    1.00
  -3  -4  -3    5.70    1.20
   3  -4   3    6.90    0.70
  -3  -4  -3    4.60    1.10
  -3  -4  -3    5.40    1.20
  -3  -4  -3    6.80    1.20
  -3  -4  -3    5.50    1.00
  -3  -4  -3    4.20    1.00
   3   4   3    5.20    1.20
   3   4   3    4.80    0.90
  -3   4  -3    7.00    1.20
  -3   4  -3    8.70    1.50
  -3   4  -3    6.20    1.40
  -3   4  -3    9.00    1.20
  -3   4  -3    7.30    1.50
  -3   4  -3    7.10    1.60
  -3   4  -3    6.70    1.10
  -3   4  -3    5.50    1.10
  -3   4  -3    5.10    1.00
  -3   4  -3    7.90    1.30
  -3   4  -3    6.80    1.10
  -3   4  -3    7.60    1.40
   3   4   3    5.40    0.90
  -4  -4  -3    1.80    0.90
  -4  -4  -3    1.60    0.80
  -4  -4  -3    1.20    0.90
  -4  -4  -3    0.20    0.70
  -4  -4  -3   -0.10    1.00
  -4  -4  -3    1.30    0.70
   4  -4   3    1.30    0.50
   4  -4   3    1.40    1.10
  -4  -4  -3    1.10    0.70
  -4  -4  -3    1.30    0.80
  -4  -4  -3    1.70    0.90
  -4  -4  -3    0.50    1.00
  -4  -4  -3    1.00    0.80
  -4   4  -3    0.90    0.80
  -4   4  -3    2.20    0.90
  -4   4  -3    1.10    1.00
  -4   4  -3    1.10    0.60
   4   4   3    0.60    1.30
  -4   4  -3    1.80    0.80
  -4   4  -3    2.00    0.80
   4   4   3    1.50    0.70
  -4   4  -3    0.10    0.80
  -4   4  -3    2.10    0.70
  -4   4  -3    1.30    0.80
  -4   4  -3    1.50    0.90
   4   4   3    0.90    0.70
  -4   4  -3    1.20    0.70
  -4   4  -3    0.80    0.80
  -5  -4  -3   52.79    3.40
  -5  -4  -3   50.39    3.50
  -5  -4  -3   50.09    3.30
  -5  -4  -3   51.39    3.50
  -5  -4  -3   48.00    3.20
  -5  -4  -3   51.39    3.60
  -5  -4  -3   47.10    3.70
  -5  -4  -3   52.69    3.50
  -5  -4  -3   51.29    3.10
  -5   4  -3   48.90    3.40
   5   4   3   49.99    3.20
  -5   4  -3   49.80    3.40
  -5   4  -3   48.20    3.40
   5   4   3   48.50    4.10
  -5   4  -3   48.70    3.00
  -5   4  -3   46.80    2.90
  -5   4  -3   51.29    3.40
  -5   4  -3   51.29    3.20
  -5   4  -3   48.50    3.30
  -6  -4  -3    0.90    0.50
  -6  -4  -3    0.50    0.40
  -6  -4  -3    0.80    0.50
  -6  -4  -3    1.00    0.50
  -6  -4  -3    0.20    0.40
  -6  -5   3   18.20    1.50
  -6  -5   3   19.70    1.80
  -6  -5   3   20.80    1.90
  -6  -5   3   20.80    1.90
  -6  -5   3   16.90    1.50
  -6  -5   3   20.30    1.70
  -6  -5   3   20.90    2.60
  -6   5   3   17.00    2.10
  -6   5   3   16.50    1.70
  -6   5   3   17.70    2.00
   6   5  -3   17.10    1.90
  -6   5   3   16.60    1.80
   6   5  -3   19.00    1.70
  -5  -5   3  130.49    7.00
  -5  -5   3  130.39    7.50
  -5  -5   3  131.69    7.40
  -5  -5   3  125.59    6.90
  -5  -5   3  136.19    7.20
  -5  -5   3  126.39    7.40
   5  -5  -3  138.29    7.30
  -5  -5   3  127.59    7.30
  -5  -5   3  133.09    7.40
  -5  -5   3  132.69    7.10
  -5   5   3  136.49    7.20
   5   5  -3  130.79    7.40
  -5   5   3  132.79    7.50
  -5   5   3  138.29    7.20
  -5   5   3  136.39    7.60
  -5   5   3  143.49    7.40
   5   5  -3  132.19    7.00
  -5   5   3  139.19    7.00
  -4  -5   3   22.50    2.10
  -4  -5   3   22.20    2.10
  -4  -5   3   23.50    2.50
   4  -5  -3   24.60    2.20
   4  -5  -3   27.50    1.80
  -4  -5   3   21.50    2.20
  -4  -5   3   19.60    2.60
  -4  -5   3   21.00    2.30
  -4  -5   3   23.10    2.00
  -4  -5   3   20.30    1.90
   4  -5  -3   26.10    2.70
  -4  -5   3   23.50    2.10
  -4  -5   3   20.20    2.30
  -4  -5   3   20.30    2.30
  -4   5   3   23.10    2.00
   4   5  -3   22.10    1.90
  -4   5   3   26.10    2.20
   4   5  -3   21.10    2.40
  -4   5   3   24.40    2.50
  -4   5   3   25.80    2.30
  -4   5   3   27.00    2.60
  -4   5   3   25.60    2.10
  -4   5   3   27.80    2.20
  -4   5   3   26.30    2.40
   4   5  -3   24.70    2.20
  -4   5   3   29.50    2.60
  -4   5   3   25.00    2.90
  -4   5   3   26.10    3.10
  -3  -5   3   21.90    1.80
  -3  -5   3   21.20    2.70
  -3  -5   3   20.90    2.20
  -3  -5   3   21.70    2.10
  -3  -5   3   17.10    2.00
   3   5  -3   21.50    1.90
   3   5  -3   22.10    2.00
   3   5  -3   19.10    1.70
  -3   5   3   27.00    2.40
   3   5  -3   22.40    1.80
   2  -5  -3  146.69    6.70
   2  -5  -3  141.39    8.30
   2  -5  -3  142.49    6.70
  -2  -5   3  141.19    7.30
  -2  -5   3  126.59    6.70
  -2   5   3  147.49    7.50
   2   5  -3  147.89    7.20
   2   5  -3  124.39    6.70
   2   5  -3  134.79    7.00
   2   5  -3  138.29    6.90
   1  -5  -3  125.69    6.10
   1  -5  -3  133.39    6.40
  -1  -5   3  114.49    6.10
  -1  -5   3  120.19    6.10
  -1  -5   3  123.09    6.30
   1  -5  -3  128.89    6.00
  -1  -5   3  126.09    6.40
   1  -5  -3  132.19    6.10
  -1   5   3  131.39    6.70
  -1   5   3  142.49    6.20
   1   5  -3  127.79    6.40
   1   5  -3  120.89    6.20
   1   5  -3  118.69    6.70
   0  -5  -3   14.60    1.30
   0  -5  -3   14.30    1.10
   0  -5   3   14.00    1.10
   0  -5  -3   14.70    1.10
   0  -5  -3   13.00    1.10
   0  -5  -3   14.20    1.10
   0  -5   3   14.10    1.30
   0   5   3   14.80    1.20
   0   5  -3   14.50    1.30
   0   5  -3   13.50    1.40
   0   5  -3   14.90    1.10
   0   5  -3   14.40    1.30
   0   5   3   14.50    1.20
   0   5   3   14.00    1.60
   1  -5   3  182.58    8.60
  -1  -5  -3  191.18    9.20
  -1  -5  -3  185.98    8.80
  -1  -5  -3  185.98    8.90
   1   5   3  173.48    8.60
   1   5   3  186.98    8.80
  -1   5  -3  175.18    8.60
  -1   5  -3  184.08    9.20
  -2  -5  -3  198.98   10.10
  -2  -5  -3  198.48    9.70
   2  -5   3  200.48    9.90
  -2  -5  -3  187.78    9.50
  -2  -5  -3  176.38    9.50
   2  -5   3  200.58    9.10
   2   5   3  200.58    9.90
   2   5   3  179.18    9.10
  -2   5  -3  188.68    9.30
  -2   5  -3  189.98    9.50
   2   5   3  202.98    9.40
  -2   5  -3  195.78   10.10
  -2   5  -3  188.28    9.40
  -2   5  -3  190.48    9.90
  -3  -5  -3   80.29    5.00
  -3  -5  -3   80.59    4.70
  -3  -5  -3   79.69    4.80
  -3  -5  -3   79.89    4.80
  -3  -5  -3   78.19    5.40
  -3  -5  -3   81.09    4.90
  -3  -5  -3   77.59    4.40
   3  -5   3   88.79    5.20
   3  -5   3   83.59    4.20
  -3  -5  -3   79.99    4.90
  -3  -5  -3   81.29    4.90
  -3  -5  -3   78.09    4.70
  -3  -5  -3   79.09    4.70
   3   5   3   78.19    5.20
  -3   5  -3   78.59    4.70
  -3   5  -3   81.29    4.70
  -3   5  -3   80.29    4.80
  -3   5  -3   74.89    4.80
  -3   5  -3   77.89    4.90
  -3   5  -3   82.39    5.20
   3   5   3   77.59    4.50
  -3   5  -3   77.89    4.50
  -3   5  -3   81.49    4.80
   3   5   3   84.99    4.70
  -3   5  -3   76.69    4.50
  -3   5  -3   78.59    5.30
  -3   5  -3   82.49    4.80
  -3   5  -3   74.29    4.40
  -4  -5  -3    4.00    1.10
  -4  -5  -3    4.20    1.10
  -4  -5  -3    4.80    1.30
  -4  -5  -3    4.40    1.10
  -4  -5  -3    4.70    1.10
   4  -5   3    4.30    1.50
   4  -5   3    3.80    0.70
  -4  -5  -3    5.10    1.20
  -4  -5  -3    5.30    1.20
  -4  -5  -3    3.60    0.90
  -4  -5  -3    5.00    1.10
  -4  -5  -3    5.10    1.60
  -4  -5  -3    5.60    1.20
  -4   5  -3    3.60    1.00
  -4   5  -3    4.30    1.00
  -4   5  -3    3.10    1.00
   4   5   3    4.00    1.50
  -4   5  -3    3.40    1.00
  -4   5  -3    3.50    1.00
  -4   5  -3    4.40    1.10
  -4   5  -3    3.20    1.00
  -4   5  -3    3.60    1.00
  -4   5  -3    3.70    1.00
  -4   5  -3    2.90    1.30
   4   5   3    3.10    0.90
  -4   5  -3    4.10    1.10
   4   5   3    5.90    1.70
   4   5   3    4.90    1.10
  -4   5  -3    3.40    1.00
  -5  -5  -3   26.00    2.20
  -5  -5  -3   24.90    2.30
  -5  -5  -3   25.40    2.30
  -5  -5  -3   29.00    2.30
  -5  -5  -3   26.00    2.60
  -5  -5  -3   24.70    2.20
  -5  -5  -3   26.30    2.00
  -5  -5  -3   27.00    2.40
  -5  -5  -3   26.50    2.30
  -5   5  -3   26.00    3.00
  -5   5  -3   27.30    2.30
  -5   5  -3   28.30    1.90
   5   5   3   26.30    2.90
  -5   5  -3   29.60    2.20
  -5   5  -3   27.20    2.20
  -5   5  -3   27.30    2.20
  -5   5  -3   28.40    2.30
   5   5   3   24.50    2.10
  -6  -5  -3   14.60    1.30
  -6  -5  -3   13.90    1.30
  -6  -5  -3   13.40    1.30
  -6  -5  -3   13.30    1.20
  -6  -5  -3   12.70    1.10
  -6  -6   3    3.20    0.90
  -6  -6   3    2.60    0.80
  -6  -6   3    2.60    0.80
  -6  -6   3    2.60    0.70
  -6  -6   3    1.80    0.90
  -6  -6   3    2.50    0.80
  -6   6   3    1.60    0.90
  -6   6   3    2.10    0.80
  -6   6   3    1.40    0.60
  -6   6   3    2.80    0.80
  -6   6   3    2.40    0.60
   6   6  -3    1.00    0.80
   6   6  -3    1.90    0.80
  -5  -6   3  122.59    7.10
  -5  -6   3  125.99    7.20
  -5  -6   3  134.39    7.40
   5  -6  -3  133.39    6.50
  -5  -6   3  128.29    6.80
   5  -6  -3  138.99    7.80
  -5  -6   3  128.09    6.90
  -5  -6   3  125.49    7.10
  -5  -6   3  134.89    7.00
  -5  -6   3  128.49    7.40
  -5   6   3  133.19    6.90
  -5   6   3  125.69    7.00
  -5   6   3  133.39    7.20
  -5   6   3  129.19    7.30
  -5   6   3  123.29    6.70
  -5   6   3  138.19    7.70
   5   6  -3  122.79    7.30
  -5   6   3  135.29    7.10
   5   6  -3  131.69    6.90
  -5   6   3  133.49    7.40
  -4  -6   3  128.69    7.30
  -4  -6   3  122.79    7.10
  -4  -6   3  130.29    7.70
  -4  -6   3  129.79    6.70
  -4  -6   3  116.19    6.60
  -4  -6   3  129.19    6.60
   4  -6  -3  127.49    8.40
  -4  -6   3  124.69    7.10
  -4  -6   3  139.29    7.20
  -4  -6   3  119.99    6.60
  -4  -6   3  121.79    7.60
   4  -6  -3  126.39    6.70
   4  -6  -3  127.29    6.30
  -4   6   3  128.19    7.90
  -4   6   3  123.29    7.20
  -4   6   3  119.49    6.50
  -4   6   3  119.29    6.70
  -4   6   3  131.89    7.10
  -4   6   3  126.39    7.20
  -4   6   3  115.29    7.00
   4   6  -3  136.09    7.00
   4   6  -3  118.39    7.30
  -4   6   3  132.59    7.50
   4   6  -3  118.69    6.50
  -4   6   3  127.59    6.80
  -4   6   3  126.79    7.00
  -3  -6   3  210.38   10.40
  -3  -6   3  203.18   10.30
  -3  -6   3  212.38   10.20
  -3  -6   3  212.88   10.70
  -3  -6   3  200.88   10.20
  -3  -6   3  206.88    9.90
  -3  -6   3  220.28   10.10
  -3  -6   3  198.68   10.20
   3  -6  -3  208.28   10.60
  -3  -6   3  197.28    9.80
   3  -6  -3  202.28    9.60
  -3  -6   3  203.88    9.90
  -3  -6   3  190.48   10.10
   3  -6  -3  195.58    9.70
   3   6  -3  212.18   10.10
   3   6  -3  208.38   10.10
  -3   6   3  201.18   11.00
  -3   6   3  198.98   10.30
  -3   6   3  192.28   10.40
  -3   6   3  183.68   10.00
  -3   6   3  195.68   10.20
  -3   6   3  181.38   10.30
   3   6  -3  197.38    9.70
  -3   6   3  208.48   10.00
   3   6  -3  215.68   10.50
   2  -6  -3   49.00    2.80
   2  -6  -3   50.69    3.30
  -2  -6   3   51.19    3.40
   2  -6  -3   51.99    2.80
   2   6  -3   53.89    3.10
   2   6  -3   49.10    3.10
   2   6  -3   53.59    3.30
   2   6  -3   51.29    3.00
  -2   6   3   47.90    3.50
   1  -6  -3    7.80    1.00
  -1  -6   3    4.70    0.70
  -1  -6   3    4.90    0.70
   1  -6  -3    7.00    0.80
   1  -6  -3    7.50    0.80
  -1  -6   3    5.40    0.80
  -1  -6   3    5.20    0.90
   1  -6  -3    7.30    0.80
   1   6  -3    5.80    0.90
   1   6  -3    5.80    0.80
   1   6  -3    5.50    0.80
  -1   6   3    7.70    1.10
   1   6  -3    5.00    0.80
   1   6  -3    5.20    0.90
   0  -6   3  100.49    5.60
   0  -6  -3  114.59    5.70
   0  -6  -3  109.29    5.40
   0  -6  -3  112.09    5.60
   0  -6  -3  108.09    5.40
   0  -6  -3  110.59    5.40
   0   6   3  105.79    5.40
   0   6   3  119.19    5.90
   0   6  -3  103.79    5.20
   0   6  -3  106.29    5.80
   0   6  -3  102.19    5.40
   0   6   3  115.79    5.70
   1  -6   3  279.17   13.10
  -1  -6  -3  292.47   13.40
  -1  -6  -3  302.87   13.80
  -1  -6  -3  275.67   13.30
   1  -6   3  272.77   13.80
  -1  -6  -3  294.87   13.40
  -1   6  -3  274.17   13.70
   1   6   3  271.67   13.70
  -1   6  -3  262.67   13.00
   1   6   3  293.47   13.40
  -1   6  -3  288.77   13.80
   1   6   3  293.17   13.80
   1   6   3  282.27   13.20
   1   6   3  283.97   13.20
  -2  -6  -3  225.48   10.90
   2  -6   3  211.98   11.90
  -2  -6  -3  225.08   10.70
  -2  -6  -3  232.68   10.90
   2  -6   3  201.88   10.20
  -2  -6  -3  245.58   11.90
  -2   6  -3  196.98   10.60
  -2   6  -3  201.58   11.20
   2   6   3  212.88   10.40
  -2   6  -3  208.48   11.30
   2   6   3  225.88   10.50
  -2   6  -3  205.78   10.70
   2   6   3  244.18   11.40
   2   6   3  236.88   10.80
  -3  -6  -3   40.50    3.50
  -3  -6  -3   37.80    3.00
  -3  -6  -3   37.30    3.00
  -3  -6  -3   36.40    2.90
  -3  -6  -3   35.40    2.80
  -3  -6  -3   40.80    3.10
  -3  -6  -3   41.70    3.40
  -3  -6  -3   38.80    2.80
  -3  -6  -3   37.60    2.90
  -3  -6  -3   41.70    3.10
  -3  -6  -3   37.10    2.80
   3  -6   3   38.90    2.30
   3  -6   3   37.10    3.20
   3   6   3   37.20    3.30
  -3   6  -3   35.60    3.30
   3   6   3   35.30    2.60
  -3   6  -3   37.70    3.00
  -3   6  -3   37.80    2.90
   3   6   3   38.40    2.80
  -3   6  -3   39.20    2.80
  -3   6  -3   39.20    3.40
  -3   6  -3   36.80    2.70
  -3   6  -3   37.90    2.90
  -3   6  -3   36.70    3.00
  -3   6  -3   39.10    2.90
  -3   6  -3   42.70    3.30
  -3   6  -3   38.90    2.70
  -3   6  -3   38.00    2.90
  -4  -6  -3   39.50    3.30
  -4  -6  -3   42.00    3.10
  -4  -6  -3   40.40    2.90
  -4  -6  -3   39.10    2.70
   4  -6   3   39.00    4.10
  -4  -6  -3   40.10    2.90
  -4  -6  -3   41.90    3.20
  -4  -6  -3   37.90    3.10
  -4  -6  -3   31.70    3.80
  -4  -6  -3   39.00    3.10
   4  -6   3   37.20    2.30
  -4  -6  -3   38.70    3.10
   4   6   3   37.70    4.00
  -4   6  -3   38.50    3.00
  -4   6  -3   37.40    2.80
  -4   6  -3   33.20    2.80
  -4   6  -3   36.00    3.50
   4   6   3   35.80    2.70
  -4   6  -3   37.10    2.90
  -4   6  -3   36.00    2.90
  -4   6  -3   35.60    2.80
  -4   6  -3   35.00    2.70
   4   6   3   41.10    3.00
  -4   6  -3   36.90    2.90
   4   6   3   37.80    3.70
  -4   6  -3   34.20    2.50
  -4   6  -3   34.00    2.90
  -5  -6  -3   17.00    2.00
  -5  -6  -3   14.70    1.90
  -5  -6  -3   14.50    1.70
  -5  -6  -3   13.60    1.50
  -5  -6  -3   14.70    1.70
  -5  -6  -3   14.00    1.40
  -5  -6  -3   14.80    1.50
  -5  -6  -3   15.80    1.70
  -5  -6  -3   13.30    1.70
  -5   6  -3   13.00    1.60
  -5   6  -3   15.60    1.70
  -5   6  -3   15.90    1.60
  -5   6  -3   14.90    1.50
  -5   6  -3   14.60    1.60
  -5   6  -3   11.30    1.80
   5   6   3   12.70    1.50
   5   6   3   13.50    2.20
  -5   6  -3   12.50    1.60
  -6  -7   3    1.70    0.70
  -6  -7   3    1.20    0.70
  -6  -7   3    1.50    0.70
  -6  -7   3    2.40    0.80
  -6  -7   3    1.20    0.40
  -6  -7   3    0.90    0.60
  -6   7   3   -0.70    1.00
   6   7  -3    1.30    0.60
   6   7  -3    0.80    0.80
  -6   7   3    2.00    0.60
  -6   7   3    1.10    0.60
  -6   7   3    1.30    0.50
  -6   7   3    2.30    0.80
  -5  -7   3    4.50    1.90
  -5  -7   3    4.00    1.80
  -5  -7   3    2.40    0.90
  -5  -7   3    3.30    0.80
  -5  -7   3    4.40    1.50
  -5   7   3    2.20    1.20
  -5   7   3    1.80    1.30
  -5   7   3    1.60    1.10
   5   7  -3    5.20    1.90
  -5   7   3    2.20    0.80
  -5   7   3    1.10    0.70
  -5   7   3    1.10    0.60
   5   7  -3    4.00    1.10
  -5   7   3    1.60    1.00
  -5   7   3    1.10    1.10
   4  -7  -3   44.50    3.00
  -4  -7   3   45.50    3.00
  -4  -7   3   40.80    3.00
  -4  -7   3   43.60    3.60
  -4  -7   3   44.10    3.50
  -4  -7   3   41.70    3.50
  -4  -7   3   41.50    2.90
  -4  -7   3   43.20    3.30
  -4  -7   3   42.90    3.00
   4  -7  -3   47.10    2.70
  -4  -7   3   43.90    3.10
  -4  -7   3   36.80    3.70
  -4  -7   3   38.40    3.20
   4  -7  -3   50.09    3.90
  -4  -7   3   39.40    3.00
  -4   7   3   46.80    3.20
  -4   7   3   48.50    3.20
  -4   7   3   46.10    3.40
  -4   7   3   46.00    3.20
  -4   7   3   43.30    3.00
  -4   7   3   43.00    3.60
   4   7  -3   44.20    3.30
   4   7  -3   49.60    4.10
   4   7  -3   42.50    3.00
  -4   7   3   49.10    3.70
   4   7  -3   39.70    3.50
  -4   7   3   43.30    4.20
   3  -7  -3   88.49    4.50
  -3  -7   3   84.89    5.30
  -3  -7   3   87.19    4.70
  -3  -7   3   81.89    4.60
  -3  -7   3   83.19    4.70
  -3  -7   3   80.09    5.40
  -3  -7   3   84.29    5.10
  -3  -7   3   82.09    4.90
  -3  -7   3   83.89    4.70
  -3  -7   3   82.59    5.00
   3  -7  -3   85.39    4.50
  -3  -7   3   83.09    4.90
   3  -7  -3   84.19    5.30
  -3   7   3   78.99    5.00
   3   7  -3   85.99    5.20
  -3   7   3   83.39    5.50
   3   7  -3   87.19    4.90
  -3   7   3   75.59    5.20
  -3   7   3   78.19    4.80
  -3   7   3   80.09    6.40
  -3   7   3   78.59    4.90
   3   7  -3   86.39    4.90
  -3   7   3   86.49    4.80
  -2  -7   3  489.45   23.00
   2  -7  -3  474.55   22.30
   2  -7  -3  483.15   22.50
   2  -7  -3  486.95   23.10
  -2  -7   3  520.45   23.10
  -2  -7   3  470.85   22.90
  -2   7   3  479.65   23.20
   2   7  -3  504.85   22.80
   2   7  -3  489.25   22.40
  -2   7   3  471.65   23.20
   2   7  -3  513.05   22.90
   2   7  -3  520.25   23.20
  -1  -7   3    2.80    0.60
  -1  -7   3    3.50    0.60
  -1  -7   3    2.40    0.60
   1   7  -3    4.20    0.90
  -1   7   3    5.40    1.00
   1   7  -3    3.60    0.90
   1   7  -3    2.30    0.50
   1   7  -3    2.80    0.70
   1   7  -3    3.30    0.60
   0  -7   3  198.78   10.10
   0  -7  -3  194.48    9.70
   0  -7  -3  205.28    9.80
   0  -7  -3  208.88    9.70
   0  -7  -3  199.48    9.60
   0  -7   3  210.98    9.80
   0  -7  -3  203.58    9.70
   0   7  -3  197.28    9.80
   0   7   3  190.28   11.00
   0   7  -3  224.18   10.40
   0   7   3  221.88   10.10
   0   7   3  189.08    9.80
   0   7  -3  217.68    9.50
   0   7  -3  207.58    9.80
   0   7  -3  212.68   10.20
  -1  -7  -3  465.55   21.50
  -1  -7  -3  460.15   21.40
   1  -7   3  464.15   21.20
  -1  -7  -3  489.85   22.00
   1  -7   3  452.35   21.80
  -1   7  -3  463.35   21.40
  -1   7  -3  478.45   21.50
   1   7   3  453.75   21.40
  -1   7  -3  478.05   22.00
   1   7   3  446.96   21.30
   1   7   3  478.35   21.90
  -1   7  -3  454.65   21.90
   1   7   3  465.15   21.80
   1   7   3  451.95   21.20
   2  -7   3  208.28   10.60
  -2  -7  -3  199.78   10.30
  -2  -7  -3  219.58   10.90
   2  -7   3  205.68    9.80
  -2  -7  -3  204.58   10.20
  -2  -7  -3  200.08   10.30
  -2  -7  -3  213.88   10.90
  -2  -7  -3  210.68   10.20
  -2  -7  -3  215.08   10.40
   2   7   3  201.98   10.00
  -2   7  -3  200.58   10.10
   2   7   3  211.78   10.20
   2   7   3  215.48   10.00
  -2   7  -3  211.78   11.00
   2   7   3  219.78   10.90
  -2   7  -3  181.88   10.10
  -2   7  -3  196.98   10.30
  -2   7  -3  201.28   10.20
  -2   7  -3  208.98   10.90
  -2   7  -3  195.38   10.40
   2   7   3  217.18   10.80
  -2   7  -3  203.88   10.40
  -3  -7  -3   35.00    2.90
  -3  -7  -3   39.30    5.00
  -3  -7  -3   34.40    2.90
  -3  -7  -3   34.90    3.00
   3  -7   3   37.50    2.30
  -3  -7  -3   34.20    2.90
  -3  -7  -3   38.30    2.90
  -3  -7  -3   33.30    2.70
  -3  -7  -3   33.50    2.40
  -3  -7  -3   36.70    3.10
   3  -7   3   37.40    3.20
  -3  -7  -3   36.60    2.70
  -3  -7  -3   35.00    2.80
  -3   7  -3   36.80    2.90
  -3   7  -3   41.10    3.50
  -3   7  -3   37.00    2.80
  -3   7  -3   37.30    3.00
  -3   7  -3   36.90    2.90
   3   7   3   30.10    3.50
   3   7   3   37.50    4.60
  -3   7  -3   42.60    2.80
  -3   7  -3   41.50    3.40
   3   7   3   34.80    2.60
   3   7   3   35.20    3.40
   3   7   3   36.00    2.80
  -3   7  -3   36.10    2.70
  -3   7  -3   39.80    3.00
  -3   7  -3   38.00    3.00
  -3   7  -3   38.80    2.70
  -4  -7  -3   13.40    1.60
  -4  -7  -3   13.40    2.50
  -4  -7  -3   14.30    1.70
  -4  -7  -3   12.70    1.80
  -4  -7  -3   17.10    2.20
  -4  -7  -3   12.70    1.70
  -4  -7  -3   13.80    2.00
  -4  -7  -3   16.10    1.70
  -4  -7  -3   15.50    2.00
  -4  -7  -3   14.60    2.00
   4  -7   3   14.20    1.30
   4  -7   3   15.60    2.60
  -4   7  -3   14.40    1.90
  -4   7  -3   15.30    1.80
   4   7   3   14.20    1.80
  -4   7  -3   14.90    2.20
  -4   7  -3   13.70    1.70
  -4   7  -3   11.80    1.80
   4   7   3   13.00    2.30
  -4   7  -3   14.90    1.70
  -4   7  -3   15.00    1.60
  -4   7  -3   14.40    1.80
   4   7   3   11.80    2.40
   4   7   3   14.70    1.70
  -5  -7  -3   18.40    1.80
  -5  -7  -3   19.30    1.60
  -5  -7  -3   20.00    1.90
  -5  -7  -3   18.70    1.70
  -5  -7  -3   18.40    1.90
  -5  -7  -3   15.70    2.10
  -5  -7  -3   17.70    1.80
  -5  -7  -3   15.50    1.60
  -5  -7  -3   16.00    1.70
  -5   7  -3   19.10    1.80
  -5   7  -3   20.40    1.90
   5   7   3   17.90    1.70
  -5   7  -3   17.10    1.80
  -5   7  -3   15.80    1.60
  -5   7  -3   18.80    1.70
   5   7   3   15.70    2.30
  -5   7  -3   17.40    1.70
  -6  -8   3   20.10    1.70
  -6  -8   3   17.50    1.60
  -6  -8   3   18.70    1.50
  -6  -8   3   19.10    1.80
  -6  -8   3   18.60    1.80
  -6  -8   3   17.50    1.30
  -6  -8   3   19.20    1.70
  -6   8   3   19.70    1.60
   6   8  -3   18.70    1.60
  -6   8   3   19.00    1.80
   6   8  -3   18.10    2.00
  -6   8   3   18.60    1.50
  -6   8   3   14.40    2.30
  -6   8   3   20.90    1.50
  -6   8   3   19.60    1.60
  -5  -8   3   20.10    2.10
  -5  -8   3   20.70    2.10
  -5  -8   3   22.90    2.20
  -5  -8   3   21.50    1.90
   5  -8  -3   19.80    1.70
  -5  -8   3   18.70    2.30
  -5  -8   3   18.70    2.40
  -5  -8   3   18.40    2.00
  -5  -8   3   21.70    1.80
   5   8  -3   19.10    2.20
  -5   8   3   21.90    2.30
  -5   8   3   23.20    2.10
  -5   8   3   22.70    2.40
  -5   8   3   21.40    2.80
   5   8  -3   19.90    1.90
   5   8  -3   19.20    2.40
  -5   8   3   18.00    2.30
  -5   8   3   22.10    2.00
  -5   8   3   21.20    2.10
  -5   8   3   22.30    2.00
  -4  -8   3   46.10    3.60
  -4  -8   3   49.90    3.50
  -4  -8   3   52.49    3.60
  -4  -8   3   50.29    3.50
  -4  -8   3   51.79    3.40
  -4  -8   3   50.49    3.90
  -4  -8   3   54.99    3.50
  -4  -8   3   46.10    4.30
   4  -8  -3   54.09    4.20
  -4  -8   3   54.29    4.00
  -4  -8   3   51.59    3.30
  -4  -8   3   49.00    4.50
   4  -8  -3   55.69    3.20
  -4  -8   3   46.50    3.50
  -4   8   3   55.59    3.60
  -4   8   3   47.60    4.60
  -4   8   3   52.89    3.80
   4   8  -3   54.19    3.40
  -4   8   3   54.09    3.80
  -4   8   3   51.99    3.70
  -4   8   3   60.59    4.40
  -4   8   3   51.79    3.60
   4   8  -3   52.79    3.80
  -4   8   3   52.09    3.40
   4   8  -3   52.89    4.50
   4   8  -3   46.90    4.00
  -4   8   3   55.89    4.10
   4   8  -3   51.79    3.80
  -4   8   3   52.79    3.90
  -3  -8   3   56.99    3.50
  -3  -8   3   52.99    3.80
  -3  -8   3   54.99    3.80
  -3  -8   3   53.39    3.90
   3  -8  -3   62.99    3.40
  -3  -8   3   57.89    3.60
  -3  -8   3   54.09    3.70
  -3  -8   3   54.59    3.40
  -3  -8   3   59.89    4.10
   3  -8  -3   62.19    3.30
  -3  -8   3   55.49    3.90
  -3  -8   3   58.29    3.60
   3  -8  -3   63.09    4.20
   3   8  -3   53.59    3.40
  -3   8   3   61.89    4.40
   3   8  -3   60.39    3.80
   3   8  -3   55.89    3.80
  -3   8   3   58.69    3.70
  -3   8   3   55.79    4.00
   3   8  -3   61.79    4.20
  -3   8   3   54.39    3.70
  -3   8   3   61.69    4.20
  -3   8   3   56.09    3.70
  -3   8   3   60.19    3.90
   3   8  -3   50.49    4.00
  -3   8   3   59.89    3.60
  -2  -8   3  239.38   12.10
   2  -8  -3  263.27   11.50
  -2  -8   3  225.28   11.50
  -2  -8   3  228.28   11.60
   2  -8  -3  220.58   11.40
   2  -8  -3  237.38   11.30
   2  -8  -3  260.77   11.30
  -2   8   3  258.67   12.30
  -2   8   3  262.17   12.40
   2   8  -3  237.08   11.70
  -2   8   3  236.68   11.30
   2   8  -3  246.18   11.70
   2   8  -3  225.18   11.30
   2   8  -3  237.18   11.80
   2   8  -3  229.88   12.10
   2   8  -3  245.18   11.80
   1  -8  -3  491.55   23.80
  -1  -8   3  514.25   23.80
   1  -8  -3  518.45   23.70
  -1  -8   3  517.75   23.50
  -1  -8   3  507.85   23.80
  -1  -8   3  535.15   24.20
   1  -8  -3  518.55   23.80
   1  -8  -3  475.55   23.60
   1   8  -3  541.55   23.90
   1   8  -3  523.45   23.90
  -1   8   3  541.55   24.30
   1   8  -3  523.45   23.60
  -1   8   3  527.15   24.40
   1   8  -3  527.25   23.60
   1   8  -3  500.75   23.50
   1   8  -3  543.45   24.20
   1   8  -3  527.75   24.30
   0  -8  -3  380.36   17.90
   0  -8   3  368.76   17.90
   0  -8  -3  389.46   17.90
   0  -8  -3  384.46   17.90
   0  -8  -3  404.06   17.80
   0  -8   3  371.36   18.30
   0  -8  -3  398.66   18.30
   0  -8  -3  394.26   17.70
   0   8   3  402.16   18.00
   0   8  -3  371.36   18.40
   0   8   3  389.86   18.00
   0   8   3  433.06   18.50
   0   8  -3  374.36   18.40
   0   8  -3  367.56   17.90
  -1  -8  -3    5.60    1.20
   1  -8   3    5.90    1.10
  -1  -8  -3    3.90    0.80
  -1  -8  -3    7.20    1.10
  -1  -8  -3    7.40    1.10
  -1   8  -3    5.50    1.20
   1   8   3    5.60    0.90
   1   8   3    5.90    1.10
  -1   8  -3    4.70    1.10
   1   8   3    5.60    1.10
   1   8   3    6.00    1.00
  -1   8  -3    4.90    0.90
  -1   8  -3    5.60    1.00
   1   8   3    5.90    0.90
  -2  -8  -3  154.18    8.10
  -2  -8  -3  152.18    8.00
  -2  -8  -3  156.08    8.00
  -2  -8  -3  158.28    7.90
  -2  -8  -3  148.39    7.90
  -2  -8  -3  162.28    8.60
   2  -8   3  148.79    7.50
  -2  -8  -3  151.08    7.90
  -2  -8  -3  158.68    7.80
  -2  -8  -3  166.58    7.80
   2  -8   3  154.28    8.30
  -2   8  -3  143.19    8.00
  -2   8  -3  141.09    8.00
  -2   8  -3  137.59    7.80
   2   8   3  161.98    8.50
  -2   8  -3  143.89    7.80
  -2   8  -3  142.39    7.70
  -2   8  -3  146.69    8.50
   2   8   3  156.48    7.90
  -2   8  -3  148.09    7.70
   2   8   3  149.69    7.60
  -2   8  -3  149.79    8.60
   2   8   3  154.48    8.50
  -2   8  -3  149.19    7.90
  -2   8  -3  147.19    7.90
   2   8   3  162.98    7.60
  -3  -8  -3   42.40    3.30
  -3  -8  -3   41.50    2.70
  -3  -8  -3   45.50    3.60
  -3  -8  -3   35.00    3.70
   3  -8   3   46.60    3.60
  -3  -8  -3   43.20    4.00
  -3  -8  -3   42.80    3.80
   3  -8   3   42.40    2.60
  -3  -8  -3   42.20    3.10
  -3  -8  -3   41.50    3.20
  -3  -8  -3   43.40    3.30
  -3  -8  -3   40.40    3.00
  -3   8  -3   38.00    4.60
   3   8   3   34.50    2.80
  -3   8  -3   42.10    3.00
  -3   8  -3   38.40    2.90
   3   8   3   41.00    4.10
  -3   8  -3   41.50    3.10
  -3   8  -3   47.00    4.10
  -3   8  -3   38.40    3.60
   3   8   3   42.30    2.90
  -3   8  -3   43.10    3.00
   3   8   3   41.70    3.70
  -3   8  -3   39.40    4.00
  -3   8  -3   41.40    3.10
  -3   8  -3   40.50    3.10
   3   8   3   42.50    3.10
  -4  -8  -3   37.40    2.80
  -4  -8  -3   35.70    3.00
  -4  -8  -3   34.90    2.80
  -4  -8  -3   35.80    2.60
  -4  -8  -3   36.10    3.10
  -4  -8  -3   34.80    2.80
  -4  -8  -3   35.30    3.00
   4  -8   3   36.70    2.40
  -4  -8  -3   36.30    3.00
  -4  -8  -3   38.90    3.00
  -4  -8  -3   36.10    3.20
  -4   8  -3   39.00    2.80
   4   8   3   33.20    3.00
  -4   8  -3   36.70    2.70
  -4   8  -3   35.20    2.80
  -4   8  -3   35.70    3.60
   4   8   3   35.70    2.70
  -4   8  -3   37.70    3.00
   4   8   3   31.50    3.40
  -4   8  -3   37.20    2.80
  -4   8  -3   35.70    3.00
  -4   8  -3   35.80    2.90
  -4   8  -3   37.00    2.90
  -4   8  -3   41.80    3.00
  -4   8  -3   29.40    3.90
  -5  -8  -3    5.20    1.30
  -5  -8  -3    9.70    1.40
  -5  -8  -3    8.40    1.30
  -5  -8  -3    8.80    1.20
  -5  -8  -3   10.20    1.40
  -5  -8  -3    8.80    1.20
  -5   8  -3    6.60    0.90
  -5   8  -3    5.70    1.10
  -5   8  -3    7.40    1.10
  -5   8  -3    5.60    1.40
  -5   8  -3    5.60    1.00
  -6  -9   3    3.60    0.60
  -6  -9   3    2.60    0.70
  -6  -9   3    1.90    0.80
  -6  -9   3    3.30    0.70
  -6  -9   3    2.90    0.70
   6   9  -3    2.80    0.60
  -6   9   3    3.00    0.70
  -6   9   3    3.40    0.70
  -6   9   3    2.80    0.60
  -5  -9   3    4.90    0.90
  -5  -9   3    4.10    1.00
  -5  -9   3    4.70    1.20
  -5  -9   3    5.60    1.10
  -5  -9   3    4.70    1.20
  -5  -9   3    5.50    1.10
   5   9  -3    5.60    1.30
  -5   9   3    7.20    1.50
  -5   9   3    7.10    1.30
  -5   9   3    5.80    1.10
  -5   9   3    4.80    1.30
  -5   9   3    5.40    1.30
  -5   9   3    6.80    1.40
  -5   9   3    4.70    0.90
  -5   9   3    6.10    1.20
   5   9  -3    4.60    1.00
  -4  -9   3   65.99    4.10
  -4  -9   3   66.89    3.80
  -4  -9   3   63.29    4.30
   4  -9  -3   51.79    4.50
  -4  -9   3   63.69    4.10
   4  -9  -3   50.69    3.50
  -4  -9   3   64.89    4.00
  -4  -9   3   60.49    4.20
  -4  -9   3   61.89    5.20
  -4  -9   3   65.99    4.50
  -4  -9   3   66.69    4.00
  -4   9   3   52.49    3.90
  -4   9   3   51.59    4.50
   4   9  -3   67.99    4.50
  -4   9   3   46.30    5.30
  -4   9   3   51.39    3.80
  -4   9   3   49.10    4.20
   4   9  -3   64.79    3.70
  -4   9   3   49.20    3.80
   4   9  -3   56.19    4.50
   4   9  -3   60.39    4.90
  -3  -9   3    0.00    0.70
  -3  -9   3   -0.40    0.50
  -3  -9   3    0.30    0.70
   3  -9  -3    0.10    0.40
  -3  -9   3    0.10    0.60
  -3  -9   3    0.70    0.70
  -3  -9   3   -1.30    1.00
  -3  -9   3    0.20    0.90
  -3  -9   3    1.20    0.70
  -3  -9   3   -0.10    0.60
  -3  -9   3    0.10    0.70
  -3  -9   3    0.10    0.50
   3  -9  -3    0.60    0.80
  -3   9   3    0.80    1.10
   3   9  -3   -1.30    0.90
  -3   9   3    0.10    0.60
   3   9  -3    0.30    0.60
   3   9  -3    0.80    0.70
  -3   9   3    0.70    0.60
  -3   9   3   -0.20    0.60
  -3   9   3    0.20    0.90
  -3   9   3    0.40    0.60
   3   9  -3    0.60    0.60
   3   9  -3    0.10    0.80
  -3   9   3    0.10    0.70
  -3   9   3   -0.70    0.60
  -3   9   3   -0.40    0.90
  -3   9   3   -0.10    1.10
  -3   9   3   -0.10    0.50
  -2  -9   3  142.29    7.70
  -2  -9   3  144.29    7.30
  -2  -9   3  138.09    7.50
   2  -9  -3  137.29    7.20
   2  -9  -3  147.29    7.30
   2  -9  -3  137.59    7.10
  -2  -9   3  146.19    7.30
  -2  -9   3  146.39    7.40
   2   9  -3  150.58    7.50
  -2   9   3  155.68    8.20
  -2   9   3  141.49    7.50
  -2   9   3  146.99    8.00
   2   9  -3  154.48    7.60
  -2   9   3  132.29    7.70
   2   9  -3  153.38    7.70
  -2   9   3  148.19    7.80
  -2   9   3  138.79    7.50
   2   9  -3  136.79    7.10
  -2   9   3  139.19    7.90
  -2   9   3  150.08    7.50
   2   9  -3  149.59    7.60
   2   9  -3  141.79    8.00
  -1  -9   3  151.38    7.60
   1  -9  -3  136.79    7.40
  -1  -9   3  154.48    8.00
   1  -9  -3  147.59    7.50
   1  -9  -3  153.28    7.70
   1  -9  -3  143.69    7.40
  -1  -9   3  154.28    7.60
  -1   9   3  165.48    7.90
   1   9  -3  149.09    7.30
   1   9  -3  151.28    8.10
   1   9  -3  165.48    8.10
  -1   9   3  149.88    8.10
   1   9  -3  149.88    7.60
   1   9  -3  158.58    7.70
   1   9  -3  153.68    7.40
  -1   9   3  154.18    8.00
   0  -9   3  560.84   25.50
   0  -9  -3  497.65   25.00
   0  -9   3  551.84   24.80
   0  -9  -3  512.35   24.80
   0  -9   3  570.14   25.00
   0  -9  -3  538.55   25.30
   0  -9  -3  531.75   24.70
   0  -9  -3  518.45   24.60
   0  -9  -3  534.85   25.20
   0  -9  -3  493.55   24.80
   0   9   3  554.34   25.40
   0   9  -3  586.54   25.30
   0   9  -3  576.34   25.00
   0   9   3  504.45   25.00
   0   9   3  579.04   25.50
   0   9  -3  589.04   25.60
   1  -9   3  426.26   20.00
   1  -9   3  457.65   20.10
  -1  -9  -3  415.06   20.20
  -1  -9  -3  423.36   20.20
   1  -9   3  439.26   20.80
  -1  -9  -3  437.06   20.20
  -1  -9  -3  431.66   20.80
  -1   9  -3  447.16   21.20
  -1   9  -3  391.46   20.90
  -1   9  -3  473.05   21.00
   1   9   3  404.16   20.20
  -1   9  -3  463.05   20.20
  -1   9  -3  444.76   20.90
   1   9   3  436.16   20.80
   1   9   3  436.86   20.20
   1   9   3  416.36   19.90
   2  -9   3    4.10    1.10
   2  -9   3    4.30    0.80
  -2   9  -3    5.00    1.30
  -2   9  -3    4.40    0.90
  -2   9  -3    4.20    1.30
  -2   9  -3    2.70    0.80
  -2   9  -3    4.10    0.80
  -2   9  -3    5.00    1.00
  -2   9  -3    3.70    0.80
  -2   9  -3    3.90    1.20
  -2   9  -3    3.80    0.90
  -2   9  -3    4.90    1.30
  -2   9  -3    4.10    1.00
  -2   9  -3    3.60    0.80
  -3  -9  -3   10.40    1.70
   3  -9   3   11.40    1.30
   3  -9   3    8.20    1.70
  -3  -9  -3   13.70    1.90
  -3  -9  -3   12.10    1.60
  -3  -9  -3   12.50    1.70
  -3  -9  -3   14.30    1.70
  -3  -9  -3   12.20    1.90
  -3  -9  -3   12.70    1.80
  -3  -9  -3   11.10    2.00
  -3  -9  -3   11.30    1.40
  -3  -9  -3   11.60    1.90
  -3  -9  -3   10.80    1.60
  -3   9  -3   11.40    1.70
  -3   9  -3    9.00    1.70
  -3   9  -3   11.30    1.50
   3   9   3   11.30    1.80
  -3   9  -3   12.90    1.80
  -3   9  -3   10.70    1.60
   3   9   3   13.50    2.10
  -3   9  -3    8.70    1.80
   3   9   3   14.20    2.20
  -3   9  -3   11.90    2.10
  -3   9  -3   10.30    1.70
   3   9   3   12.00    1.80
   3   9   3   13.30    1.60
  -3   9  -3   12.10    1.60
  -3   9  -3    9.60    1.60
  -3   9  -3    9.90    1.50
  -3   9  -3    9.70    1.40
  -4  -9  -3    7.10    1.50
  -4  -9  -3    7.10    1.50
  -4   9  -3    3.30    1.80
  -4   9  -3    2.70    1.00
  -4   9  -3    2.80    1.10
   4   9   3    6.80    1.90
  -4   9  -3    4.10    0.90
   4   9   3    5.60    1.10
  -4   9  -3    3.60    1.20
  -4   9  -3    3.50    1.00
   4   9   3    6.20    1.50
  -4   9  -3    4.00    1.00
  -4   9  -3    2.50    1.00
  -5  -9  -3   62.59    3.70
  -5  -9  -3   66.09    3.80
  -5  -9  -3   64.19    3.60
  -5  -9  -3   64.09    3.50
  -5  -9  -3   64.59    3.70
  -5  -9  -3   65.79    3.70
[truncated: 694,738 more chars]
