# Supplementary material for: Energy transfer-enabled enantioselective photocyclization using a privileged Al–salen catalyst
Source: Nat Chem. 2025 Jul 17;17(9):1383–90. doi: 10.1038/s41557-025-01857-1 (PMC12411254; doi:10.1038/s41557-025-01857-1)
Supplement: Supplementary file 6 — xyz-data for all calculated structures. [file 41557_2025_1857_MOESM6_ESM.zip]

Archive with 138 entries (110 files):
- groundStateComplexConformerSampling/
- groundStateComplexConformerSampling/GS1.xyz
- groundStateComplexConformerSampling/GS2.xyz
- groundStateComplexConformerSampling/GS3.xyz
- groundStateComplexConformerSampling/GS4.xyz
- groundStateComplexConformerSampling/GS5.xyz
- groundStateComplexConformerSampling/GS6.xyz
- groundStateComplexConformerSampling/GS7.xyz
- groundStateComplexConformerSampling/GS8.xyz
- groundStateComplexConformerSampling/GS9.xyz
- groundStateComplexConformerSampling/GS10.xyz
- groundStateComplexConformerSampling/GS11.xyz
- groundStateComplexConformerSampling/GS12.xyz
- groundStateComplexConformerSampling/GS13.xyz
- groundStateComplexConformerSampling/GS14.xyz
- groundStateComplexConformerSampling/GS15.xyz
- groundStateComplexConformerSampling/GS16.xyz
- groundStateComplexConformerSampling/GS17.xyz
- groundStateComplexConformerSampling/GS18.xyz
- groundStateComplexConformerSampling/GS19.xyz
- groundStateComplexConformerSampling/GS20.xyz
- groundStateComplexConformerSampling/GS21.xyz
- groundStateComplexConformerSampling/GS22.xyz
- groundStateComplexConformerSampling/GS23.xyz
- groundStateComplexConformerSampling/GS24.xyz
- groundStateComplexConformerSampling/.zip
- marcusTheory/
- marcusTheory/CatMarcusS0.xyz
- marcusTheory/CatMarcusT1.xyz
- marcusTheory/SubMarcusS0.xyz
- marcusTheory/SubMarcusT1.xyz
- MECP/
- MECP/CompMECP.xyz
- ORD/
- ORD/ORD1_RR/
- ORD/ORD1_RR/ORD1_RR_1.xyz
- ORD/ORD1_RR/ORD1_RR_2.xyz
- ORD/ORD1_RR/ORD1_RR_3.xyz
- ORD/ORD1_RR/ORD1_RR_4.xyz
- ORD/ORD1_RR/ORD1_RR_5.xyz
- ORD/ORD1_RR/ORD1_RR_6.xyz
- ORD/ORD1_RR/ORD1_RR_7.xyz
- ORD/ORD1_RR/ORD1_RR_8.xyz
- ORD/ORD1_RR/ORD1_RR_9.xyz
- ORD/ORD1_SS/
- ORD/ORD1_SS/ORD1_SS_1.xyz
- ORD/ORD1_SS/ORD1_SS_2.xyz
- ORD/ORD1_SS/ORD1_SS_3.xyz
- ORD/ORD1_SS/ORD1_SS_4.xyz
- ORD/ORD1_SS/ORD1_SS_5.xyz
- ORD/ORD1_SS/ORD1_SS_6.xyz
- ORD/ORD1_SS/ORD1_SS_7.xyz
- ORD/ORD1_SS/ORD1_SS_8.xyz
- ORD/ORD1_SS/ORD1_SS_9.xyz
- ORD/ORD1_SS/ORD1_SS_10.xyz
- ORD/ORD1_RS/
- ORD/ORD1_RS/ORD1_RS_1.xyz
- ORD/ORD1_RS/ORD1_RS_2.xyz
- ORD/ORD1_RS/ORD1_RS_3.xyz
- ORD/ORD1_RS/ORD1_RS_4.xyz
- ORD/ORD1_RS/ORD1_RS_5.xyz
- ORD/ORD1_SR/
- ORD/ORD1_SR/ORD1_SR_1.xyz
- ORD/ORD1_SR/ORD1_SR_2.xyz
- ORD/ORD1_SR/ORD1_SR_3.xyz
- ORD/ORD1_SR/ORD1_SR_4.xyz
- ORD/ORD1_SR/ORD1_SR_5.xyz
- ORD/ORD1_SR/ORD1_SR_6.xyz
- ORD/ORD1_SR/ORD1_SR_7.xyz
- ORD/ORD2_RR/
- ORD/ORD2_RR/ORD2_RR_1.xyz
- ORD/ORD2_RR/ORD2_RR_2.xyz
- ORD/ORD2_SS/
- ORD/ORD2_SS/ORD2_SS_1.xyz
- ORD/ORD2_SS/ORD2_SS_2.xyz
- ORD/ORD2_RS/
- ORD/ORD2_RS/ORD2_RS_1.xyz
- ORD/ORD2_RS/ORD2_RS_2.xyz
- ORD/ORD2_SR/
- ORD/ORD2_SR/ORD2_SR_1.xyz
- ORD/ORD3_RR/
- ORD/ORD3_RR/ORD3_RR_1.xyz
- ORD/ORD3_RR/ORD3_RR_2.xyz
- ORD/ORD3_SS/
- ORD/ORD3_SS/ORD3_SS_1.xyz
- ORD/ORD3_SS/ORD3_SS_2.xyz
- ORD/ORD3_RS/
- ORD/ORD3_RS/ORD3_RS_1.xyz
- ORD/ORD3_SR/
- ORD/ORD3_SR/ORD3_SR_1.xyz
- ORD/ORD4_RR/
- ORD/ORD4_RR/ORD4_RR_1.xyz
- ORD/ORD4_RR/ORD4_RR_2.xyz
- ORD/ORD4_SS/
- ORD/ORD4_SS/ORD4_SS_1.xyz
- ORD/ORD4_SS/ORD4_SS_2.xyz
- ORD/ORD4_RS/
- ORD/ORD4_RS/ORD4_RS_1.xyz
- ORD/ORD4_RS/ORD4_RS_2.xyz
- ORD/ORD4_SR/
- ORD/ORD4_SR/ORD4_SR_1.xyz
- ORD/ORD4_SR/ORD4_SR_2.xyz
- ORD/ORD5_RR/
- ORD/ORD5_RR/ORD5_RR_1.xyz
- ORD/ORD5_RR/ORD5_RR_2.xyz
- ORD/ORD5_RR/ORD5_RR_3.xyz
- ORD/ORD5_RR/ORD5_RR_4.xyz
- ORD/ORD5_SS/
- ORD/ORD5_SS/ORD5_SS_1.xyz
- ORD/ORD5_SS/ORD5_SS_2.xyz
- ORD/ORD5_SS/ORD5_SS_3.xyz
- ORD/ORD5_SS/ORD5_SS_4.xyz
- ORD/ORD5_RS/
- ORD/ORD5_RS/ORD5_RS_1.xyz
- ORD/ORD5_RS/ORD5_RS_2.xyz
- ORD/ORD5_SR/
- ORD/ORD5_SR/ORD5_SR_1.xyz
- ORD/ORD5_SR/ORD5_SR_2.xyz
- redoxPotentials/
- redoxPotentials/CatRshS0.xyz
- redoxPotentials/CatRshS1.xyz
- redoxPotentials/CatRshT1.xyz
- redoxPotentials/CatRshCation.xyz
- redoxPotentials/SubRshS0.xyz
- redoxPotentials/SubRshAnion.xyz
- S1Energies/
- S1Energies/CompS1.xyz
- tripletEnergies/
- tripletEnergies/CompS.xyz
- tripletEnergies/CatS.xyz
- tripletEnergies/CatT.xyz
- tripletEnergies/CompT.xyz
- tripletEnergies/ModelS.xyz
- tripletEnergies/ModelT.xyz
- tripletEnergies/SubS.xyz
- tripletEnergies/SubT.xyz
- tripletStateComplexConformerSampling/
- tripletStateComplexConformerSampling/IM1.xyz
