# Supplementary material for: Energy transfer-enabled enantioselective photocyclization using a privileged Al–salen catalyst
Source: Nat Chem. 2025 Jul 17;17(9):1383–90. doi: 10.1038/s41557-025-01857-1 (PMC12411254; doi:10.1038/s41557-025-01857-1)
Supplement: Supplementary file 6 — xyz-data for all calculated structures. [file 41557_2025_1857_MOESM6_ESM.zip › groundStateComplexConformerSampling/GS1.xyz]

124
GS1 PBE-D3 / def2-TZVP
C -4.5001730953 0.1368701238 -1.1323482460
C -3.0938893537 0.0558169938 -1.0277876232
C -2.3403292619 1.1028102784 -0.4177381403
C -3.0485090334 2.2307494433 0.1042512932
C -4.4334675021 2.2559686270 -0.0527926086
C -5.1972771839 1.2374151037 -0.6648670686
C -2.4615581319 -1.1232804413 -1.5450043915
N -1.1803793855 -1.2801845251 -1.6668004628
C -0.5886241702 -2.5019311855 -2.2139477825
C 0.6310391361 -2.7938258956 -1.3235205518
C 1.4438063440 -3.9616715532 -1.8753556675
C 0.5481626789 -5.1959931618 -2.0368727605
C -0.6754261712 -4.9018817940 -2.9055481303
C -1.4859179258 -3.7247438228 -2.3515379287
N 1.3316925678 -1.5073175057 -1.1530405579
Al 0.2039853695 0.1144884045 -1.2933856105
Cl 0.2802485781 0.8529957617 -3.3878384532
O -1.0221298817 1.0287697899 -0.3169337652
C -2.3033770843 3.3941590089 0.7746681046
C -1.3373810047 4.0407660954 -0.2403175237
C -6.7139737139 1.3992504394 -0.8112407708
C -7.3535783294 1.7402243942 0.5499410067
C 2.6217107011 -1.4871472921 -0.9550078304
C 3.4213293620 -0.3338055103 -0.6995856510
C 4.8155983415 -0.5335303166 -0.5660198314
C 5.6654190649 0.5103014157 -0.2580304859
C 5.0725816229 1.7841250080 -0.0909248085
C 3.7111614288 2.0515477625 -0.1969470656
C 2.8410872748 0.9560922118 -0.5044808976
O 1.5391511563 1.1245623923 -0.5750997918
C 3.1577102693 3.4684630122 0.0032823699
C 2.1746256485 3.4771205173 1.1917057821
C 7.1785439093 0.3482075854 -0.0882742415
C 7.9076504686 1.2026728428 -1.1454400132
H -3.9779670926 4.1115491292 2.0113720369
H -0.7946567886 2.1124390546 1.7133438497
C 2.4419890161 3.9327928063 -1.2834629683
C 4.2647956728 4.4889798641 0.3098607076
C 7.6205813986 -1.1119652846 -0.2551004434
C 7.5928657063 0.8210736559 1.3206419535
C -6.9950803342 2.5500055610 -1.8002883171
C -7.3754573010 0.1204005821 -1.3441738412
C -3.2599780520 4.4906230271 1.2683760933
C -1.5190149865 2.8821346488 2.0013410943
H -2.2062278775 2.4652769844 2.7528215443
H -0.9710899026 3.7141925115 2.4676938991
H -1.3172092498 -5.7926382410 -2.9786774087
H -2.3328047585 -3.5086071977 -3.0202024914
H -1.9031266942 -3.9862441160 -1.3630664549
H 1.3378903544 2.7943617121 1.0170804701
H 1.8825335895 -3.6760604710 -2.8475108125
H 2.2769226984 -4.2099342172 -1.2013852185
H 1.1344289392 -6.0218897532 -2.4663779016
H 0.2142325659 -5.5293278120 -1.0395650727
H -0.3478472786 -4.6627546791 -3.9322044120
H 8.6786099655 0.7032848965 1.4570469031
H 7.3469075989 1.8797806822 1.4841868104
H -0.2022685136 -2.2289002918 -3.2153623563
H 4.9974337935 4.5641831085 -0.5078308405
H 0.2441628209 -3.0816519727 -0.3280561140
H 3.1683241364 -2.4373916090 -0.9710577874
H 2.6892709887 3.1793039260 2.1182996960
H 5.1939823428 -1.5478711290 -0.7006550900
H 7.6546075828 2.2680279669 -1.0479373188
H 5.7347667679 2.6176044723 0.1427707351
H 7.1409512122 -1.7679262709 0.4867162514
H 1.7713797515 4.4907382926 1.3380892802
H 7.0823004342 0.2311527155 2.0958646723
H 8.7088964224 -1.1866272360 -0.1149562830
H 7.3850428336 -1.4963152078 -1.2584312506
H 2.0254495105 4.9411501214 -1.1357570756
H 7.6355842453 0.8806024586 -2.1613498870
H 3.1531931821 3.9774753205 -2.1221379279
H 1.6262118104 3.2551575330 -1.5576011246
H 8.9980567677 1.1023747222 -1.0312578122
H 3.8068299794 5.4805379895 0.4375088745
H 4.8041701712 4.2487542715 1.2385083003
H -3.1361793267 -1.9275901792 -1.8671999638
H -5.0188931841 -0.6993453411 -1.6042002496
H -4.9676878749 3.1289950639 0.3203798116
H -8.0797202251 2.6915957307 -1.9241015666
H -6.5674222403 3.4974116818 -1.4416751056
H -6.5598256279 2.3320511939 -2.7866561511
H -8.4631350134 0.2675663777 -1.4078540904
H -7.0157287791 -0.1384457719 -2.3506732840
H -7.1900112682 -0.7367708375 -0.6794704301
H -6.9638586948 2.6809227019 0.9624458657
H -8.4418901942 1.8532498526 0.4336345490
H -7.1675930245 0.9438030940 1.2842064847
H -1.8941550103 4.4311025686 -1.1054900849
H -0.8084986224 4.8820557593 0.2328531256
H -0.5920880787 3.3234756948 -0.5981891383
H -2.6713340713 5.2847329713 1.7501368558
H -3.8225705613 4.9493374589 0.4422913123
C -4.3187364733 -0.7423854115 3.3495503256
C -5.2636796735 -1.1679149358 2.2275710108
C -1.0774527377 -2.4081949916 1.9874525417
H -5.3725360555 -2.7509301544 0.7295935220
C -2.8688616162 -0.7154150104 2.8544373123
H -5.3552964292 -3.3433617226 2.3765523620
H -4.5965826793 0.2493531888 3.7357281473
H -4.3972227398 -1.4502860838 4.1919429564
C -2.5039418359 -1.9928294618 2.1328653120
H -2.7306004441 0.1500744557 2.1811511280
H -2.1943656466 -0.5583477898 3.7118848040
C -3.4464460030 -2.8178874756 1.6351836953
H -6.3104791800 -1.1367903792 2.5645511669
H -5.1702671389 -0.4510696575 1.3971547885
C -4.9168617389 -2.5690329037 1.7183149423
H -3.1134955203 -3.7399598540 1.1500577997
O -0.7377017964 -3.5683005350 1.6970692979
N -0.1658281536 -1.4022786742 2.2028440522
C 1.2336047177 -1.4643230895 2.3271957287
H 1.3381440326 0.6786237506 2.6161344367
H 5.1053859010 -1.4037223958 2.7964746716
C 1.9058877737 -0.2537697934 2.5717875654
H 3.9208235281 -3.5529578879 2.3537201368
H 1.4602442213 -3.5934305852 2.0438201601
C 3.2864771727 -0.2337852872 2.7410615333
C 3.3572544018 -2.6203687410 2.4204462461
C 1.9726410930 -2.6567733287 2.2427309786
C 4.0223648525 -1.4195843571 2.6718081590
H 3.7913800996 0.7179936510 2.9104668187
H -0.5598564160 -0.4750081868 2.3472035451
