# Supplementary material for: Energy transfer-enabled enantioselective photocyclization using a privileged Al–salen catalyst
Source: Nat Chem. 2025 Jul 17;17(9):1383–90. doi: 10.1038/s41557-025-01857-1 (PMC12411254; doi:10.1038/s41557-025-01857-1)
Supplement: Supplementary file 6 — xyz-data for all calculated structures. [file 41557_2025_1857_MOESM6_ESM.zip › groundStateComplexConformerSampling/GS2.xyz]

124
GS2 PBE-D3 / def2-TZVP
C -4.5015813573 0.1038200697 -1.1254992601
C -3.0918319211 0.0466409906 -1.0395124562
C -2.3462132859 1.1117634084 -0.4521737921
C -3.0641725102 2.2432712326 0.0503870670
C -4.4507042857 2.2450755641 -0.0904615394
C -5.2085004885 1.2007350238 -0.6670227123
C -2.4497995943 -1.1270071380 -1.5555901395
N -1.1676063954 -1.2723785140 -1.6857158370
C -0.5716288408 -2.4908296128 -2.2375128062
C 0.6424390997 -2.7868291899 -1.3412298393
C 1.4598923211 -3.9510343681 -1.8934731059
C 0.5673468434 -5.1853652133 -2.0707429712
C -0.6538225618 -4.8875483577 -2.9418124843
C -1.4674295999 -3.7129416817 -2.3873397089
N 1.3402582604 -1.5002264928 -1.1601343537
Al 0.2114395545 0.1211523126 -1.3026186447
Cl 0.3242336906 0.8560846494 -3.3975003427
O -1.0274416347 1.0509893840 -0.3523078943
C -2.3300581312 3.4269519511 0.6977070407
C -1.3598396248 4.0587094313 -0.3224035190
C -6.7331798839 1.3197236348 -0.7478817824
C -7.3141093653 1.4960877091 0.6702217873
C 2.6298077745 -1.4799858089 -0.9583436726
C 3.4260403983 -0.3272703987 -0.6905304590
C 4.8204855688 -0.5254326864 -0.5527598379
C 5.6663893775 0.5160423197 -0.2266915479
C 5.0692677795 1.7866281271 -0.0482602118
C 3.7080368984 2.0528118178 -0.1599325396
C 2.8412864177 0.9587064337 -0.4835950204
O 1.5391530819 1.1264081668 -0.5584297173
C 3.1518085293 3.4677891637 0.0466524300
C 2.1561243252 3.4675752944 1.2246941633
C 7.1788287264 0.3552764251 -0.0479673425
C 7.9138993563 1.2251766179 -1.0885695056
H -4.0108399211 4.1611173335 1.9154625280
H -0.8249996442 2.1702840981 1.6763973604
C 2.4500876628 3.9408973607 -1.2448266155
C 4.2552427128 4.4863718363 0.3723897335
C 7.6257893941 -1.1016668813 -0.2298297959
C 7.5809316839 0.8108067842 1.3703634907
C -7.1046673574 2.5479929216 -1.6040454303
C -7.3725480918 0.0753972328 -1.3788195181
C -3.2969067410 4.5272566849 1.1622482675
C -1.5515422357 2.9469314843 1.9407705830
H -2.2433382316 2.5511872932 2.6994334220
H -1.0051899449 3.7904821625 2.3881255854
H -1.2948943501 -5.7784443731 -3.0189536348
H -2.3096244676 -3.4932189311 -3.0609248452
H -1.8920852441 -3.9791498734 -1.4034605399
H 1.7487539706 4.4795473020 1.3719225438
H 1.9079513670 -3.6589902490 -2.8595393246
H 2.2870810449 -4.2031807408 -1.2134723836
H 1.1575529280 -6.0052202518 -2.5068931533
H 0.2307450535 -5.5304522535 -1.0782545550
H -0.3238435823 -4.6462077131 -3.9670719722
H 7.0684964751 0.2069931858 2.1338392408
H 8.6664392400 0.6973548125 1.5127474834
H -0.1792917022 -2.2115601027 -3.2349615672
H 4.9962475702 4.5684272162 -0.4370690970
H 0.2483501328 -3.0791854535 -0.3499540603
H 3.1776880915 -2.4293502662 -0.9796633784
H 1.3230994477 2.7834577078 1.0378176103
H 5.2016729238 -1.5373131333 -0.6979486555
H 9.0037164724 1.1312115102 -0.9642890901
H 5.7284382311 2.6187011858 0.1987070108
H 7.1436299515 -1.7680069196 0.5010954433
H 2.6618644061 3.1662560069 2.1551300801
H 7.3274606524 1.8656101406 1.5470646296
H 8.7134616798 -1.1753717471 -0.0840695595
H 7.3973000596 -1.4746370440 -1.2390663612
H 2.0271706282 4.9461235517 -1.0936904327
H 7.6528780563 2.2878145304 -0.9832158717
H 3.1718926915 3.9962688067 -2.0737941027
H 1.6407841719 3.2622386968 -1.5354750599
H 7.6547300334 0.9117379674 -2.1105627863
H 3.7957510353 5.4767719106 0.5032774718
H 4.7853852748 4.2388365938 1.3044691359
H -3.1178694732 -1.9387833555 -1.8720700585
H -5.0129632787 -0.7469863449 -1.5790989535
H -4.9945922915 3.1143129158 0.2778857302
H -8.1986869828 2.6506896903 -1.6680501294
H -6.7037828479 3.4766773255 -1.1739833846
H -6.7070981139 2.4465422166 -2.6244211977
H -8.4643521346 0.1993398258 -1.4134784736
H -7.0210253291 -0.0865727583 -2.4086421311
H -7.1582383223 -0.8317776879 -0.7938201558
H -8.4084800083 1.6006690617 0.6213054855
H -7.0801788187 0.6257062544 1.3003442499
H -6.9117597323 2.3905084385 1.1663756726
H -1.9122455694 4.4351337357 -1.1965558750
H -0.8349790520 4.9081699459 0.1408338190
H -0.6112478763 3.3373316208 -0.6648404624
H -2.7160338090 5.3392888857 1.6231688541
H -3.8641025748 4.9585155805 0.3245077777
C -4.3105953392 -0.2341981668 2.7024879621
C -5.2145158654 -1.4414955644 2.9417947253
C -1.1016092195 -2.3916040359 1.9652781140
H -5.3828604439 -2.1990687229 0.9095609715
C -2.8272287629 -0.6115866602 2.7827677720
H -5.4515418923 -3.4577325959 2.1315875770
H -4.5190583016 0.1753103626 1.7027377077
H -4.5246851038 0.5687040456 3.4233418861
C -2.5157304684 -1.9335095641 2.1217498296
H -2.2532806201 0.1996074113 2.3029865477
H -2.4927348878 -0.6429100854 3.8354662182
C -3.4876364006 -2.7642874503 1.6943267452
H -5.0165235413 -1.8653395921 3.9410002603
H -6.2732127498 -1.1427745396 2.9259829225
C -4.9483611010 -2.5095794823 1.8795436625
H -3.1845834731 -3.6933519332 1.2040754330
O -0.7994130933 -3.5513910271 1.6342381880
N -0.1556069317 -1.4312460206 2.2305345602
C 1.2424110927 -1.5391036479 2.3341508920
H 1.4135414215 0.5942981392 2.6603507727
H 5.1207400950 -1.5990039256 2.7430089977
C 1.9534717945 -0.3531790262 2.5913552969
H 3.8676321291 -3.7036884698 2.2758354026
H 1.4016159712 -3.6668607352 2.0039987720
C 3.3361325666 -0.3760683748 2.7396841044
C 3.3324670565 -2.7568080379 2.3700354195
C 1.9445987803 -2.7501784297 2.2142578261
C 4.0358362072 -1.5810588457 2.6352097015
H 3.8711780403 0.5575146900 2.9176379999
H -0.5185888698 -0.5014982729 2.4266801072
