# Supplementary material for: Energy transfer-enabled enantioselective photocyclization using a privileged Al–salen catalyst
Source: Nat Chem. 2025 Jul 17;17(9):1383–90. doi: 10.1038/s41557-025-01857-1 (PMC12411254; doi:10.1038/s41557-025-01857-1)
Supplement: Supplementary file 6 — xyz-data for all calculated structures. [file 41557_2025_1857_MOESM6_ESM.zip › groundStateComplexConformerSampling/GS3.xyz]

124
GS3 PBE-D3 / def2-TZVP
C -4.5699638327 0.0659581009 -1.2725469340
C -3.1665092433 0.0133232245 -1.1142489521
C -2.4495279460 1.0909507137 -0.5130577194
C -3.1919698908 2.2353974766 -0.0791492280
C -4.5711171695 2.2277385127 -0.2828757369
C -5.2996702236 1.1703162728 -0.8726156922
C -2.5002627095 -1.1603405424 -1.5956986999
N -1.2135882833 -1.3039405578 -1.6760646352
C -0.6011803731 -2.5218784519 -2.2130631683
C 0.5995466223 -2.8075449645 -1.2969881464
C 1.4319707873 -3.9699376945 -1.8282742299
C 0.5494996126 -5.2112291106 -2.0070415560
C -0.6623647889 -4.9281493870 -2.8961636337
C -1.4886439668 -3.7500241821 -2.3680517257
N 1.2848557094 -1.5166379717 -1.1080383569
Al 0.1428429524 0.1004136710 -1.2450362333
Cl 0.3290206117 0.8610141447 -3.3250396300
O -1.1368190466 1.0318463799 -0.3525206277
C -2.4923585703 3.4522998293 0.5446816026
C -1.4834679627 4.0403396748 -0.4639523398
C -6.8154981876 1.2950827240 -1.0534688147
C -7.4222104014 0.0365236087 -1.6888165661
C 2.5776126600 -1.4804441638 -0.9349954914
C 3.3576293646 -0.3195800963 -0.6524459561
C 4.7583920210 -0.4933082488 -0.5549160896
C 5.5894218665 0.5518653185 -0.2029265231
C 4.9692403010 1.7976509179 0.0502186738
C 3.6004376966 2.0391507296 -0.0205650398
C 2.7503920816 0.9441112946 -0.3812801029
O 1.4424321244 1.0876088636 -0.4308354089
C 3.0229401145 3.4334171958 0.2567524991
C 4.1097889171 4.4507018523 0.6384438012
C 7.1086155228 0.4189669785 -0.0645675260
C 7.5276808966 0.7931406935 1.3725068578
H -4.2255694185 4.2352353223 1.6540953303
H -1.0265791328 2.2522714939 1.6421711182
C 2.0225127894 3.3631008690 1.4285052310
C 2.3217801048 3.9576164596 -1.0147182224
C 7.8008521745 1.3716192638 -1.0608067254
C 7.5878541977 -1.0109281755 -0.3487383166
C -7.4882683561 1.5183144196 0.3161533402
C -7.1193882154 2.4988121806 -1.9696690900
C -3.4828332779 4.5682108430 0.9136764476
C -1.7625539127 3.0397591007 1.8384973713
H -2.4830362185 2.6819340782 2.5894870242
H -1.2341996196 3.9065694237 2.2628148033
H -1.2995712275 -5.8223750466 -2.9689810437
H -2.3192679184 -3.5418745459 -3.0590984627
H -1.9306124627 -4.0078151799 -1.3893460607
H 3.6342900827 5.4250402466 0.8225963040
H 1.8903431960 -3.6836249969 -2.7912195878
H 2.2518454498 -4.2095754090 -1.1350361440
H 1.1501261631 -6.0300927004 -2.4304471683
H 0.2030784512 -5.5509921284 -1.0162059048
H -0.3210651045 -4.6994256375 -3.9206645902
H 7.3414698534 -1.3259553349 -1.3732214305
H 8.6805823314 -1.0634353517 -0.2351208450
H -0.1949344499 -2.2465977086 -3.2060379551
H 1.5396579904 3.2702327654 -1.3553715014
H 0.1902147574 -3.0975550581 -0.3110105560
H 3.1409266134 -2.4191896036 -0.9883277041
H 4.6436896042 4.1608949997 1.5561497361
H 5.1569441537 -1.4899467001 -0.7497993528
H 8.6200871584 0.7164850634 1.4831183126
H 5.6157048962 2.6314138211 0.3233828777
H 7.5376012448 1.1097005877 -2.0963107581
H 4.8490926006 4.5892901660 -0.1645459117
H 7.1432940518 -1.7343851683 0.3511610132
H 8.8945225376 1.3056744776 -0.9546583217
H 7.5078383690 2.4174475881 -0.8913678290
H 1.5960853009 4.3603009727 1.6173542602
H 7.0600814781 0.1162340408 2.1029795443
H 1.2027196845 2.6726360475 1.2081061607
H 2.5302608508 3.0315219726 2.3473391937
H 7.2345374090 1.8210299216 1.6273365299
H 1.8617967781 4.9372461693 -0.8119058221
H 3.0519332796 4.0855085233 -1.8278958632
H -3.1533587826 -1.9736657040 -1.9385895375
H -5.0564030776 -0.7920802911 -1.7399085039
H -5.1325396165 3.1061835068 0.0335599870
H -8.5748417588 1.6378767592 0.1887420461
H -7.3108915220 0.6625765374 0.9825086042
H -7.1065587001 2.4202668470 0.8152765581
H -8.2064183869 2.6127680451 -2.0999720285
H -6.7299331080 3.4360985762 -1.5482921762
H -6.6658390297 2.3581080892 -2.9618214129
H -7.0087725767 -0.1550753300 -2.6903785756
H -7.2504766967 -0.8549953458 -1.0672268080
H -8.5088515329 0.1654084634 -1.7956519875
H -2.0008873623 4.3777039503 -1.3747835979
H -0.9764100287 4.9099473657 -0.0182484534
H -0.7231148695 3.3050373677 -0.7448321319
H -2.9245109334 5.4054641030 1.3570434675
H -4.0164333126 4.9544845544 0.0328003486
C -3.8777863290 -0.3086402382 3.6027066411
C -4.8705904536 -0.5081097958 2.4590336176
C -0.9344277448 -2.3724193219 2.0985452611
H -5.2208460466 -1.9544729000 0.8704106343
C -2.4396386517 -0.5034564646 3.1140851953
H -5.3300130349 -2.6435911250 2.4767179612
H -3.9859656824 0.6956743456 4.0408300542
H -4.0860091857 -1.0336212235 4.4082687149
C -2.2852277119 -1.7721911659 2.3067444901
H -2.1416879415 0.3676539330 2.5028988173
H -1.7603884674 -0.5250673262 3.9827990565
C -3.3474266763 -2.4029258690 1.7682133583
H -5.8994482145 -0.3261791905 2.8033766065
H -4.6633670725 0.2310864342 1.6702835127
C -4.7568955161 -1.9176057844 1.8704993094
H -3.1676692175 -3.3311508761 1.2177603887
O -0.7573676594 -3.5509176620 1.7446975213
N 0.1051743177 -1.5012252348 2.3259541394
C 1.4912482043 -1.7286297886 2.3664665281
H 1.8487339419 0.3612004812 2.8012177689
H 5.3646843770 -2.1206000267 2.5951916366
C 2.3067709347 -0.6200420127 2.6567519553
H 3.9257997239 -4.0873684353 2.0683788596
H 1.4602553332 -3.8401953507 1.9174041577
C 3.6869744296 -0.7616468958 2.7425551880
C 3.4737959980 -3.1083667916 2.2391018622
C 2.0853547750 -2.9828101316 2.1493105582
C 4.2811260644 -2.0097244290 2.5371169797
H 4.3024039423 0.1148502468 2.9487079218
H -0.1675416488 -0.5480874667 2.5551998096
