# Supplementary material for: Energy transfer-enabled enantioselective photocyclization using a privileged Al–salen catalyst
Source: Nat Chem. 2025 Jul 17;17(9):1383–90. doi: 10.1038/s41557-025-01857-1 (PMC12411254; doi:10.1038/s41557-025-01857-1)
Supplement: Supplementary file 6 — xyz-data for all calculated structures. [file 41557_2025_1857_MOESM6_ESM.zip › groundStateComplexConformerSampling/GS4.xyz]

124
GS4 PBE-D3 / def2-TZVP
C -4.4753627125 0.1690715603 -1.2496263423
C -3.0675164496 0.0928212936 -1.1504008612
C -2.3283242947 1.0777309337 -0.4290106015
C -3.0511469912 2.1309370092 0.2150532700
C -4.4372750062 2.1468976155 0.0715696095
C -5.1876589822 1.1936391974 -0.6535486796
C -2.4274085895 -1.0415528513 -1.7483463166
N -1.1431975821 -1.2058384863 -1.8317513316
C -0.5393141462 -2.4122733027 -2.3989366617
C 0.6330030901 -2.7449704635 -1.4576650690
C 1.4538622812 -3.9136428637 -1.9944298040
C 0.5503595770 -5.1289720645 -2.2363549711
C -0.6215086163 -4.7935545322 -3.1599182791
C -1.4431281811 -3.6182511677 -2.6197521415
N 1.3431324232 -1.4723707689 -1.2302476970
Al 0.2323024961 0.1587668281 -1.3475993781
Cl 0.3650467558 0.9923268194 -3.4033858209
O -1.0093246807 1.0165610530 -0.3382590119
C -2.3197214641 3.2336797007 0.9948829283
C -1.3914672391 4.0090490817 0.0351037205
C -6.7104275657 1.3267519565 -0.7446486894
C -7.0638659235 2.6540256951 -1.4467472481
C 2.6300270881 -1.4673311061 -1.0090711950
C 3.4313330316 -0.3257928190 -0.7093253939
C 4.8228227003 -0.5363552476 -0.5607708246
C 5.6732008877 0.4942128065 -0.2123905945
C 5.0842472789 1.7666711169 -0.0199077628
C 3.7256845771 2.0441547886 -0.1361969461
C 2.8547736470 0.9616172564 -0.4850116383
O 1.5545843440 1.1391419207 -0.5638907739
C 3.1751223083 3.4569638938 0.1014521956
C 2.1836092687 3.4341511303 1.2830010629
C 7.1823609800 0.3183068055 -0.0205147328
C 7.6187249149 -1.1397416502 -0.2190935829
H -3.9852575111 3.7659513134 2.3313817123
H -0.7546404569 1.9090870144 1.7615373385
C 2.4670354624 3.9641621115 -1.1734218970
C 4.2840357711 4.4631293939 0.4465431124
C 7.5728871023 0.7496771395 1.4086881085
C 7.9367210622 1.1968451162 -1.0397483045
C -7.3399345390 0.1737895579 -1.5387215710
C -7.3167655312 1.3253023847 0.6736965313
C -3.2921049816 4.2443036531 1.6224504347
C -1.4949283534 2.6204161661 2.1459039223
H -2.1528992414 2.1069183732 2.8616830751
H -0.9575428020 3.4136308782 2.6863601738
H -1.2718862892 -5.6717035547 -3.2880241807
H -2.2495896054 -3.3706175236 -3.3261857058
H -1.9189338002 -3.9016309303 -1.6640519428
H 1.3396350482 2.7696443491 1.0760737867
H 1.9482398329 -3.6117692821 -2.9345366016
H 2.2463532945 -4.1910117002 -1.2837857781
H 1.1472105001 -5.9509424297 -2.6589984576
H 0.1603508029 -5.4861539535 -1.2679634389
H -0.2371461935 -4.5359713089 -4.1618624572
H 7.6848765074 2.2603270253 -0.9206992594
H 9.0241111605 1.0899628984 -0.9047612146
H -0.0996727393 -2.1119012947 -3.3699131740
H 5.0250393100 4.5571447672 -0.3615491094
H 0.1942182885 -3.0436254172 -0.4865222217
H 3.1708491191 -2.4204500078 -1.0422817114
H 2.6869823586 3.0956691784 2.2017195723
H 5.1981373172 -1.5486176134 -0.7177843396
H 7.3982066526 -1.4953997981 -1.2362988183
H 5.7477215140 2.5894630745 0.2457467474
H 7.3347244297 1.8064479208 1.5947106692
H 1.7918279732 4.4466871391 1.4639507819
H 7.6861302746 0.9017279772 -2.0693249592
H 8.6543697979 0.6164017546 1.5637393580
H 7.0402987147 0.1453966042 2.1576625916
H 2.0539645026 4.9689895985 -0.9950254163
H 7.1224842347 -1.8124055239 0.4963564596
H 3.1819019233 4.0331706583 -2.0072470016
H 1.6500006713 3.2986887352 -1.4727359426
H 8.7040005538 -1.2250917914 -0.0624137237
H 3.8297683073 5.4530478019 0.5975427802
H 4.8133171606 4.1943984101 1.3732235022
H -3.0966339405 -1.8141777838 -2.1501591807
H -4.9825987355 -0.6145165257 -1.8148917118
H -4.9857911448 2.9582564926 0.5490513038
H -7.1363333885 -0.8010938925 -1.0706151373
H -8.4307928007 0.3049479556 -1.5758751981
H -6.9710825512 0.1435135285 -2.5745171296
H -6.9291355939 2.1532128486 1.2840673331
H -8.4105982687 1.4314239559 0.6187177624
H -7.0902197158 0.3836688378 1.1950980859
H -6.6727512034 3.5202259425 -0.8940672513
H -6.6436016220 2.6812210270 -2.4626566850
H -8.1561966175 2.7664102452 -1.5213450996
H -0.6377276220 3.3526267693 -0.4121252920
H -1.9776833779 4.4738416811 -0.7714620116
H -0.8714824539 4.8082256379 0.5845941816
H -2.7134745531 4.9960352363 2.1784607984
H -3.8841302830 4.7762172447 0.8634066519
C -4.9894668914 -2.1430208644 1.4865254396
C -5.2833426736 -1.5337365462 2.8575137931
C -1.1296261853 -2.2995806563 1.9110369867
H -4.3613020691 -0.0857253907 4.2097600157
C -3.5838043335 -2.7463596116 1.4359067663
H -4.5293980950 0.4851349648 2.5545259468
H -5.7332873377 -2.9122790674 1.2305451040
H -5.0704262482 -1.3520459793 0.7233466165
C -2.5444966031 -1.8616294439 2.0777377017
H -3.5659937978 -3.7275202875 1.9402142227
H -3.2893883148 -2.9543311463 0.3940808766
C -2.8778331504 -0.8148462508 2.8603728654
H -6.3133488042 -1.1503671594 2.9033565851
H -5.1971166897 -2.3127595426 3.6341331556
C -4.2884969351 -0.4106586327 3.1593515673
H -2.0942430191 -0.2342549933 3.3549908602
O -0.8506624127 -3.4884963439 1.6778082459
N -0.1756772061 -1.3184159245 2.0359883542
C 1.2123169073 -1.4356621520 2.2286212032
H 1.3818302617 0.6974937473 2.5493093746
H 5.0631331554 -1.5201034078 2.8489467466
C 1.9176007611 -0.2532599643 2.5141406009
H 3.8198076257 -3.6206400128 2.3372130357
H 1.3737840643 -3.5689270755 1.9315432343
C 3.2901483042 -0.2849325061 2.7368069667
C 3.2879487397 -2.6688066124 2.3929757373
C 1.9106117923 -2.6532323016 2.1612911010
C 3.9858253406 -1.4955184612 2.6821361327
H 3.8209898854 0.6464726410 2.9376924107
H -0.5345179321 -0.3666840639 2.0783944403
