# Supplementary material for: Energy transfer-enabled enantioselective photocyclization using a privileged Al–salen catalyst
Source: Nat Chem. 2025 Jul 17;17(9):1383–90. doi: 10.1038/s41557-025-01857-1 (PMC12411254; doi:10.1038/s41557-025-01857-1)
Supplement: Supplementary file 6 — xyz-data for all calculated structures. [file 41557_2025_1857_MOESM6_ESM.zip › groundStateComplexConformerSampling/GS5.xyz]

124
GS5 PBE-D3 / def2-TZVP
C -4.6603152129 -0.0701211660 -1.2373890491
C -3.2473286394 -0.0228643150 -1.1994740169
C -2.5609402368 1.1560821964 -0.7803607128
C -3.3390197833 2.3198391929 -0.4790369810
C -4.7256017474 2.2063711719 -0.5501000365
C -5.4269739336 1.0300501622 -0.9018281490
C -2.5414229096 -1.1816447132 -1.6524933351
N -1.2505382706 -1.2789040554 -1.7712900563
C -0.6225166945 -2.4765534975 -2.3424187276
C 0.5742999236 -2.7894622130 -1.4315437695
C 1.4255135434 -3.9178281922 -2.0039665742
C 0.5590592585 -5.1591440946 -2.2468627408
C -0.6469360290 -4.8463978075 -3.1339285392
C -1.4938926232 -3.7075402276 -2.5544239982
N 1.2403402877 -1.5031371150 -1.1793555128
Al 0.0902933239 0.1221362168 -1.3064994045
Cl 0.5628439671 0.8686790358 -3.3408290177
O -1.2472846722 1.1727992461 -0.6695065608
C -2.6677250939 3.6518930220 -0.1169579977
C -1.7830390814 4.1105102900 -1.2962779753
C -6.9586098825 1.0276493255 -0.9084405235
C -7.4711949615 2.0786945164 -1.9144045843
C 2.5265101273 -1.4483616301 -0.9824449744
C 3.2569084604 -0.2826138928 -0.5943008590
C 4.6640827558 -0.3949967733 -0.5201193024
C 5.4443689008 0.6383378572 -0.0377015566
C 4.7609605411 1.7932482564 0.4077482219
C 3.3787434933 1.9622042419 0.3851843542
C 2.5882648409 0.9032073501 -0.1641112024
O 1.2729760462 1.0029761987 -0.2318506206
C 2.7224899106 3.2363107196 0.9344977556
C 1.7937253448 2.8585103957 2.1087564268
C 6.9727835961 0.5780099728 0.0409652427
C 7.5693208729 1.6709811436 -0.8699941808
H -4.3455416793 4.5262852688 1.0065164013
H -1.0297955689 2.7374858570 1.0100993008
C 1.9193777740 3.9421123678 -0.1775239416
C 3.7547528446 4.2418692099 1.4680123010
C 7.5153378643 -0.7847154059 -0.4115902062
C 7.4336423724 0.8230968050 1.4923122866
C -7.5283594036 -0.3413673934 -1.3050180922
C -7.4764783427 1.3784107120 0.5019470177
C -3.6913722582 4.7651702907 0.1548124739
C -1.8119819112 3.4885847218 1.1548146852
H -2.4414055166 3.1921418287 2.0078438770
H -1.3300649795 4.4456244813 1.4072944420
H -1.2711398835 -5.7433794926 -3.2618424949
H -2.3259972986 -3.4791758090 -3.2375890143
H -1.9337166557 -4.0194155853 -1.5910014673
H 1.0238902250 2.1472319119 1.7897447039
H 1.8884966241 -3.5838867879 -2.9489787923
H 2.2417413160 -4.1749319665 -1.3128435637
H 1.1713398753 -5.9526015824 -2.7007831408
H 0.2060599642 -5.5473611448 -1.2761610339
H -0.2963820563 -4.5590780859 -4.1401380972
H 8.5321872037 0.7893081673 1.5526780878
H 7.1071216454 1.8040375267 1.8641540490
H -0.2126271082 -2.1597657654 -3.3211402555
H 4.4417506560 4.5845736054 0.6797972422
H 0.1571931835 -3.1208592853 -0.4615655454
H 3.1191429990 -2.3655301659 -1.0813405316
H 2.3754812967 2.4105703244 2.9290270129
H 5.1111508486 -1.3362885992 -0.8428010251
H 7.2360498972 2.6738178222 -0.5665767738
H 5.3631390914 2.6110369436 0.8028238216
H 7.1270919658 -1.6022895675 0.2144314342
H 1.2935486389 3.7579140737 2.4984480701
H 7.0310750973 0.0527584345 2.1667216628
H 8.6119401538 -0.7903706620 -0.3298897359
H 7.2561240433 -0.9996641834 -1.4585652825
H 1.4458348893 4.8512302237 0.2239331357
H 7.2660255009 1.5146328400 -1.9157859615
H 2.5865962186 4.2398673299 -1.0003362591
H 1.1362856983 3.2929376315 -0.5807073474
H 8.6689089615 1.6505101788 -0.8222373324
H 3.2247182187 5.1254053822 1.8531815162
H 4.3515492100 3.8264432507 2.2940288348
H -3.1678205954 -2.0310664289 -1.9545269524
H -5.1246460429 -1.0065996839 -1.5516486567
H -5.3170206004 3.0900789306 -0.3125959610
H -8.6270146262 -0.3027977836 -1.2831197152
H -7.2236974790 -0.6304278321 -2.3215849311
H -7.2079947664 -1.1322321736 -0.6100735610
H -8.5770119771 1.3940815800 0.5093825260
H -7.1380018961 0.6354531379 1.2389908700
H -7.1221324036 2.3656160282 0.8297038917
H -8.5716637555 2.0909548476 -1.9244050701
H -7.1256100948 3.0897926616 -1.6561163160
H -7.1196181131 1.8492114764 -2.9312302292
H -2.3988334446 4.2886130731 -2.1908025682
H -1.2752413717 5.0526861129 -1.0382138110
H -1.0209713914 3.3628702359 -1.5413500918
H -3.1505130985 5.6907286070 0.3999861019
H -4.3224587153 4.9717379627 -0.7225469683
C -3.0694156943 0.4966276210 3.6982057740
C -4.2198125586 0.3744956692 2.7007961871
C -0.7314416824 -2.1843035334 2.0799468063
H -5.0398225584 -1.1441083761 1.3727210227
C -1.7526932954 0.0067449394 3.0843189027
H -4.9759188165 -1.6416033972 3.0540749961
H -2.9533219315 1.5369946093 4.0364638767
H -3.2933736916 -0.1074343139 4.5942228909
C -1.9143104635 -1.3249438720 2.3851443246
H -1.3758257193 0.7597038349 2.3678233374
H -1.0006487635 -0.0717997860 3.8875729866
C -3.1282490033 -1.7970068298 2.0361846581
H -5.1503398544 0.7760507717 3.1281054792
H -3.9939299661 0.9786863808 1.8089503933
C -4.4161549350 -1.0826341210 2.2792953962
H -3.1706231371 -2.7762110136 1.5517148112
O -0.8290920790 -3.3497919624 1.6584486339
N 0.4839251183 -1.5823231757 2.3074278633
C 1.7825350899 -2.1123886438 2.2412590841
H 2.6134041555 -0.2429794311 2.9493199870
H 5.4804580334 -3.3548714580 2.1340979797
C 2.8349871071 -1.2644497670 2.6312410856
H 3.6187886547 -4.8675668008 1.4505052852
H 1.2666417820 -4.0816954407 1.5223486453
C 4.1515057034 -1.7092144982 2.5963659150
C 3.4036455302 -3.8505830103 1.7846363242
C 2.0753321143 -3.4199923241 1.8175207103
C 4.4471774674 -3.0070626501 2.1691608844
H 4.9515848610 -1.0299930660 2.8918387914
H 0.4436850747 -0.6139779858 2.6155790637
