# Supplementary material for: Energy transfer-enabled enantioselective photocyclization using a privileged Al–salen catalyst
Source: Nat Chem. 2025 Jul 17;17(9):1383–90. doi: 10.1038/s41557-025-01857-1 (PMC12411254; doi:10.1038/s41557-025-01857-1)
Supplement: Supplementary file 6 — xyz-data for all calculated structures. [file 41557_2025_1857_MOESM6_ESM.zip › groundStateComplexConformerSampling/GS6.xyz]

124
GS6 PBE-D3 / def2-TZVP
C -4.4716918557 0.1400653408 -1.1372819354
C -3.0664267524 0.0556991864 -1.0182474547
C -2.3164579601 1.1034691171 -0.4050294559
C -3.0282860064 2.2290854847 0.1178024605
C -4.4111753648 2.2581958627 -0.0554246760
C -5.1706941465 1.2438116205 -0.6801816885
C -2.4321296600 -1.1304447414 -1.5164197290
N -1.1498889231 -1.2901532435 -1.6271417062
C -0.5565286654 -2.5244121287 -2.1456202202
C 0.6648616993 -2.7905580203 -1.2490651349
C 1.4790482006 -3.9723894779 -1.7669549824
C 0.5858600464 -5.2121752652 -1.8937909102
C -0.6422487618 -4.9451902661 -2.7651168234
C -1.4522311774 -3.7520007756 -2.2460235079
N 1.3632742214 -1.4991450472 -1.1138868152
Al 0.2278954733 0.1146272438 -1.2749203397
Cl 0.2965901454 0.8193717280 -3.3821647851
O -0.9983853869 1.0320072865 -0.2994513265
C -2.2890193881 3.3860040967 0.8060131086
C -1.3215565433 4.0485962696 -0.1972386854
C -6.6843428407 1.4137600788 -0.8500362343
C -7.3443784084 0.1393532285 -1.3953873409
C 2.6557007919 -1.4688367803 -0.9395257144
C 3.4512317365 -0.3046491704 -0.7162979728
C 4.8460835295 -0.4891879169 -0.6131395823
C 5.7005682112 0.5650192218 -0.3379960776
C 5.1026494631 1.8308817611 -0.1607559829
C 3.7318467567 2.0844317875 -0.2375856437
C 2.8648717710 0.9854093699 -0.5239700138
O 1.5598217835 1.1441799196 -0.5787535745
C 3.1723053278 3.4984760346 -0.0296448564
C 2.2078015513 3.5031046090 1.1744155638
C 7.2135256013 0.3342692198 -0.2262123293
C 7.4951283714 -0.6469442295 0.9305812993
H -3.9714020621 4.0785717660 2.0454496695
H -0.7787183729 2.0972839292 1.7332843553
C 2.4332259762 3.9574723217 -1.3053855641
C 4.2767776211 4.5271441826 0.2589686373
C 7.9850083115 1.6333158229 0.0466521294
C 7.7382937185 -0.2730322325 -1.5434465942
C -7.3434600497 1.7570209998 0.5013260793
C -6.9429192802 2.5672256284 -1.8424858108
C -3.2512686289 4.4719174923 1.3118373988
C -1.5065509628 2.8608452576 2.0287902244
H -2.1944848047 2.4325355785 2.7733175837
H -0.9626013621 3.6888602338 2.5070476877
H -1.2833527571 -5.8384271627 -2.8057437351
H -2.2999973108 -3.5575882770 -2.9201921969
H -1.8684615276 -3.9829323765 -1.2495547819
H 1.3745487682 2.8117700241 1.0166620587
H 1.9190765224 -3.7140988084 -2.7463266541
H 2.3117946957 -4.1996423001 -1.0850699855
H 1.1731102929 -6.0466786443 -2.3054517456
H 0.2574391373 -5.5220019720 -0.8871561667
H -0.3204892825 -4.7400310429 -3.8008862398
H 7.5477067625 0.4045635059 -2.3885428752
H 8.8231350810 -0.4473016714 -1.4777957964
H -0.1721920175 -2.2785477501 -3.1549793162
H 4.9950440898 4.6083641699 -0.5707206852
H 0.2784311451 -3.0508967988 -0.2457047259
H 3.2080952485 -2.4158314772 -0.9487089601
H 2.7402228981 3.2149292364 2.0941141900
H 5.2331614657 -1.5025701268 -0.7478814780
H 6.9843217175 -1.6081501512 0.7769438974
H 5.7571680423 2.6728913033 0.0532783083
H 7.8436708110 2.3690307498 -0.7587396188
H 1.7972943258 4.5135750426 1.3229089875
H 7.2552684368 -1.2354217862 -1.7650215466
H 9.0603185700 1.4126649888 0.1146157675
H 7.6807356615 2.0986993450 0.9962011333
H 2.0081017705 4.9613073408 -1.1504632457
H 7.1508812670 -0.2288369097 1.8879124718
H 3.1320904049 4.0108977537 -2.1539093508
H 1.6209889280 3.2714441223 -1.5690033855
H 8.5751134134 -0.8448921472 1.0102591916
H 3.8138275733 5.5153041564 0.3950171334
H 4.8334974424 4.2902156460 1.1782059678
H -3.1051778740 -1.9389913821 -1.8306044915
H -4.9874753433 -0.6958764307 -1.6128769038
H -4.9476065939 3.1313431102 0.3143661125
H -8.4288740885 1.8796490640 0.3682443489
H -7.1761528594 0.9571770399 1.2364599510
H -6.9524231951 2.6932536433 0.9226892593
H -8.0246586084 2.7168417352 -1.9819646747
H -6.5134772064 3.5113422670 -1.4773679620
H -6.4950796281 2.3465701163 -2.8227351723
H -6.9666860833 -0.1229843321 -2.3944777697
H -7.1786043861 -0.7188607874 -0.7268734346
H -8.4295357485 0.2941793542 -1.4809924515
H -1.8770147909 4.4505888660 -1.0578767387
H -0.7947922981 4.8836901103 0.2891762458
H -0.5743869783 3.3373696396 -0.5635426937
H -2.6677497977 5.2605396468 1.8085966723
H -3.8120558965 4.9418091492 0.4908453446
C -4.4174425659 -0.7506117082 3.3096331879
C -5.3494840341 -1.2122550674 2.1909969962
C -1.1499880441 -2.4231457413 2.0154875929
H -5.4286136057 -2.8270282985 0.7259431612
C -2.9626148828 -0.7264923235 2.8293048326
H -5.4273343805 -3.3857182363 2.3843671536
H -4.7059393987 0.2495030106 3.6653619775
H -4.5002115878 -1.4352852117 4.1704968925
C -2.5813022839 -2.0172491175 2.1407905483
H -2.8215548951 0.1250494842 2.1388883147
H -2.2984541627 -0.5463893390 3.6903716069
C -3.5131308995 -2.8611477696 1.6544957616
H -6.3989192780 -1.1834446702 2.5202337851
H -5.2570646402 -0.5135303589 1.3450099598
C -4.9860287526 -2.6214572607 1.7161723485
H -3.1685303832 -3.7916529097 1.1945438442
O -0.7968596766 -3.5855416022 1.7514829873
N -0.2490957533 -1.4049988921 2.2175249669
C 1.1512892692 -1.4488973293 2.3440082155
H 1.2326532013 0.7031531076 2.5653035812
H 5.0226344892 -1.3303028746 2.8035814847
C 1.8103337363 -0.2238340263 2.5495682161
H 3.8612515073 -3.5060103606 2.4321973509
H 1.4006482721 -3.5831734404 2.1284310247
C 3.1908344840 -0.1836189682 2.7158087250
C 3.2876799026 -2.5778978311 2.4701022673
C 1.9031406436 -2.6352863809 2.2964986244
C 3.9398799599 -1.3627421832 2.6828229443
H 3.6854182766 0.7784375731 2.8546021415
H -0.6523233809 -0.4782982752 2.3369897078
