# Supplementary material for: Energy transfer-enabled enantioselective photocyclization using a privileged Al–salen catalyst
Source: Nat Chem. 2025 Jul 17;17(9):1383–90. doi: 10.1038/s41557-025-01857-1 (PMC12411254; doi:10.1038/s41557-025-01857-1)
Supplement: Supplementary file 6 — xyz-data for all calculated structures. [file 41557_2025_1857_MOESM6_ESM.zip › groundStateComplexConformerSampling/GS7.xyz]

124
GS7 PBE-D3 / def2-TZVP
C -4.6599591120 -0.1068993422 -1.2055610495
C -3.2470726507 -0.0448297040 -1.1952019561
C -2.5646123068 1.1505980754 -0.8176048566
C -3.3483127195 2.3158075192 -0.5369950695
C -4.7347949276 2.1863699415 -0.5774316030
C -5.4309132272 0.9940337534 -0.8825620574
C -2.5379748112 -1.2059458831 -1.6361100354
N -1.2477903034 -1.2965061632 -1.7700970950
C -0.6199758600 -2.4994831275 -2.3312677369
C 0.5859166954 -2.7965108865 -1.4277811560
C 1.4379680998 -3.9260939022 -1.9962701559
C 0.5771274441 -5.1754713002 -2.2168290464
C -0.6436122351 -4.8808910868 -3.0903743414
C -1.4881642103 -3.7369082760 -2.5168602989
N 1.2478286793 -1.5050934596 -1.1917828533
Al 0.0899896374 0.1144812387 -1.3367527535
Cl 0.5755030948 0.8292996624 -3.3783006366
O -1.2497536401 1.1800631600 -0.7265410537
C -2.6851155453 3.6648416714 -0.2258154280
C -1.8150253034 4.0928449847 -1.4274202967
C -6.9621581529 0.9774669044 -0.8582203548
C -7.5263401382 -0.4089137083 -1.1980467918
C 2.5329980419 -1.4443548703 -0.9905110937
C 3.2567849712 -0.2738584476 -0.6038277106
C 4.6635912639 -0.3807752496 -0.5143189641
C 5.4338680181 0.6539771020 -0.0185425050
C 4.7405448895 1.8041486382 0.4242769642
C 3.3579783843 1.9674798599 0.3867609198
C 2.5788132029 0.9082210900 -0.1778273454
O 1.2642345221 1.0047234098 -0.2617178377
C 2.6889438701 3.2327466813 0.9410951443
C 1.7499070830 2.8364155056 2.1014159487
C 6.9615200030 0.5999577185 0.0815036200
C 7.5170822585 -0.7593963789 -0.3653552312
H -4.3578400440 4.5636087943 0.8861076220
H -1.0346638975 2.7952712267 0.9186675472
C 1.8941302585 3.9465366871 -0.1721614334
C 3.7102692040 4.2374323330 1.4968132058
C 7.4004115574 0.8439188310 1.5400272992
C 7.5658010845 1.6978000994 -0.8187141711
C -7.4558852217 1.3698836066 0.5499039482
C -7.5043367550 1.9896551240 -1.8881110350
C -3.7164105048 4.7775422729 0.0182878636
C -1.8161518313 3.5511122243 1.0421504586
H -2.4359387578 3.2878954858 1.9126359916
H -1.3316368901 4.5170614544 1.2515824923
H -1.2658060017 -5.7825591507 -3.1937880864
H -2.3289491364 -3.5218791025 -3.1937565183
H -1.9161469247 -4.0369707039 -1.5443583101
H 0.9917727725 2.1193705090 1.7677382349
H 1.8899714407 -3.5990863108 -2.9487637173
H 2.2618264431 -4.1712184048 -1.3101441718
H 1.1896824626 -5.9679274938 -2.6718211863
H 0.2412603560 -5.5584011631 -1.2381994029
H -0.3105693991 -4.6089169082 -4.1069440585
H 7.2854576813 1.5372842900 -1.8702963655
H 7.2168335670 2.6976836767 -0.5235111465
H -0.2212178696 -2.1944659601 -3.3183092359
H 4.4046275549 4.5913523905 0.7199731735
H 0.1775064493 -3.1202830173 -0.4513433035
H 3.1291713698 -2.3602377161 -1.0795494137
H 2.3267444109 2.3884239989 2.9247860838
H 5.1183855542 -1.3195502919 -0.8336801204
H 7.2738052763 -0.9743354906 -1.4160519364
H 5.3345046522 2.6219195897 0.8318815045
H 7.0590416039 1.8197044692 1.9119150211
H 1.2350216465 3.7270646324 2.4917596893
H 8.6643867765 1.6892240502 -0.7491456571
H 8.4981988994 0.8206617722 1.6151756861
H 6.9963535370 0.0667832293 2.2058720676
H 1.4072754844 4.8457696133 0.2357892771
H 7.1246247068 -1.5798886623 0.2541900585
H 2.5699788077 4.2617534681 -0.9814397567
H 1.1218185977 3.2965428291 -0.5948446727
H 8.6125004929 -0.7596014322 -0.2683643581
H 3.1721937082 5.1147006431 1.8851452736
H 4.2995849932 3.8158588063 2.3251851964
H -3.1618331010 -2.0647601467 -1.9154395184
H -5.1206699203 -1.0554651887 -1.4869142425
H -5.3307863681 3.0703422717 -0.3526263874
H -8.5561213079 1.3766694983 0.5778934252
H -7.0971047587 0.6539788423 1.3038356766
H -7.1043555518 2.3699678008 0.8392733538
H -8.6047445844 1.9994999608 -1.8694230978
H -7.1543024569 3.0101362382 -1.6768091249
H -7.1785430292 1.7231974506 -2.9044943297
H -7.2377717320 -0.7291795969 -2.2098898268
H -7.1860573238 -1.1734091062 -0.4832618507
H -8.6247721760 -0.3792570077 -1.1572784287
H -2.4406194923 4.2384870035 -2.3209868973
H -1.3127919933 5.0465707219 -1.2033146747
H -1.0492981689 3.3437733123 -1.6565768005
H -3.1823006257 5.7166742826 0.2228872921
H -4.3603575603 4.9455431376 -0.8578922663
C -2.9371034372 0.6570490043 3.6987427982
C -4.1298089945 0.5315523723 2.7522895297
C -0.7290986342 -2.1414920526 2.0949290439
H -5.0186885295 -0.9996247635 1.4868008509
C -1.6573990662 0.1117918246 3.0537596837
H -4.9330027918 -1.4534613601 3.1779287638
H -2.7810912997 1.7059359638 3.9933980652
H -3.1403059448 0.0921137956 4.6253947579
C -1.8772089502 -1.2387731569 2.4090826202
H -1.2874785008 0.8288233460 2.2981386472
H -0.8800121973 0.0425586470 3.8334189320
C -3.1150668829 -1.6889540177 2.1215918191
H -5.0335439889 0.9634011155 3.2064944144
H -3.9298913205 1.1071357298 1.8359035150
C -4.3745803524 -0.9313851898 2.3781412322
H -3.2022047696 -2.6839965645 1.6774997370
O -0.8712241145 -3.3084740720 1.6900525732
N 0.5087539462 -1.5745895518 2.2906279280
C 1.7887172323 -2.1472129403 2.2191371789
H 2.6837941401 -0.3005175427 2.9087239413
H 5.4444113505 -3.5075660298 2.0954259462
C 2.8704112865 -1.3307598038 2.5960359024
H 3.5307367544 -4.9642975985 1.4334696262
H 1.2049849482 -4.1048313419 1.5197519098
C 4.1716614888 -1.8176446198 2.5558198632
C 3.3502688226 -3.9389788256 1.7627379906
C 2.0364279557 -3.4665416876 1.8032495140
C 4.4229480021 -3.1266254479 2.1343978091
H 4.9947320229 -1.1631256515 2.8438690409
H 0.5040981869 -0.6016893306 2.5865054131
