# Supplementary material for: Energy transfer-enabled enantioselective photocyclization using a privileged Al–salen catalyst
Source: Nat Chem. 2025 Jul 17;17(9):1383–90. doi: 10.1038/s41557-025-01857-1 (PMC12411254; doi:10.1038/s41557-025-01857-1)
Supplement: Supplementary file 6 — xyz-data for all calculated structures. [file 41557_2025_1857_MOESM6_ESM.zip › groundStateComplexConformerSampling/GS8.xyz]

124
GS8 PBE-D3 / def2-TZVP
C -4.5313114942 0.1126377138 -1.1903707427
C -3.1277789537 0.0323895060 -1.0471362883
C -2.3902285230 1.0797652858 -0.4182733036
C -3.1119986943 2.2086636818 0.0832523824
C -4.4926744863 2.2316745639 -0.1102282934
C -5.2401510287 1.2139005498 -0.7440549495
C -2.4811801111 -1.1404435141 -1.5598218932
N -1.1970537663 -1.2912913070 -1.6621836062
C -0.5961444586 -2.5094878260 -2.2124168946
C 0.6214105915 -2.7968623951 -1.3178668839
C 1.4426979161 -3.9594385336 -1.8664713640
C 0.5549346053 -5.1993885663 -2.0275358572
C -0.6726795857 -4.9152119875 -2.8940725079
C -1.4876204740 -3.7363144774 -2.3504590589
N 1.3123231402 -1.5060117217 -1.1380693014
Al 0.1713909186 0.1074450095 -1.2555010094
Cl 0.2717387937 0.8723668716 -3.3432141443
O -1.0734265027 1.0072956704 -0.2904734438
C -2.3863665054 3.3838376642 0.7564680881
C -1.4053566390 4.0241456817 -0.2483621701
C -6.7524941651 1.3797608800 -0.9305359517
C -7.4324927003 1.6288549692 0.4308431095
C 2.6058406200 -1.4755866581 -0.9638604527
C 3.3945174977 -0.3176043242 -0.6951124829
C 4.7933328656 -0.5018860390 -0.5852184437
C 5.6324865319 0.5438268208 -0.2545555029
C 5.0239616808 1.8030834035 -0.0418165302
C 3.6577817680 2.0555755937 -0.1255039880
C 2.7992216228 0.9580331825 -0.4557341010
O 1.4932665461 1.1114331531 -0.5080388624
C 3.0906147117 3.4610826376 0.1151196515
C 2.1087028415 3.4304425555 1.3043430082
C 7.1495098322 0.3982779641 -0.0997281667
C 7.8603515544 1.3053285494 -1.1252107850
H -4.0886078766 4.1047367020 1.9519230145
H -0.9010725191 2.1117804932 1.7472401344
C 2.3716663806 3.9517788841 -1.1602640570
C 4.1882812384 4.4835820515 0.4481371068
C 7.6130683320 -1.0469594914 -0.3265961682
C 7.5615710467 0.8202096655 1.3261775445
C -7.0108845187 2.5896373351 -1.8532972490
C -7.3906883574 0.1369861580 -1.5660655404
C -3.3586295332 4.4803434641 1.2189103059
C -1.6213816543 2.8964211701 2.0043357660
H -2.3223821005 2.5090498694 2.7589645520
H -1.0704948330 3.7353124734 2.4550659079
H -1.3115794418 -5.8089003253 -2.9554674356
H -2.3317021294 -3.5274887594 -3.0250139872
H -1.9102684388 -3.9932719237 -1.3631121856
H 2.6296908297 3.1214131167 2.2239242863
H 1.8828953246 -3.6732671439 -2.8379236782
H 2.2755385095 -4.2015358798 -1.1896129443
H 1.1458538830 -6.0204890675 -2.4603949310
H 0.2265342570 -5.5370484157 -1.0297820984
H -0.3500164582 -4.6863244165 -3.9244339938
H 7.0729856155 0.1817231303 2.0771392385
H 8.6511566346 0.7270291997 1.4514860253
H -0.2082676184 -2.2337645691 -3.2124725134
H 4.9186914343 4.5885393909 -0.3681532255
H 0.2302225952 -3.0894166127 -0.3255141210
H 3.1625647243 -2.4187003218 -1.0091871636
H 1.6921780936 4.4355534704 1.4724015732
H 5.1837889046 -1.5065810007 -0.7536160881
H 7.5976793991 1.0114172557 -2.1521810571
H 5.6770561867 2.6382805730 0.2103718879
H 7.1510199591 -1.7389652173 0.3934682785
H 1.2804947033 2.7402102254 1.1175259779
H 7.2862635833 1.8628148561 1.5383749163
H 8.7037227930 -1.1094922963 -0.1982964457
H 7.3746971154 -1.3960958563 -1.3419791540
H 1.9307776120 4.9449235104 -0.9823743797
H 8.9526561373 1.2270678564 -1.0125018112
H 3.0878021683 4.0410784347 -1.9911133297
H 1.5735836557 3.2652684160 -1.4632577200
H 7.5825371952 2.3607644155 -0.9933144983
H 3.7213045728 5.4668854592 0.6038187782
H 4.7315962953 4.2228276603 1.3689674219
H -3.1460194110 -1.9447598525 -1.9010726158
H -5.0362729112 -0.7207463239 -1.6818905900
H -5.0374667209 3.1043892509 0.2484098454
H -8.0924441286 2.7338060609 -1.9997342044
H -6.6006697596 3.5156916848 -1.4260576011
H -6.5463385525 2.4349686298 -2.8383513372
H -8.4743276797 0.2918011538 -1.6698828002
H -6.9856914917 -0.0638903949 -2.5691165135
H -7.2380970751 -0.7588321069 -0.9455863145
H -7.2900239399 0.7711102639 1.1027931779
H -7.0319261094 2.5216361165 0.9311694926
H -8.5134217689 1.7802799100 0.2900169711
H -1.9494537605 4.4093194911 -1.1239505753
H -0.8840578892 4.8687137805 0.2277465708
H -0.6544383137 3.3051295389 -0.5907130471
H -2.7839193113 5.2827298622 1.7039542410
H -3.9075154360 4.9275257687 0.3774956811
C -4.1198553221 -0.6027751663 3.4975461512
C -5.0900681405 -0.8808660986 2.3522065698
C -1.0128436060 -2.4236910814 2.0287492943
H -5.3054632474 -2.3386679917 0.7470280031
C -2.6714214802 -0.6655864297 3.0047117946
H -5.3726829134 -3.0475245354 2.3463595205
H -4.3172633957 0.3844275174 3.9417843219
H -4.2604157082 -1.3491414250 4.2976189195
C -2.4069078667 -1.9223630400 2.2085480727
H -2.4600383171 0.2241180430 2.3845705461
H -1.9884901869 -0.6164480564 3.8686525312
C -3.4100642930 -2.6393033137 1.6644888159
H -6.1321175978 -0.7905381949 2.6938927531
H -4.9428593244 -0.1208997683 1.5695090579
C -4.8548488323 -2.2700619546 1.7526179136
H -3.1512088009 -3.5552065274 1.1255279092
O -0.7465690926 -3.5939502215 1.7062422554
N -0.0407503046 -1.4751511031 2.2474923546
C 1.3563339845 -1.6088618076 2.3300086473
H 1.5712634958 0.5155529421 2.6864841253
H 5.2388874315 -1.7447345893 2.6767675419
C 2.0925610428 -0.4401477816 2.5946099190
H 3.9411387649 -3.8188778841 2.1963159310
H 1.4713303624 -3.7341942246 1.9667521216
C 3.4765272736 -0.4904358373 2.7211966315
C 3.4243834038 -2.8643130410 2.3138075953
C 2.0344299839 -2.8304687917 2.1805250738
C 4.1528582996 -1.7056242937 2.5860743107
H 4.0308798698 0.4306644367 2.9051561269
H -0.3841356646 -0.5349385997 2.4305167273
