# Supplementary material for: Energy transfer-enabled enantioselective photocyclization using a privileged Al–salen catalyst
Source: Nat Chem. 2025 Jul 17;17(9):1383–90. doi: 10.1038/s41557-025-01857-1 (PMC12411254; doi:10.1038/s41557-025-01857-1)
Supplement: Supplementary file 6 — xyz-data for all calculated structures. [file 41557_2025_1857_MOESM6_ESM.zip › groundStateComplexConformerSampling/GS9.xyz]

124
GS9 PBE-D3 / def2-TZVP
C -4.5243024063 0.1073858096 -1.2386406157
C -3.1223523258 0.0461025873 -1.0687966300
C -2.4091183420 1.1041488699 -0.4299251072
C -3.1554011937 2.2273824326 0.0503755355
C -4.5320500847 2.2311184702 -0.1688988326
C -5.2554413650 1.2008608629 -0.8114869674
C -2.4532246521 -1.1172380184 -1.5716598037
N -1.1658061164 -1.2575133728 -1.6502781909
C -0.5487759411 -2.4659824471 -2.2025494606
C 0.6651214339 -2.7472752080 -1.3016952372
C 1.4998579076 -3.9024199374 -1.8442138085
C 0.6236404935 -5.1487565024 -2.0164299684
C -0.5980813908 -4.8708966879 -2.8936003312
C -1.4275596274 -3.7012781948 -2.3523785572
N 1.3431601188 -1.4537468551 -1.1136609552
Al 0.1817410787 0.1531950475 -1.2109995911
Cl 0.3352234386 0.9462061332 -3.2802677897
O -1.0952382575 1.0466606237 -0.2749350295
C -2.4594064053 3.4141857878 0.7334392589
C -1.4595259076 4.0591475944 -0.2491779188
C -6.7661508095 1.3444710011 -1.0209303753
C -7.0364487380 2.5767928217 -1.9098042029
C 2.6375755037 -1.4051706959 -0.9660990276
C 3.4090937240 -0.2363302920 -0.6852249560
C 4.8104048516 -0.3888598429 -0.6257027780
C 5.6416893467 0.6630947932 -0.2789161375
C 5.0127543089 1.8907157144 0.0173205481
C 3.6343965842 2.1108150016 -0.0134478030
C 2.7912173546 1.0163044263 -0.3776748663
O 1.4798171151 1.1424620314 -0.3980805500
C 3.0453919527 3.4909362256 0.3091998468
C 2.0670511363 3.3799033062 1.4969743935
C 7.1625971657 0.4709785649 -0.2142625923
C 7.4966985408 -0.6060726684 0.8384217512
H -4.1962857730 4.1237126771 1.8851427241
H -0.9813085641 2.1663226841 1.7629952054
C 2.3143023036 4.0371624794 -0.9359751987
C 4.1261369337 4.5128406612 0.6963369176
C 7.8987693330 1.7624768537 0.1694943670
C 7.6807337174 0.0097442613 -1.5920963855
C -7.3692718902 0.1105662783 -1.7062827462
C -7.4712960670 1.5370379048 0.3371377334
C -3.4544587489 4.5027168148 1.1658534355
C -1.7192265647 2.9403843509 2.0009715897
H -2.4334502227 2.5431634371 2.7380823285
H -1.1923401123 3.7881167399 2.4638794251
H -1.2293259958 -5.7693599510 -2.9645237529
H -2.2677926588 -3.4977013069 -3.0331031177
H -1.8551256604 -3.9644743811 -1.3689490459
H 1.2472357916 2.6911667863 1.2715719935
H 1.9469194975 -3.6110341500 -2.8110049374
H 2.3275970450 -4.1369023114 -1.1585756173
H 1.2253180365 -5.9637078105 -2.4458847059
H 0.2885101726 -5.4918541414 -1.0229765375
H -0.2678733347 -4.6353482730 -3.9201656677
H 8.7693157776 -0.1493912707 -1.5561970064
H 7.2112877984 -0.9336147076 -1.9047627334
H -0.1564689225 -2.1823799589 -3.1988133923
H 4.8478122862 4.6826990912 -0.1166231822
H 0.2680320897 -3.0449030175 -0.3131418644
H 3.2103595610 -2.3371038395 -1.0381898804
H 2.5936056188 3.0243983557 2.3963171966
H 5.2211768651 -1.3768028882 -0.8497440305
H 7.0197406034 -1.5667273522 0.5971990020
H 5.6481207811 2.7302181324 0.2898917495
H 7.7205660024 2.5661759907 -0.5601256721
H 1.6385677833 4.3685619302 1.7231744788
H 7.4676543368 0.7660017946 -2.3618992252
H 8.9813895087 1.5713582633 0.1997506985
H 7.5967808999 2.1249061286 1.1633557209
H 1.8441067828 5.0046144821 -0.7007729544
H 7.1513403898 -0.2965655751 1.8359683126
H 3.0278363116 4.1954982819 -1.7583974868
H 1.5360023999 3.3470717945 -1.2799994326
H 8.5841449356 -0.7701662988 0.8856491169
H 3.6414646211 5.4754188825 0.9155670254
H 4.6816280056 4.2063587905 1.5955985789
H -3.1044296034 -1.9252843570 -1.9300910939
H -5.0077733741 -0.7336991251 -1.7387071244
H -5.0955605202 3.0976804763 0.1756342561
H -8.4521184905 0.2521401747 -1.8336351924
H -6.9348830827 -0.0552162504 -2.7035834330
H -7.2190233908 -0.8006025550 -1.1079050140
H -8.5529312915 1.6714432533 0.1849127052
H -7.3200771162 0.6618687141 0.9839594291
H -7.0951012685 2.4215271798 0.8706871508
H -6.6470018183 3.4970507188 -1.4524613779
H -6.5609662314 2.4594749484 -2.8945327122
H -8.1188645616 2.7067427012 -2.0617908208
H -1.9840668042 4.4395521440 -1.1386299867
H -0.9539826714 4.9072490006 0.2375506650
H -0.6970532966 3.3430809492 -0.5712788332
H -2.9003373615 5.3153684433 1.6576406947
H -3.9897073846 4.9370655185 0.3089755563
C -4.0191989198 -0.5091965891 3.5733210512
C -5.0171537338 -0.6939074039 2.4321165256
C -1.0552007921 -2.4949845531 2.0176384290
H -5.3428249013 -2.0961702856 0.7972375760
C -2.5830561980 -0.6596167315 3.0645445318
H -5.4467844258 -2.8361348089 2.3812220214
H -4.1443610098 0.4783161960 4.0428391565
H -4.2043316909 -1.2629394459 4.3572813824
C -2.4116019149 -1.9126984168 2.2367253211
H -2.3159063164 0.2269912474 2.4615658672
H -1.8918392859 -0.6756462256 3.9233534002
C -3.4662200261 -2.5470751164 1.6877985293
H -6.0466239648 -0.5426723063 2.7893667737
H -4.8287676221 0.0728306297 1.6652067273
C -4.8818934882 -2.0828473716 1.7999636989
H -3.2749548992 -3.4633000365 1.1220663434
O -0.8674512474 -3.6621084083 1.6341269902
N -0.0228218570 -1.6217821360 2.2670382835
C 1.3651259204 -1.8433354589 2.2998685806
H 1.7210340913 0.2563263931 2.6855195583
H 5.2411247190 -2.2200763422 2.4954848964
C 2.1801350815 -0.7269770905 2.5598064559
H 3.8018820605 -4.2025770070 2.0291014205
H 1.3347293732 -3.9646050728 1.8975490810
C 3.5618570322 -0.8635601946 2.6333029930
C 3.3492640640 -3.2209320160 2.1822931128
C 1.9597878440 -3.1009947839 2.1045529684
C 4.1570027582 -2.1142248403 2.4480463919
H 4.1776936522 0.0187482201 2.8120563671
H -0.3005289022 -0.6727402223 2.5063380256
