# Supplementary material for: Energy transfer-enabled enantioselective photocyclization using a privileged Al–salen catalyst
Source: Nat Chem. 2025 Jul 17;17(9):1383–90. doi: 10.1038/s41557-025-01857-1 (PMC12411254; doi:10.1038/s41557-025-01857-1)
Supplement: Supplementary file 6 — xyz-data for all calculated structures. [file 41557_2025_1857_MOESM6_ESM.zip › groundStateComplexConformerSampling/GS10.xyz]

124
GS10 PBE-D3 / def2-TZVP
C -4.4988352350 0.1586724163 -1.2135101486
C -3.0949241263 0.0925501933 -1.1170983669
C -2.3473449925 1.1631466814 -0.5358620045
C -3.0623650442 2.2986704641 -0.0505293546
C -4.4521148137 2.3096330405 -0.2002709548
C -5.2079136262 1.2658923645 -0.7707367464
C -2.4571526504 -1.0996582888 -1.5959636516
N -1.1746938983 -1.2651133234 -1.6880516670
C -0.5816479239 -2.5095193341 -2.1811982848
C 0.6021303291 -2.7874633087 -1.2387301984
C 1.4148072988 -3.9875752934 -1.7155548265
C 0.5072659820 -5.2129943839 -1.8762276317
C -0.6782404533 -4.9289518651 -2.7995004782
C -1.4908335310 -3.7234720493 -2.3146409920
N 1.3164561088 -1.5059547338 -1.0957062641
Al 0.2150108530 0.1252988236 -1.3129405393
Cl 0.3797639819 0.7914867171 -3.4280759084
O -1.0305682773 1.0952443621 -0.4240215147
C -2.3263579620 3.4793567454 0.5998977493
C -3.2893084052 4.5882418334 1.0518401588
C -6.7344435913 1.3208179634 -0.9105306233
C -7.3621837884 0.1015992132 -0.2043752226
C 2.6071850643 -1.4933880177 -0.9001428718
C 3.4154481337 -0.3402357823 -0.6733431188
C 4.8097795931 -0.5454060782 -0.5455099794
C 5.6666931576 0.4976438598 -0.2555564015
C 5.0800381717 1.7757994978 -0.0969716418
C 3.7195514726 2.0492569497 -0.2001747658
C 2.8425883051 0.9553888032 -0.4954571520
O 1.5416518473 1.1325307196 -0.5723524263
C 3.1746253114 3.4718300188 -0.0179220658
C 2.1810228141 3.5010383187 1.1618380061
C 7.1802608674 0.3307305562 -0.0938971310
C 7.9069802156 1.1727192678 -1.1628112458
H -0.8398232044 2.2130551138 1.5948318602
H -1.8807203354 4.4797370083 -1.2922321128
C 2.4748008849 3.9265086781 -1.3170523922
C 4.2866895445 4.4872282940 0.2878915968
C 7.6159553006 -1.1324331482 -0.2513626575
C 7.6046601196 0.8137596214 1.3086726095
C -7.3311800814 2.5922833788 -0.2907465697
C -7.1051082472 1.2863277401 -2.4076161872
C -1.5641419266 2.9946262380 1.8516642824
C -1.3404814624 4.1016220241 -0.4111548591
H -0.5936924126 3.3737107574 -0.7435514392
H -0.8142950235 4.9485794235 0.0552638168
H -1.3305637232 -5.8122848151 -2.8676111647
H -2.3080245282 -3.5164560830 -3.0219781409
H -1.9508331267 -3.9481647643 -1.3359768838
H 1.3421443268 2.8198330558 0.9902313621
H 1.9005620957 -3.7421603035 -2.6766307060
H 2.2138657147 -4.2243847569 -0.9976292861
H 1.0976100029 -6.0580855224 -2.2609693767
H 0.1314016742 -5.5146532273 -0.8837109820
H -0.3095222225 -4.7291772825 -3.8204900112
H 7.0982139171 0.2304079429 2.0918250867
H 8.6911634132 0.6956146458 1.4392756347
H -0.1555813562 -2.2712441029 -3.1754975656
H 5.0250097447 4.5518393120 -0.5256439088
H 0.1762192779 -3.0291874121 -0.2466033049
H 3.1453522389 -2.4483324095 -0.8931124115
H 2.6865418404 3.2128607516 2.0965326400
H 5.1820835785 -1.5633801144 -0.6691598713
H 7.6544453209 2.2392149879 -1.0780088895
H 5.7475452081 2.6082272228 0.1251998542
H 7.1419259593 -1.7805787164 0.5008900623
H 1.7822282428 4.5188743449 1.2907819496
H 7.3608528413 1.8739774735 1.4657986851
H 8.7054128038 -1.2093451425 -0.1213593934
H 7.3695641880 -1.5250961964 -1.2488862453
H 2.0600256464 4.9377139907 -1.1845583145
H 7.6325337561 0.8382886241 -2.1741218394
H 3.1957534815 3.9601917502 -2.1479804668
H 1.6598332209 3.2487542306 -1.5935935452
H 8.9976037232 1.0732684005 -1.0501469307
H 3.8351098977 5.4829132667 0.4055728188
H 4.8189859494 4.2497061250 1.2214099384
H -3.1286127808 -1.9102260724 -1.9084626184
H -5.0158076081 -0.6946019060 -1.6602400082
H -4.9886592962 3.1849017892 0.1582723761
H -8.4248228413 2.5751531711 -0.4038728035
H -7.1064004328 2.6660468885 0.7837616904
H -6.9593483760 3.5024076933 -0.7840429207
H -6.7330163748 0.3719937015 -2.8912754573
H -8.1984417896 1.3165298252 -2.5330399769
H -6.6735177114 2.1494536515 -2.9353347040
H -6.9990728142 -0.8457456675 -0.6269818528
H -7.1242096423 0.1062807514 0.8694608225
H -8.4572656365 0.1207679210 -0.3125640749
H -3.8457900454 5.0200843246 0.2072117486
H -4.0128813180 4.2300463517 1.7996016447
H -2.7068848059 5.3979452098 1.5149125749
H -1.0171978712 3.8343002792 2.3055967017
H -2.2674187937 2.6043121923 2.6030963252
C -4.9448140941 -2.5474600711 2.1934538346
C -5.2230489930 -1.2959344056 3.0265944518
C -1.0840583430 -2.3351913782 2.1628783443
H -4.2936176614 0.6587882415 3.3273465405
C -3.5089272449 -3.0292448545 2.4046024865
H -4.6654785608 0.3014090154 1.6540161176
H -5.6504890692 -3.3529120312 2.4451911665
H -5.0961428684 -2.3093232740 1.1264299409
C -2.5052168669 -1.9047376897 2.3220717419
H -3.4135336830 -3.5294892857 3.3853832169
H -3.2367620740 -3.7931389230 1.6612286993
C -2.8901750409 -0.6123189763 2.3614799369
H -6.2741055374 -0.9844984123 2.9337624993
H -5.0513770721 -1.5238880351 4.0923163151
C -4.2975974472 -0.1608603029 2.5876907342
H -2.1676452769 0.1916307277 2.1952554269
O -0.7966906709 -3.5046119761 1.8536234569
N -0.1270041782 -1.3805701864 2.4052923360
C 1.2733163520 -1.4920135392 2.4442651908
H 1.4653503847 0.6390590788 2.7758900793
H 5.1659531456 -1.5662750678 2.7005416559
C 1.9987989253 -0.3098476127 2.6797740710
H 3.8881303643 -3.6634529581 2.2651645231
H 1.4139264394 -3.6183512211 2.0973762275
C 3.3861008695 -0.3382102183 2.7742601645
C 3.3606842383 -2.7153231427 2.3871367391
C 1.9677169644 -2.7037888544 2.2871413387
C 4.0778857463 -1.5442554587 2.6345033213
H 3.9307173872 0.5924419804 2.9382450375
H -0.4804492723 -0.4694125667 2.6844220612
