# Supplementary material for: Energy transfer-enabled enantioselective photocyclization using a privileged Al–salen catalyst
Source: Nat Chem. 2025 Jul 17;17(9):1383–90. doi: 10.1038/s41557-025-01857-1 (PMC12411254; doi:10.1038/s41557-025-01857-1)
Supplement: Supplementary file 6 — xyz-data for all calculated structures. [file 41557_2025_1857_MOESM6_ESM.zip › groundStateComplexConformerSampling/GS11.xyz]

124
GS11 PBE-D3 / def2-TZVP
C -4.5728446305 0.0907370139 -1.2448528372
C -3.1736683747 0.0272659355 -1.0914228499
C -2.4478031540 1.1022453201 -0.4900051055
C -3.1811069940 2.2469664900 -0.0552076396
C -4.5659356635 2.2491739842 -0.2512113199
C -5.2997184249 1.1992271486 -0.8372084812
C -2.5158067553 -1.1528111447 -1.5734141219
N -1.2310272321 -1.3021356613 -1.6581306346
C -0.6245992828 -2.5253134741 -2.1903007166
C 0.5760804380 -2.8111223237 -1.2737536892
C 1.4018386792 -3.9816830413 -1.7975166937
C 0.5124166908 -5.2189707631 -1.9691992099
C -0.6970337870 -4.9344475036 -2.8608925359
C -1.5176958187 -3.7499953538 -2.3385193370
N 1.2685039750 -1.5223723311 -1.0947564989
Al 0.1347031261 0.0988667419 -1.2352222543
Cl 0.3096877383 0.8427212996 -3.3225716764
O -1.1336674158 1.0322684713 -0.3330608941
C -2.4733182560 3.4636440542 0.5612509148
C -1.4678524027 4.0430515446 -0.4557018952
C -6.8178677727 1.2618302903 -1.0509707094
C -7.4887288506 0.0324986266 -0.4056615759
C 2.5628297122 -1.4909620347 -0.9311806723
C 3.3507167045 -0.3317609519 -0.6635939590
C 4.7516044771 -0.5106067211 -0.5775227229
C 5.5907035486 0.5343142689 -0.2439451899
C 4.9784387260 1.7853131620 0.0032296152
C 3.6099325867 2.0320465311 -0.0571710713
C 2.7519918217 0.9373931132 -0.3993021635
O 1.4443375564 1.0865760326 -0.4391466522
C 3.0402888230 3.4315202201 0.2102268575
C 2.0495390759 3.3785949777 1.3911507260
C 7.1109201682 0.3953777985 -0.1205096398
C 7.5478612305 0.7834103379 1.3074911602
H -4.1972142521 4.2588598424 1.6768097205
H -1.0023687245 2.2667393716 1.6551334585
C 2.3301640476 3.9441242541 -1.0610310271
C 4.1344840146 4.4484799526 0.5708892798
C 7.7969753300 1.3337209985 -1.1346761432
C 7.5795914621 -1.0402717886 -0.3936362769
C -7.4412684430 2.5230655794 -0.4361137587
C -7.1109200596 1.2605131218 -2.5659446187
C -3.4567693807 4.5855077122 0.9313713509
C -1.7363890456 3.0558551512 1.8524401602
H -2.4522704049 2.7021954078 2.6097254427
H -1.2044952305 3.9240086459 2.2697353156
H -1.3384107211 -5.8258385927 -2.9305268937
H -2.3478749252 -3.5414026998 -3.0299903429
H -1.9603129563 -4.0008539377 -1.3583019530
H 1.2231944365 2.6916605298 1.1845168662
H 1.8628884796 -3.7044093708 -2.7618738419
H 2.2195810446 -4.2213610315 -1.1017679030
H 1.1085956850 -6.0439192208 -2.3871104307
H 0.1634071712 -5.5507376518 -0.9765287826
H -0.3535106609 -4.7117452791 -3.8859194710
H 7.1375291428 -1.7535993434 0.3181499120
H 7.3218788926 -1.3650020845 -1.4122872363
H -0.2185686628 -2.2554221734 -3.1847356738
H 4.8666477484 4.5759929283 -0.2404770528
H 0.1668525513 -3.0923582819 -0.2852180724
H 3.1211477558 -2.4327249415 -0.9827390540
H 2.5629125827 3.0525416703 2.3089267667
H 5.1440148527 -1.5106489071 -0.7672095361
H 7.0810345436 0.1206544975 2.0512867088
H 5.6308537953 2.6189578315 0.2622878439
H 7.5171144543 1.0655516311 -2.1641812085
H 1.6314197086 4.3803871913 1.5741347887
H 8.6730457278 -1.0978058197 -0.2896567850
H 8.8915918985 1.2601941962 -1.0438026207
H 7.5155678171 2.3835492890 -0.9696758122
H 1.8816176707 4.9309203118 -0.8677853833
H 7.2676007467 1.8174580122 1.5519918037
H 3.0525384868 4.0529590563 -1.8839377912
H 1.5382326460 3.2591582686 -1.3832065239
H 8.6406006603 0.6972998751 1.4080515997
H 3.6642128846 5.4263531328 0.7493807881
H 4.6760194420 4.1663163360 1.4864896030
H -3.1747301126 -1.9640096377 -1.9100042286
H -5.0694759233 -0.7624469969 -1.7144375533
H -5.1156218894 3.1299285262 0.0716611702
H -7.2626621643 2.5778868568 0.6481746182
H -7.0501286927 3.4417161679 -0.8971589742
H -8.5290546197 2.5078395435 -0.5968256661
H -8.1964143033 1.2962897923 -2.7461269587
H -6.6513443396 2.1331466799 -3.0527603341
H -6.7156918208 0.3553322338 -3.0484951935
H -7.3088026057 0.0127236960 0.6787903312
H -8.5760144186 0.0627098035 -0.5737962862
H -7.1110078368 -0.9083767220 -0.8301384393
H -1.9885963641 4.3749129525 -1.3666742964
H -0.9567479269 4.9146860633 -0.0185803889
H -0.7104007810 3.3040023796 -0.7346793510
H -2.8919018813 5.4213998948 1.3690477822
H -3.9930354345 4.9714846146 0.0520197751
C -3.8787842451 -0.2674234390 3.5782503457
C -4.8716652437 -0.5129053801 2.4441953849
C -0.9186184978 -2.3467204710 2.1261644764
H -5.2189361851 -2.0189702195 0.9099853634
C -2.4397227046 -0.4630673337 3.0922785863
H -5.3036480572 -2.6515194867 2.5408325830
H -3.9962576518 0.7490126607 3.9841753455
H -4.0778729107 -0.9681916953 4.4069165226
C -2.2740064498 -1.7532995495 2.3230518288
H -2.1521825187 0.3908813407 2.4535449608
H -1.7587560584 -0.4511289872 3.9595938232
C -3.3312337519 -2.4105971808 1.8071043462
H -5.9020389261 -0.3280032478 2.7830594739
H -4.6713473877 0.2010888251 1.6307371184
C -4.7457866002 -1.9398279775 1.9032830081
H -3.1430038838 -3.3516635770 1.2826459923
O -0.7339504924 -3.5319931826 1.7994979847
N 0.1158003404 -1.4643189524 2.3334789667
C 1.5031809795 -1.6844404077 2.3775690343
H 1.8518356575 0.4116292536 2.7897133513
H 5.3790065832 -2.0560278899 2.6078766291
C 2.3139187844 -0.5691145540 2.6554224995
H 3.9488296943 -4.0346216978 2.1014326549
H 1.4826719451 -3.8006224042 1.9509529047
C 3.6949396056 -0.7034401352 2.7416692205
C 3.4925851911 -3.0559959708 2.2628857322
C 2.1036433197 -2.9378291557 2.1728904728
C 4.2949617351 -1.9507019925 2.5489462133
H 4.3065642846 0.1778586180 2.9386920658
H -0.1620354673 -0.5079993217 2.5424230015
