# Supplementary material for: Energy transfer-enabled enantioselective photocyclization using a privileged Al–salen catalyst
Source: Nat Chem. 2025 Jul 17;17(9):1383–90. doi: 10.1038/s41557-025-01857-1 (PMC12411254; doi:10.1038/s41557-025-01857-1)
Supplement: Supplementary file 6 — xyz-data for all calculated structures. [file 41557_2025_1857_MOESM6_ESM.zip › groundStateComplexConformerSampling/GS12.xyz]

124
GS12 PBE-D3 / def2-TZVP
C -4.5141563334 0.0747142172 -1.1853099246
C -3.1146197132 0.0122789275 -1.0324704315
C -2.3896549064 1.0889501052 -0.4330515820
C -3.1252443916 2.2242657989 0.0210613659
C -4.5101102980 2.2258126152 -0.1744780384
C -5.2418501779 1.1816608337 -0.7741483562
C -2.4546622225 -1.1719950022 -1.5025018572
N -1.1693275494 -1.3146111255 -1.5929529888
C -0.5565011048 -2.5480437446 -2.0949580494
C 0.6566703857 -2.7909974428 -1.1815764200
C 1.4870842821 -3.9752743379 -1.6643123003
C 0.6045619942 -5.2235993124 -1.7813173823
C -0.6124714287 -4.9812289389 -2.6753115145
C -1.4392413792 -3.7851158318 -2.1899677061
N 1.3410506441 -1.4915438740 -1.0579082726
Al 0.1850285545 0.1108442516 -1.2219541647
Cl 0.2962382108 0.8068256240 -3.3313396705
O -1.0725995099 1.0293909250 -0.2923467309
C -2.4174734225 3.4339591065 0.6517124442
C -1.4321491243 4.0409165878 -0.3692434067
C -6.7564258050 1.2600008399 -1.0118339576
C -7.4485039899 -0.0093803943 -0.4769197943
C 2.6370574739 -1.4427151149 -0.9211934890
C 3.4169435285 -0.2657801020 -0.7062360783
C 4.8173731246 -0.4246111425 -0.6405488794
C 5.6566169237 0.6395952335 -0.3555429009
C 5.0374842523 1.8874914924 -0.1335272347
C 3.6605622220 2.1159348937 -0.1768497155
C 2.8090818969 1.0073707286 -0.4706741426
O 1.4986386589 1.1409622290 -0.4932529655
C 3.0822717794 3.5175803575 0.0609421402
C 2.3396190875 3.9861595479 -1.2090837482
C 7.1761797696 0.4396179011 -0.2772825249
C 7.9223687213 1.7447142625 0.0342101237
H -4.1361333658 4.1910430268 1.8012815463
H -0.9285363649 2.2204626817 1.7068769097
C 4.1732345387 4.5558477683 0.3670625642
C 2.1178577411 3.4902559315 1.2646240599
C 7.6931594628 -0.1035661291 -1.6250804867
C 7.4986966399 -0.5782252356 0.8363600933
C -7.3919188094 2.4743812040 -0.3192237124
C -7.0124476612 1.3711386648 -2.5299292790
C -3.4040925850 4.5403634747 1.0576507222
C -1.6584617228 3.0080015528 1.9250227139
H -2.3618445365 2.6462792879 2.6902014421
H -1.1193552485 3.8707852160 2.3441684284
H -1.2469693245 -5.8794898526 -2.7079547693
H -2.2776449642 -3.6099763073 -2.8808639462
H -1.8694555862 -4.0022163766 -1.1963144142
H 3.0430607285 4.0764751242 -2.0506260080
H 1.9412244810 -3.7339331945 -2.6417099459
H 2.3097115442 -4.1806976355 -0.9633961385
H 1.2035490675 -6.0611388119 -2.1693623712
H 0.2635666404 -5.5178221494 -0.7741846061
H -0.2773242640 -4.7934757751 -3.7100984992
H 7.0169629878 -1.5481694911 0.6473506123
H 8.5848950124 -0.7457920112 0.8986911005
H -0.1645699907 -2.3072980248 -3.1024209001
H 1.2921796441 2.7919186825 1.0964566855
H 0.2577477127 -3.0370452331 -0.1795246390
H 3.2034385786 -2.3807259024 -0.9498169493
H 1.5473635960 3.2852073470 -1.4937969564
H 5.2208909746 -1.4267435569 -0.8074250018
H 7.6197246663 2.1674170976 1.0039201600
H 5.6791774430 2.7372551614 0.0876472819
H 7.2179358051 -1.0604188810 -1.8840681574
H 1.8868464282 4.9748904543 -1.0358630698
H 7.1501094367 -0.2105986118 1.8127926099
H 8.7805541310 -0.2680075232 -1.5781029727
H 7.4866546072 0.6085198689 -2.4375345651
H 3.6969554137 5.5342727174 0.5257675124
H 7.7546628657 2.5065712846 -0.7413364181
H 4.7371860723 4.3072150684 1.2788008311
H 4.8867032642 4.6653545850 -0.4634529595
H 9.0030279719 1.5456906707 0.0804229077
H 2.6543508817 3.1933895459 2.1792970650
H 1.6960478179 4.4937854453 1.4293650861
H -3.1108818366 -1.9935653818 -1.8182148414
H -5.0093822477 -0.7772487887 -1.6582036824
H -5.0613239724 3.1019010681 0.1586080141
H -8.4783861130 2.4650437533 -0.4895991370
H -7.2214122952 2.4566303435 0.7677835901
H -7.0037748287 3.4243160793 -0.7140707908
H -6.5381776418 2.2746035455 -2.9406036186
H -6.6065706189 0.5011476255 -3.0658945091
H -8.0930352337 1.4253710639 -2.7335473671
H -7.0651259781 -0.9203384363 -0.9573751180
H -7.3024706547 -0.1086199864 0.6080948513
H -8.5299632782 0.0404737555 -0.6743029870
H -1.9699603616 4.3839928695 -1.2661034016
H -0.9229794139 4.9097197996 0.0757722949
H -0.6715453148 3.3148404540 -0.6729325896
H -2.8407379337 5.3692813721 1.5103838656
H -3.9504207621 4.9440558837 0.1926848477
C -4.0514321799 -0.3345248688 3.6036983780
C -5.0614815613 -0.5994589926 2.4898090230
C -1.0919876867 -2.3887252104 2.1212264010
H -5.4115620430 -2.1155561924 0.9645802120
C -2.6194951541 -0.5119585962 3.0905456216
H -5.4664058521 -2.7434698653 2.5982461587
H -4.1758222038 0.6821229212 4.0062347967
H -4.2240082713 -1.0336917728 4.4392954391
C -2.4500620146 -1.8064301093 2.3296269507
H -2.3581015364 0.3408969468 2.4389722341
H -1.9220037204 -0.4815708047 3.9440335145
C -3.5072751768 -2.4812915470 1.8364395698
H -6.0879950016 -0.4274687779 2.8471186497
H -4.8851438260 0.1146096633 1.6705664759
C -4.9254669870 -2.0264867685 1.9510962089
H -3.3147970734 -3.4256284131 1.3189942297
O -0.8996915347 -3.5699443069 1.7864898777
N -0.0618080613 -1.4995796169 2.3234834539
C 1.3268940694 -1.7136193067 2.3602042611
H 1.6788293622 0.4049582573 2.6305193180
H 5.2050691592 -2.0688912419 2.5627356676
C 2.1397545061 -0.5826676542 2.5559554294
H 3.7697679851 -4.0779233772 2.2098777718
H 1.3019878590 -3.8537753001 2.0738455094
C 3.5222200053 -0.7115842371 2.6322760967
C 3.3148915703 -3.0904491926 2.3108582812
C 1.9249501772 -2.9783294175 2.2314360896
C 4.1205079636 -1.9687810496 2.5133952587
H 4.1362131361 0.1807007351 2.7609197141
H -0.3442682885 -0.5414275308 2.5163201382
