# Supplementary material for: Energy transfer-enabled enantioselective photocyclization using a privileged Al–salen catalyst
Source: Nat Chem. 2025 Jul 17;17(9):1383–90. doi: 10.1038/s41557-025-01857-1 (PMC12411254; doi:10.1038/s41557-025-01857-1)
Supplement: Supplementary file 6 — xyz-data for all calculated structures. [file 41557_2025_1857_MOESM6_ESM.zip › groundStateComplexConformerSampling/GS13.xyz]

124
GS13 PBE-D3 / def2-TZVP
C -4.4787872839 0.1885843840 -1.2594194494
C -3.0708338691 0.1089026302 -1.1639605995
C -2.3277588069 1.0905981565 -0.4423774907
C -3.0455573799 2.1453708744 0.2035080614
C -4.4322348074 2.1636917812 0.0656479070
C -5.1869812874 1.2128179026 -0.6578104247
C -2.4340594270 -1.0262410695 -1.7645870816
N -1.1505288361 -1.1943496738 -1.8456849655
C -0.5484522377 -2.4035271993 -2.4085911457
C 0.6061953750 -2.7487398131 -1.4501981616
C 1.4269926898 -3.9199395060 -1.9813841895
C 0.5202151908 -5.1285703668 -2.2449411160
C -0.6395012706 -4.7815216869 -3.1799154225
C -1.4585882878 -3.6010293784 -2.6469074466
N 1.3235838217 -1.4820190648 -1.2070783518
Al 0.2332808808 0.1608502831 -1.3516928096
Cl 0.3887461874 0.9865632779 -3.4093189773
O -1.0085037479 1.0243913566 -0.3527325803
C -2.3086482392 3.2470890129 0.9792627560
C -1.3875934413 4.0228334064 0.0127744980
C -6.7102499854 1.3483854698 -0.7396741757
C -7.0687305827 2.6839669238 -1.4229101905
C 2.6051036134 -1.4911266495 -0.9559426310
C 3.4167297882 -0.3568440962 -0.6573026261
C 4.8027071312 -0.5841635046 -0.4847072869
C 5.6642518892 0.4437780664 -0.1569229407
C 5.0923570205 1.7296630444 -0.0099822888
C 3.7392111919 2.0237418316 -0.1478452042
C 2.8562599056 0.9441626396 -0.4734187877
O 1.5591973749 1.1353459280 -0.5709383676
C 3.2089222905 3.4516813233 0.0403973790
C 4.3310997698 4.4515181386 0.3603720623
C 7.1693496578 0.2537942520 0.0532442518
C 7.9417052843 1.0816541186 -0.9946389397
H -3.9626004261 3.7800213852 2.3294270220
H -0.7361203212 1.9247666125 1.7328389090
C 2.2091554212 3.4828590564 1.2145340925
C 2.5176433496 3.9285007392 -1.2552731022
C 7.5867441512 -1.2166180552 -0.0857782971
C 7.5566348546 0.7338875577 1.4674048535
C -7.3457008740 0.2062385992 -1.5442966622
C -7.3066378839 1.3286032725 0.6826397808
C -3.2761939899 4.2580413290 1.6138063748
C -1.4755593700 2.6332731287 2.1238779277
H -2.1278523868 2.1166455630 2.8429813666
H -0.9365381461 3.4265217126 2.6627986477
H -1.2958181872 -5.6540521633 -3.3158513723
H -2.2529412899 -3.3440942413 -3.3636271499
H -1.9506598079 -3.8841015774 -1.6993348264
H 4.8512370412 4.2045546156 1.2982176483
H 1.9383106040 -3.6147916670 -2.9111685803
H 2.2059802384 -4.2076144980 -1.2602272895
H 1.1190097904 -5.9489990027 -2.6675199216
H 0.1182387361 -5.4928053875 -1.2844491977
H -0.2435681815 -4.5256740989 -4.1776551304
H 7.0291079305 0.1489695914 2.2350640275
H 8.6389879330 0.6145174090 1.6263894262
H -0.0916617133 -2.1033278972 -3.3715221260
H 1.6966036899 3.2630026081 -1.5431204318
H 0.1508648574 -3.0492655966 -0.4873748351
H 3.1339540008 -2.4514135135 -0.9682908842
H 5.0779416039 4.5082555731 -0.4459521278
H 5.1647821204 -1.6057936061 -0.6092601914
H 7.6948685873 2.1504986127 -0.9269562564
H 5.7654115849 2.5507029488 0.2358385055
H 7.0771985457 -1.8537562438 0.6523356812
H 3.8917041105 5.4527382949 0.4769251735
H 7.3094657012 1.7936894960 1.6210305219
H 8.6698693013 -1.3104342776 0.0803932727
H 7.3674526675 -1.6090644683 -1.0896809549
H 1.8142903575 4.5019793454 1.3436933433
H 7.7017654669 0.7415599699 -2.0127402142
H 1.3671596990 2.8080127008 1.0340251872
H 2.7066258363 3.1899409509 2.1517475041
H 9.0267096365 0.9750572873 -0.8421917156
H 2.1133763585 4.9421926418 -1.1097599790
H 3.2407543844 3.9664353571 -2.0840680905
H -3.1050889508 -1.7948470883 -2.1711926922
H -4.9895394557 -0.5907022573 -1.8275543054
H -4.9772354542 2.9753602029 0.5465116259
H -8.4366437020 0.3392757315 -1.5725280012
H -6.9834508388 0.1889340934 -2.5826586654
H -7.1408512258 -0.7749057365 -1.0900000352
H -8.4001731844 1.4426244631 0.6375803920
H -7.0822970288 0.3770196257 1.1867329188
H -6.9084383424 2.1436042404 1.3033921771
H -6.6619873987 3.5435937780 -0.8714846067
H -6.6689697297 2.7173525012 -2.4469168202
H -8.1616421914 2.8029953848 -1.4748170465
H -1.9819722306 4.4987515512 -0.7811660370
H -0.8535747419 4.8134188540 0.5610821449
H -0.6449708889 3.3645577246 -0.4503878460
H -2.6932492808 5.0112305434 2.1632384027
H -3.8752156304 4.7883527381 0.8592120432
C -4.9556297695 -2.2790614516 1.4064284682
C -5.3016679009 -1.6411750379 2.7528697205
C -1.1026467315 -2.3100581486 1.9310335722
H -4.4521245067 -0.1464382880 4.1000863763
C -3.5295080819 -2.8370440252 1.4020238712
H -4.5949295457 0.3943020419 2.4324409359
H -5.6676408254 -3.0815824252 1.1593128751
H -5.0478051883 -1.5136182612 0.6174771334
C -2.5333872217 -1.9080264565 2.0502484014
H -3.4919703012 -3.8087141862 1.9234615203
H -3.2043058065 -3.0531683352 0.3707552088
C -2.9162125202 -0.8537233272 2.7998494469
H -6.3414773965 -1.2821301256 2.7580404126
H -5.2214786533 -2.3983623362 3.5520302904
C -4.3446439616 -0.4854254147 3.0566415473
H -2.1621208759 -0.2386645366 3.2994910067
O -0.7858158641 -3.4973939671 1.7427023342
N -0.1805171246 -1.2976567149 2.0471425925
C 1.2059213270 -1.3684078131 2.2715233180
H 1.3022047634 0.7730267088 2.5696708196
H 5.0430822861 -1.3247172813 2.9742884018
C 1.8676503186 -0.1610580852 2.5563909571
H 3.8773367230 -3.4693965684 2.4642675613
H 1.4395310429 -3.4990947528 2.0048602014
C 3.2357722276 -0.1470136367 2.8074286139
C 3.3146854844 -2.5343831038 2.4962860562
C 1.9430613780 -2.5644732517 2.2344354707
C 3.9694639260 -1.3360992968 2.7841146033
H 3.7330345262 0.8027782658 3.0083615538
H -0.5686672001 -0.3561437926 2.0555909941
