# Supplementary material for: Energy transfer-enabled enantioselective photocyclization using a privileged Al–salen catalyst
Source: Nat Chem. 2025 Jul 17;17(9):1383–90. doi: 10.1038/s41557-025-01857-1 (PMC12411254; doi:10.1038/s41557-025-01857-1)
Supplement: Supplementary file 6 — xyz-data for all calculated structures. [file 41557_2025_1857_MOESM6_ESM.zip › groundStateComplexConformerSampling/GS14.xyz]

124
GS14 PBE-D3 / def2-TZVP
C -4.6690229146 -0.1154831461 -1.1869680889
C -3.2557370165 -0.0517589235 -1.1821956108
C -2.5744003918 1.1452126165 -0.8074975968
C -3.3579845603 2.3104159001 -0.5259770037
C -4.7447840415 2.1790903660 -0.5617118287
C -5.4406773976 0.9848649008 -0.8616778564
C -2.5446435791 -1.2111708050 -1.6261610094
N -1.2543991267 -1.2969557179 -1.7654072389
C -0.6240242889 -2.4980941912 -2.3279012367
C 0.5795194067 -2.7956843428 -1.4200058071
C 1.4350870821 -3.9239378154 -1.9865351299
C 0.5752824339 -5.1723433016 -2.2163041776
C -0.6387170318 -4.8747479181 -3.0984113697
C -1.4892782147 -3.7358483086 -2.5239968620
N 1.2388709908 -1.5023239429 -1.1823828744
Al 0.0800294794 0.1116892237 -1.3304815314
Cl 0.5560054206 0.8220742179 -3.3789088550
O -1.2585826750 1.1779904481 -0.7200507378
C -2.6944918580 3.6613091045 -0.2205106506
C -1.8279569355 4.0857358897 -1.4264650962
C -6.9724104070 0.9661463707 -0.8298949221
C -7.5205925301 1.9729786819 -1.8625082163
C 2.5242039367 -1.4407955958 -0.9799872887
C 3.2483317864 -0.2677165121 -0.6004821380
C 4.6559186130 -0.3724879006 -0.5146804481
C 5.4272447444 0.6667114215 -0.0297203620
C 4.7338347705 1.8203783653 0.4048250715
C 3.3506069211 1.9831882254 0.3687370445
C 2.5708429437 0.9173985777 -0.1831965916
O 1.2552164984 1.0124406614 -0.2638148414
C 2.6834256599 3.2564913242 0.9082078782
C 1.8838825423 3.9545566363 -0.2120652882
C 6.9560091164 0.6149641488 0.0635164471
C 7.4011936214 0.8766099482 1.5171893813
H -4.3652881074 4.5622314853 0.8925207923
H -1.0417071957 2.7948071252 0.9247272697
C 3.7071909699 4.2692616022 1.4438915248
C 1.7502960629 2.8766318557 2.0790123477
C 7.5552109822 1.7026125669 -0.8527718565
C 7.5101471135 -0.7493017309 -0.3700453527
C -7.5359033305 -0.4229680817 -1.1598115667
C -7.4593523192 1.3647986985 0.5791743695
C -3.7258914578 4.7740309280 0.0225430878
C -1.8229250294 3.5516990382 1.0465456151
H -2.4417354849 3.2913234832 1.9188965355
H -1.3381837969 4.5183751499 1.2528877436
H -1.2580820991 -5.7768227268 -3.2134214527
H -2.3266874794 -3.5181649507 -3.2045797701
H -1.9229681230 -4.0431809445 -1.5563500298
H 2.5567089375 4.2562342591 -1.0289487716
H 1.8941248370 -3.5949978181 -2.9354611322
H 2.2547389834 -4.1710756857 -1.2957839143
H 1.1906409019 -5.9651547098 -2.6679815749
H 0.2309810126 -5.5575575829 -1.2409376896
H -0.2969877991 -4.5958806226 -4.1101318053
H 7.2618719735 -0.9771126074 -1.4169563734
H 8.6061368996 -0.7481238851 -0.2787100360
H -0.2209386948 -2.1902738953 -3.3120905997
H 2.3317294948 2.4372883786 2.9044350086
H 0.1683924278 -3.1213416186 -0.4457528489
H 3.1201911306 -2.3572259464 -1.0640036115
H 1.1085070040 3.2998475395 -0.6218406680
H 5.1106099963 -1.3129195171 -0.8291638164
H 6.9948526710 0.1109808240 2.1950858797
H 5.3283312872 2.6428762473 0.8021395254
H 7.2671738536 1.5313543887 -1.9006803357
H 1.4006898647 4.8611688033 0.1839286860
H 7.1215943298 -1.5629289237 0.2611779383
H 8.6542911589 1.6932238808 -0.7910054007
H 7.2085187901 2.7058881000 -0.5659075461
H 3.1713037770 5.1530957777 1.8201181710
H 7.0662168647 1.8593506917 1.8765145880
H 4.2994958132 3.8606905804 2.2766140361
H 4.3990203679 4.6099799588 0.6589112528
H 8.4991986509 0.8484466078 1.5899039193
H 1.2400969495 3.7734631031 2.4618905562
H 0.9883689539 2.1568384750 1.7594012182
H -3.1665233232 -2.0720309883 -1.9033964809
H -5.1297715530 -1.0649206714 -1.4655019982
H -5.3408954858 3.0634025479 -0.3374685598
H -8.6342282147 -0.3962868189 -1.1117502375
H -7.2535237207 -0.7475082880 -2.1721492691
H -7.1889419000 -1.1836305208 -0.4439474628
H -8.5593488828 1.3688069187 0.6141883257
H -7.0940772397 0.6538275641 1.3346839405
H -7.1088734163 2.3673664749 0.8615904142
H -7.1752351891 2.9957365327 -1.6543305996
H -7.1944534863 1.7052713541 -2.8783965061
H -8.6209585375 1.9784251257 -1.8436590425
H -2.4565570177 4.2257810508 -2.3188072556
H -1.3274080729 5.0418051283 -1.2083884198
H -1.0611443354 3.3373225973 -1.6545861581
H -3.1921081740 5.7142966726 0.2232385663
H -4.3720906145 4.9391739968 -0.8526941422
C -2.9018174670 0.6560359136 3.7308844269
C -4.0928569240 0.5481296583 2.7810134056
C -0.7126106482 -2.1472904645 2.1095714632
H -4.9961445185 -0.9662587089 1.5036232970
C -1.6247576002 0.1052797365 3.0848837509
H -4.9113404811 -1.4346386106 3.1921546414
H -2.7385639232 1.7007757685 4.0340914218
H -3.1118227192 0.0860442868 4.6520773712
C -1.8538311997 -1.2373655511 2.4279419628
H -1.2462773676 0.8267145501 2.3374907617
H -0.8496367542 0.0217363845 3.8653238648
C -3.0951122181 -1.6752243128 2.1336515075
H -4.9940752481 0.9855831069 3.2357454965
H -3.8859974230 1.1289961927 1.8688245806
C -4.3492068947 -0.9097976338 2.3948866043
H -3.1879025609 -2.6657210985 1.6808611100
O -0.8638617274 -3.3126164740 1.7039007159
N 0.5312760780 -1.5928435473 2.3046080239
C 1.8066529057 -2.1763658659 2.2226588905
H 2.7241955942 -0.3374599538 2.9035627048
H 5.4496766246 -3.5693453997 2.0686348365
C 2.8987393604 -1.3695621070 2.5901601713
H 3.5171818945 -5.0096142886 1.4243284872
H 1.2000601504 -4.1281049778 1.5278675381
C 4.1954520738 -1.8679963318 2.5383377983
C 3.3489595637 -3.9821705072 1.7535895021
C 2.0398214201 -3.4977885597 1.8042345235
C 4.4318990613 -3.1792959000 2.1158119093
H 5.0271734848 -1.2208295316 2.8184810132
H 0.5352617117 -0.6206331433 2.6029559978
