# Supplementary material for: Energy transfer-enabled enantioselective photocyclization using a privileged Al–salen catalyst
Source: Nat Chem. 2025 Jul 17;17(9):1383–90. doi: 10.1038/s41557-025-01857-1 (PMC12411254; doi:10.1038/s41557-025-01857-1)
Supplement: Supplementary file 6 — xyz-data for all calculated structures. [file 41557_2025_1857_MOESM6_ESM.zip › groundStateComplexConformerSampling/GS15.xyz]

124
GS15 PBE-D3 / def2-TZVP
C -4.5483534632 0.0819624708 -1.2458104756
C -3.1462670311 0.0112231560 -1.0836410811
C -2.4178856864 1.0818067101 -0.4836053643
C -3.1471899523 2.2302545330 -0.0405486204
C -4.5259413498 2.2408547042 -0.2485578472
C -5.2648832015 1.1960234776 -0.8475088080
C -2.4924398625 -1.1753095438 -1.5527345673
N -1.2072291187 -1.3303691417 -1.6327862266
C -0.6032044134 -2.5622777475 -2.1480849197
C 0.6095338753 -2.8264200980 -1.2409036233
C 1.4339656082 -4.0029529635 -1.7531577283
C 0.5470831982 -5.2467048633 -1.8860238388
C -0.6758625801 -4.9854011195 -2.7664408399
C -1.4937918650 -3.7929715282 -2.2574887144
N 1.2987526689 -1.5321038010 -1.0897605101
Al 0.1561993490 0.0798316079 -1.2449664459
Cl 0.2910847019 0.7960117975 -3.3465062540
O -1.1036504235 1.0122438152 -0.3312253191
C -2.4332124330 3.4348432461 0.5916837361
C -3.4121493532 4.5544186082 0.9792793692
C -6.7772567054 1.3450101946 -1.0436432693
C -7.4004679070 0.0891427723 -1.6683551148
C 2.5928482007 -1.4946569361 -0.9250482775
C 3.3775670354 -0.3297880724 -0.6736017616
C 4.7775002843 -0.5067594371 -0.5689445589
C 5.6124001102 0.5437010723 -0.2421483935
C 4.9975606107 1.7990136110 -0.0256645398
C 3.6298269171 2.0446256384 -0.1062891964
C 2.7761644800 0.9434897583 -0.4368917615
O 1.4690514028 1.0909120798 -0.4904546148
C 3.0571761275 3.4478423793 0.1338354672
C 2.0635543819 3.4131088002 1.3130826552
C 7.1304436143 0.4064531333 -0.0923989435
C 7.5435396725 0.8208414160 1.3354312994
H -0.9715026824 2.2107911352 1.6705586036
H -1.9484484012 4.3720777044 -1.3233904502
C 2.3500494485 3.9383186237 -1.1479882628
C 4.1489404980 4.4723420525 0.4801802317
C 7.8336384577 1.3249386524 -1.1128780839
C 7.6026167773 -1.0340699904 -0.3311083116
C -7.4617813555 1.5996577349 0.3145131578
C -7.0472592644 2.5418957697 -1.9796176298
C -1.6976662324 3.0049215191 1.8770453402
C -1.4270439246 4.0250711332 -0.4184822710
H -0.6719565081 3.2884631160 -0.7097750274
H -0.9128711403 4.8887559787 0.0305880938
H -1.3146460740 -5.8804909672 -2.8084779630
H -2.3345795209 -3.6032161061 -2.9415033538
H -1.9207212363 -4.0236599261 -1.2652830328
H 1.2388149736 2.7213873550 1.1169029337
H 1.8797611490 -3.7431278154 -2.7295318761
H 2.2627136882 -4.2255130281 -1.0647922738
H 1.1404034461 -6.0789936122 -2.2934693900
H 0.2128909476 -5.5573479193 -0.8814081438
H -0.3475274582 -4.7828295020 -3.8008007282
H 8.6943157124 -1.0897332688 -0.2088946728
H 7.1493234447 -1.7341881860 0.3867258320
H -0.2109498279 -2.3128517537 -3.1534573433
H 4.8852194016 4.5840589688 -0.3298573777
H 0.2123727337 -3.0934455466 -0.2435442898
H 3.1531554407 -2.4360717335 -0.9592856161
H 2.5757505329 3.1041308712 2.2374280085
H 5.1723037596 -1.5099469365 -0.7361894021
H 7.0646718942 0.1709582277 2.0829500768
H 5.6468367113 2.6372225954 0.2265114732
H 7.5728815928 1.0348122693 -2.1414294197
H 1.6431452802 4.4170621092 1.4780156014
H 7.3611781267 -1.3777950265 -1.3476348860
H 8.9264374526 1.2539603110 -1.0005482442
H 7.5480342678 2.3774497377 -0.9750939263
H 1.8984325766 4.9270008604 -0.9719946324
H 7.2579167989 1.8586153596 1.5571011180
H 3.0753011769 4.0364988019 -1.9698512804
H 1.5611362315 3.2463884529 -1.4626191043
H 8.6344559738 0.7382185552 1.4559542795
H 3.6776399656 5.4533662093 0.6373182551
H 4.6859947099 4.2082986408 1.4037938979
H -3.1532785049 -1.9879065098 -1.8820383111
H -5.0451924683 -0.7697730293 -1.7136804676
H -5.0770707317 3.1250160824 0.0701387499
H -8.5439871615 1.7402885715 0.1718680978
H -7.3114556250 0.7487382041 0.9935333146
H -7.0682574338 2.4997532978 0.8075528398
H -8.1301333493 2.6727911296 -2.1280897408
H -6.6475715140 3.4774295403 -1.5636146713
H -6.5808574718 2.3809084092 -2.9628346750
H -8.4840006290 0.2352260447 -1.7850929945
H -6.9834422909 -0.1221827842 -2.6644263606
H -7.2485547298 -0.7973517381 -1.0344600071
H -4.1557544532 4.2177540135 1.7171609670
H -2.8448269606 5.3801426452 1.4327621215
H -3.9446018859 4.9581392524 0.1057190845
H -1.1569253474 3.8632565832 2.3029990636
H -2.4158076355 2.6502728485 2.6317162085
C -3.9977241493 -0.3749256538 3.5453791113
C -4.9804060391 -0.6308951516 2.4050012738
C -0.9836973938 -2.3736386070 2.1068591805
H -5.2708083171 -2.1146747053 0.8372884677
C -2.5538894716 -0.5250759529 3.0582523082
H -5.3709212572 -2.7801706050 2.4537939009
H -4.1436680139 0.6323261933 3.9651100938
H -4.1779615217 -1.0929973067 4.3637274959
C -2.3532463851 -1.8087465892 2.2865038543
H -2.2933348928 0.3395410595 2.4217458472
H -1.8716324397 -0.4955882601 3.9239907824
C -3.3911714340 -2.4874729861 1.7588778682
H -6.0163665005 -0.4794594976 2.7434123729
H -4.7966250544 0.1017066675 1.6040212499
C -4.8159669698 -2.0451932664 1.8406022456
H -3.1779086119 -3.4245815446 1.2360270001
O -0.7690295286 -3.5592542945 1.8015883356
N 0.0281917581 -1.4623772492 2.3035415415
C 1.4195773243 -1.6490838576 2.3698292414
H 1.7172939476 0.4667555701 2.7161199214
H 5.2992683634 -1.9266721286 2.6570822972
C 2.2020721870 -0.5075112721 2.6201235041
H 3.9190061237 -3.9527220831 2.2023766075
H 1.4501722994 -3.7782557849 2.0128192888
C 3.5847248218 -0.6083146948 2.7264879750
C 3.4393600671 -2.9795542275 2.3250295138
C 2.0494750662 -2.8951948625 2.2141702447
C 4.2139448054 -1.8476880334 2.5830278160
H 4.1748034839 0.2925091401 2.8994622246
H -0.2754621055 -0.5079391742 2.4829390526
