# Supplementary material for: Energy transfer-enabled enantioselective photocyclization using a privileged Al–salen catalyst
Source: Nat Chem. 2025 Jul 17;17(9):1383–90. doi: 10.1038/s41557-025-01857-1 (PMC12411254; doi:10.1038/s41557-025-01857-1)
Supplement: Supplementary file 6 — xyz-data for all calculated structures. [file 41557_2025_1857_MOESM6_ESM.zip › groundStateComplexConformerSampling/GS16.xyz]

124
GS16 PBE-D3 / def2-TZVP
C -4.6381175983 -0.0802006225 -1.2104010199
C -3.2254218089 -0.0271691387 -1.1626205928
C -2.5467355223 1.1529462902 -0.7344923394
C -3.3307894798 2.3107604281 -0.4276295764
C -4.7168956048 2.1923156538 -0.5110469411
C -5.4114905810 1.0162014388 -0.8769827330
C -2.5119674340 -1.1802655736 -1.6180115076
N -1.2200819874 -1.2694533244 -1.7390775929
C -0.5907725315 -2.4643674753 -2.3193382697
C 0.6277053585 -2.7599114673 -1.4316879300
C 1.4791214197 -3.8842696183 -2.0102610765
C 0.6196637879 -5.1364458977 -2.2181794335
C -0.6092000604 -4.8463647570 -3.0814207077
C -1.4537839537 -3.7062466023 -2.5007802062
N 1.2837725244 -1.4654672105 -1.1950935926
Al 0.1073301272 0.1431589075 -1.2812520515
Cl 0.5364485779 0.9172639183 -3.3166571057
O -1.2324556519 1.1752734859 -0.6210430240
C -2.6681114329 3.6438437950 -0.0508566848
C -1.7852524228 4.1198393633 -1.2250116998
C -6.9437823773 1.0099322262 -0.9010305211
C -7.4470255199 2.0694348444 -1.9032855322
C 2.5727522802 -1.3947658909 -1.0281604936
C 3.2928071085 -0.2205696441 -0.6403310206
C 4.6995089700 -0.3028259884 -0.6029269240
C 5.4754679661 0.7346608178 -0.1098194723
C 4.7816863481 1.8531620806 0.3951541739
C 3.3908303188 1.9919369088 0.4079296676
C 2.6110271847 0.9424594537 -0.1631440937
O 1.2914461859 1.0199873501 -0.2089403538
C 2.7231995589 3.2332807329 1.0172019271
C 1.8950316992 3.9698631702 -0.0563209134
C 7.0070463691 0.6296087953 -0.1011027254
C 7.5098560378 0.3842083890 -1.5387002988
H -4.3544077255 4.4949615025 1.0777563337
H -1.0246389365 2.7316470893 1.0739047608
C 3.7473832443 4.2327497636 1.5768597354
C 1.8156938401 2.7971979742 2.1881822629
C 7.4346577466 -0.5530851827 0.7923720411
C 7.6770497217 1.9039710384 0.4322586219
C -7.5055525445 -0.3565463664 -1.3174548741
C -7.4784743658 1.3458530681 0.5066868346
C -3.6998198729 4.7473702414 0.2301480405
C -1.8137600398 3.4752326723 1.2215062345
H -2.4437234610 3.1674381390 2.0701954013
H -1.3403307679 4.4339445010 1.4839121111
H -1.2284056266 -5.7502895803 -3.1802242727
H -2.3005748393 -3.4955662290 -3.1716132943
H -1.8729373930 -4.0082423389 -1.5251648413
H 2.5486637056 4.3142283701 -0.8719303992
H 1.9186526880 -3.5575859514 -2.9690431134
H 2.3122583910 -4.1245569875 -1.3332215754
H 1.2289520245 -5.9304995222 -2.6755776792
H 0.2929545489 -5.5160389269 -1.2346827647
H -0.2847265686 -4.5731030395 -4.1001324588
H 7.3926757840 2.1114038797 1.4745412458
H 8.7696741837 1.7817966844 0.4052226381
H -0.2065066687 -2.1503385508 -3.3090584461
H 2.4158900638 2.3303307111 2.9843672358
H 0.2311509347 -3.0907977454 -0.4530875055
H 3.1760244851 -2.3026792038 -1.1479781867
H 1.1198949469 3.3235038592 -0.4789704849
H 5.1618939425 -1.2249023055 -0.9645335255
H 7.2178608727 1.2120781707 -2.2017035463
H 5.3703160034 2.6690399789 0.8084422728
H 7.1242579349 -0.3863012730 1.8346019801
H 1.4091631036 4.8526597096 0.3871277070
H 7.4228920262 2.7836518679 -0.1776306422
H 8.5292186656 -0.6694526015 0.7761318277
H 6.9872077181 -1.4978331217 0.4523166759
H 3.2099587265 5.0909513006 2.0064030239
H 7.0987930876 -0.5454816088 -1.9564128626
H 4.3633694999 3.7927698255 2.3757230117
H 4.4167216690 4.6189569408 0.7936685394
H 8.6076637546 0.3040331333 -1.5501801587
H 1.3062512287 3.6733619120 2.6168622506
H 1.0529647279 2.0846786923 1.8539289415
H -3.1328449169 -2.0328017225 -1.9215551664
H -5.0967834048 -1.0168666621 -1.5324422532
H -5.3131782822 3.0723878830 -0.2719205060
H -8.6045467631 -0.3197997674 -1.3114472424
H -7.1858327372 -0.6370764791 -2.3318825695
H -7.1945843692 -1.1529061384 -0.6244400685
H -8.5789693461 1.3630016093 0.5016163012
H -7.1498836616 0.5941904743 1.2393612759
H -7.1264720911 2.3287235202 0.8497872535
H -7.1056723716 3.0787423473 -1.6326593147
H -7.0840685477 1.8491569175 -2.9181910102
H -8.5473441840 2.0804309143 -1.9253358597
H -2.4032910081 4.3087659824 -2.1157790532
H -1.2792201764 5.0597303429 -0.9552032425
H -1.0219855027 3.3772188101 -1.4818584423
H -3.1661014195 5.6741534915 0.4862841145
H -4.3303518099 4.9590758516 -0.6464409335
C -3.0919024396 0.4837936949 3.6905469859
C -4.2667409708 0.3518920374 2.7243482887
C -0.8000749029 -2.2263512913 2.0528330129
H -5.1152834118 -1.1747030591 1.4241029488
C -1.7914656617 -0.0217744753 3.0547025775
H -5.0283410242 -1.6581815760 3.1078915635
H -2.9635126999 1.5291449969 4.0070834783
H -3.2960866541 -0.1025361515 4.6022877683
C -1.9736267072 -1.3605149394 2.3758580558
H -1.4234912665 0.7206228868 2.3231178569
H -1.0247011086 -0.0961395800 3.8444042246
C -3.1971931044 -1.8324649152 2.0619134904
H -5.1855693175 0.7587635505 3.1721047324
H -4.0646446609 0.9481269287 1.8217047847
C -4.4763798893 -1.1082406264 2.3205554386
H -3.2542131758 -2.8182125871 1.5929700061
O -0.9064178764 -3.3941018312 1.6399166598
N 0.4218415942 -1.6269204995 2.2549832187
C 1.7184884851 -2.1613988363 2.1751680899
H 2.5630530040 -0.2800887734 2.8326144965
H 5.4139293488 -3.4054277498 2.0161351264
C 2.7783036513 -1.3073098817 2.5296776507
H 3.5390006238 -4.9319222185 1.4015943491
H 1.1879424607 -4.1450037571 1.5065927872
C 4.0940823186 -1.7525781003 2.4765483303
C 3.3302228532 -3.9085117175 1.7199172794
C 2.0025495184 -3.4775898098 1.7716123056
C 4.3812941975 -3.0576278760 2.0666484087
H 4.9002032472 -1.0679571515 2.7411242878
H 0.3886281017 -0.6559146521 2.5557063570
