# Supplementary material for: Energy transfer-enabled enantioselective photocyclization using a privileged Al–salen catalyst
Source: Nat Chem. 2025 Jul 17;17(9):1383–90. doi: 10.1038/s41557-025-01857-1 (PMC12411254; doi:10.1038/s41557-025-01857-1)
Supplement: Supplementary file 6 — xyz-data for all calculated structures. [file 41557_2025_1857_MOESM6_ESM.zip › groundStateComplexConformerSampling/GS17.xyz]

124
GS17 PBE-D3 / def2-TZVP
C -4.5114634119 0.1802044752 -1.2444348098
C -3.1112891740 0.0779226762 -1.1198636702
C -2.3619763957 1.0802813864 -0.4287423542
C -3.0707912382 2.1709517194 0.1556108510
C -4.4586252285 2.2141927595 -0.0147376397
C -5.2144908347 1.2512354655 -0.7118160398
C -2.4824403001 -1.0879138834 -1.6717267662
N -1.2002344782 -1.2646499032 -1.7498785015
C -0.6065343353 -2.4929912195 -2.2832919354
C 0.5695957903 -2.8043694915 -1.3391867489
C 1.3827372716 -3.9902535816 -1.8496797977
C 0.4732912235 -5.2081993542 -2.0527903974
C -0.7058190193 -4.8945207959 -2.9747632955
C -1.5179349945 -3.6995214254 -2.4636983290
N 1.2861373235 -1.5272208326 -1.1497880038
Al 0.1862126769 0.1056056873 -1.3082514548
Cl 0.3026357934 0.8776139138 -3.3925927717
O -1.0433249750 0.9941538682 -0.3196264910
C -2.3309778424 3.2971828288 0.8945613531
C -1.3851799662 4.0164415345 -0.0915009524
C -6.7350371812 1.3565388595 -0.8969852153
C -7.4191427499 0.1232275891 -0.2730635924
C 2.5756277885 -1.5239039436 -0.9393295310
C 3.3866645988 -0.3784058840 -0.6847438677
C 4.7791433817 -0.5917370662 -0.5482699993
C 5.6401363495 0.4468511347 -0.2534549131
C 5.0604095414 1.7283324330 -0.0996327248
C 3.7010302632 2.0094096313 -0.2040193605
C 2.8208097295 0.9199866268 -0.5007940453
O 1.5195898879 1.1017184510 -0.5718972908
C 3.1629283701 3.4343330163 -0.0114992433
C 2.1847849379 3.4653689465 1.1812239339
C 7.1520915406 0.2703800709 -0.0790916578
C 7.8934118528 1.1037593120 -1.1445971816
H -4.0022781466 3.9107068090 2.1884339990
H -0.7946199964 1.9841075953 1.7400712176
C 2.4462233989 3.8998819899 -1.2976387021
C 4.2831835856 4.4432515868 0.2847960368
C 7.5784962615 -1.1965352761 -0.2264140164
C 7.5661890386 0.7553915470 1.3258543023
C -7.3171818045 2.6143349055 -0.2367106654
C -7.0583084193 1.4059240231 -2.4051827030
C -3.2941285186 4.3481697860 1.4680982383
C -1.5241693063 2.7278151188 2.0804019970
H -2.1966595575 2.2643251958 2.8167537390
H -0.9775361064 3.5387431674 2.5840911977
H -1.3610071395 -5.7731344230 -3.0700389639
H -2.3276482657 -3.4690732581 -3.1722955014
H -1.9902813251 -3.9531332306 -1.4978535628
H 1.3368571202 2.7933782454 1.0169053148
H 1.8725380213 -3.7157072817 -2.8006888231
H 2.1787006461 -4.2520341731 -1.1369807555
H 1.0640907315 -6.0425880661 -2.4598592340
H 0.0915411933 -5.5404542120 -1.0721052722
H -0.3301474642 -4.6696731067 -3.9877814580
H 8.6512424326 0.6347088689 1.4668272472
H 7.3232009619 1.8164808237 1.4792661003
H -0.1706117139 -2.2242461245 -3.2651187463
H 5.0140812702 4.5041706096 -0.5356259720
H 0.1361528515 -3.0764766789 -0.3580485178
H 3.1100123424 -2.4810147605 -0.9488800082
H 2.7002120416 3.1707703637 2.1088255869
H 5.1470796222 -1.6113064062 -0.6722512868
H 7.6458216295 2.1720711839 -1.0667313624
H 5.7314375431 2.5573130281 0.1244287255
H 7.0903629986 -1.8375677442 0.5229253472
H 1.7960843128 4.4858552327 1.3200106569
H 7.0510135927 0.1743617775 2.1050028955
H 8.6657698476 -1.2816001482 -0.0832236852
H 7.3409694412 -1.5916511521 -1.2252255943
H 2.0375924643 4.9117388714 -1.1513661874
H 7.6269038762 0.7665481837 -2.1571329424
H 3.1559394045 3.9378536899 -2.1379840362
H 1.6252104334 3.2272746875 -1.5686406345
H 8.9824992467 0.9988408247 -1.0216051356
H 3.8384630140 5.4412881814 0.4081319449
H 4.8228222585 4.2018029850 1.2131054390
H -3.1583244186 -1.8678980699 -2.0468051468
H -5.0307092517 -0.6139919154 -1.7872677653
H -4.9904164673 3.0590144452 0.4167272731
H -8.4044099911 2.6420994099 -0.4003820863
H -7.1429931938 2.6240918289 0.8495605647
H -6.8920199619 3.5349346435 -0.6630100958
H -8.1459286822 1.4761232248 -2.5604161631
H -6.5854666137 2.2796477019 -2.8771365422
H -6.7003791672 0.5050368297 -2.9232409254
H -7.0650013139 -0.8120854613 -0.7288690332
H -7.2195351962 0.0700439756 0.8071717022
H -8.5087895681 0.1785226770 -0.4187113537
H -1.9604862672 4.4591363134 -0.9183029102
H -0.8525311542 4.8279656295 0.4272992396
H -0.6419686226 3.3292722627 -0.5094978855
H -2.7097037424 5.1135078995 1.9991360011
H -3.8688937676 4.8571947837 0.6808380720
C -4.8542603600 -2.1877145865 1.5374436303
C -5.1991799397 -1.4534976992 2.8315897136
C -1.0072742324 -2.2569578244 2.0645569731
H -4.3182372803 0.0988426945 4.0906610837
C -3.4456403125 -2.7838566080 1.5914286477
H -4.4433074626 0.5399625165 2.3938403650
H -5.5861268700 -2.9826673571 1.3326028038
H -4.9146279396 -1.4753124237 0.7007681353
C -2.4310273699 -1.8283084822 2.1677778880
H -3.4397081442 -3.7080402663 2.1937981441
H -3.1204451222 -3.0958540911 0.5857621939
C -2.7956735403 -0.7182610384 2.8411907170
H -6.2289674255 -1.0677241686 2.7978671748
H -5.1503717648 -2.1564085586 3.6799187892
C -4.2160034158 -0.3057478654 3.0707591852
H -2.0300185878 -0.0807523415 3.2910889193
O -0.7081869381 -3.4570608972 1.9405133558
N -0.0675954714 -1.2546873183 2.1133750868
C 1.3219551438 -1.3366040820 2.3179124970
H 1.4474598218 0.8084463535 2.5730484911
H 5.1728809470 -1.3231088718 2.9418296470
C 2.0022418160 -0.1318045292 2.5671265729
H 3.9745567028 -3.4629254215 2.4923089495
H 1.5265055421 -3.4730173249 2.0858809976
C 3.3752394024 -0.1284993335 2.7899743296
C 3.4226588958 -2.5214247765 2.5200514799
C 2.0455441981 -2.5408757559 2.2876139955
C 4.0956142513 -1.3256273549 2.7729226630
H 3.8870857938 0.8190051979 2.9626629537
H -0.4428407123 -0.3089841359 2.0802408124
