# Supplementary material for: Energy transfer-enabled enantioselective photocyclization using a privileged Al–salen catalyst
Source: Nat Chem. 2025 Jul 17;17(9):1383–90. doi: 10.1038/s41557-025-01857-1 (PMC12411254; doi:10.1038/s41557-025-01857-1)
Supplement: Supplementary file 6 — xyz-data for all calculated structures. [file 41557_2025_1857_MOESM6_ESM.zip › groundStateComplexConformerSampling/GS18.xyz]

124
GS18 PBE-D3 / def2-TZVP
C -4.6582195186 -0.0315367320 -1.2576860168
C -3.2459073517 -0.0049879365 -1.1877168959
C -2.5522205141 1.1509097483 -0.7193445723
C -3.3225013494 2.3123630504 -0.3885215063
C -4.7087203127 2.2210255323 -0.4953831342
C -5.4179925319 1.0683222951 -0.9055562533
C -2.5477767540 -1.1618919785 -1.6579483376
N -1.2573194997 -1.2697211635 -1.7686558759
C -0.6377477088 -2.4656576615 -2.3529043779
C 0.5624123347 -2.7884848890 -1.4501553752
C 1.4038972733 -3.9211182716 -2.0281297728
C 0.5282980233 -5.1565479524 -2.2685885948
C -0.6795315578 -4.8351822020 -3.1501759182
C -1.5169180304 -3.6911669423 -2.5670571273
N 1.2360894278 -1.5061749196 -1.1972558110
Al 0.0897303428 0.1189393326 -1.2823816071
Cl 0.5172307482 0.9147236382 -3.3079760516
O -1.2393311939 1.1492501611 -0.5895818489
C -2.6433864258 3.6233699972 0.0324667684
C -1.7477314136 4.1202301676 -1.1226382859
C -6.9488347394 1.0889003814 -0.9520239365
C -7.4989526673 1.3812059363 0.4592840144
C 2.5266272019 -1.4559527509 -1.0266796686
C 3.2675529903 -0.2986645060 -0.6345814897
C 4.6754579174 -0.4178889231 -0.5858380198
C 5.4679754900 0.6020689073 -0.0955276975
C 4.7964573689 1.7507699452 0.3832091587
C 3.4150419999 1.9276232867 0.3834389180
C 2.6104267165 0.8820942878 -0.1725077560
O 1.2949452234 0.9885182597 -0.2171817713
C 2.7750563200 3.1981107829 0.9607251423
C 1.8562692045 2.8140030247 2.1405392707
C 6.9969115851 0.5319027445 -0.0372022428
C 7.5278440530 -0.8152674926 -0.5466503258
H -4.3250701769 4.4613375619 1.1768873807
H -1.0153634620 2.6581180156 1.1317493577
C 1.9637713392 3.9245671889 -0.1318521920
C 3.8212014801 4.1882035406 1.4961294826
C 7.4733338159 0.7186869346 1.4178982495
C 7.5901983364 1.6554208808 -0.9123807603
C -7.4212239097 2.1933976494 -1.9199249259
C -7.5261346164 -0.2517390839 -1.4271005943
C -3.6603786709 4.7326059280 0.3430617824
C -1.7966258166 3.4049317783 1.3020098293
H -2.4331963000 3.0761665199 2.1378833135
H -1.3141026760 4.3492904934 1.5971759752
H -1.3103980168 -5.7280355965 -3.2749586045
H -2.3483886956 -3.4559707329 -3.2487593925
H -1.9583148273 -4.0019641938 -1.6038516039
H 2.4447533778 2.3617920096 2.9534537674
H 1.8663867770 -3.5901149164 -2.9744465145
H 2.2211787849 -4.1846550295 -1.3401718698
H 1.1335180367 -5.9533699243 -2.7261401691
H 0.1771936182 -5.5438389215 -1.2968099187
H -0.3319678821 -4.5507897651 -4.1583182987
H 7.2702802821 2.6481227396 -0.5648555315
H 8.6901146134 1.6242544988 -0.8816314325
H -0.2317975078 -2.1450403546 -3.3320675601
H 3.3026955065 5.0695174310 1.9014788862
H 0.1498974248 -3.1204086649 -0.4784373079
H 3.1150875511 -2.3721607691 -1.1540208487
H 1.3603290989 3.7113964268 2.5400229741
H 5.1130599350 -1.3542042269 -0.9349745853
H 7.1443576023 -1.6538839767 0.0538557173
H 5.4086772119 2.5568521837 0.7868736965
H 7.1464131211 1.6819273472 1.8336709742
H 1.0827024197 2.1057256389 1.8233164586
H 7.2710603077 1.5433345995 -1.9590373179
H 8.5726730143 0.6875891822 1.4652239394
H 7.0811500339 -0.0811203616 2.0634084291
H 2.6230141501 4.2288737244 -0.9587355517
H 8.6253124449 -0.8281677382 -0.4790482562
H 1.1718712745 3.2852197596 -0.5338286817
H 1.5008566945 4.8311224789 0.2873756326
H 7.2543104500 -0.9909595144 -1.5974492787
H 4.4250149550 3.7556605718 2.3082515762
H 4.5010594249 4.5377402885 0.7047498898
H -3.1806191267 -1.9988357202 -1.9807421515
H -5.1273127792 -0.9508287671 -1.6129605566
H -5.2937436370 3.1039551416 -0.2397379425
H -7.0724319000 3.1865229822 -1.6035140872
H -7.0442506744 2.0090733192 -2.9368115439
H -8.5207867929 2.2194881077 -1.9590534719
H -8.6242222185 -0.1973509720 -1.4346996495
H -7.1960862638 -0.4996178301 -2.4468189433
H -7.2373750606 -1.0778756274 -0.7599939647
H -7.1943717494 0.5970095752 1.1677894167
H -7.1347093611 2.3442634383 0.8437419760
H -8.5987864978 1.4187610209 0.4385806881
H -2.3569580834 4.3422148889 -2.0118131007
H -1.2295033886 5.0445927982 -0.8239720169
H -0.9933526793 3.3739049374 -1.3946005023
H -3.1146405270 5.6416696333 0.6347439687
H -4.2807701867 4.9838985579 -0.5301877271
C -3.2458800528 0.3270609416 3.6342739084
C -4.3658846136 0.1464457166 2.6117612953
C -0.7334497054 -2.2212777989 2.0619642038
H -5.0747971771 -1.4051692504 1.2588667831
C -1.8923795831 -0.0950101013 3.0516218467
H -5.0261237038 -1.9076249840 2.9386628595
H -3.1909434649 1.3728761681 3.9716241727
H -3.4588762510 -0.2851855819 4.5273604256
C -1.9685299852 -1.4304047362 2.3451649203
H -1.5363109393 0.6779512235 2.3464940263
H -1.1564389098 -0.1392201205 3.8724110826
C -3.1476820885 -1.9637906682 1.9665284967
H -5.3254193028 0.4956341407 3.0207196784
H -4.1542742561 0.7667752650 1.7275748000
C -4.4763846107 -1.3169695797 2.1806032642
H -3.1284293316 -2.9417127771 1.4779700475
O -0.7559527345 -3.3963847402 1.6554739518
N 0.4402698269 -1.5438174604 2.2926658248
C 1.7704446731 -1.9927867433 2.2478581283
H 2.4674277398 -0.0787507057 2.9778098144
H 5.5406990384 -2.9959214363 2.1982350149
C 2.7600367404 -1.0812530288 2.6584932493
H 3.7916933421 -4.6201183894 1.4763891345
H 1.3923171985 -3.9863939927 1.5101746113
C 4.1025988660 -1.4402161879 2.6440604185
C 3.5061709939 -3.6213050199 1.8121471577
C 2.1523175882 -3.2763867084 1.8229361496
C 4.4868623289 -2.7150964444 2.2181151883
H 4.8526130433 -0.7114821798 2.9525345908
H 0.3376648717 -0.5770232914 2.5919708259
