# Supplementary material for: Energy transfer-enabled enantioselective photocyclization using a privileged Al–salen catalyst
Source: Nat Chem. 2025 Jul 17;17(9):1383–90. doi: 10.1038/s41557-025-01857-1 (PMC12411254; doi:10.1038/s41557-025-01857-1)
Supplement: Supplementary file 6 — xyz-data for all calculated structures. [file 41557_2025_1857_MOESM6_ESM.zip › groundStateComplexConformerSampling/GS19.xyz]

124
GS19 PBE-D3 / def2-TZVP
C -4.5167098787 0.1442414941 -1.1780952602
C -3.1159434400 0.0631647816 -1.0497257854
C -2.3766005078 1.0881173706 -0.3825352640
C -3.0994244624 2.1894778093 0.1673717045
C -4.4871686083 2.2098918600 -0.0031595590
C -5.2335414500 1.2173920080 -0.6702616385
C -2.4718120637 -1.0918623274 -1.6063106486
N -1.1890852398 -1.2390929087 -1.7169740185
C -0.5874065447 -2.4400314158 -2.2993019030
C 0.6192773079 -2.7592486010 -1.4005036839
C 1.4406353317 -3.9104703979 -1.9729355680
C 0.5485419766 -5.1390422100 -2.1886621928
C -0.6633067560 -4.8185196950 -3.0647023167
C -1.4817742840 -3.6579576658 -2.4891802498
N 1.3153324147 -1.4778389312 -1.1811691512
Al 0.1828994692 0.1439105750 -1.2639036907
Cl 0.2896206159 0.9693353060 -3.3261300240
O -1.0583741728 1.0130919527 -0.2638929878
C -2.3727665567 3.3499567261 0.8656015114
C -1.4150677484 4.0271480488 -0.1381623285
C -6.7494239678 1.3264814793 -0.8828268749
C -7.3798642387 2.4180888094 -0.0043239565
C 2.6069695172 -1.4591104131 -0.9921424403
C 3.4013503093 -0.3121034340 -0.6952870724
C 4.7978883319 -0.5086568028 -0.5789373315
C 5.6434233211 0.5255529539 -0.2292735704
C 5.0436789290 1.7877874016 -0.0062158402
C 3.6800058266 2.0515429298 -0.0938507829
C 2.8138758816 0.9640285490 -0.4398164146
O 1.5097418510 1.1270242060 -0.4906639121
C 3.1207708238 3.4577653715 0.1602545656
C 2.1383797530 3.4208217122 1.3489981997
C 7.1579633107 0.3637927436 -0.0684156112
C 7.6065869051 -1.0860099485 -0.2976903502
H -4.0595414946 4.0206593384 2.1113089900
H -0.8581439113 2.0652298970 1.7929746045
C 2.4022829393 3.9648556128 -1.1089212636
C 4.2243344325 4.4707963902 0.5025441350
C 7.5708947994 0.7771075518 1.3598059788
C 7.8827043363 1.2663955321 -1.0880855369
C -7.0113289613 1.6718696084 -2.3643913509
C -7.4420486815 -0.0100122704 -0.5514770178
C -3.3460520160 4.4238913983 1.3765228569
C -1.5786544112 2.8374905821 2.0850483298
H -2.2595785744 2.4263411881 2.8451855622
H -1.0238467848 3.6693158075 2.5440142422
H -1.3041075619 -5.7065862263 -3.1712493397
H -2.3175294832 -3.4210521202 -3.1648923929
H -1.9161783249 -3.9489327725 -1.5164216362
H 1.3033392445 2.7422411700 1.1511242125
H 1.8985100303 -3.5964399045 -2.9273607758
H 2.2607608862 -4.1795336051 -1.2907039180
H 1.1419025961 -5.9488756873 -2.6388339164
H 0.2015094384 -5.5074535738 -1.2082849568
H -0.3222674696 -4.5514100180 -4.0798490874
H 8.9736554659 1.1724789939 -0.9740032429
H 7.6173972788 0.9821653769 -2.1170717943
H -0.1869060077 -2.1331359750 -3.2850909734
H 4.9559219041 4.5784683744 -0.3123727899
H 0.2166104688 -3.0753640280 -0.4200478972
H 3.1583753525 -2.4047312517 -1.0509794014
H 2.6548168602 3.0923707572 2.2642987992
H 5.1811262825 -1.5140093433 -0.7595224743
H 7.3702142903 -1.4289463501 -1.3156099252
H 5.7025757444 2.6147330732 0.2581118963
H 7.3177637901 1.8257369675 1.5699083257
H 1.7324257588 4.4277359893 1.5313549750
H 7.6188765454 2.3246746608 -0.9498799289
H 8.6576029896 0.6605014005 1.4902247661
H 7.0652423671 0.1499316079 2.1088221413
H 1.9779277024 4.9638259897 -0.9239799841
H 7.1319126536 -1.7749423466 0.4170831184
H 3.1139456743 4.0463733894 -1.9443917756
H 1.5918855332 3.2918366243 -1.4094681667
H 8.6956045458 -1.1614982619 -0.1631756636
H 3.7631059309 5.4554221173 0.6667366682
H 4.7656708142 4.1988300071 1.4213101150
H -3.1389047661 -1.8845136372 -1.9701181571
H -5.0220804396 -0.6673937936 -1.7070405288
H -5.0289207417 3.0591859231 0.4063753852
H -8.0923501907 1.7589029742 -2.5534976309
H -6.5356312193 2.6265168145 -2.6336395054
H -6.6083798895 0.8928241692 -3.0278244468
H -8.5256249443 0.0784007076 -0.7202671809
H -7.0768005834 -0.8322796432 -1.1823895988
H -7.2807718371 -0.2874981567 0.4994660602
H -7.1787760720 2.2443494706 1.0636148376
H -7.0135696005 3.4214598368 -0.2654304200
H -8.4702349487 2.4187572797 -0.1472189694
H -1.9768310154 4.4244948747 -0.9968370224
H -0.8971018830 4.8669581905 0.3497207870
H -0.6602000489 3.3255567528 -0.5077433662
H -2.7700915912 5.2176323922 1.8741387753
H -3.9144404194 4.8894701579 0.5583476796
C -4.1548824912 -0.6809733226 3.4956697350
C -5.1310550265 -0.9356305358 2.3499025811
C -1.0399451906 -2.4223848634 1.9517235382
H -5.3503579488 -2.3553719562 0.7108585843
C -2.7111032768 -0.7117944645 2.9872960356
H -5.3843351126 -3.1038337151 2.2933783523
H -4.3593215888 0.2899822248 3.9714166769
H -4.2802371565 -1.4530254818 4.2736681151
C -2.4383281237 -1.9422351330 2.1531774490
H -2.5188203678 0.1965481646 2.3884424614
H -2.0195786045 -0.6762071114 3.8448632694
C -3.4376345373 -2.6537239099 1.5956007704
H -6.1715862160 -0.8640396848 2.7006342509
H -4.9945434571 -0.1526381294 1.5882660401
C -4.8861798398 -2.3054687475 1.7107342130
H -3.1732202054 -3.5488232102 1.0252489763
O -0.7630301903 -3.5809112069 1.5961682633
N -0.0781024522 -1.4708855347 2.1960876638
C 1.3191252653 -1.5950330281 2.2902048526
H 1.5130834859 0.5253938620 2.6780104670
H 5.1962580130 -1.7098484645 2.6944671365
C 2.0430360610 -0.4250520979 2.5811455511
H 3.9204445061 -3.7852080667 2.1637048813
H 1.4542557741 -3.7134866205 1.8957841552
C 3.4252508115 -0.4675729246 2.7277994642
C 3.3954447476 -2.8359312551 2.2868273529
C 2.0076251608 -2.8094126350 2.1322736466
C 4.1116427135 -1.6764676638 2.5869217945
H 3.9704189027 0.4544899251 2.9331835565
H -0.4293059838 -0.5376620930 2.3988796836
