# Supplementary material for: Energy transfer-enabled enantioselective photocyclization using a privileged Al–salen catalyst
Source: Nat Chem. 2025 Jul 17;17(9):1383–90. doi: 10.1038/s41557-025-01857-1 (PMC12411254; doi:10.1038/s41557-025-01857-1)
Supplement: Supplementary file 6 — xyz-data for all calculated structures. [file 41557_2025_1857_MOESM6_ESM.zip › groundStateComplexConformerSampling/GS20.xyz]

124
GS20 PBE-D3 / def2-TZVP
C -4.6629276029 -0.1167064309 -1.1889410952
C -3.2499006528 -0.0499964294 -1.1939889667
C -2.5691646589 1.1540867319 -0.8414539430
C -3.3540221922 2.3226034260 -0.5765310158
C -4.7401087868 2.1888519943 -0.6045963687
C -5.4346607970 0.9873775456 -0.8780886901
C -2.5390860754 -1.2141650126 -1.6246938090
N -1.2490383685 -1.3012951794 -1.7667327229
C -0.6190584517 -2.5060082784 -2.3212694514
C 0.5890459944 -2.7955495130 -1.4178134240
C 1.4428413800 -3.9266662214 -1.9813074691
C 0.5826591661 -5.1782964088 -2.1902646860
C -0.6358780708 -4.8909096910 -3.0690637856
C -1.4842292185 -3.7463648323 -2.5022229323
N 1.2477531364 -1.5012110076 -1.1888541868
Al 0.0865317594 0.1127783702 -1.3476790748
Cl 0.5800078010 0.8089070180 -3.3930828413
O -1.2548676416 1.1894298115 -0.7562411387
C -2.6902047358 3.6757998786 -0.2849102408
C -1.8149227838 4.0871850124 -1.4885113853
C -6.9653633449 0.9644785672 -0.8331481553
C -7.4430438397 1.3950452901 0.5695870928
C 2.5307292190 -1.4367894958 -0.9743007057
C 3.2481118682 -0.2619834433 -0.5868072143
C 4.6545951346 -0.3641294822 -0.4830906571
C 5.4166428419 0.6720139477 0.0222002356
C 4.7155635134 1.8207036472 0.4573633042
C 3.3334461228 1.9811341894 0.4027950488
C 2.5629367727 0.9188622317 -0.1691497680
O 1.2491304000 1.0122706891 -0.2645404644
C 2.6554258848 3.2468480355 0.9451991395
C 1.7060343764 2.8529499976 2.0978728330
C 6.9429322714 0.6211937394 0.1403936330
C 7.5564877118 1.7233400376 -0.7481848188
H -4.3638386793 4.5909582908 0.8115324473
H -1.0440670008 2.8196904169 0.8759986526
C 1.8698549869 3.9536569703 -0.1791252066
C 3.6685570179 4.2568221443 1.5060726179
C 7.5061785612 -0.7355587138 -0.3044699934
C 7.3628850326 0.8619464368 1.6051576776
C -7.5266090093 1.9445395446 -1.8837814628
C -7.5261922670 -0.4341535438 -1.1250763272
C -3.7208735990 4.7925908793 -0.0581041263
C -1.8256972785 3.5773180580 0.9877133095
H -2.4484233229 3.3239901021 1.8589013672
H -1.3414153249 4.5453623680 1.1877758341
H -1.2555997942 -5.7942866470 -3.1714307549
H -2.3242713585 -3.5351877993 -3.1813832764
H -1.9132945369 -4.0440292002 -1.5295213782
H 0.9452883774 2.1422638043 1.7564643158
H 1.8907477523 -3.6055407518 -2.9379143674
H 2.2693155073 -4.1648744178 -1.2960348196
H 1.1953275318 -5.9768445577 -2.6347401645
H 0.2435204164 -5.5501218387 -1.2081666047
H -0.2993275033 -4.6220562671 -4.0852001786
H 7.0267789324 1.8421182598 1.9703963634
H 6.9403159265 0.0906801822 2.2662854115
H -0.2214128367 -2.2051230757 -3.3100366305
H 4.3702247268 4.6081342242 0.7346245378
H 0.1826125823 -3.1160687075 -0.4397127887
H 3.1293302158 -2.3525857752 -1.0494628680
H 2.2735972119 2.3971166149 2.9236722406
H 5.1153979021 -1.3013661643 -0.7984188809
H 7.2096254962 2.7222271338 -0.4468853515
H 5.3032094414 2.6396386906 0.8715803149
H 7.1089330788 -1.5589609471 0.3082333542
H 1.1948418043 3.7459767346 2.4878306207
H 8.4591529353 0.8268116757 1.6968308031
H 8.6005019173 -0.7338624618 -0.1960566998
H 7.2740292435 -0.9477150590 -1.3583254575
H 2.5518029352 4.2601241687 -0.9865072542
H 7.2813042794 1.5723265629 -1.8024877502
H 1.0986080589 3.3024960615 -0.6016901354
H 1.3829119025 4.8577014463 0.2177839363
H 8.6546144983 1.7090124400 -0.6723268780
H 3.1243400764 5.1348418406 1.8839523562
H 4.2502374932 3.8412864744 2.3427825877
H -3.1611109961 -2.0791613840 -1.8888305404
H -5.1230791395 -1.0721824681 -1.4470187388
H -5.3372897583 3.0753947747 -0.3928473117
H -8.6268890990 1.9421861632 -1.8571147904
H -7.1873389533 2.9738949324 -1.6993234060
H -7.2049927780 1.6574316705 -2.8957293070
H -8.6239261999 -0.4110469347 -1.0646706869
H -7.2539111242 -0.7799540847 -2.1331129840
H -7.1670568083 -1.1768242218 -0.3964980899
H -7.0665705098 0.7063256242 1.3399678869
H -7.0981574331 2.4070836484 0.8236257472
H -8.5427692893 1.3920237973 0.6128601979
H -2.4353315331 4.2164144303 -2.3881463184
H -1.3171027650 5.0460130455 -1.2764503186
H -1.0454568022 3.3371485827 -1.7011031543
H -3.1860476077 5.7338099215 0.1350751744
H -4.3632316671 4.9494247462 -0.9376054239
C -2.8377553261 0.7508947498 3.6705645350
C -4.0477737961 0.6279446662 2.7460205668
C -0.7161056957 -2.1274379793 2.0863191413
H -5.0012922042 -0.9195274018 1.5459023010
C -1.5799166360 0.1647597883 3.0181321902
H -4.8713852891 -1.3296272471 3.2467635925
H -2.6562246087 1.8025411872 3.9382643413
H -3.0378144748 0.2121135092 4.6128241040
C -1.8377908342 -1.1938408924 2.4052187278
H -1.2076906929 0.8570328614 2.2409473834
H -0.7909712269 0.0972004779 3.7862612863
C -3.0894486672 -1.6244578908 2.1470969575
H -4.9346923156 1.0929377813 3.2008533216
H -3.8491073558 1.1733739039 1.8110329333
C -4.3291088888 -0.8385701241 2.4157543425
H -3.2027799352 -2.6248600883 1.7212178173
O -0.8940122573 -3.2925154863 1.6907326934
N 0.5400207814 -1.5993316933 2.2737515532
C 1.7990498584 -2.2169585674 2.1936534589
H 2.7673525871 -0.4030927827 2.8723977000
H 5.4033048438 -3.7067130691 2.0301340767
C 2.9130210459 -1.4399128312 2.5594473839
H 3.4311412640 -5.0947019963 1.3898063024
H 1.1395134572 -4.1533360848 1.5033557430
C 4.1956828559 -1.9732406805 2.5049641409
C 3.2915474248 -4.0635290088 1.7206089822
C 1.9961882211 -3.5446839985 1.7760655301
C 4.3964057310 -3.2898894779 2.0802405660
H 5.0448549237 -1.3492888241 2.7854404563
H 0.5697438888 -0.6257091924 2.5658572665
