# Supplementary material for: Energy transfer-enabled enantioselective photocyclization using a privileged Al–salen catalyst
Source: Nat Chem. 2025 Jul 17;17(9):1383–90. doi: 10.1038/s41557-025-01857-1 (PMC12411254; doi:10.1038/s41557-025-01857-1)
Supplement: Supplementary file 6 — xyz-data for all calculated structures. [file 41557_2025_1857_MOESM6_ESM.zip › groundStateComplexConformerSampling/GS21.xyz]

124
GS21 PBE-D3 / def2-TZVP
C -4.5051818942 0.1646261114 -1.1016996103
C -3.0967929682 0.0827933733 -1.0302036476
C -2.3309579481 1.1214885565 -0.4215356260
C -3.0275116234 2.2392528193 0.1359778588
C -4.4156982093 2.2643467607 0.0140413436
C -5.1920538108 1.2554940701 -0.5977749721
C -2.4746636762 -1.0910683487 -1.5714757693
N -1.1954261974 -1.2513168074 -1.7067896459
C -0.6111110026 -2.4691722734 -2.2686782615
C 0.5963084179 -2.7909890425 -1.3711531865
C 1.4057302215 -3.9489138859 -1.9497933785
C 0.5042675589 -5.1730071734 -2.1526141217
C -0.7121164429 -4.8481473699 -3.0203781495
C -1.5179391554 -3.6800989037 -2.4412997097
N 1.3072327593 -1.5135010675 -1.1657666171
Al 0.2052878557 0.1249518594 -1.3253643803
Cl 0.3024034960 0.8507849349 -3.4248824990
O -1.0111206981 1.0485688162 -0.3517597694
C -2.2670992094 3.3895648428 0.8110487195
C -1.3305580339 4.0607659059 -0.2159364271
C -6.7126926668 1.4162611486 -0.6985742245
C -7.3133903677 1.7080802844 0.6916278617
C 2.5892309958 -1.5148608418 -0.9185625869
C 3.4032864785 -0.3739228831 -0.6541097239
C 4.7893382919 -0.5971900917 -0.4805330789
C 5.6543514369 0.4402376733 -0.1939732549
C 5.0861694289 1.7317386905 -0.0920420884
C 3.7326528589 2.0223159351 -0.2347486335
C 2.8463745997 0.9330068117 -0.5135408690
O 1.5491599606 1.1221252666 -0.6130528838
C 3.2050543414 3.4571953193 -0.1030581407
C 2.2133658989 3.5373879521 1.0753805765
C 7.1609756409 0.2540197016 0.0080667982
C 7.9216835377 1.0209486222 -1.0930152583
H -3.9099061002 4.0749460284 2.1067935984
H -0.7299023902 2.0926919248 1.6776556091
C 2.5071316837 3.8790372999 -1.4141320291
C 4.3298791235 4.4684992654 0.1664326732
C 7.5693625715 -1.2238988251 -0.0573051549
C 7.5714977651 0.8068680431 1.3882193207
C -7.0253438813 2.5985732839 -1.6394523857
C -7.3856190225 0.1544330436 -1.2567048002
C -3.2119745665 4.4724523313 1.3543181983
C -1.4504050310 2.8504693048 2.0048253115
H -2.1171436372 2.4093117224 2.7610664176
H -0.8949695948 3.6725249871 2.4799465020
H -1.3588907344 -5.7324417731 -3.1209406461
H -2.3591940258 -3.4399819735 -3.1089200132
H -1.9433564187 -3.9641985124 -1.4626318855
H 1.3677766080 2.8589254077 0.9273893626
H 1.8513664326 -3.6373125751 -2.9106418840
H 2.2333988318 -4.2222533362 -1.2791673643
H 1.0885438509 -5.9889648979 -2.6032264735
H 0.1624350770 -5.5333638884 -1.1674583380
H -0.3763298648 -4.5839875667 -4.0379645398
H 8.6526524025 0.6730439036 1.5445687114
H 7.3494471576 1.8793408523 1.4815899016
H -0.2101545302 -2.1809385033 -3.2599736599
H 5.0714230019 4.4890747066 -0.6465695481
H 0.1992581030 -3.1001791885 -0.3862618251
H 3.1184566714 -2.4751117293 -0.9082234951
H 2.7165251554 3.2776886007 2.0194714068
H 5.1494710268 -1.6229532862 -0.5715983036
H 9.0082536404 0.9045663672 -0.9592729350
H 5.7612562040 2.5608745323 0.1183843002
H 7.0563071198 -1.8195521083 0.7122632815
H 1.8240182726 4.5625167836 1.1685982505
H 7.0397461061 0.2798060819 2.1939260466
H 8.6520852293 -1.3153173616 0.1127088228
H 7.3473724434 -1.6654586863 -1.0400426915
H 2.1147787752 4.9027550266 -1.3144235461
H 7.6906254087 2.0954657756 -1.0686270500
H 3.2234873411 3.8685862174 -2.2496146088
H 1.6767770060 3.2094454001 -1.6626507756
H 7.6538213437 0.6384695753 -2.0888594276
H 3.8915626349 5.4742066155 0.2418210858
H 4.8556006203 4.2623036621 1.1109054907
H -3.1551166280 -1.8893477301 -1.8965029202
H -5.0346372330 -0.6639501371 -1.5750291329
H -4.9419666267 3.1288130175 0.4171098069
H -6.6205548843 2.4142292760 -2.6453741497
H -8.1134482540 2.7413857308 -1.7250252777
H -6.5885671537 3.5348474269 -1.2632661374
H -8.4745357103 0.3028046526 -1.2901967519
H -7.0493475506 -0.0707895678 -2.2793602977
H -7.1852868859 -0.7236030113 -0.6247583234
H -7.1001822249 0.8896018827 1.3937468187
H -6.9168850139 2.6376851915 1.1224990416
H -8.4054520980 1.8166298319 0.6119884650
H -1.9134226055 4.4696947557 -1.0548563364
H -0.7895301373 4.8919463659 0.2610227007
H -0.5946915504 3.3534789380 -0.6120111748
H -2.6121107346 5.2566001055 1.8385163104
H -3.7966981666 4.9489423803 0.5539979424
C -4.3926115365 -0.9056970207 3.2584934866
C -5.2918010485 -1.3959628160 2.1250289387
C -1.0361009279 -2.4025353412 1.9835480187
H -5.2791762620 -2.9967878016 0.6413598170
C -2.9375798962 -0.7968005752 2.7881003561
H -5.2592514081 -3.5716547678 2.2944249728
H -4.7352174775 0.0704879783 3.6312396919
H -4.4433452208 -1.6108800793 4.1052089302
C -2.4858436280 -2.0599397907 2.0895390090
H -2.8382923835 0.0691608183 2.1080517623
H -2.2893770430 -0.5917126464 3.6558863042
C -3.3704825253 -2.9428634431 1.5848811765
H -6.3447133481 -1.4229374484 2.4428662967
H -5.2244379817 -0.6819218549 1.2898399827
C -4.8540332415 -2.7789271942 1.6364307529
H -2.9758344010 -3.8514719697 1.1213917321
O -0.6314444227 -3.5483816623 1.7204231013
N -0.1817840667 -1.3484318513 2.2043853603
C 1.2155153848 -1.3389985004 2.3644471617
H 1.2090807370 0.8108675913 2.6228140829
H 5.0634883454 -1.0856348087 2.9493361209
C 1.8214058491 -0.0938651163 2.6081151265
H 3.9972378945 -3.2958158629 2.5058609256
H 1.5524283097 -3.4581171834 2.1202074627
C 3.1940458520 -0.0051999413 2.8166925250
C 3.3881591127 -2.3904999419 2.5401607050
C 2.0134867958 -2.4954365734 2.3201095743
C 3.9870953109 -1.1554461801 2.7910548578
H 3.6475404427 0.9719427514 2.9870872850
H -0.6252007113 -0.4397060773 2.3241885495
