# Supplementary material for: Energy transfer-enabled enantioselective photocyclization using a privileged Al–salen catalyst
Source: Nat Chem. 2025 Jul 17;17(9):1383–90. doi: 10.1038/s41557-025-01857-1 (PMC12411254; doi:10.1038/s41557-025-01857-1)
Supplement: Supplementary file 6 — xyz-data for all calculated structures. [file 41557_2025_1857_MOESM6_ESM.zip › groundStateComplexConformerSampling/GS22.xyz]

124
GS22 PBE-D3 / def2-TZVP
C -4.2549650341 0.3893806399 -0.4062100711
C -2.8645767421 0.3576031480 -0.6681864852
C -2.0313261099 1.4780907120 -0.3664415520
C -2.6476894542 2.6459719624 0.1885702360
C -4.0207772645 2.6062909784 0.4208894291
C -4.8604298312 1.5028623039 0.1459169315
C -2.3322353762 -0.8453641504 -1.2365049256
N -1.0968164821 -1.0107435494 -1.5927697297
C -0.6045072479 -2.2777388208 -2.1315525910
C 0.6493466002 -2.6014183060 -1.3032773269
C 1.3871655911 -3.7943052430 -1.9096872967
C 0.4440446540 -5.0006549646 -1.9991941211
C -0.8345307556 -4.6753951730 -2.7750072573
C -1.5596404026 -3.4611036929 -2.1829116763
N 1.4094499522 -1.3371633239 -1.1907484949
Al 0.3802427558 0.3328242434 -1.4917191958
Cl 0.3453785089 0.8009084260 -3.6666486086
O -0.7269882485 1.4416517770 -0.5768549079
C -1.8282402737 3.9045545250 0.5096548453
C -1.1245396951 4.4143132298 -0.7674854200
C -6.3566472866 1.5859945533 0.4649379766
C -6.9870201344 2.7630516069 -0.3078558833
C 2.6656326985 -1.3878580796 -0.8376324589
C 3.5407319056 -0.2805290054 -0.6491553915
C 4.8768238565 -0.5746024971 -0.2863476216
C 5.7967372411 0.4284413018 -0.0584283353
C 5.3435457788 1.7572242841 -0.2429822174
C 4.0477545871 2.1196000462 -0.5994409612
C 3.0895015688 1.0684649140 -0.7750913150
O 1.8289065925 1.3337780006 -1.0305816015
C 3.6597649040 3.5903916707 -0.8041617426
C 2.5778214806 3.9911351328 0.2174330042
C 7.2416271506 0.1677989719 0.3782415476
C 7.5339837962 -1.3315603210 0.5267285182
H -3.2100926639 4.7907713376 1.9791334242
H -0.1070610602 2.7854144649 1.2704297446
C 3.1259940870 3.7908476546 -2.2398765069
C 4.8539928321 4.5386975756 -0.6180188215
C 7.4882234221 0.8464360742 1.7415729945
C 8.2144415605 0.7522273871 -0.6663184350
C -7.1008096386 0.3016465802 0.0771077828
C -6.5384763173 1.8143204406 1.9799734079
C -2.7044781654 5.0513922202 1.0370826883
C -0.7883974180 3.5756997116 1.6010184772
H -1.2918764943 3.2506476066 2.5244282309
H -0.1918358739 4.4703015656 1.8341010844
H -1.5090157494 -5.5446698773 -2.7790938522
H -2.4428385658 -3.2159331062 -2.7936246230
H -1.9173405394 -3.6977816989 -1.1660852761
H 1.6849708794 3.3690150881 0.1104841727
H 1.7573683067 -3.5168819835 -2.9117615562
H 2.2623323076 -4.0679259817 -1.3026516376
H 0.9699436704 -5.8444609027 -2.4700936561
H 0.1783058355 -5.3202419999 -0.9773874543
H -0.5827230009 -4.4659815937 -3.8290399765
H 8.0728361441 1.8348226881 -0.7932502698
H 9.2560232715 0.5832414098 -0.3527105376
H -0.2640093967 -2.0525943875 -3.1607391809
H 5.6653430657 4.3268948664 -1.3306426868
H 0.3155148826 -2.8778664863 -0.2860294473
H 3.1174592130 -2.3726445408 -0.6649428781
H 2.9593850385 3.8888004705 1.2449737625
H 5.1491653248 -1.6258463113 -0.1791390137
H 7.3991913020 -1.8693573286 -0.4232353113
H 6.0675785820 2.5578192728 -0.0937395083
H 7.3239071818 1.9320159025 1.6903401972
H 2.2891869056 5.0426965502 0.0656091901
H 8.0682610776 0.2730778912 -1.6457344724
H 8.5245902542 0.6763740611 2.0712273078
H 6.8122863943 0.4370309643 2.5074912281
H 3.9058946463 3.5478417994 -2.9774116310
H 6.8854592803 -1.7986161836 1.2828166684
H 2.2521212926 3.1593074443 -2.4364886547
H 2.8375482945 4.8436089104 -2.3846077156
H 8.5765075385 -1.4732920416 0.8465779936
H 4.5178800905 5.5711100168 -0.7932822681
H 5.2654630877 4.4929437614 0.4015997488
H -3.0432053439 -1.6712362359 -1.3725051747
H -4.8368973170 -0.4974165346 -0.6655089428
H -4.4857526314 3.4962075603 0.8435881589
H -6.7209317817 -0.5713089386 0.6275756217
H -8.1680100868 0.4079145719 0.3193148884
H -7.0202259768 0.0918219979 -0.9995327658
H -6.0527849490 2.7429067706 2.3118392490
H -7.6080548220 1.8841347653 2.2292777490
H -6.1042802206 0.9820764991 2.5543308693
H -6.5153462122 3.7210393878 -0.0475178219
H -6.8837813334 2.6168265644 -1.3931436994
H -8.0591397153 2.8410186897 -0.0709777039
H -0.4457653720 3.6626348936 -1.1833726498
H -1.8689031034 4.6793848433 -1.5331917973
H -0.5402185840 5.3170829363 -0.5328285277
H -2.0642920180 5.9232219302 1.2351672578
H -3.4670407631 5.3581933564 0.3053941951
C -5.2603438218 -2.6511212163 2.5177916328
C -5.7306126801 -3.4151760230 1.2804229588
C -1.4239608054 -3.1067687932 1.8827285390
H -5.0103798113 -5.0572148637 0.0347351901
C -3.8170230727 -2.1615638482 2.3499153965
H -5.1501350492 -5.4668069606 1.7315828425
H -5.9193083685 -1.7947502759 2.7252010890
H -5.3166129390 -3.3144718409 3.3969354713
C -2.9108669119 -3.2439097099 1.8056032802
H -3.8066297012 -1.2794638242 1.6816761654
H -3.4374281469 -1.8130426764 3.3247656749
C -3.4013316220 -4.3687044265 1.2464006884
H -6.7857917366 -3.7086992345 1.3805714624
H -5.6674603009 -2.7559560988 0.3981644828
C -4.8552008096 -4.6481480878 1.0475104756
H -2.6844304896 -5.1240960067 0.9129178333
O -0.6420256018 -4.0524373757 1.6893510129
N -0.9894026344 -1.8334627623 2.1597302558
C 0.3203981861 -1.3441369217 2.3177162860
H -0.3913778830 0.6922749444 2.1661549075
H 3.8498336049 0.2484888624 2.7740313240
C 0.4796463161 0.0515737176 2.3149874293
H 3.5706056537 -2.2275966799 2.8011057021
H 1.3288850609 -3.2468073957 2.4945391279
C 1.7388688067 0.6194493388 2.4850230681
C 2.7007633542 -1.5813468429 2.6697708363
C 1.4453220287 -2.1669896732 2.4955639192
C 2.8594624207 -0.1945235128 2.6647111066
H 1.8442510342 1.7048678711 2.4611961247
H -1.7145895186 -1.1221046297 2.2154114676
