# Supplementary material for: Energy transfer-enabled enantioselective photocyclization using a privileged Al–salen catalyst
Source: Nat Chem. 2025 Jul 17;17(9):1383–90. doi: 10.1038/s41557-025-01857-1 (PMC12411254; doi:10.1038/s41557-025-01857-1)
Supplement: Supplementary file 6 — xyz-data for all calculated structures. [file 41557_2025_1857_MOESM6_ESM.zip › groundStateComplexConformerSampling/GS23.xyz]

124
GS23 PBE-D3 / def2-TZVP
C -4.6352329061 -0.0573502208 -1.2473975506
C -3.2233248153 -0.0239089140 -1.1708567220
C -2.5369530148 1.1425422269 -0.7185651843
C -3.3124816715 2.3052382430 -0.4079638517
C -4.6981971678 2.2063423576 -0.5195925810
C -5.4008300376 1.0453387802 -0.9168670294
C -2.5176655840 -1.1843080009 -1.6203607692
N -1.2258361182 -1.2878732456 -1.7244662352
C -0.6022161346 -2.4903881299 -2.2942173853
C 0.6077214480 -2.7898805685 -1.3962206102
C 1.4531144368 -3.9258023165 -1.9609658803
C 0.5844622425 -5.1718682529 -2.1680920553
C -0.6347946047 -4.8764436452 -3.0428384417
C -1.4743918363 -3.7260142222 -2.4755740346
N 1.2731559301 -1.4989351117 -1.1667128129
Al 0.1106806613 0.1172064192 -1.2598181799
Cl 0.5351014544 0.8859416547 -3.2986259044
O -1.2236583853 1.1484888369 -0.5868820919
C -2.6406434244 3.6261450656 -0.0056096588
C -1.7453065933 4.1090596661 -1.1672497597
C -6.9320076571 1.0610123418 -0.9755968355
C -7.4941476621 1.3773380845 0.4257766305
C 2.5639063533 -1.4353582669 -1.0102723814
C 3.2953585021 -0.2638562447 -0.6373550317
C 4.7014544278 -0.3577859606 -0.6120762474
C 5.4908356174 0.6793642339 -0.1405452243
C 4.8113629614 1.8102474643 0.3558287810
C 3.4220498730 1.9617890401 0.3792366340
C 2.6273529525 0.9111021251 -0.1690516982
O 1.3083242428 0.9987099640 -0.2042547293
C 2.7726826678 3.2208190318 0.9723010678
C 1.8668240168 2.8184209293 2.1561259472
C 7.0212854947 0.5623467658 -0.1486513271
C 7.4497936523 -0.6259878110 0.7366046506
H -4.3296768973 4.4755647563 1.1200491472
H -1.0120278829 2.6856393429 1.1169532627
C 1.9457835948 3.9471566948 -0.1087773507
C 3.8117357114 4.2181013712 1.5080717374
C 7.7068862841 1.8303321422 0.3797367862
C 7.5054943730 0.3166380780 -1.5926584067
C -7.3980479957 2.1465601151 -1.9679866462
C -7.5025112390 -0.2892619403 -1.4311269344
C -3.6639445072 4.7354321494 0.2834521648
C -1.7966694392 3.4329202897 1.2700625710
H -2.4350297948 3.1180186590 2.1100259776
H -1.3182482754 4.3843049567 1.5494368250
H -1.2607075336 -5.7757308025 -3.1419918787
H -2.3135889638 -3.5121294149 -3.1548210996
H -1.9044964184 -4.0188312085 -1.5016779478
H 2.4666659070 2.3670479383 2.9614201258
H 1.9032448232 -3.6096091248 -2.9184581204
H 2.2792342650 -4.1691312958 -1.2762566239
H 1.1904901511 -5.9732339106 -2.6169272353
H 0.2468335326 -5.5428055908 -1.1850383910
H -0.2997637851 -4.6114347210 -4.0603244151
H 7.2152186638 1.1499825357 -2.2495386676
H 8.6021729242 0.2242957161 -1.6168976910
H -0.2081950921 -2.1847009975 -3.2828265587
H 4.4791580945 4.5846291247 0.7139352623
H 0.2031049580 -3.1092495571 -0.4169447176
H 3.1603079375 -2.3474288091 -1.1313709325
H 1.3649788664 3.7078709009 2.5660798117
H 5.1524056499 -1.2881077629 -0.9669228572
H 7.1427684342 -0.4654836330 1.7807306872
H 5.4110204133 2.6263104853 0.7525534432
H 7.4528988465 2.7130975062 -0.2256859144
H 1.0980035123 2.1040630180 1.8405676495
H 7.0789661078 -0.6069157543 -2.0086341082
H 8.7981676335 1.7000718894 0.3398450182
H 7.4350543636 2.0377613479 1.4253998160
H 1.4724510468 4.8430955837 0.3217227048
H 8.5440424462 -0.7445747079 0.7151461985
H 2.5971856988 4.2691168969 -0.9352450359
H 1.1608874644 3.3011432914 -0.5137452114
H 6.9996532468 -1.5678360595 0.3923085817
H 3.2865958431 5.0886133961 1.9280029937
H 4.4289827513 3.7842112770 2.3092736372
H -3.1447076626 -2.0288524953 -1.9337497080
H -5.0994434193 -0.9837609658 -1.5905121600
H -5.2874808596 3.0908812084 -0.2797623398
H -7.0506103633 3.1457843124 -1.6694975756
H -7.0146231848 1.9415057894 -2.9785520455
H -8.4973382572 2.1723015555 -2.0149878374
H -8.6006597287 -0.2370183393 -1.4500021455
H -7.1627882907 -0.5554027309 -2.4430332086
H -7.2189451866 -1.1025674401 -0.7461900031
H -7.1954055011 0.6051998227 1.1498255363
H -7.1334498250 2.3467037070 0.7973376492
H -8.5937552636 1.4138688731 0.3954844750
H -2.3556346401 4.3169636486 -2.0591090692
H -1.2300505317 5.0391856530 -0.8815760793
H -0.9889264052 3.3612674897 -1.4293489228
H -3.1234940150 5.6523104495 0.5603438030
H -4.2831733854 4.9684486774 -0.5957821239
C -3.2582430198 0.3895609899 3.6628063986
C -4.3919598230 0.2258712126 2.6533455145
C -0.8113256856 -2.2158343036 2.0819216166
H -5.1386057456 -1.3152163725 1.3087805217
C -1.9191147588 -0.0618527836 3.0685693347
H -5.0953728712 -1.8137273033 2.9898283398
H -3.1794891258 1.4355128642 3.9935395827
H -3.4731423458 -0.2136212533 4.5610299649
C -2.0283658233 -1.3996603321 2.3719444288
H -1.5548666699 0.7008507100 2.3563213114
H -1.1762683541 -0.1161831779 3.8824939417
C -3.2217596243 -1.9126391479 2.0098868118
H -5.3402554385 0.5949809855 3.0713786473
H -4.1787351689 0.8390917822 1.7645307281
C -4.5348420939 -1.2365798725 2.2284736047
H -3.2265272437 -2.8950905385 1.5303171126
O -0.8580514986 -3.3915635935 1.6801353274
N 0.3771261467 -1.5580458036 2.2994256988
C 1.6999781508 -2.0280457186 2.2474135100
H 2.4359120412 -0.1013211228 2.9020420410
H 5.4547126032 -3.0859293467 2.1697401477
C 2.7088117008 -1.1183745182 2.6128047790
H 3.6714980877 -4.7095018582 1.5340289382
H 1.2817016336 -4.0396976797 1.5841771258
C 4.0460014500 -1.4970575692 2.5882676544
C 3.4052378228 -3.6956061390 1.8392623437
C 2.0567613482 -3.3309831622 1.8603103687
C 4.4052732945 -2.7903687850 2.1981373968
H 4.8120885566 -0.7696000863 2.8582519594
H 0.2919862229 -0.5867486947 2.5893781625
