# Supplementary material for: Energy transfer-enabled enantioselective photocyclization using a privileged Al–salen catalyst
Source: Nat Chem. 2025 Jul 17;17(9):1383–90. doi: 10.1038/s41557-025-01857-1 (PMC12411254; doi:10.1038/s41557-025-01857-1)
Supplement: Supplementary file 6 — xyz-data for all calculated structures. [file 41557_2025_1857_MOESM6_ESM.zip › groundStateComplexConformerSampling/GS24.xyz]

124
GS24 PBE-D3 / def2-TZVP
C -4.6379816790 -0.0978471068 -1.1929352940
C -3.2251671531 -0.0398462755 -1.1562067484
C -2.5473970552 1.1471098096 -0.7458347281
C -3.3327016485 2.3066957299 -0.4494430404
C -4.7189107009 2.1832479398 -0.5218875376
C -5.4122528466 1.0001736348 -0.8670106803
C -2.5105754101 -1.1945824858 -1.6056391637
N -1.2189581193 -1.2810323442 -1.7327876453
C -0.5891193862 -2.4778375501 -2.3086563824
C 0.6317917054 -2.7682589377 -1.4227339983
C 1.4844235233 -3.8922050786 -2.0004819096
C 0.6274945495 -5.1470780489 -2.2051259385
C -0.6046208627 -4.8613127641 -3.0651611041
C -1.4501119726 -3.7220994628 -2.4836399468
N 1.2862241971 -1.4720446979 -1.1914812935
Al 0.1082137539 0.1356279388 -1.2874892425
Cl 0.5455091985 0.8947251115 -3.3262790214
O -1.2327734093 1.1736677566 -0.6389316447
C -2.6711317652 3.6459218203 -0.0930559933
C -1.7917958324 4.1074886049 -1.2755724801
C -6.9446164017 0.9890934567 -0.8796713850
C -7.4576883688 2.0263294144 -1.9000212901
C 2.5747091345 -1.3988096440 -1.0229495937
C 3.2926345593 -0.2216548167 -0.6396385865
C 4.6994091258 -0.3012309972 -0.5997106824
C 5.4725715264 0.7396657538 -0.1093047689
C 4.7761807516 1.8588781792 0.3904808683
C 3.3852126159 1.9951468992 0.4004379218
C 2.6082736739 0.9422903235 -0.1681357676
O 1.2889024115 1.0177513636 -0.2165225403
C 2.7137555561 3.2369090109 1.0044859106
C 1.8876216993 3.9694732098 -0.0733020403
C 7.0042822442 0.6379317626 -0.0975679232
C 7.4330284665 -0.5393034010 0.8024774744
H -4.3550754515 4.5102528536 1.0289050763
H -1.0242378333 2.7503531807 1.0399778258
C 3.7346918691 4.2393233866 1.5648088653
C 1.8035917266 2.8018371492 2.1738497414
C 7.6705934871 1.9164637784 0.4302071250
C 7.5104105830 0.3865657459 -1.5328356466
C -7.5054093695 -0.3871331853 -1.2639549483
C -7.4708817438 1.3522998955 0.5245001973
C -3.7038460996 4.7515715282 0.1755284649
C -1.8132365451 3.4958105279 1.1792195871
H -2.4405791349 3.1999176112 2.0341388601
H -1.3392485672 4.4583678472 1.4263454854
H -1.2219929546 -5.7668663393 -3.1603956656
H -2.3000477972 -3.5151839958 -3.1516640934
H -1.8645069244 -4.0232738991 -1.5057474205
H 2.5430276305 4.3128766964 -0.8878173932
H 1.9217937923 -3.5658864030 -2.9605699693
H 2.3189917975 -4.1295740012 -1.3240719546
H 1.2378630684 -5.9400854729 -2.6633289964
H 0.3046048651 -5.5269004602 -1.2201399621
H -0.2842264355 -4.5888795840 -4.0853581046
H 7.2179881545 1.2105139081 -2.2004609416
H 8.6084347468 0.3089896337 -1.5414394448
H -0.2077162812 -2.1671485612 -3.3005576819
H 2.4020934773 2.3364828815 2.9722878306
H 0.2381824292 -3.0967331396 -0.4421373311
H 3.1794164571 -2.3065631732 -1.1370367662
H 1.1146382559 3.3209620166 -0.4966673827
H 5.1641488203 -1.2238618157 -0.9569435749
H 6.9886048855 -1.4868516668 0.4661856492
H 5.3625420842 2.6773457685 0.8018153418
H 7.4153759406 2.7922782007 -0.1847167415
H 1.3991194220 4.8525468936 0.3665917529
H 7.1024900790 -0.5461480901 -1.9467990262
H 8.7634384032 1.7965032295 0.4048586674
H 7.3842052745 2.1287942127 1.4708915400
H 3.1946361039 5.0975349611 1.9910958642
H 7.1204414570 -0.3681691218 1.8433844220
H 4.3492050294 3.8019484613 2.3661975917
H 4.4054851195 4.6250179305 0.7826207519
H 8.5279223358 -0.6529473927 0.7888550528
H 1.2923213902 3.6782618966 2.5998587441
H 1.0423691846 2.0881505094 1.8385664095
H -3.1304468202 -2.0513890527 -1.8991484857
H -5.0960851164 -1.0397766743 -1.4999933402
H -5.3161671530 3.0647065713 -0.2904490608
H -8.6044601066 -0.3537201578 -1.2491139580
H -7.1936304291 -0.6865262827 -2.2754154747
H -7.1857341265 -1.1687192341 -0.5581388274
H -8.5714398447 1.3649178885 0.5264065498
H -7.1345157653 0.6173196509 1.2703938613
H -7.1209418275 2.3434387743 0.8449870612
H -7.1157912338 3.0417170544 -1.6535116510
H -7.1023938515 1.7851093417 -2.9128715360
H -8.5581959600 2.0351771224 -1.9136256787
H -2.4120047895 4.2826675145 -2.1676225828
H -1.2874318103 5.0521320780 -1.0196703514
H -1.0273704092 3.3630856485 -1.5236125822
H -3.1707399995 5.6827699136 0.4166529197
H -4.3376715655 4.9496016964 -0.7019203687
C -3.0516467766 0.5447999791 3.7031019368
C -4.2376782915 0.4157657986 2.7497586663
C -0.8033417654 -2.2031497459 2.0658114581
H -5.1141622678 -1.1154361910 1.4716513695
C -1.7623499218 0.0210024857 3.0587243517
H -5.0141859123 -1.5844362442 3.1601071597
H -2.9098479024 1.5917129440 4.0089619759
H -3.2523347233 -0.0315491123 4.6220789523
C -1.9643808470 -1.3221070741 2.3936532673
H -1.3948304418 0.7534816974 2.3166062847
H -0.9884321419 -0.0533904009 3.8416703008
C -3.1958665230 -1.7849654301 2.0964871825
H -5.1478958820 0.8357247439 3.2030781799
H -4.0389969229 1.0017871667 1.8391301692
C -4.4654117194 -1.0464485607 2.3614445610
H -3.2674791316 -2.7744298551 1.6371986098
O -0.9271107113 -3.3705784436 1.6573284586
N 0.4271594010 -1.6182798996 2.2595814978
C 1.7164334455 -2.1698297656 2.1768054309
H 2.5895029681 -0.2955847007 2.8180500456
H 5.3944315453 -3.4636452478 2.0063306635
C 2.7891846631 -1.3276678445 2.5206736500
H 3.4961474734 -4.9694280174 1.4123424428
H 1.1565109837 -4.1507366707 1.5248024409
C 4.0987295758 -1.7907604442 2.4635546116
C 3.3025935193 -3.9411854828 1.7246726503
C 1.9811823455 -3.4923332831 1.7807476698
C 4.3666959769 -3.1019469206 2.0601615215
H 4.9152079399 -1.1154453405 2.7202159879
H 0.4077404567 -0.6455550316 2.5558592001
