# Supplementary material for: Energy transfer-enabled enantioselective photocyclization using a privileged Al–salen catalyst
Source: Nat Chem. 2025 Jul 17;17(9):1383–90. doi: 10.1038/s41557-025-01857-1 (PMC12411254; doi:10.1038/s41557-025-01857-1)
Supplement: Supplementary file 6 — xyz-data for all calculated structures. [file 41557_2025_1857_MOESM6_ESM.zip › marcusTheory/CatMarcusS0.xyz]

94
B3LYP(-D3) / def2-TZVP
  C   -4.73568234075039     -0.74150637017554     -0.09223416838968
  C   -3.32644878554889     -0.76913584525547     -0.09714827083704
  C   -2.57362326596547      0.43180513266804     -0.13789766890288
  C   -3.27511176490414      1.67136480305506     -0.16277542071203
  C   -4.65762925144066      1.62474309807607     -0.16861164081560
  C   -5.42734206179279      0.44426796756737     -0.13586792297354
  C   -2.68555640884392     -2.04378163068524     -0.01577573098287
  N   -1.41377702322140     -2.23834740965712     -0.05935126231031
  C   -0.81359317305219     -3.56020438699608      0.07951644588313
  C   0.34565435165309     -3.36230389801483      1.07057075317891
  C   1.16216056621795     -4.64181665857997      1.21963614832645
  C   0.25897759659677     -5.81395763296017      1.61406327763203
  C   -0.90020585169402     -5.99535511770374      0.63543864839266
  C   -1.71836336243207     -4.71000158454982      0.49573235287779
  N   1.06347430054202     -2.15891669976697      0.61921710550708
  Al  -0.02082701110499     -0.84352693988900     -0.43210427105860
  Cl  0.23847538115096     -1.38562697296745     -2.52953699954206
  O   -1.26272339711967      0.40864708614957     -0.13063264704922
  C   -2.51598134262184      3.00377534515835     -0.17895765431344
  C   -1.61591184540665      3.08212037378674     -1.42799066002055
  C   -6.95392413976488      0.53782008514641     -0.14900413705810
  C   -7.41120211127881      1.23948441838046     -1.44206575868686
  C   2.34221439610122     -2.05177004544697      0.78773062327388
  C   3.15562113055752     -0.94273139134853      0.41497607730124
  C   4.54668644253163     -1.06344306030327      0.58958689470633
  C   5.40483564136773     -0.03861483437233      0.26355944381083
  C   4.81977297882473      1.13421596427500     -0.24947012865716
  C   3.45951739715194      1.32625970569069     -0.43755113264282
  C   2.58660850965883      0.25786036677526     -0.09322196317789
  O   1.29249925654548      0.37282945123656     -0.21402608586350
  C   2.90553046430121      2.63390119009970     -1.01515733048044
  C   2.16088126385537      2.34376120913268     -2.33416575218846
  C   6.91890431411111     -0.20038717695961      0.43907628644218
  C   7.68404305123954      1.08768603063370      0.11062668067467
  H   -2.87309363355492      5.12569088739141     -0.22282834034261
  H   -2.30847381407664      3.11235762620942      1.98576763136556
  C   4.01565772494409      3.64739302325766     -1.32499653064547
  C   1.95183216854772      3.28752997128594      0.00321346377789
  C   7.42287521658303     -1.31380233535519     -0.49878626851279
  C   7.23437343448432     -0.58319374323840      1.89680343879946
  C   -7.61625642792301     -0.84332139159798     -0.09304107076340
  C   -7.43062637233104      1.35113712260039      1.06956548711386
  C   -3.46523022826717      4.20913857681216     -0.21677251836001
  C   -1.66595158110834      3.12190095007047      1.10214061480737
  H   -1.11069123546182      4.06233562156592      1.09687292134663
  H   -0.95529016136171      2.30430327256116      1.18013255799094
  H   -1.54672210336529     -6.81272096008329      0.96148621105699
  H   -2.51102954010881     -4.85460804164097     -0.24150865367864
  H   -2.20360250549487     -4.47492625166096      1.44965826797519
  H   1.33885568598927      1.64903240793358     -2.19189945056065
  H   1.66433219185120     -4.85700172081014      0.27059971344184
  H   1.94016392931991     -4.52173122262770      1.97574550746103
  H   0.85259526214032     -6.72861664416844      1.67233201256488
  H   -0.14073560769885     -5.63727608521015      2.61846310142418
  H   -0.50607120006716     -6.27873267801902     -0.34580959412265
  H   6.75399436006030     -1.52062842629006      2.17919916049503
  H   8.31130138288095     -0.70629715260874      2.03347118439668
  H   -0.36735747781684     -3.79583809309565     -0.89403477200214
  H   1.54423252476903      4.21341574017870     -0.40952995340378
  H   -0.10657222165468     -3.11853770600009      2.04136513260027
  H   2.87896674145204     -2.87550739279830      1.25401744007563
  H   1.75962046422671      3.27338361906856     -2.74462168162772
  H   4.92699555509707     -1.99860467660671      0.98439406714618
  H   7.54992345780042      1.38601310842662     -0.93064396453430
  H   5.47711370125338      1.94392496782548     -0.51732028254567
  H   8.50087173037783     -1.45265674067098     -0.38491448331422
  H   2.84322954783798      1.91376722898208     -3.07036785455904
  H   6.88799242338488      0.19087029135278      2.58422538128317
  H   7.21786213947927     -1.06305146902430     -1.54114210932925
  H   6.93603569584381     -2.26617710836772     -0.28363356969252
  H   4.72060823759584      3.27150439236002     -2.06954631149098
  H   8.75177863601459      0.92972501846730      0.27289533278809
  H   3.56344001407091      4.55394046524246     -1.73068800534355
  H   4.57526476731431      3.93056506932597     -0.43082574832465
  H   7.37016585231956      1.91674575328642      0.74772039546680
  H   1.12520643712496      2.62955373655148      0.24759552177738
  H   2.48651086349375      3.53401822858949      0.92369323480712
  H   -3.35195353123349     -2.89731512460855      0.09941442523139
  H   -5.25552321272560     -1.68974233356088     -0.05598743053921
  H   -5.19074523683195      2.56241530605858     -0.19840501396750
  H   -7.33778619621176     -1.45990097794945     -0.94990010231973
  H   -7.35076439797352     -1.38182056252244      0.81904731457495
  H   -8.70178877582079     -0.73071739354728     -0.10602803906050
  H   -8.52002977373950      1.43436402854808      1.06912780647130
  H   -7.12395643938535      0.86888075879895      1.99975628022714
  H   -7.01917905223195      2.36088665132209      1.06568716117169
  H   -6.99722893512474      2.24529109380302     -1.52217030215437
  H   -7.09099114082750      0.67582787388033     -2.32024645916788
  H   -8.50037991737152      1.32293397321984     -1.46567735171779
  H   -1.08773507193354      4.03798024704348     -1.44528025139654
  H   -0.87995293089970      2.28547242811748     -1.44096677945430
  H   -2.21832306383137      3.01110767745142     -2.33622371252976
  H   -4.08720615030921      4.21424133637764     -1.11449001121775
  H   -4.11850631497917      4.24596350589745      0.65771181769661
