# Supplementary material for: Energy transfer-enabled enantioselective photocyclization using a privileged Al–salen catalyst
Source: Nat Chem. 2025 Jul 17;17(9):1383–90. doi: 10.1038/s41557-025-01857-1 (PMC12411254; doi:10.1038/s41557-025-01857-1)
Supplement: Supplementary file 6 — xyz-data for all calculated structures. [file 41557_2025_1857_MOESM6_ESM.zip › marcusTheory/CatMarcusT1.xyz]

94
B3LYP(-D3) / def2-TZVP
  C   -4.70561274989992     -0.70474120051323      0.16002883538930
  C   -3.31489189718707     -0.79606889671216     -0.03661188177385
  C   -2.51548269410173      0.37091575836334     -0.13838561512446
  C   -3.15602336266076      1.63903227818693     -0.04580498889798
  C   -4.52841313315888      1.65664440083171      0.13544969786800
  C   -5.34064436478803      0.51204234548934      0.24385480348269
  C   -2.73467645433287     -2.10555997795707     -0.10004949834760
  N   -1.49942037166219     -2.34026129937567     -0.35703113727701
  C   -0.90347982162443     -3.66583991451418     -0.33184509604573
  C   0.33199191579620     -3.53015229037232      0.57407094417582
  C   1.18523969066224     -4.79366643553492      0.43761769184105
  C   0.35916267788181     -6.02955689279289      0.80718780502353
  C   -0.93096219745614     -6.13204162263024     -0.01009697647813
  C   -1.76586161130527     -4.84925029172501      0.07539423703780
  N   0.98153566335153     -2.26871088291223      0.22901755249231
  Al  -0.07324996995435     -1.00334496709308     -0.75646667195536
  Cl  0.03199617890599     -1.37752900652981     -2.90341869169200
  O   -1.21283434816204      0.29668348184612     -0.30234268495881
  C   -2.34945324206867      2.93629592120796     -0.17662395274567
  C   -1.68967205788575      2.98753633598245     -1.56939967440625
  C   -6.85008336429243      0.67092752849711      0.43577707177441
  C   -7.44079161379877      1.43706766879733     -0.76295887784965
  C   2.20635737246570     -2.03730880154503      0.74736702342299
  C   3.01932878733986     -0.92496168104699      0.45803222482832
  C   4.31547195446776     -0.84768764093378      0.96009482039485
  C   5.19977224936813      0.18800264176668      0.61317767088417
  C   4.76876317905518      1.19641083239137     -0.26565995322150
  C   3.47261698911961      1.23595852854278     -0.76646999998862
  C   2.55609996312299      0.19806555812128     -0.37252845914435
  O   1.31809014353667      0.25852410100338     -0.70314298768646
  C   3.01896158672787      2.36142715326668     -1.69255902991028
  C   2.45945055423086      1.77718689863447     -3.00704295258773
  C   6.60862558521001      0.17808373606706      1.19585098995720
  C   7.46751577920395      1.34907491703996      0.70311189442029
  H   -2.60914552975603      5.07348696730801     -0.13694536526685
  H   -1.76539791220377      3.03295952542249      1.91690287214033
  C   4.17276063392836      3.30537579876856     -2.06050460189907
  C   1.93766920340905      3.19802348618791     -0.97866489635825
  C   7.31351126887610     -1.13609375207218      0.79961727474927
  C   6.50760606576933      0.26438595359234      2.73317305267001
  C   -7.56189304473501     -0.68308722028869      0.53614038808066
  C   -7.12652174326127      1.45912447040461      1.72981242795570
  C   -3.23423049051209      4.18394699688897     -0.04278325251417
  C   -1.28485658811305      3.01459265815344      0.93587463345231
  H   -0.70387950738942      3.93327809070863      0.82778243550206
  H   -0.60305544856011      2.17001526825683      0.90222255545607
  H   -1.52415194621838     -6.98523078312753      0.32629981087862
  H   -2.63828104893731     -4.93083464611879     -0.57752542371043
  H   -2.13591144715827     -4.71158541429393      1.09709170421654
  H   1.59047320144183      1.14803222242502     -2.84341551667114
  H   1.54369296205839     -4.86355580365392     -0.59412429259611
  H   2.06679472202368     -4.74060136611731      1.07694313392523
  H   0.95958741630108     -6.93175541664615      0.66997843023874
  H   0.10665849242412     -5.98265628236498      1.87231985214831
  H   -0.67887437223196     -6.31942808322112     -1.05887712527408
  H   5.95046796553750     -0.57376837875791      3.15094563580187
  H   7.50804704844415      0.25813833548554      3.17133692405825
  H   -0.53323025789971     -3.84063416469401     -1.34875132783964
  H   1.61732755473199      4.01388266262927     -1.63033054146704
  H   -0.02930894735388     -3.47500641202889      1.61466142327371
  H   2.63753895028706     -2.78248693458297      1.40642127814585
  H   2.17437314363652      2.59532668113493     -3.67200578590063
  H   4.65367683813712     -1.63798416565534      1.61714859690682
  H   7.59754689856970      1.32746887905234     -0.37996311932566
  H   5.46126871337799      1.96610826601752     -0.54918820016763
  H   8.32719049669603     -1.14641817191209      1.20556324904741
  H   3.22040060458353      1.18121505040959     -3.51549298023427
  H   6.00748739651762      1.18581707888564      3.03610545158436
  H   7.37855518758132     -1.22844742787562     -0.28579571838424
  H   6.78953308141180     -2.01178992307002      1.18134602974567
  H   4.98053160893976      2.78157819574144     -2.57512691024955
  H   8.45762128478910      1.28711091361948      1.15722967736522
  H   3.79511842026979      4.07471676447059     -2.73533569292883
  H   4.58731827075801      3.81077947303333     -1.18635839015057
  H   7.03623431159923      2.31242800908545      0.97908638127307
  H   1.07082918253870      2.59690605218255     -0.73103306192188
  H   2.33428300482999      3.63421812595478     -0.05904638722306
  H   -3.41016963445441     -2.93823258888162      0.09493317949854
  H   -5.26138365848042     -1.62983262639563      0.23600433037966
  H   -5.01595687356436      2.61730140943105      0.19559729137970
  H   -7.42670740978799     -1.27577673692282     -0.37055189279750
  H   -7.19997018697488     -1.26619256242329      1.38531783786280
  H   -8.63335678832281     -0.52689040325464      0.67344832275493
  H   -8.20186114791115      1.58609478637478      1.87599394909971
  H   -6.72260693381731      0.93201311704839      2.59637334443046
  H   -6.67448288184837      2.45113039963511      1.70186082216160
  H   -6.99594966339037      2.42750916620481     -0.86603486796419
  H   -7.26462418701003      0.89308034000428     -1.69279272564508
  H   -8.51880798373753      1.56556078769727     -0.63939364325911
  H   -1.11399879240932      3.90953459047039     -1.67577318401434
  H   -1.02382381034280      2.14529095376551     -1.73180088051913
  H   -2.45484845800108      2.97453891177514     -2.34847522851732
  H   -3.99561868013937      4.23303141524192     -0.82380645641878
  H   -3.73062577105348      4.23108947704422      0.92877114013377
