# Supplementary material for: Energy transfer-enabled enantioselective photocyclization using a privileged Al–salen catalyst
Source: Nat Chem. 2025 Jul 17;17(9):1383–90. doi: 10.1038/s41557-025-01857-1 (PMC12411254; doi:10.1038/s41557-025-01857-1)
Supplement: Supplementary file 6 — xyz-data for all calculated structures. [file 41557_2025_1857_MOESM6_ESM.zip › marcusTheory/SubMarcusS0.xyz]

30
B3LYP(-D3) / def2-TZVP
  H   1.93909360881794      2.42571658348854      1.15429584469304
  H   6.02393124044279      1.62182514406002      0.14848054830314
  C   2.27635799980939      0.62306966530812      0.02834616524278
  H   -1.37384694099327     -2.61935334682670     -1.09693849799106
  O   0.79991065878811     -1.64741941423043     -1.09285711706634
  H   2.92719593557446     -1.08802803696499     -1.08575963463552
  C   4.01955838966262      2.15088216687129      0.72250346364999
  C   4.57494131580895      0.18478173113922     -0.53119341213027
  C   3.23685678189317     -0.18731305493540     -0.58356791980734
  C   4.97815981233361      1.34608831390623      0.11586981979958
  H   5.31120144176976     -0.44996300842513     -1.00809942015419
  H   4.31254122861677      3.05993994009413      1.23217918663787
  H   0.33793039291551      1.01270149056535      0.51572873195716
  C   2.68187948262383      1.79405721139531      0.67916025813038
  C   -3.45390719931978      0.43874273440916      0.16066807736797
  C   -4.00583203850247     -0.94500742218115      0.49161239894050
  C   -3.40415098705685     -1.99351068387924     -0.44378480448420
  C   0.23549597430421     -0.74220991386989     -0.50099804305471
  H   -3.89562396333159     -1.95368349918676     -1.42485150966943
  C   -1.93319655784907      0.48188321637972      0.33471717062407
  H   -3.59514535289543     -3.00285681167493     -0.06685873037308
  H   -3.70071551561603      0.68482408721718     -0.87697196308916
  H   -3.91859797776756      1.20321650815689      0.78685586556728
  C   -1.24985563922155     -0.72085725788134     -0.27789147922358
  N   0.90241262949347      0.33630434981210      0.03085430384607
  H   -1.55577597103480      1.40147663175484     -0.12421411524224
  H   -1.68980731968058      0.54520163631411      1.40338059471624
  C   -1.93218490237551     -1.81141853883523     -0.63795790961657
  H   -3.75346871847459     -1.19577153451060      1.52704699459759
  H   -5.09535780873555     -0.95331908747044      0.42024513246403
