# Supplementary material for: Energy transfer-enabled enantioselective photocyclization using a privileged Al–salen catalyst
Source: Nat Chem. 2025 Jul 17;17(9):1383–90. doi: 10.1038/s41557-025-01857-1 (PMC12411254; doi:10.1038/s41557-025-01857-1)
Supplement: Supplementary file 6 — xyz-data for all calculated structures. [file 41557_2025_1857_MOESM6_ESM.zip › marcusTheory/SubMarcusT1.xyz]

30
B3LYP(-D3) / def2-TZVP
  H   1.87201746805263      2.53637157159898      1.00821023307078
  H   5.99574000375540      1.64778741781860      0.20108471489737
  C   2.23857351878475      0.61259399088259     -0.00560707538241
  H   -1.42932892934070     -2.61271472699648     -1.20157074347306
  O   0.82604577895140     -1.68959000928197     -1.11513821156977
  H   2.96457718439341     -1.18771843398345     -0.99540406803719
  C   3.94904033519621      2.23001919050313      0.67428990967416
  C   4.56944236491346      0.11847327842279     -0.46431803955491
  C   3.27387257542414     -0.25881580609522     -0.54512224224735
  C   4.95390970089579      1.36766332683930      0.14479825231239
  H   5.33985351979698     -0.52777352914581     -0.86369702432064
  H   4.23952859827504      3.16808074543095      1.12974347901268
  H   0.34420210654150      1.02803533655780      0.42015360024038
  C   2.64224050616703      1.88576110068821      0.61075933251419
  C   -3.40674724224936      0.43594012614112      0.23264648281200
  C   -3.98610538380617     -0.94772485813528      0.50866881576419
  C   -3.42948535363191     -1.95864745204159     -0.49287242642178
  C   0.21719762790028     -0.78296688021931     -0.53817873560438
  H   -3.94417552696904     -1.84370053134782     -1.45781302191492
  C   -1.88402457423685      0.43564783424534      0.39305387881128
  H   -3.65283951942832     -2.98042029007131     -0.16913903650612
  H   -3.65877469675030      0.73271560271718     -0.79064176829074
  H   -3.84541954854722      1.18351718664667      0.89757185126804
  C   -1.22580839242108     -0.74490952355271     -0.29831221312297
  N   0.92765845421144      0.33160723703994     -0.02152488018728
  H   -1.50525848834045      1.38089437822095     -0.01255668434643
  H   -1.63666856810612      0.43121007763185      1.46276086711510
  C   -1.95547442614390     -1.81100873359816     -0.69795780579937
  H   -3.71665947062174     -1.25508160887188      1.52463856134291
  H   -5.07712962266633     -0.92524621804443      0.46147399794386
