# Supplementary material for: Energy transfer-enabled enantioselective photocyclization using a privileged Al–salen catalyst
Source: Nat Chem. 2025 Jul 17;17(9):1383–90. doi: 10.1038/s41557-025-01857-1 (PMC12411254; doi:10.1038/s41557-025-01857-1)
Supplement: Supplementary file 6 — xyz-data for all calculated structures. [file 41557_2025_1857_MOESM6_ESM.zip › MECP/CompMECP.xyz]

 124
 CAS(6,5)SCF / ANO-S-VDZ
 C    -4.70846349    -1.26242173    -0.44842787
 C    -3.32053358    -1.09996194    -0.58839933
 C    -2.75547348     0.09533239    -0.89868323
 C    -3.62992134     1.14843329    -1.22331779
 C    -4.99037055     0.95333135    -1.04383770
 C    -5.58301661    -0.22498018    -0.63905898
 C    -2.53855167    -2.32228197    -0.48442318
 N    -1.17024609    -2.34294936    -0.52476454
 C    -0.40724327    -3.56764347    -0.60879075
 C     0.85488387    -3.33005158     0.25396278
 C     1.80473477    -4.52396283     0.14354531
 C     1.08715426    -5.81769255     0.52837981
 C    -0.13595490    -6.04093550    -0.35533034
 C    -1.10943122    -4.87073690    -0.22720094
 N     1.38029749    -2.02979012    -0.10477782
Al     0.00039808    -0.69013280    -0.75539503
Cl     0.40665522    -1.17291498    -2.82211698
 O    -1.44203044     0.27803084    -0.89475409
 C    -3.08519857     2.46381059    -1.78712541
 C    -2.14294811     3.12732488    -0.77663181
 C    -7.08554987    -0.40049012    -0.42175160
 C    -7.86993623     0.89188717    -0.67538036
 C     2.63540202    -1.78458824    -0.19137376
 C     3.22970885    -0.51671587    -0.47909773
 C     4.62376314    -0.46921195    -0.62274084
 C     5.28725366     0.70911024    -0.87206810
 C     4.50804314     1.87007019    -0.96915395
 C     3.13373537     1.88975709    -0.83915417
 C     2.45817596     0.66546632    -0.58923070
 O     1.16220864     0.61209981    -0.43789891
 C     2.33502803     3.17880268    -1.02961279
 C     3.22377526     4.40628904    -1.27753164
 C     6.80037348     0.71216663    -1.07562548
 C     7.49655877     0.12593303     0.16343758
 H    -1.92455351     3.05907394    -3.52561689
 H    -4.87981364     3.07650176    -2.86890030
 C     1.49013410     3.46404844     0.22244267
 C     1.41909215     3.00372738    -2.25185803
 C     7.36648569     2.11780000    -1.31262119
 C     7.13094832    -0.14895138    -2.30665484
 C    -7.61705987    -1.47875306    -1.37953671
 C    -7.34072497    -0.83536845     1.02985939
 C    -2.32728792     2.14747979    -3.08562911
 C    -4.18798481     3.47670798    -2.13012879
 H    -3.73230245     4.37015149    -2.55310856
 H    -4.74752016     3.77704855    -1.24489161
 H    -0.63712384    -6.96844021    -0.07607073
 H    -1.96040766    -5.03845278    -0.88670623
 H    -1.47403152    -4.80539923     0.80001696
 H     3.79959569     4.30072312    -2.19374695
 H     2.17295857    -4.59665552    -0.88161896
 H     2.65763196    -4.38384954     0.80751896
 H     1.77537223    -6.65818647     0.42954028
 H     0.77623401    -5.76450257     1.57410503
 H     0.18105457    -6.13292305    -1.39578361
 H     6.61596342     0.23708029    -3.18335344
 H     8.20209604    -0.13789726    -2.50014959
 H    -0.08569564    -3.61351713    -1.65401196
 H     0.83869938     3.90821501    -2.41988086
 H     0.51154212    -3.24345809     1.29190971
 H     3.35713222    -2.58388178    -0.02821811
 H     2.59059026     5.28498132    -1.38418938
 H     5.16687194    -1.39956522    -0.54866560
 H     7.31575872     0.75618303     1.03115012
 H     5.00964777     2.79698622    -1.16908560
 H     8.44697086     2.05755022    -1.42835951
 H     3.90389512     4.58320825    -0.44607814
 H     6.82061916    -1.17958462    -2.15918609
 H     7.15576353     2.77368344    -0.47095736
 H     6.95811367     2.55861287    -2.21843806
 H     2.13785681     3.64499742     1.08073006
 H     8.57110025     0.06979412    -0.00197203
 H     0.87650403     4.34862660     0.06348827
 H     0.84006952     2.62342841     0.42837295
 H     7.13333783    -0.87291962     0.38632814
 H     2.01586771     2.80407042    -3.13973293
 H     0.73521642     2.17688571    -2.10751121
 H    -3.07315467    -3.25908911    -0.38005051
 H    -5.06406337    -2.25022085    -0.18703893
 H    -5.63768948     1.78297313    -1.26920904
 H    -7.39491441    -1.20623646    -2.40906367
 H    -7.15796114    -2.44364948    -1.17696450
 H    -8.69612216    -1.58780401    -1.27497783
 H    -8.40612298    -0.98609422     1.20131297
 H    -6.82593503    -1.76607619     1.25639863
 H    -6.98603982    -0.07152183     1.71884310
 H    -7.76128379     1.22003277    -1.70698369
 H    -8.92871641     0.72156984    -0.48761414
 H    -7.53587954     1.68950979    -0.01436144
 H    -1.33431001     2.45486022    -0.52385467
 H    -1.72689908     4.04260908    -1.19580565
 H    -2.69064518     3.38222284     0.12830857
 H    -1.50871969     1.46445262    -2.89538147
 H    -2.99954770     1.68444003    -3.80618807
 C    -2.67236412     3.28098008     3.24293063
 C    -3.80253504     2.36876115     3.70510097
 C    -0.30837193     0.39562239     2.12549094
 H    -4.50634890     1.65504027     1.78489933
 C    -1.34412740     2.52345291     3.15206656
 H    -4.69267911     0.49309192     3.08678324
 H    -2.92289169     3.68850448     2.26472513
 H    -2.55935154     4.11910174     3.93262790
 C    -1.49304338     1.17446159     2.49812584
 H    -0.63716070     3.13591240     2.58803933
 H    -0.94491818     2.38846157     4.16460951
 C    -2.74312674     0.61787912     2.26741871
 H    -3.54816710     1.93090797     4.67306567
 H    -4.71891366     2.94646988     3.83145226
 C    -4.02385234     1.25510401     2.68172917
 H    -2.79901985    -0.34901841     1.79944056
 O    -0.37270765    -0.63005609     1.43104431
 N     0.86430905     0.82663039     2.66981640
 C     2.09529403     0.15229909     2.67226081
 H     3.23322993     1.95429971     2.44433955
 H     5.51546144    -1.62647008     2.86947194
 C     3.27515866     0.88479577     2.57654130
 H     3.42498388    -2.92662968     3.07537324
 H     1.24337606    -1.78369865     2.96137904
 C     4.49811183     0.24312669     2.63501828
 C     3.38539428    -1.85739785     2.92734733
 C     2.15707206    -1.22328299     2.86211746
 C     4.55926557    -1.12971449     2.81342053
 H     5.40577954     0.82032856     2.56275889
 H     0.90312977     1.78016806     2.98853672
