# Supplementary material for: Energy transfer-enabled enantioselective photocyclization using a privileged Al–salen catalyst
Source: Nat Chem. 2025 Jul 17;17(9):1383–90. doi: 10.1038/s41557-025-01857-1 (PMC12411254; doi:10.1038/s41557-025-01857-1)
Supplement: Supplementary file 6 — xyz-data for all calculated structures. [file 41557_2025_1857_MOESM6_ESM.zip › ORD/ORD1_RR/ORD1_RR_1.xyz]

  33
PBE-D3 / def2-TZVP
H    4.3004398009  -2.1599285366  -0.6574191593
C    3.9620777318  -0.2046202404   0.2044843749
C   -0.8831854269   0.4644974130  -0.9642190071
C   -2.3599347201   0.3721651151  -1.3757063930
C   -0.2406630829  -0.8752471527  -0.5319011685
H    0.9833952290   2.3274644674   1.1036729076
H    1.8860929657  -2.5556219029  -1.1293948716
C    3.5616857024  -1.4003323120  -0.3981976644
C    3.0177605514   0.7724205219   0.5207746122
H    5.0158732271  -0.0243521866   0.4222467292
C    1.2431890387  -0.6606412368  -0.3492537455
C   -0.5523012817   1.5903428813  -0.0023956505
C    1.6650979341   0.5462173608   0.2394127809
O   -1.2990758863   2.5463620736   0.2440732995
H    3.3260738932   1.7148210818   0.9788479341
N    0.7018746191   1.5219389543   0.5462808355
C    2.2072373265  -1.6189754421  -0.6670793738
C   -0.8029637621  -1.5207749372   0.7528699000
H   -0.3290316761   0.7528581208  -1.8810262321
H   -2.5049911740   0.2458884634   1.6771235174
H   -2.5856562716   1.2078948285  -2.0547964400
H   -2.4417447654  -0.5398756440  -1.9887172052
H   -0.4004319804  -1.5817090832  -1.3628487160
C   -2.3206957523  -1.7196335577   0.8263966115
H   -0.2965271649  -2.4933679607   0.8634372502
H   -0.4906983261  -0.9165889085   1.6223804971
C   -3.0941958876  -0.4079856411   1.0118404074
H   -2.6832231633  -2.2627831970  -0.0635004456
H   -2.5218716065  -2.3770663228   1.6868316545
C   -3.4375660052   0.3480076611  -0.2775987116
H   -4.0352999848  -0.6051930749   1.5498369728
H   -3.7061352201   1.3798080562  -0.0104900090
H   -4.3404154227  -0.0989623787  -0.7252774761
