# Supplementary material for: Energy transfer-enabled enantioselective photocyclization using a privileged Al–salen catalyst
Source: Nat Chem. 2025 Jul 17;17(9):1383–90. doi: 10.1038/s41557-025-01857-1 (PMC12411254; doi:10.1038/s41557-025-01857-1)
Supplement: Supplementary file 6 — xyz-data for all calculated structures. [file 41557_2025_1857_MOESM6_ESM.zip › ORD/ORD1_RR/ORD1_RR_2.xyz]

  33
PBE-D3 / def2-TZVP
H    4.0845846531  -2.3699057009  -0.6343802985
C    3.9553737542  -0.3233151740   0.0529725234
C   -0.8892854877   0.6109433261  -0.8724394948
C   -2.3875190575   0.6596228746  -1.1868865240
C   -0.3299970243  -0.7285439031  -0.3332735054
H    1.2084276818   2.4713442092   0.9811757757
H    1.6199753841  -2.6147758960  -0.9014629977
C    3.4246182306  -1.5334081444  -0.4012382309
C    3.1105355259   0.7505309802   0.3364163314
H    5.0328725608  -0.2089762636   0.1805114129
C    1.1753192830  -0.6127861085  -0.2637384941
C   -0.4389251274   1.7573402917   0.0274041259
C    1.7278127093   0.6052557922   0.1736902449
O   -1.1408535758   2.7308969058   0.3285715335
H    3.5196025371   1.7038534993   0.6778018855
N    0.8572352768   1.6707685398   0.4576254608
C    2.0414336230  -1.6681376043  -0.5550077635
C   -0.9008026439  -1.1003842754   1.0597826528
H   -0.3575444654   0.8057083880  -1.8254195014
H   -4.2732539485  -1.7553337569   0.4124617248
H   -2.6396487786   1.7015631302  -1.4330242474
H   -2.5526517537   0.0728357114  -2.1058526404
H   -0.5858763669  -1.5253373729  -1.0496513108
C   -2.2221827690  -1.8819818833   1.0513911705
H   -0.1505017638  -1.6995303921   1.5977822500
H   -1.0189269451  -0.1765832293   1.6495813680
C   -3.2952481080  -1.3816112770   0.0709301162
H   -2.0135274074  -2.9425563847   0.8342158714
H   -2.6257894878  -1.8566234975   2.0767883263
C   -3.3563276943   0.1411677944  -0.1158947983
H   -3.1337183750  -1.8398125033  -0.9201846127
H   -3.1906606846   0.6604652520   0.8427755798
H   -4.3726062600   0.4201763828  -0.4358795643
