# Supplementary material for: Energy transfer-enabled enantioselective photocyclization using a privileged Al–salen catalyst
Source: Nat Chem. 2025 Jul 17;17(9):1383–90. doi: 10.1038/s41557-025-01857-1 (PMC12411254; doi:10.1038/s41557-025-01857-1)
Supplement: Supplementary file 6 — xyz-data for all calculated structures. [file 41557_2025_1857_MOESM6_ESM.zip › ORD/ORD1_RR/ORD1_RR_3.xyz]

  33
PBE-D3 / def2-TZVP
H    3.9758719013  -2.4514740387  -0.6112038116
C    3.9491441067  -0.3752099031  -0.0041018997
C   -0.9386788957   0.7015587416  -0.7418836991
C   -2.4773077274   0.7997438599  -0.8194521098
C   -0.3600398026  -0.6454316124  -0.2539920286
H    1.3589164466   2.5723864632   0.8618901264
H    1.4981166182  -2.6056472809  -0.7947326026
C    3.3572002949  -1.5806302561  -0.3911854376
C    3.1558220064   0.7409960572   0.2596617415
H    5.0337624445  -0.2983017878   0.0852015582
C    1.1489874453  -0.5650191221  -0.2215093160
C   -0.3647849049   1.8717084081   0.0526262172
C    1.7632918027   0.6442269289   0.1459333360
O   -1.0044642934   2.8918275601   0.3411092410
H    3.6116818126   1.6905646388   0.5481962640
N    0.9489385611   1.7556072834   0.4106982581
C    1.9663310500  -1.6643114032  -0.4968501604
C   -0.9395678757  -1.1197341931   1.1039148053
H   -0.5280893854   0.8491685557  -1.7599802826
H   -3.7872136561  -0.5102237774   1.1569141115
H   -2.8409424146   1.3435355090   0.0658129209
H   -2.7281569188   1.4419118256  -1.6763048804
H   -0.6263702710  -1.4077267227  -1.0028314898
C   -2.2050199184  -1.9696857830   0.9522904984
H   -0.1741544951  -1.7262369398   1.6124162410
H   -1.1304015973  -0.2527203056   1.7596795851
C   -3.4393988404  -1.2461500445   0.4102177764
H   -1.9654341776  -2.8202666543   0.2892526054
H   -2.4573014684  -2.4077527372   1.9319996349
C   -3.2592370778  -0.5159251675  -0.9283900775
H   -4.2510619103  -1.9854630371   0.3086990094
H   -4.2605301415  -0.2679946391  -1.3154022800
H   -2.8087160041  -1.1892929699  -1.6779853334
