# Supplementary material for: Energy transfer-enabled enantioselective photocyclization using a privileged Al–salen catalyst
Source: Nat Chem. 2025 Jul 17;17(9):1383–90. doi: 10.1038/s41557-025-01857-1 (PMC12411254; doi:10.1038/s41557-025-01857-1)
Supplement: Supplementary file 6 — xyz-data for all calculated structures. [file 41557_2025_1857_MOESM6_ESM.zip › ORD/ORD1_RR/ORD1_RR_4.xyz]

  33
PBE-D3 / def2-TZVP
H    4.1898040257  -2.2961926302  -0.5002348976
C    3.9664707502  -0.2645809708   0.2095038782
C   -0.9077308280   0.5483354713  -0.9325674601
C   -2.4345800124   0.5307289565  -1.1044671421
C   -0.2708543485  -0.7828993602  -0.4741356419
H    1.1432466175   2.4964671339   0.8961172838
H    1.7561386492  -2.5907609780  -0.9353407139
C    3.4962896566  -1.4790205546  -0.2981053586
C    3.0789090484   0.7836733663   0.4503216090
H    5.0297814693  -0.1270242844   0.4115441422
C    1.2196582114  -0.6107658320  -0.2985742633
C   -0.4558740487   1.7383534687  -0.0907846568
C    1.7134734496   0.6098505767   0.1911084855
O   -1.1412967706   2.7532354751   0.0927720709
H    3.4406145178   1.7407482005   0.8325119290
N    0.8096865199   1.6590641050   0.4200081692
C    2.1306928898  -1.6409883574  -0.5456259147
C   -0.8961174083  -1.4120083767   0.7956995388
H   -0.4689587085   0.7648195893  -1.9274204162
H   -3.8179292927  -1.0287342544   1.7149581864
H   -2.7193826739   1.4773262083  -1.5852731619
H   -2.6957372874  -0.2691152737  -1.8164235662
H   -0.4317261665  -1.5087868464  -1.2886495414
C   -2.2825523550  -2.0257288009   0.5525988481
H   -0.2106023231  -2.2082540942   1.1253330947
H   -0.9221378696  -0.6755972001   1.6169888861
C   -3.4810231212  -1.0680129665   0.6661699394
H   -2.2724328639  -2.4884214233  -0.4486004524
H   -2.4359758665  -2.8566619756   1.2590027617
C   -3.2340551916   0.3731175395   0.1986655039
H   -4.3205033492  -1.4996977118   0.0964563793
H   -2.7260568750   0.9392632023   0.9936973838
H   -4.2115300242   0.8652253977   0.0762282829
