# Supplementary material for: Energy transfer-enabled enantioselective photocyclization using a privileged Al–salen catalyst
Source: Nat Chem. 2025 Jul 17;17(9):1383–90. doi: 10.1038/s41557-025-01857-1 (PMC12411254; doi:10.1038/s41557-025-01857-1)
Supplement: Supplementary file 6 — xyz-data for all calculated structures. [file 41557_2025_1857_MOESM6_ESM.zip › ORD/ORD1_RR/ORD1_RR_5.xyz]

  33
PBE-D3 / def2-TZVP
H    3.3974817711  -2.6579059593   0.5297559025
C    3.5334489024  -0.5110601026   0.7396609548
C   -1.1955088675   0.8008376534  -0.3532737206
C   -1.5099022082   0.4786676913   1.1279492732
C   -0.3941057946  -0.3062796014  -1.0782706781
H    1.4723858962   2.8240275210  -0.1241358546
H    1.1415500273  -2.5978090694  -0.4814900115
C    2.8998873181  -1.6998280227   0.3753774063
C    2.8859803085   0.7101593470   0.5472608116
H    4.5300051959  -0.5311527604   1.1829229019
C    0.9559943743  -0.4546272354  -0.4053685815
C   -0.4053932955   2.0948885768  -0.3914090064
C    1.6057689730   0.7341462041  -0.0151165201
O   -0.9255521739   3.2119173929  -0.5197466885
H    3.3668224573   1.6465277566   0.8387568353
N    0.9428199729   1.9577224733  -0.2128964341
C    1.6219801243  -1.6627593674  -0.1926132353
C   -1.1702973333  -1.6086024224  -1.3013068765
H   -2.1306531455   1.0024751559  -0.8963978039
H   -3.7562241826  -2.1893242970   0.9193915251
H   -0.6477543509  -0.0599250963   1.5511956939
H   -1.5850407058   1.4213740051   1.6917841433
H   -0.1774431341   0.0934987668  -2.0892437308
C   -1.8317756074  -2.2566489095  -0.0766641314
H   -1.9612099226  -1.4014430558  -2.0402806473
H   -0.4951158341  -2.3306802327  -1.7874718861
C   -3.0692060442  -1.4917183263   0.4152175179
H   -2.1413520502  -3.2715423299  -0.3708344455
H   -1.1051159924  -2.3861382111   0.7419903117
C   -2.7988597249  -0.3187441776   1.3716086830
H   -3.6155761313  -1.1267660942  -0.4707947501
H   -2.7544512994  -0.6949251586   2.4063731707
H   -3.6596488931   0.3680678661   1.3346317618
