# Supplementary material for: Energy transfer-enabled enantioselective photocyclization using a privileged Al–salen catalyst
Source: Nat Chem. 2025 Jul 17;17(9):1383–90. doi: 10.1038/s41557-025-01857-1 (PMC12411254; doi:10.1038/s41557-025-01857-1)
Supplement: Supplementary file 6 — xyz-data for all calculated structures. [file 41557_2025_1857_MOESM6_ESM.zip › ORD/ORD1_RR/ORD1_RR_6.xyz]

  33
PBE-D3 / def2-TZVP
H    3.7462220872  -2.5107740642   0.4811177905
C    3.7616935777  -0.3512273523   0.5995124855
C   -1.1428166053   0.6815486457  -0.3118745174
C   -1.6807801709   0.5001923175   1.1300549105
C   -0.3262920555  -0.5095922178  -0.8571249406
H    1.4635381151   2.8096827499  -0.2256281976
H    1.4116016626  -2.6314879929  -0.3143242162
C    3.1762398911  -1.5915531667   0.3392215213
C    3.0224871695   0.8163271054   0.4127477054
H    4.7920723657  -0.2881927774   0.9523441923
C    1.0895069152  -0.5014437956  -0.3089741927
C   -0.3814603785   1.9899036983  -0.4059033025
C    1.7008022919   0.7383448633  -0.0404044327
O   -0.9474349686   3.0823603513  -0.5666375220
H    3.4647061389   1.7936368709   0.6199214858
N    0.9696765344   1.9182351410  -0.2489915640
C    1.8525376227  -1.6560963615  -0.1073754223
C   -1.0220439299  -1.8747051557  -0.6750419478
H   -2.0137372317   0.8330727194  -0.9661975281
H   -2.7176064460  -2.2328074711   1.4160350699
H   -0.9712658535  -0.0989008725   1.7237002040
H   -1.7390038200   1.4869039580   1.6139204572
H   -0.2351894043  -0.3292135697  -1.9461462411
C   -2.5571868826  -1.8818676055  -0.6967597878
H   -0.6430875817  -2.5508636633  -1.4566311811
H   -0.7020604157  -2.3152147773   0.2835659472
C   -3.1870357171  -1.5684797835   0.6686879886
H   -2.9474550555  -1.2027294343  -1.4735684257
H   -2.8832524276  -2.8916361848  -0.9907674808
C   -3.0831393668  -0.1193392063   1.1512356970
H   -4.2539259884  -1.8441201951   0.6440154751
H   -3.4790011182  -0.0647464958   2.1784950157
H   -3.7403697509   0.5181750973   0.5349314130
