# Supplementary material for: Energy transfer-enabled enantioselective photocyclization using a privileged Al–salen catalyst
Source: Nat Chem. 2025 Jul 17;17(9):1383–90. doi: 10.1038/s41557-025-01857-1 (PMC12411254; doi:10.1038/s41557-025-01857-1)
Supplement: Supplementary file 6 — xyz-data for all calculated structures. [file 41557_2025_1857_MOESM6_ESM.zip › ORD/ORD1_RR/ORD1_RR_7.xyz]

  33
PBE-D3 / def2-TZVP
H    3.1678673341  -2.7719512906   0.4870000770
C    3.3644019700  -0.6450151183   0.8229193155
C   -1.2574866626   0.9548625450  -0.4644971657
C   -1.7799735092   0.7364001449   0.9707459796
C   -0.4749911952  -0.2060383448  -1.1185042593
H    1.5018883063   2.7994526223   0.0104445594
H    0.9523348286  -2.5762493523  -0.6029395931
C    2.7060917102  -1.7906143251   0.3708549417
C    2.7700030825   0.6069869043   0.6663980943
H    4.3437327220  -0.7204529917   1.2982381292
C    0.8312919261  -0.4380545699  -0.3983931681
C   -0.3883091269   2.1979707751  -0.4178578331
C    1.5141905538   0.7076612410   0.0586341743
O   -0.8236333399   3.3507754686  -0.5532037748
H    3.2782333089   1.5101037949   1.0123366700
N    0.9287236091   1.9695319052  -0.1368392463
C    1.4514299237  -1.6786022705  -0.2372991764
C   -1.3467753780  -1.4301415168  -1.4412510271
H   -2.1143959596   1.1974151489  -1.1115780180
H   -0.9592722726  -1.6942574520   1.5671073048
H   -0.9237406696   0.6497337457   1.6614588522
H   -2.3197957779   1.6528241634   1.2559853758
H   -0.1827334625   0.1948230410  -2.1114269849
C   -1.7764174964  -2.3951255095  -0.3154366253
H   -2.2479315611  -1.0292944472  -1.9306724679
H   -0.8349126565  -2.0198705888  -2.2187249850
C   -1.9475683560  -1.8162793720   1.0938634013
H   -2.7311676528  -2.8474875011  -0.6290509708
H   -1.0659208418  -3.2333497021  -0.2492215027
C   -2.6892163801  -0.4777769784   1.1786262507
H   -2.4799937580  -2.5681625320   1.6977292605
H   -3.1320146248  -0.3815554985   2.1824889244
H   -3.5324454050  -0.4528962566   0.4673936992
