# Supplementary material for: Energy transfer-enabled enantioselective photocyclization using a privileged Al–salen catalyst
Source: Nat Chem. 2025 Jul 17;17(9):1383–90. doi: 10.1038/s41557-025-01857-1 (PMC12411254; doi:10.1038/s41557-025-01857-1)
Supplement: Supplementary file 6 — xyz-data for all calculated structures. [file 41557_2025_1857_MOESM6_ESM.zip › ORD/ORD1_RR/ORD1_RR_8.xyz]

  33
PBE-D3 / def2-TZVP
H    3.4113363494  -2.6987866151   0.3892975632
C    3.5274796138  -0.5718683597   0.7662217981
C   -1.1906958543   0.8823047865  -0.4785809475
C   -1.8473712923   0.6250882855   0.8994287753
C   -0.3902728681  -0.2896647382  -1.0835052020
H    1.5108360404   2.8008456867   0.0875158508
H    1.1657618136  -2.5808577169  -0.6276660131
C    2.9071945762  -1.7350232110   0.3057110148
C    2.8730542599   0.6533821803   0.6501304406
H    4.5200257674  -0.6128547305   1.2172086638
C    0.9521399069  -0.4494459164  -0.3930926422
C   -0.3500400824   2.1405308026  -0.3737845604
C    1.5992249091   0.7114234528   0.0729485910
O   -0.8248119770   3.2809712949  -0.4888568203
H    3.3462489637   1.5724425052   1.0040444330
N    0.9661733714   1.9550224292  -0.0767302454
C    1.6332145107  -1.6642682870  -0.2658449153
C   -1.2057751004  -1.5899465365  -1.1974269448
H   -2.0035108802   1.1389491414  -1.1755839501
H   -2.8437791682  -2.1439633111   1.8520223252
H   -1.1100218820   0.2066887493   1.6039848776
H   -2.1452048837   1.6045032309   1.3033233722
H   -0.1547365656   0.0208147783  -2.1210137441
C   -1.5592695647  -2.2613734467   0.1391697671
H   -2.1219957518  -1.3770359697  -1.7715884860
H   -0.6295179378  -2.2932428382  -1.8170871651
C   -2.8541405551  -1.7816067777   0.8110557091
H   -1.6415427461  -3.3483695249  -0.0166673381
H   -0.7187689979  -2.1276311569   0.8360435219
C   -3.0971100707  -0.2622488561   0.8069654168
H   -3.7176690699  -2.2692252663   0.3301099214
H   -3.7686104151  -0.0176199469   1.6441984633
H   -3.6455941417   0.0254656265  -0.1052978775
