# Supplementary material for: Energy transfer-enabled enantioselective photocyclization using a privileged Al–salen catalyst
Source: Nat Chem. 2025 Jul 17;17(9):1383–90. doi: 10.1038/s41557-025-01857-1 (PMC12411254; doi:10.1038/s41557-025-01857-1)
Supplement: Supplementary file 6 — xyz-data for all calculated structures. [file 41557_2025_1857_MOESM6_ESM.zip › ORD/ORD1_RR/ORD1_RR_9.xyz]

  33
PBE-D3 / def2-TZVP
H    4.2425832932  -2.2060349643  -0.7993428900
C    3.9688636296  -0.2547102615   0.0896529745
C   -0.8652764931   0.5113938738  -0.9139959263
C   -2.3144288334   0.4932590004  -1.4172297374
C   -0.2738608888  -0.8431129429  -0.4585572556
H    1.0491970903   2.2861409891   1.1778031968
H    1.8050794815  -2.5635061887  -1.1786806271
C    3.5259579768  -1.4380840762  -0.5058511372
C    3.0532283402   0.7345418726   0.4524991798
H    5.0333759674  -0.0930600791   0.2664826392
C    1.2235298512  -0.6682213635  -0.3533892193
C   -0.5237418561   1.6057117103   0.0799752498
C    1.6876491258   0.5290450558   0.2279556048
O   -1.2633787902   2.5488363576   0.3861452682
H    3.3946561362   1.6688273474   0.9032077183
N    0.7456276793   1.5084396828   0.5924705034
C    2.1581108316  -1.6359993563  -0.7222989881
C   -0.7842403321  -1.4324292678   0.8941007691
H   -0.2558147651   0.7866547841  -1.7998086144
H   -4.2636657586  -1.2396411049   0.9206652900
H   -2.5117258248   1.4580194930  -1.9097282506
H   -2.3525922850  -0.2701203943  -2.2136720466
H   -0.4957334794  -1.5635364772  -1.2600994410
C   -2.1717685410  -1.0295072881   1.4035331027
H   -0.7391816772  -2.5275919404   0.7933442309
H   -0.0562787211  -1.1796198043   1.6795245810
C   -3.3157170071  -1.0750112865   0.3844485305
H   -2.4022926310  -1.6931441201   2.2527491843
H   -2.1295572830  -0.0120080876   1.8275763973
C   -3.4411218254   0.2209629956  -0.4185696409
H   -3.1929015414  -1.9391524174  -0.2924277408
H   -3.5140854674   1.0631717349   0.2879855114
H   -4.3865362740   0.2117900189  -0.9853101563
