# Supplementary material for: Energy transfer-enabled enantioselective photocyclization using a privileged Al–salen catalyst
Source: Nat Chem. 2025 Jul 17;17(9):1383–90. doi: 10.1038/s41557-025-01857-1 (PMC12411254; doi:10.1038/s41557-025-01857-1)
Supplement: Supplementary file 6 — xyz-data for all calculated structures. [file 41557_2025_1857_MOESM6_ESM.zip › ORD/ORD1_SS/ORD1_SS_1.xyz]

  33
PBE-D3 / def2-TZVP
H    4.3005655284  -2.1594068135   0.6551780024
C    3.9623875525  -0.2032488339  -0.2043153104
C   -0.8834866385   0.4641412870   0.9640957077
C   -2.3599173029   0.3701596545   1.3763811933
C   -0.2401038492  -0.8748963463   0.5313049042
H    0.9832001310   2.3291990651  -1.1022064501
H    1.8862018303  -2.5552490266   1.1271774197
C    3.5618661128  -1.3994265490   0.3971274963
C    3.0182918012   0.7745294669  -0.5192944249
H    5.0163138790  -0.0240072247  -0.4223159080
C    1.2436085919  -0.6594279916   0.3492126990
C   -0.5535470657   1.5898636721   0.0019000427
C    1.6655377438   0.5481304330  -0.2380800909
O   -1.3023282753   2.5435301135  -0.2468744122
H    3.3266253144   1.7173332718  -0.9765608697
N    0.7019481694   1.5238476362  -0.5444590241
C    2.2075341417  -1.6181424584   0.6659755267
C   -0.8019142642  -1.5196360786  -0.7539967867
H   -0.3291234824   0.7530367520   1.8805786019
H   -4.0360782432  -0.6085671967  -1.5482617069
H   -2.4401814975  -0.5418997401   1.9895597771
H   -2.5863823270   1.2055713977   2.0556338344
H   -0.3997741336  -1.5818570408   1.3618298825
C   -2.3193404677  -1.7208557608  -0.8265401873
H   -0.4911247061  -0.9138010624  -1.6229014734
H   -0.2939711141  -2.4912332314  -0.8661556734
C   -3.0948926240  -0.4102932649  -1.0108152450
H   -2.5204224361  -2.3784494004  -1.6868614063
H   -2.6803042759  -2.2645598286   0.0636677295
C   -3.4384077363   0.3445942530   0.2791502780
H   -2.5071960685   0.2448708587  -1.6761215668
H   -4.3402022478  -0.1038613244   0.7274454628
H   -3.7092693221   1.3758344529   0.0124605806
