# Supplementary material for: Energy transfer-enabled enantioselective photocyclization using a privileged Al–salen catalyst
Source: Nat Chem. 2025 Jul 17;17(9):1383–90. doi: 10.1038/s41557-025-01857-1 (PMC12411254; doi:10.1038/s41557-025-01857-1)
Supplement: Supplementary file 6 — xyz-data for all calculated structures. [file 41557_2025_1857_MOESM6_ESM.zip › ORD/ORD1_SS/ORD1_SS_2.xyz]

  33
PBE-D3 / def2-TZVP
H    4.0851268749  -2.3684118037   0.6327036132
C    3.9549051766  -0.3217410055  -0.0543794753
C   -0.8900876127   0.6105521506   0.8730266519
C   -2.3885362879   0.6584481740   1.1867950708
C   -0.3298237551  -0.7283463386   0.3333041552
H    1.2068137095   2.4728295777  -0.9799917051
H    1.6206390203  -2.6138338140   0.9010019297
C    3.4248075350  -1.5320035481   0.4001081343
C    3.1097322759   0.7522292073  -0.3366351760
H    5.0322555782  -0.2076383310  -0.1832326012
C    1.1753303337  -0.6117103083   0.2640739301
C   -0.4402298894   1.7579974428  -0.0258367893
C    1.7270897983   0.6067389756  -0.1731163595
O   -1.1430563449   2.7314703882  -0.3257559025
H    3.5185538012   1.7056024569  -0.6781926582
N    0.8559520910   1.6722263939  -0.4562345048
C    2.0417693919  -1.6669861460   0.5546951783
C   -0.8995316002  -1.1002408836  -1.0601956244
H   -0.3586961347   0.8049004992   1.8262972833
H   -3.1293546890  -1.8423996509   0.9202578789
H   -2.5536673222   0.0724567560   2.1062530718
H   -2.6418796070   1.7005098410   1.4314851988
H   -0.5853264773  -1.5257048864   1.0491801423
C   -2.2200084689  -1.8832859459  -1.0522648805
H   -1.0184059290  -0.1763547936  -1.6497364903
H   -0.1483207820  -1.6983769873  -1.5980453171
C   -3.2928441680  -1.3846615512  -0.0707550060
H   -2.6240943328  -1.8574462253  -2.0774726461
H   -2.0102118303  -2.9438427032  -0.8360260608
C   -3.3562294823   0.1380972885   0.1157346129
H   -4.2705783202  -1.7601186297  -0.4111051877
H   -4.3729906470   0.4158275690   0.4351993545
H   -3.1909001007   0.6571939267  -0.8430975846
