# Supplementary material for: Energy transfer-enabled enantioselective photocyclization using a privileged Al–salen catalyst
Source: Nat Chem. 2025 Jul 17;17(9):1383–90. doi: 10.1038/s41557-025-01857-1 (PMC12411254; doi:10.1038/s41557-025-01857-1)
Supplement: Supplementary file 6 — xyz-data for all calculated structures. [file 41557_2025_1857_MOESM6_ESM.zip › ORD/ORD1_SS/ORD1_SS_3.xyz]

  33
PBE-D3 / def2-TZVP
H    3.9791180302  -2.4475673226   0.6127186781
C    3.9497906612  -0.3719921309   0.0033081146
C   -0.9382393998   0.6997383469   0.7430211184
C   -2.4767826107   0.7975826507   0.8243495097
C   -0.3593266977  -0.6467872928   0.2534851686
H    1.3564211246   2.5731863519  -0.8613224708
H    1.5016675985  -2.6046990552   0.7961370069
C    3.3593797004  -1.5777374090   0.3916997057
C    3.1550884552   0.7430404879  -0.2609231442
H    5.0342159766  -0.2934954359  -0.0869884400
C    1.1497418607  -0.5650477166   0.2210709955
C   -0.3660424910   1.8712305001  -0.0509678478
C    1.7627436437   0.6447774570  -0.1467563347
O   -1.0058187466   2.8920539390  -0.3371553117
H    3.6098976261   1.6929337001  -0.5498571316
N    0.9473487444   1.7555207971  -0.4109016210
C    1.9685771862  -1.6630198282   0.4974010150
C   -0.9381176074  -1.1202275809  -1.1050560632
H   -0.5253328858   0.8465750878   1.7603021669
H   -4.2515525540  -1.9828400356  -0.3139034056
H   -2.7255503441   1.4346791686   1.6855905422
H   -2.8422787523   1.3467342580  -0.0569337752
H   -0.6252030882  -1.4100508835   1.0015226348
C   -2.2052053828  -1.9681160597  -0.9556721166
H   -1.1259926662  -0.2530429020  -1.7614425110
H   -0.1731647625  -1.7286188214  -1.6121315270
C   -3.4388775904  -1.2441894690  -0.4127362901
H   -2.4577196277  -2.4036354068  -1.9364737220
H   -1.9674791061  -2.8206404983  -0.2944491412
C   -3.2589595917  -0.5183235584   0.9281832047
H   -3.7853694829  -0.5057580638  -1.1575987555
H   -2.8094366283  -1.1944393488   1.6759325160
H   -4.2603403636  -0.2710299515   1.3153760418
