# Supplementary material for: Energy transfer-enabled enantioselective photocyclization using a privileged Al–salen catalyst
Source: Nat Chem. 2025 Jul 17;17(9):1383–90. doi: 10.1038/s41557-025-01857-1 (PMC12411254; doi:10.1038/s41557-025-01857-1)
Supplement: Supplementary file 6 — xyz-data for all calculated structures. [file 41557_2025_1857_MOESM6_ESM.zip › ORD/ORD1_SS/ORD1_SS_4.xyz]

  33
PBE-D3 / def2-TZVP
H    4.1905211684  -2.2950529386   0.4976213443
C    3.9665809245  -0.2625534509  -0.2094126594
C   -0.9081270668   0.5477954871   0.9328992571
C   -2.4349303578   0.5288212316   1.1047698230
C   -0.2703603393  -0.7828787631   0.4742020549
H    1.1421893641   2.4975653096  -0.8946691556
H    1.7570277804  -2.5906715852   0.9327860694
C    3.4967946978  -1.4777233170   0.2967770146
C    3.0786891176   0.7858247065  -0.4487520520
H    5.0298139214  -0.1248362139  -0.4118413772
C    1.2200224838  -0.6099354872   0.2987671166
C   -0.4573702751   1.7379759027   0.0907895817
C    1.7132899475   0.6113456582  -0.1896912793
O   -1.1446314175   2.7512901494  -0.0948335299
H    3.4400518656   1.7434506650  -0.8299009680
N    0.8090051261   1.6602841359  -0.4181535409
C    2.1313063526  -1.6402529982   0.5443732176
C   -0.8952742352  -1.4117111552  -0.7959267566
H   -0.4693473538   0.7648082532   1.9276139812
H   -4.3190505634  -1.5027621440  -0.0949116493
H   -2.6950457553  -0.2719190450   1.8161220055
H   -2.7209381816   1.4746117565   1.5864644175
H   -0.4309743541  -1.5090226617   1.2885322626
C   -2.2809287833  -2.0271825527  -0.5527577784
H   -0.9226601532  -0.6745085189  -1.6164538935
H   -0.2089495194  -2.2067266093  -1.1267228507
C   -3.4804329912  -1.0705796744  -0.6655033570
H   -2.4335790134  -2.8579562146  -1.2595000143
H   -2.2699833373  -2.4903350230   0.4482231982
C   -3.2341142591   0.3708214197  -0.1985457598
H   -3.8182333410  -1.0318198835  -1.7140149386
H   -4.2117161556   0.8627602843  -0.0765733279
H   -2.7259823772   0.9366830874  -0.9936599359
