# Supplementary material for: Energy transfer-enabled enantioselective photocyclization using a privileged Al–salen catalyst
Source: Nat Chem. 2025 Jul 17;17(9):1383–90. doi: 10.1038/s41557-025-01857-1 (PMC12411254; doi:10.1038/s41557-025-01857-1)
Supplement: Supplementary file 6 — xyz-data for all calculated structures. [file 41557_2025_1857_MOESM6_ESM.zip › ORD/ORD1_SS/ORD1_SS_5.xyz]

  33
PBE-D3 / def2-TZVP
H    3.3914719215  -2.6571650897  -0.5354317731
C    3.5240416737  -0.5100495933  -0.7530529099
C   -1.1970267727   0.8027528323   0.3557927817
C   -1.5016943856   0.4750352955  -1.1281348340
C   -0.3966711383  -0.3044290749   1.0864788140
H    1.4716973846   2.8272482844   0.1327221011
H    1.1436545422  -2.5943165821   0.4967443603
C    2.8951671172  -1.6985726377  -0.3786582052
C    2.8777456292   0.7111669366  -0.5571758816
H    4.5158578971  -0.5282520634  -1.2073857886
C    0.9552437326  -0.4520091337   0.4147467726
C   -0.4066094906   2.0965958826   0.4015238899
C    1.6030063615   0.7358268973   0.0173761210
O   -0.9239614126   3.2137698701   0.5396992088
H    3.3545693279   1.6470850583  -0.8564781960
N    0.9417046748   1.9606948207   0.2180648395
C    1.6218405575  -1.6601049038   0.2005919328
C   -1.1730581286  -1.6080184101   1.3052133038
H   -2.1357803399   1.0033923554   0.8935427254
H   -3.6113881471  -1.1245375363   0.4629290915
H   -1.5690883166   1.4147369351  -1.6983472723
H   -0.6363395037  -0.0673593992  -1.5408236265
H   -0.1858624969   0.0956284166   2.0986537438
C   -1.8272555453  -2.2575378650   0.0766826710
H   -0.5004245190  -2.3295150007   1.7967049173
H   -1.9685864511  -1.4022462326   2.0402796697
C   -3.0635219746  -1.4935669652  -0.4209773823
H   -1.0951337692  -2.3841140381  -0.7387643221
H   -2.1349893117  -3.2749351166   0.3664841384
C   -2.7884149129  -0.3234838863  -1.3794340925
H   -3.7517890937  -2.1916121214  -0.9234888207
H   -3.6518410486   0.3612120769  -1.3526591688
H   -2.7355184975  -0.7028318869  -2.4131042497
