# Supplementary material for: Energy transfer-enabled enantioselective photocyclization using a privileged Al–salen catalyst
Source: Nat Chem. 2025 Jul 17;17(9):1383–90. doi: 10.1038/s41557-025-01857-1 (PMC12411254; doi:10.1038/s41557-025-01857-1)
Supplement: Supplementary file 6 — xyz-data for all calculated structures. [file 41557_2025_1857_MOESM6_ESM.zip › ORD/ORD1_SS/ORD1_SS_6.xyz]

  33
PBE-D3 / def2-TZVP
H    3.7456493781  -2.5091196116  -0.4878630726
C    3.7640468614  -0.3487395621  -0.5938924840
C   -1.1430104382   0.6809407095   0.3087888405
C   -1.6823698012   0.4981525106  -1.1319682478
C   -0.3258849151  -0.5091792718   0.8546134629
H    1.4634991568   2.8097446292   0.2286799394
H    1.4096759044  -2.6318970612   0.3020908806
C    3.1764256722  -1.5899204654  -0.3422646685
C    3.0252073001   0.8185448857  -0.4038819912
H    4.7957209730  -0.2849461312  -0.9427140630
C    1.0896082077  -0.5010160580   0.3065029210
C   -0.3823696631   1.9903125400   0.4001486377
C    1.7017403378   0.7395082600   0.0438261482
O   -0.9500945326   3.0832004765   0.5532764792
H    3.4688174137   1.7966316017  -0.6045852583
N    0.9694530605   1.9183926266   0.2515016867
C    1.8516078588  -1.6556429114   0.1010310012
C   -1.0207729150  -1.8746999721   0.6757184449
H   -2.0132512854   0.8334061044   0.9640064442
H   -4.2528937283  -1.8482946103  -0.6411062178
H   -1.7424529262   1.4844676979  -1.6161337470
H   -0.9730236766  -0.1004128346  -1.7262536380
H   -0.2334871341  -0.3270462200   1.9432839459
C   -2.5558349516  -1.8822094006   0.6989944915
H   -0.7014195423  -2.3168872511  -0.2822811495
H   -0.6406065290  -2.5490880971   1.4581673854
C   -3.1863388987  -1.5717365428  -0.6667624684
H   -2.8817069387  -2.8911233408   0.9957872182
H   -2.9448801300  -1.2006111630   1.4742602091
C   -3.0841513346  -0.1230122939  -1.1513949311
H   -2.7164037815  -2.2365147121  -1.4133167690
H   -3.7415873961   0.5146806360  -0.5355169922
H   -3.4801110430  -0.0704262420  -2.1786318109
