# Supplementary material for: Energy transfer-enabled enantioselective photocyclization using a privileged Al–salen catalyst
Source: Nat Chem. 2025 Jul 17;17(9):1383–90. doi: 10.1038/s41557-025-01857-1 (PMC12411254; doi:10.1038/s41557-025-01857-1)
Supplement: Supplementary file 6 — xyz-data for all calculated structures. [file 41557_2025_1857_MOESM6_ESM.zip › ORD/ORD1_SS/ORD1_SS_7.xyz]

  33
PBE-D3 / def2-TZVP
H    3.1635752686  -2.7720310088  -0.4894757602
C    3.3577056935  -0.6455828710  -0.8303383881
C   -1.2593993880   0.9546707199   0.4655850994
C   -1.7739773823   0.7356490571  -0.9729186046
C   -0.4774119434  -0.2057020615   1.1223485907
H    1.4998495674   2.8007421844  -0.0116295820
H    0.9526488660  -2.5739857672   0.6092741506
C    2.7024202777  -1.7902977628  -0.3724699913
C    2.7638491351   0.6070555586  -0.6729689622
H    4.3339129495  -0.7233524239  -1.3112933931
C    0.8300372073  -0.4362835670   0.4022596498
C   -0.3908282595   2.1978955282   0.4247027286
C    1.5108786734   0.7088524216  -0.0594125883
O   -0.8265984230   3.3487311695   0.5727302363
H    3.2691364167   1.5099346332  -1.0237569868
N    0.9254294439   1.9715185354   0.1359055927
C    1.4506978201  -1.6767874073   0.2410951532
C   -1.3497153670  -1.4308391209   1.4426982341
H   -2.1198259539   1.1958306628   1.1090769548
H   -2.4586658117  -2.5687289755  -1.7065349250
H   -2.3105354971   1.6522873536  -1.2645258870
H   -0.9128084775   0.6465013450  -1.6575853499
H   -0.1880081184   0.1949032024   2.1163867398
C   -1.7749582496  -2.3962030251   0.3147404349
H   -0.8404554836  -2.0196027416   2.2229089233
H   -2.2530672682  -1.0304528259   1.9291780802
C   -1.9360656662  -1.8163131875  -1.0950157738
H   -1.0666283606  -3.2369656498   0.2540724296
H   -2.7331798024  -2.8460282293   0.6223901220
C   -2.6816952078  -0.4794046114  -1.1809783914
H   -0.9436664131  -1.6885385065  -1.5583464205
H   -3.5234284575  -0.4566005269  -0.4669091120
H   -3.1286990954  -0.3840763006  -2.1833181936
