# Supplementary material for: Energy transfer-enabled enantioselective photocyclization using a privileged Al–salen catalyst
Source: Nat Chem. 2025 Jul 17;17(9):1383–90. doi: 10.1038/s41557-025-01857-1 (PMC12411254; doi:10.1038/s41557-025-01857-1)
Supplement: Supplementary file 6 — xyz-data for all calculated structures. [file 41557_2025_1857_MOESM6_ESM.zip › ORD/ORD1_SS/ORD1_SS_8.xyz]

  33
PBE-D3 / def2-TZVP
H    3.4115337297  -2.6967327829  -0.3890122670
C    3.5249377492  -0.5706914804  -0.7699763734
C   -1.1913906458   0.8809441113   0.4807606093
C   -1.8472946266   0.6251959940  -0.8978899383
C   -0.3899383719  -0.2902533534   1.0849781514
H    1.5072051979   2.8031863275  -0.0868536696
H    1.1682052916  -2.5783804650   0.6330871748
C    2.9067025383  -1.7333374972  -0.3058420309
C    2.8706326111   0.6548334054  -0.6536016703
H    4.5159172089  -0.6149341538  -1.2241445743
C    0.9525617957  -0.4479073361   0.3945648253
C   -0.3526853696   2.1399119649   0.3768961540
C    1.5979108654   0.7132278677  -0.0735316959
O   -0.8307864471   3.2785291857   0.4945113938
H    3.3430416948   1.5734836674  -1.0095589774
N    0.9635643349   1.9566172642   0.0766902124
C    1.6342803416  -1.6623392774   0.2685019173
C   -1.2040903240  -1.5915198269   1.1967886936
H   -2.0047948609   1.1360004464   1.1776176434
H   -3.7129073108  -2.2736955727  -0.3376247497
H   -2.1468063120   1.6049784515  -1.2995714693
H   -1.1091266370   0.2098921532  -1.6033689584
H   -0.1552581366   0.0196034912   2.1228495519
C   -1.5548196612  -2.2616642652  -0.1412243364
H   -0.6281054128  -2.2949303813   1.8166209442
H   -2.1212635971  -1.3798114810   1.7698832173
C   -2.8491938427  -1.7829432686  -0.8149521108
H   -0.7133378704  -2.1257767887  -0.8364842628
H   -1.6357715536  -3.3489815274   0.0130065466
C   -3.0954076031  -0.2642987276  -0.8074834917
H   -2.8352836270  -2.1422618911  -1.8569037840
H   -3.6441025611   0.0203205567   0.1055807116
H   -3.7675691745  -0.0189815399  -1.6439965633
