# Supplementary material for: Energy transfer-enabled enantioselective photocyclization using a privileged Al–salen catalyst
Source: Nat Chem. 2025 Jul 17;17(9):1383–90. doi: 10.1038/s41557-025-01857-1 (PMC12411254; doi:10.1038/s41557-025-01857-1)
Supplement: Supplementary file 6 — xyz-data for all calculated structures. [file 41557_2025_1857_MOESM6_ESM.zip › ORD/ORD1_SS/ORD1_SS_9.xyz]

  33
PBE-D3 / def2-TZVP
H    4.2476923043  -2.2000575624   0.7940763548
C    3.9662438681  -0.2487624364  -0.0952243429
C   -0.8665718059   0.5070542296   0.9173054516
C   -2.3154063006   0.4887410547   1.4201207069
C   -0.2724837875  -0.8466897435   0.4650929288
H    1.0447793091   2.2864050747  -1.1737760726
H    1.8092498856  -2.5621964858   1.1801353811
C    3.5283258429  -1.4333479450   0.5026055339
C    3.0472024235   0.7375772375  -0.4581519113
H    5.0299612616  -0.0839020351  -0.2743709057
C    1.2242290959  -0.6676223511   0.3570828905
C   -0.5289850531   1.6019091353  -0.0778368684
C    1.6826921546   0.5295762919  -0.2290664509
O   -1.2713072453   2.5442225270  -0.3815363908
H    3.3846255945   1.6714792495  -0.9135821601
N    0.7379224483   1.5045498571  -0.5965361356
C    2.1611514026  -1.6340794929   0.7232804637
C   -0.7825637684  -1.4427060806  -0.8842494397
H   -0.2551444841   0.7859091317   1.8012415846
H   -3.2028509441  -1.9382716002   0.2798344401
H   -2.3567547208  -0.2760263326   2.2153943234
H   -2.5116054711   1.4530558550   1.9143858047
H   -0.4907944871  -1.5647601532   1.2703313259
C   -2.1635745542  -1.0296504722  -1.4049706431
H   -0.0469516106  -1.2049078290  -1.6689409526
H   -0.7500254675  -2.5390982345  -0.7750033348
C   -3.3148620112  -1.0690666812  -0.3936046037
H   -2.1104896076  -0.0124516886  -1.8301093835
H   -2.3927433447  -1.6925633396  -2.2552501214
C   -3.4389149478   0.2239598215   0.4156360052
H   -4.2607131552  -1.2243965632  -0.9375560866
H   -4.3880731087   0.2155605139   0.9764452687
H   -3.5035269145   1.0705608250  -0.2872403349
