# Supplementary material for: Energy transfer-enabled enantioselective photocyclization using a privileged Al–salen catalyst
Source: Nat Chem. 2025 Jul 17;17(9):1383–90. doi: 10.1038/s41557-025-01857-1 (PMC12411254; doi:10.1038/s41557-025-01857-1)
Supplement: Supplementary file 6 — xyz-data for all calculated structures. [file 41557_2025_1857_MOESM6_ESM.zip › ORD/ORD1_SS/ORD1_SS_10.xyz]

  33
PBE-D3 / def2-TZVP
H    3.2034732074  -2.7367619143  -0.4726322720
C    3.3978587678  -0.6011697035  -0.7451607951
C   -1.2594457541   0.9074779845   0.3520295489
C   -1.6012788412   0.6921445217  -1.1518655661
C   -0.4926587290  -0.2085342881   1.0925060185
H    1.4805240499   2.8173208734   0.1162454594
H    0.9592196308  -2.5793545468   0.5682003596
C    2.7342258588  -1.7609513336  -0.3404268593
C    2.7946067525   0.6456657793  -0.5726501474
H    4.3878873928  -0.6637075979  -1.1993409778
C    0.8368727957  -0.4367802358   0.4156754367
C   -0.4275117060   2.1746892507   0.4085093883
C    1.5224097141   0.7252742933   0.0030656577
O   -0.8957731154   3.3121887870   0.5523441982
H    3.3070029575   1.5588527472  -0.8837022710
N    0.9135777501   1.9760015646   0.2128195909
C    1.4642118662  -1.6706439603   0.2393053798
C   -1.3482123206  -1.4267814208   1.4713467176
H   -2.1858175598   1.1121753670   0.9073103455
H   -3.5487354554  -1.0049427296  -0.2589168744
H   -2.4770247322   1.3244589377  -1.3632443531
H   -0.7854772837   1.0981088635  -1.7717397900
H   -0.2315345724   0.2487435865   2.0704036265
C   -1.9285673612  -2.3197645933   0.3706720334
H   -0.7581084244  -2.0555815621   2.1584608871
H   -2.1846816095  -1.0341815542   2.0739278061
C   -2.7420931510  -1.6065703002  -0.7123523523
H   -1.1239395703  -2.8832522858  -0.1289497408
H   -2.5631865101  -3.0729649859   0.8660627231
C   -1.8740867383  -0.7387951653  -1.6297537929
H   -3.2408757895  -2.3758779487  -1.3225714232
H   -2.3450181220  -0.6588252456  -2.6224249149
H   -0.9154252669  -1.2586167686  -1.7916765005
