# Supplementary material for: Energy transfer-enabled enantioselective photocyclization using a privileged Al–salen catalyst
Source: Nat Chem. 2025 Jul 17;17(9):1383–90. doi: 10.1038/s41557-025-01857-1 (PMC12411254; doi:10.1038/s41557-025-01857-1)
Supplement: Supplementary file 6 — xyz-data for all calculated structures. [file 41557_2025_1857_MOESM6_ESM.zip › ORD/ORD1_RS/ORD1_RS_1.xyz]

  33
PBE-D3 / def2-TZVP
H    3.5765710227  -2.7443413419  -0.3165668148
C    3.7633156090  -0.5998203076  -0.5151678164
C   -1.0141775337   0.7301517745  -0.0800259067
H   -0.5061869904  -2.3640765755   1.4808277521
C   -0.3415740949  -0.3196467940   0.8408937093
H    1.6453760000   2.7636513982   0.1078375782
H    1.2249785575  -2.6523370747   0.4437729145
C    3.0776493883  -1.7791363508  -0.2193592790
C    3.1134865600   0.6304736510  -0.4067402999
H    4.8034337039  -0.6338466203  -0.8426337204
C    1.0773490570  -0.5059913317   0.3397163499
C   -0.2580347235   2.0440699328   0.0716496949
C    1.7782042712   0.6725279349   0.0067766566
O   -0.7805926815   3.1638794325   0.1203807211
H    3.6346454796   1.5585893827  -0.6509496279
N    1.1038694922   1.9004233463   0.1176236905
C    1.7458438076  -1.7240686829   0.2068254380
C   -2.5301022554   0.8784017953   0.0590037718
H   -0.8044413708   0.4208816289  -1.1244799391
C   -3.3012749970  -0.0939881652  -0.8448332265
H   -2.8311721778   0.7596194255   1.1131368948
H   -2.7961568448   1.9077342702  -0.2215912153
C   -3.2454876936  -1.5747202768  -0.4538350195
H   -4.3582210243   0.2156450585  -0.8803486738
H   -2.9156377728   0.0231568156  -1.8734378176
C   -1.8440883067  -2.1610308736  -0.2298647376
H   -3.8250404576  -1.7232510286   0.4746636490
H   -3.7630409628  -2.1573919346  -1.2334482079
C   -1.1591196489  -1.6031665499   1.0274669297
H   -1.9431706401  -3.2525359903  -0.1220146766
H   -1.2119207903  -2.0025341708  -1.1201793365
H   -1.9359514103  -1.4078700434   1.7827000843
H   -0.2537895393   0.1485972438   1.8419267627
