# Supplementary material for: Energy transfer-enabled enantioselective photocyclization using a privileged Al–salen catalyst
Source: Nat Chem. 2025 Jul 17;17(9):1383–90. doi: 10.1038/s41557-025-01857-1 (PMC12411254; doi:10.1038/s41557-025-01857-1)
Supplement: Supplementary file 6 — xyz-data for all calculated structures. [file 41557_2025_1857_MOESM6_ESM.zip › ORD/ORD1_RS/ORD1_RS_2.xyz]

  33
PBE-D3 / def2-TZVP
H    3.8814510564  -2.6093989769  -0.0478557367
C    3.9473755596  -0.4588756130  -0.2668540012
C   -1.0436975617   0.6555594828  -0.1720250086
H   -0.6738298856  -2.2368436585  -0.7019766799
C   -0.3282453748  -0.5171399219   0.5503628617
H    1.5983843255   2.7486520274  -0.0125814455
H    1.4588726343  -2.6766070952   0.3816016716
C    3.3108237606  -1.6798200275  -0.0389130647
C    3.2030047660   0.7190013013  -0.2548139222
H    5.0203441805  -0.4201173598  -0.4607589012
C    1.1603884706  -0.5461251492   0.2318707720
C   -0.2649275947   1.9682248446  -0.0669246960
C    1.8256678342   0.6714163534  -0.0061688046
O   -0.7990832779   3.0850739107  -0.1041085012
H    3.6827724289   1.6820597237  -0.4425081168
N    1.0913113605   1.8647321408   0.0202552521
C    1.9342313798  -1.7129316150   0.2032630987
C   -2.4850252122   0.8623335727   0.3250800487
H   -1.0562554795   0.4444536461  -1.2604996354
C   -3.5687314981   0.1107997261  -0.4515288031
H   -2.5194940435   0.5748509355   1.3889446924
H   -2.7135503779   1.9358375133   0.2937575464
C   -3.2729577376  -1.3755310267  -0.6994524061
H   -4.5091317339   0.2078320485   0.1154732826
H   -3.7432630581   0.6132609473  -1.4174356978
C   -2.4877246202  -2.0599910580   0.4264419272
H   -4.2247520833  -1.9033523766  -0.8682733026
H   -2.6984492758  -1.4925216692  -1.6344091741
C   -0.9667656302  -1.8989257162   0.3074022045
H   -2.8457612855  -1.7208712139   1.4132102229
H   -2.6901653836  -3.1423644849   0.3914446744
H   -0.4981437370  -2.6028091770   1.0124816444
H   -0.4200170020  -0.2933632450   1.6328313516
