# Supplementary material for: Energy transfer-enabled enantioselective photocyclization using a privileged Al–salen catalyst
Source: Nat Chem. 2025 Jul 17;17(9):1383–90. doi: 10.1038/s41557-025-01857-1 (PMC12411254; doi:10.1038/s41557-025-01857-1)
Supplement: Supplementary file 6 — xyz-data for all calculated structures. [file 41557_2025_1857_MOESM6_ESM.zip › ORD/ORD1_RS/ORD1_RS_3.xyz]

  33
PBE-D3 / def2-TZVP
H    3.8418893844  -2.6328678217   0.0265400940
C    3.9497161922  -0.4720339496   0.0215920993
C   -1.0327154356   0.7691956656  -0.3827757931
H   -1.3440720293  -1.4069546862  -1.6094945427
C   -0.4040739692  -0.5534132473   0.1318273641
H    1.6297189150   2.7352275174   0.2576493570
H    1.3845735692  -2.6944493531   0.0566090539
C    3.2811150010  -1.6973250100   0.0260645822
C    3.2153563179   0.7106685405   0.0365057576
H    5.0400075986  -0.4343077435   0.0112511661
C    1.1160844718  -0.5539960912   0.0352821812
C   -0.2366624872   2.0272927578  -0.0535029707
C    1.8149427074   0.6673011888   0.0520038686
O   -0.7456842234   3.1560633959   0.0112387969
H    3.7210989957   1.6788232049   0.0402383730
N    1.1036873239   1.8724287537   0.1217243766
C    1.8841893082  -1.7250872669   0.0341872254
C   -2.4937873888   0.9922989312   0.0445794988
H   -0.9996143766   0.7226216603  -1.4906801629
C   -3.5082044503  -0.1175320699  -0.2541311836
H   -2.5058846674   1.1843204496   1.1322338234
H   -2.8297900625   1.9250378707  -0.4285112057
C   -3.3301592185  -1.3720039414   0.6097648122
H   -4.5069670114   0.3055919231  -0.0602214566
H   -3.4959344060  -0.3787603101  -1.3263945602
C   -2.2818129947  -2.3689108194   0.0925738131
H   -3.0658326501  -1.0467727423   1.6306473344
H   -4.2932472048  -1.8975078259   0.7062268045
C   -1.0627166051  -1.7479044565  -0.5999921544
H   -1.9442284113  -3.0008259602   0.9306653605
H   -2.7558260460  -3.0533436717  -0.6304216839
H   -0.3302927662  -2.5485121519  -0.7630215460
H   -0.6398746596  -0.6338527572   1.2115027504
