# Supplementary material for: Energy transfer-enabled enantioselective photocyclization using a privileged Al–salen catalyst
Source: Nat Chem. 2025 Jul 17;17(9):1383–90. doi: 10.1038/s41557-025-01857-1 (PMC12411254; doi:10.1038/s41557-025-01857-1)
Supplement: Supplementary file 6 — xyz-data for all calculated structures. [file 41557_2025_1857_MOESM6_ESM.zip › ORD/ORD1_RS/ORD1_RS_4.xyz]

  33
PBE-D3 / def2-TZVP
H    3.8941999476  -2.5693586868   0.5215091313
C    3.9645652931  -0.4512803741   0.0848643675
C   -1.1055402972   0.6831878666  -0.2008099312
H   -0.3286581921  -1.9795973581  -1.4169713892
C   -0.3793946509  -0.6100464835   0.2608022799
H    1.5960748057   2.7099291017  -0.3052573441
H    1.4300837625  -2.6515833751   0.6073749993
C    3.3169705871  -1.6596561335   0.3514351130
C    3.2121899285   0.7037738361  -0.1124719741
H    5.0534539179  -0.4067860165   0.0333228218
C    1.1372744733  -0.5585025946   0.1907780725
C   -0.2724973073   1.9586416310  -0.2371147259
C    1.8122733526   0.6497749617  -0.0472730562
O   -0.7903597915   3.0794169547  -0.3562722257
H    3.7034700385   1.6580669176  -0.3155166271
N    1.0811559141   1.8357780343  -0.2036101713
C    1.9220985522  -1.7011350267   0.3980035398
C   -2.3854432097   0.9329920022   0.6266301671
H   -1.3978797254   0.5667890237  -1.2625489553
C   -3.5859680566   0.0495185585   0.2842413256
H   -2.1233847083   0.8101352885   1.6922837735
H   -2.6814684938   1.9828755500   0.4956288517
C   -3.3514914803  -1.4647480381   0.2966176515
H   -4.3983641183   0.3011152657   0.9857321685
H   -3.9533760603   0.3268095985  -0.7201059706
C   -2.3947341447  -1.9285634036  -0.8096916156
H   -2.9864766260  -1.7935974911   1.2855997011
H   -4.3259027768  -1.9596240798   0.1539735055
C   -0.8983103767  -1.8711070815  -0.4794047088
H   -2.6231051450  -2.9699309705  -1.0874441062
H   -2.6032219768  -1.3331425461  -1.7152238189
H   -0.6445083364  -2.7483093833   0.1346215730
H   -0.6344310833  -0.7294695189   1.3294457491
