# Supplementary material for: Energy transfer-enabled enantioselective photocyclization using a privileged Al–salen catalyst
Source: Nat Chem. 2025 Jul 17;17(9):1383–90. doi: 10.1038/s41557-025-01857-1 (PMC12411254; doi:10.1038/s41557-025-01857-1)
Supplement: Supplementary file 6 — xyz-data for all calculated structures. [file 41557_2025_1857_MOESM6_ESM.zip › ORD/ORD1_RS/ORD1_RS_5.xyz]

  33
PBE-D3 / def2-TZVP
H    3.8663750372  -2.5575760643   0.5813098177
C    3.9431695829  -0.4456066069   0.1134556186
C   -1.1198943378   0.7034651779  -0.1850862948
H   -0.8398577194  -1.4125107605  -1.7563628323
C   -0.4001332756  -0.6188880038   0.1952981493
H    1.5887424144   2.7076485356  -0.3646379422
H    1.3990641367  -2.6389867333   0.6235901210
C    3.2917964404  -1.6516792678   0.3842092684
C    3.1940850639   0.7055682528  -0.1134556222
H    5.0324962216  -0.3968891185   0.0868602318
C    1.1165638223  -0.5559834287   0.1544610494
C   -0.2833159920   1.9690548916  -0.2545277183
C    1.7933125052   0.6513115668  -0.0802897944
O   -0.7991902403   3.0922717670  -0.3668129650
H    3.6883459910   1.6597682401  -0.3101576243
N    1.0695443688   1.8373443386  -0.2544869141
C    1.8967251270  -1.6928503600   0.4019501801
C   -2.3806245955   0.9840903521   0.6550316280
H   -1.4504521909   0.5909767844  -1.2351414773
C   -3.3124455364  -0.2192261777   0.8561409848
H   -2.0753170620   1.3755430717   1.6390818413
H   -2.9299281703   1.7957806667   0.1589705653
C   -3.4612962938  -1.1506608745  -0.3547444120
H   -2.9719956796  -0.8237877160   1.7134332397
H   -4.2987975215   0.1752025751   1.1454410730
C   -2.3656993017  -2.2225969158  -0.4351832499
H   -4.4284451285  -1.6723692081  -0.2800769007
H   -3.5060502154  -0.5655589103  -1.2894314876
C   -0.9321880077  -1.7554455194  -0.7114669230
H   -2.3752239855  -2.7799893835   0.5176309779
H   -2.6324373248  -2.9511234854  -1.2179048702
H   -0.2769084013  -2.6335525304  -0.6226719566
H   -0.6699220720  -0.8631081269   1.2389803801
