# Supplementary material for: Energy transfer-enabled enantioselective photocyclization using a privileged Al–salen catalyst
Source: Nat Chem. 2025 Jul 17;17(9):1383–90. doi: 10.1038/s41557-025-01857-1 (PMC12411254; doi:10.1038/s41557-025-01857-1)
Supplement: Supplementary file 6 — xyz-data for all calculated structures. [file 41557_2025_1857_MOESM6_ESM.zip › ORD/ORD1_SR/ORD1_SR_1.xyz]

  33
PBE-D3 / def2-TZVP
H    3.5772269832  -2.7442246030   0.3151489292
C    3.7638889630  -0.5997949614   0.5143800097
C   -1.0143837326   0.7302261845   0.0799561260
H   -1.9357765594  -1.4081314799  -1.7819382160
C   -0.3413489591  -0.3197389805  -0.8404995840
H    1.6446868097   2.7642619849  -0.1059138684
H    1.2253212403  -2.6519410904  -0.4440118579
C    3.0781983771  -1.7790404709   0.2186254676
C    3.1139413407   0.6305372434   0.4067008517
H    4.8042467981  -0.6340305480   0.8409488860
C    1.0775761323  -0.5057933567  -0.3392889978
C   -0.2581901215   2.0441122809  -0.0707314932
C    1.7784478356   0.6727453966  -0.0063583102
O   -0.7805158608   3.1639508047  -0.1179430373
H    3.6352691202   1.5585021266   0.6509027332
N    1.1038843584   1.9005868969  -0.1170096983
C    1.7462804192  -1.7238346989  -0.2069289216
C   -2.5302411545   0.8781911098  -0.0600546749
H   -0.8055114242   0.4211770292   1.1246573304
C   -3.3017099589  -0.0938344871   0.8439908258
H   -2.7966563667   1.9075478059   0.2200151870
H   -2.8308704268   0.7592411238  -1.1142744375
C   -3.2452891530  -1.5749274319   0.4545254610
H   -2.9166629008   0.0244371538   1.8726774698
H   -4.3587777761   0.2154326926   0.8787210549
C   -1.8440031355  -2.1613363848   0.2304059569
H   -3.7622627464  -2.1568025152   1.2351458428
H   -3.8253445806  -1.7248950251  -0.4734292151
C   -1.1589001615  -1.6033008422  -1.0267359665
H   -1.2117692140  -2.0038553324   1.1208497286
H   -1.9436801670  -3.2527634004   0.1217963415
H   -0.5060227614  -2.3642387687  -1.4800670796
H   -0.2535251430   0.1481859265  -1.8416665169
