# Supplementary material for: Energy transfer-enabled enantioselective photocyclization using a privileged Al–salen catalyst
Source: Nat Chem. 2025 Jul 17;17(9):1383–90. doi: 10.1038/s41557-025-01857-1 (PMC12411254; doi:10.1038/s41557-025-01857-1)
Supplement: Supplementary file 6 — xyz-data for all calculated structures. [file 41557_2025_1857_MOESM6_ESM.zip › ORD/ORD1_SR/ORD1_SR_2.xyz]

  33
PBE-D3 / def2-TZVP
H    3.9475571685  -2.5175475447   0.3767989457
C    3.9667849937  -0.3829449197   0.0396560068
C   -0.8744844229   0.6351932977   0.6690102914
H   -0.4117796718  -2.7309318735  -0.1137003325
C   -0.3620392063  -0.5764192868  -0.1539321136
H    1.4431395420   2.6596929879  -0.6740939557
H    1.4878885938  -2.6946393064   0.3047842492
C    3.3478540562  -1.6210673972   0.2145710702
C    3.1908803832   0.7611130316  -0.1487609257
H    5.0544462466  -0.3004320057   0.0599345037
C    1.1516135000  -0.5916125426  -0.0285900575
C   -0.3034774997   1.9067314053   0.0476915938
C    1.7969038912   0.6553997769  -0.1708111984
O   -0.9182709448   2.9723522094  -0.0790116408
H    3.6612644741   1.7394692774  -0.2696532108
N    1.0017469882   1.7990749187  -0.3524759355
C    1.9522371527  -1.7169178278   0.1766352190
C   -2.3863285942   0.7316470986   0.9004601115
H   -0.3878798495   0.5720040729   1.6627846151
C   -3.2877027295   0.2992895935  -0.2639523835
H   -2.6437926285   0.1240780405   1.7821246871
H   -2.6038071923   1.7746066489   1.1712423950
C   -3.5587427078  -1.2095726207  -0.2875766991
H   -4.2521706186   0.8214185805  -0.1642017792
H   -2.8657738039   0.6318019853  -1.2279488535
C   -2.3678411418  -2.0916801311  -0.6669499953
H   -3.9244749816  -1.5061989920   0.7118472696
H   -4.3819945017  -1.4218356624  -0.9894595607
C   -1.0800202597  -1.8979875400   0.1473024508
H   -2.6772628964  -3.1465705486  -0.5872765406
H   -2.1214507014  -1.9271550644  -1.7312706212
H   -1.2780385821  -1.9914830632   1.2284099472
H   -0.5659747592  -0.3452755490  -1.2197312507
