# Supplementary material for: Energy transfer-enabled enantioselective photocyclization using a privileged Al–salen catalyst
Source: Nat Chem. 2025 Jul 17;17(9):1383–90. doi: 10.1038/s41557-025-01857-1 (PMC12411254; doi:10.1038/s41557-025-01857-1)
Supplement: Supplementary file 6 — xyz-data for all calculated structures. [file 41557_2025_1857_MOESM6_ESM.zip › ORD/ORD1_SR/ORD1_SR_3.xyz]

  33
PBE-D3 / def2-TZVP
H    3.8116498541  -2.6021488872   0.4695355398
C    3.9326167319  -0.4490307003   0.3215629530
C   -0.9525409213   0.6981164726   0.3193387141
H   -0.4566439209  -2.5875454989  -0.8431625200
C   -0.3368017328  -0.4895316548  -0.4668596762
H    1.6130073536   2.7349821842  -0.4551721707
H    1.3797631059  -2.6782948655   0.0546041769
C    3.2635814378  -1.6735076959   0.3047094105
C    3.2196281748   0.7343439607   0.1283806512
H    5.0088440274  -0.4092791190   0.4964268960
C    1.1477037983  -0.5447531800  -0.1463748976
C   -0.2391538358   1.9868907736  -0.0859951732
C    1.8393660653   0.6825650274  -0.0934691643
O   -0.7961627628   3.0846399904  -0.2101722129
H    3.7267511942   1.7012283214   0.1569846322
N    1.1088476371   1.8658800800  -0.2833895894
C    1.8844521807  -1.7125283427   0.0714334125
C   -2.4736195340   0.8755958716   0.2517105834
H   -0.6863493198   0.5487280503   1.3864971622
C   -3.2519473951  -0.2317997627   0.9753016948
H   -2.7023590680   1.8455220924   0.7152454398
H   -2.8002787111   0.9640180123  -0.7979575885
C   -3.5843999099  -1.4587390296   0.1132643702
H   -2.6704919952  -0.5454124495   1.8589643873
H   -4.1913419069   0.1825108353   1.3727306274
C   -2.4794737854  -1.8705658983  -0.8683233443
H   -3.8172055182  -2.3054850850   0.7799652871
H   -4.5042573838  -1.2643175367  -0.4629772263
C   -1.0525778709  -1.8372177192  -0.3021955071
H   -2.7004741787  -2.8859804996  -1.2327516580
H   -2.5145867456  -1.2232073556  -1.7603057126
H   -1.0448237683  -2.1472080952   0.7571982755
H   -0.4165936429  -0.2259357392  -1.5425805705
