# Supplementary material for: Energy transfer-enabled enantioselective photocyclization using a privileged Al–salen catalyst
Source: Nat Chem. 2025 Jul 17;17(9):1383–90. doi: 10.1038/s41557-025-01857-1 (PMC12411254; doi:10.1038/s41557-025-01857-1)
Supplement: Supplementary file 6 — xyz-data for all calculated structures. [file 41557_2025_1857_MOESM6_ESM.zip › ORD/ORD1_SR/ORD1_SR_4.xyz]

  33
PBE-D3 / def2-TZVP
H    3.8818118127  -2.6094279191   0.0390128496
C    3.9469960642  -0.4599192965   0.2684852422
C   -1.0440500481   0.6561502059   0.1703971323
H   -0.4988037850  -2.6029675988  -1.0120671674
C   -0.3282367667  -0.5166699408  -0.5515785231
H    1.5981771380   2.7490943494   0.0189398160
H    1.4596306449  -2.6750628378  -0.3924922813
C    3.3109788136  -1.6799276721   0.0340328140
C    3.2024799142   0.7179570619   0.2605213279
H    5.0197728323  -0.4225388985   0.4639286183
C    1.1604964612  -0.5453811109  -0.2334575325
C   -0.2654319501   1.9690157212   0.0662004620
C    1.8253909221   0.6714904599   0.0094692798
O   -0.7997363438   3.0859018974   0.0999921956
H    3.6820578364   1.6801744805   0.4529070228
N    1.0912553333   1.8651704895  -0.0153297346
C    1.9346735253  -1.7121161908  -0.2094348225
C   -2.4853122600   0.8613864112  -0.3271263736
H   -1.0567584277   0.4450399540   1.2588916395
C   -3.5684389399   0.1110708584   0.4515614940
H   -2.7144188065   1.9347711768  -0.2987036069
H   -2.5198842692   0.5709378003  -1.3901720574
C   -3.2709559478  -1.3741709088   0.7034605909
H   -3.7436108270   0.6159585282   1.4161078000
H   -4.5089118020   0.2054425655  -0.1157921293
C   -2.4872000433  -2.0611044589  -0.4219395253
H   -2.6946368144  -1.4879285857   1.6377225859
H   -4.2219734103  -1.9023362142   0.8756365496
C   -0.9661010316  -1.8986622730  -0.3065522195
H   -2.6883753058  -3.1436165029  -0.3832010891
H   -2.8477348370  -1.7255268919  -1.4090045142
H   -0.6707691212  -2.2355936280   0.7024292315
H   -0.4208149709  -0.2939697223  -1.6341694785
