# Supplementary material for: Energy transfer-enabled enantioselective photocyclization using a privileged Al–salen catalyst
Source: Nat Chem. 2025 Jul 17;17(9):1383–90. doi: 10.1038/s41557-025-01857-1 (PMC12411254; doi:10.1038/s41557-025-01857-1)
Supplement: Supplementary file 6 — xyz-data for all calculated structures. [file 41557_2025_1857_MOESM6_ESM.zip › ORD/ORD1_SR/ORD1_SR_5.xyz]

  33
PBE-D3 / def2-TZVP
H    3.8945294383  -2.5725394230  -0.4912185963
C    3.9642206383  -0.4431445341  -0.1097668820
C   -1.1036108617   0.6778988381   0.2208666417
H   -0.6480225505  -2.7486256295  -0.1413462134
C   -0.3788605686  -0.6110062445  -0.2478702208
H    1.5964546895   2.7102260760   0.2914446393
H    1.4307323430  -2.6639481648  -0.5482725904
C    3.3169304011  -1.6599555169  -0.3373534171
C    3.2102885750   0.7129064426   0.0753219801
H    5.0534718607  -0.3917453557  -0.0778996977
C    1.1374074926  -0.5611794668  -0.1781542236
C   -0.2716667781   1.9545392420   0.2656394680
C    1.8103835576   0.6528422405   0.0333866492
O   -0.7889204271   3.0728134810   0.4171993744
H    3.6999384969   1.6739021704   0.2513263457
N    1.0798530814   1.8369750163   0.1905537914
C    1.9215225880  -1.7068992925  -0.3667341865
C   -2.3762018937   0.9374808106  -0.6147948444
H   -1.4043398152   0.5520834372   1.2789655325
C   -3.5809372992   0.0540714876  -0.2910129109
H   -2.6711744453   1.9861107516  -0.4745841735
H   -2.1036460999   0.8247893198  -1.6787034182
C   -3.3521806902  -1.4610096203  -0.3063886088
H   -3.9614225262   0.3304814335   0.7082045633
H   -4.3814004753   0.3077591820  -1.0050402751
C   -2.4021302375  -1.9373482081   0.8000762901
H   -4.3292170200  -1.9491186062  -0.1652753206
H   -2.9871444173  -1.7883425873  -1.2946282501
C   -0.9027309228  -1.8758062148   0.4781049869
H   -2.6153511216  -1.3566336242   1.7135110145
H   -2.6310881042  -2.9836842488   1.0576729600
H   -0.3382275267  -1.9924407796   1.4176590170
H   -0.6283004725  -0.7217276575  -1.3192398088
