# Supplementary material for: Energy transfer-enabled enantioselective photocyclization using a privileged Al–salen catalyst
Source: Nat Chem. 2025 Jul 17;17(9):1383–90. doi: 10.1038/s41557-025-01857-1 (PMC12411254; doi:10.1038/s41557-025-01857-1)
Supplement: Supplementary file 6 — xyz-data for all calculated structures. [file 41557_2025_1857_MOESM6_ESM.zip › ORD/ORD1_SR/ORD1_SR_6.xyz]

  33
PBE-D3 / def2-TZVP
H    3.8349418276  -2.6351984489  -0.0960874862
C    3.9472710081  -0.4757002286  -0.0248457087
C   -1.0370031489   0.7716106411   0.3762384413
H   -0.3194208013  -2.5385435918   0.7772222314
C   -0.4057775379  -0.5511973217  -0.1314295854
H    1.6381844992   2.7402333902  -0.1997360019
H    1.3765736348  -2.6897687590  -0.1312377410
C    3.2758409361  -1.6989696758  -0.0680684467
C    3.2154034680   0.7088177877  -0.0082217580
H    5.0375546006  -0.4401913130  -0.0101045602
C    1.1142163065  -0.5508535459  -0.0435329909
C   -0.2370733168   2.0307164399   0.0605499146
C    1.8146092139   0.6694258520  -0.0289351105
O   -0.7458437119   3.1588534516  -0.0138644154
H    3.7224079009   1.6765239445   0.0131328532
N    1.1080212108   1.8778046511  -0.0773642464
C    1.8790606139  -1.7230788857  -0.0781094037
C   -2.4929420658   0.9920881593  -0.0663514436
H   -1.0154113597   0.7244638734   1.4846143129
C   -3.5094824865  -0.1125221682   0.2402789223
H   -2.8319541811   1.9312803790   0.3909524650
H   -2.4942788482   1.1694917110  -1.1565735993
C   -3.3260484784  -1.3827261569  -0.5994123795
H   -3.5075310867  -0.3549848159   1.3170483266
H   -4.5060350870   0.3069430592   0.0288773946
C   -2.2794950838  -2.3710842050  -0.0617683955
H   -4.2884106138  -1.9109167484  -0.6880514222
H   -3.0593880579  -1.0765441728  -1.6255346466
C   -1.0556355626  -1.7412533903   0.6154244511
H   -2.7552202307  -3.0386048339   0.6757421361
H   -1.9452115338  -3.0209879141  -0.8872219684
H   -1.3278361064  -1.3937407330   1.6252173940
H   -0.6490122459  -0.6428712888  -1.2084472811
