# Supplementary material for: Energy transfer-enabled enantioselective photocyclization using a privileged Al–salen catalyst
Source: Nat Chem. 2025 Jul 17;17(9):1383–90. doi: 10.1038/s41557-025-01857-1 (PMC12411254; doi:10.1038/s41557-025-01857-1)
Supplement: Supplementary file 6 — xyz-data for all calculated structures. [file 41557_2025_1857_MOESM6_ESM.zip › ORD/ORD1_SR/ORD1_SR_7.xyz]

  33
PBE-D3 / def2-TZVP
H    3.8645221095  -2.5574032896  -0.5882450023
C    3.9428259210  -0.4471213780  -0.1125052042
C   -1.1203939096   0.7053056553   0.1837476014
H   -0.2744984928  -2.6306175893   0.6277304132
C   -0.4004206851  -0.6178384877  -0.1951087869
H    1.5892991195   2.7083795709   0.3677556093
H    1.3967125539  -2.6362198854  -0.6312276534
C    3.2906386807  -1.6517454739  -0.3879205110
C    3.1946866920   0.7041422959   0.1176829808
H    5.0323093043  -0.3998536484  -0.0855051662
C    1.1161436024  -0.5548424857  -0.1551584731
C   -0.2830406104   1.9708526995   0.2536954389
C    1.7937002510   0.6514130406   0.0829149733
O   -0.7979390723   3.0945649632   0.3637251315
H    3.6899793730   1.6570669344   0.3179683831
N    1.0700404851   1.8378679125   0.2584782652
C    1.8955698959  -1.6914988195  -0.4061810521
C   -2.3815214068   0.9835110553  -0.6566502113
H   -1.4509529876   0.5937249784   1.2339487872
C   -3.3127453789  -0.2210719892  -0.8555735615
H   -2.9318938300   1.7956144820  -0.1623777711
H   -2.0770541882   1.3732988839  -1.6417130902
C   -3.4604658607  -1.1522134310   0.3558890422
H   -4.2996862650   0.1720089276  -1.1449530353
H   -2.9724693091  -0.8262649349  -1.7125769958
C   -2.3639717721  -2.2232254401   0.4359243133
H   -3.5046141050  -0.5668312900   1.2906225699
H   -4.4277216282  -1.6741089707   0.2824725531
C   -0.9317600870  -1.7536475226   0.7136212794
H   -2.6303390847  -2.9534665142   1.2172857039
H   -2.3718594937  -2.7795267765  -0.5177508381
H   -0.8416150590  -1.4084099749   1.7580436950
H   -0.6711614586  -0.8638502130  -1.2381413703
