# Supplementary material for: Energy transfer-enabled enantioselective photocyclization using a privileged Al–salen catalyst
Source: Nat Chem. 2025 Jul 17;17(9):1383–90. doi: 10.1038/s41557-025-01857-1 (PMC12411254; doi:10.1038/s41557-025-01857-1)
Supplement: Supplementary file 6 — xyz-data for all calculated structures. [file 41557_2025_1857_MOESM6_ESM.zip › ORD/ORD2_RR/ORD2_RR_1.xyz]

  33
PBE-D3 / def2-TZVP
C   -1.7654370652  -0.0928306263   1.3759220985
C   -2.2796488709  -1.5321225170   1.3864151418
C   -1.5462032863   0.4171688548  -0.0676303558
C   -0.5865197531  -0.0360769918  -2.3599038670
C   -0.5959031507  -0.4951402977  -0.8869073235
C   -1.1345598132  -1.9378376496  -0.8211180730
H   -1.6051943366  -0.0756362736  -2.7757464928
C   -1.3465661887  -2.4565443748   0.6018526895
H   -2.4733066626   0.5791431640   1.8843398483
H   -0.8134552968  -0.0380733538   1.9295311031
C    0.8182826104  -0.3477320056  -0.3337545713
C   -1.0491171592   1.8429845452   0.0019011752
H   -0.3776426564  -2.5255149450   1.1236490834
H   -1.7601363440  -3.4765046242   0.5657263838
H   -2.5217608854   0.4522766626  -0.5766927317
N    0.3019560026   1.9787539794   0.1410146524
C    1.7687012748  -1.3723123738  -0.3363720971
H    2.8124509195   2.1286570280   0.9555777669
C    1.2227759004   0.9172599905   0.1385727345
O   -1.7970054942   2.8313514414  -0.0016355047
H    0.6455937931   2.9260716654   0.2939444946
C    3.0761301405  -1.1628547227   0.1108975729
H    1.4852296881  -2.3598828030  -0.7014385128
C    3.4562646580   0.0981861755   0.5740791080
H    3.7934504582  -1.9843383873   0.0979283221
C    2.5297468729   1.1392119472   0.5895713110
H    4.4727641555   0.2734354399   0.9295437362
H   -0.2141207941   0.9931451580  -2.4662511104
H    0.0584696490  -0.6938089890  -2.9600195885
H   -2.3810964887  -1.8803776236   2.4260629609
H   -3.2888377611  -1.5621741394   0.9403083868
H   -0.4721364344  -2.6083083745  -1.3901779244
H   -2.1003339124  -1.9466791308  -1.3546403423
