# Supplementary material for: Energy transfer-enabled enantioselective photocyclization using a privileged Al–salen catalyst
Source: Nat Chem. 2025 Jul 17;17(9):1383–90. doi: 10.1038/s41557-025-01857-1 (PMC12411254; doi:10.1038/s41557-025-01857-1)
Supplement: Supplementary file 6 — xyz-data for all calculated structures. [file 41557_2025_1857_MOESM6_ESM.zip › ORD/ORD2_RR/ORD2_RR_2.xyz]

  33
PBE-D3 / def2-TZVP
C   -2.7749824133   0.1756106341  -0.5365103495
C   -3.1110185007  -0.7374309449   0.6464580353
C   -1.2816491983   0.5361590643  -0.5831366981
C   -0.5514377243  -1.4858160124  -1.8995110460
C   -0.3609562416  -0.7225940824  -0.5784451626
C   -0.7456146543  -1.6248005937   0.6288819205
H   -1.6098053594  -1.6936372042  -2.0946319179
C   -2.2318755122  -1.9908895920   0.6618149440
H   -3.0552288923  -0.3156689589  -1.4797930488
H   -3.3595936180   1.1030465304  -0.4796579669
C    1.0952008047  -0.3074713053  -0.4052435055
C   -0.9488957440   1.5393387670   0.5161855634
H   -2.4380960800  -2.5899028775   1.5625979894
H   -2.4815390744  -2.6320564345  -0.1996635587
H   -1.0806240723   1.0901338851  -1.5209644693
N    0.3581203986   1.6001000611   0.8977371943
C    2.1680894857  -1.0493005114  -0.9119045205
H    2.9295966437   2.1003728328   1.2084554807
C    1.4012296465   0.8315469613   0.3626528379
O   -1.7819894208   2.3085837662   1.0150765420
H    0.5879658386   2.3394854365   1.5608275438
C    3.4955259576  -0.6878733775  -0.6661795116
H    1.9666262736  -1.9376719712  -1.5101364089
C    3.7748286112   0.4434822795   0.1024159856
H    4.3073024312  -1.2902371210  -1.0758468366
C    2.7271503731   1.2064573035   0.6142950442
H    4.8064325131   0.7379119509   0.3004774939
H   -0.1585150060  -0.9017103950  -2.7448420025
H   -0.0324875593  -2.4538863310  -1.8782436825
H   -2.9663882643  -0.1795787921   1.5872547788
H   -4.1755152062  -1.0155689958   0.6079838014
H   -0.4848493025  -1.0957043558   1.5618145538
H   -0.1198188623  -2.5299415734   0.5969000751
