# Supplementary material for: Energy transfer-enabled enantioselective photocyclization using a privileged Al–salen catalyst
Source: Nat Chem. 2025 Jul 17;17(9):1383–90. doi: 10.1038/s41557-025-01857-1 (PMC12411254; doi:10.1038/s41557-025-01857-1)
Supplement: Supplementary file 6 — xyz-data for all calculated structures. [file 41557_2025_1857_MOESM6_ESM.zip › ORD/ORD2_SS/ORD2_SS_1.xyz]

  33
PBE-D3 / def2-TZVP
C   -1.7632261945   0.0946139646   1.3773320712
C   -2.2767759817   1.5341370944   1.3877750265
C   -1.5460396980  -0.4163399104  -0.0661224031
C   -0.5886863112   0.0351834273  -2.3593135496
C   -0.5962044884   0.4951968977  -0.8866040286
C   -1.1337308640   1.9383200015  -0.8214112073
H   -0.2170130377  -0.9943082424  -2.4654355540
C   -1.3441263854   2.4576363638   0.6015966081
H   -0.8107785678   0.0394303648   1.9301301073
H   -2.4710257701  -0.5767262175   1.8866823573
C    0.8182689780   0.3469150445  -0.3344732303
C   -1.0500671479  -1.8424003314   0.0027460739
H   -1.7574306752   3.4776654468   0.5652691139
H   -0.3746909877   2.5266426674   1.1223912485
H   -2.5221879006  -0.4505058979  -0.5739993112
N    0.3009750064  -1.9792780638   0.1410650399
C    1.7691284820   1.3710386505  -0.3379032231
H    2.8113478992  -2.1296147322   0.9562408679
C    1.2222929872  -0.9181443872   0.1382909041
O   -1.7988482811  -2.8300055114  -0.0017753234
H    0.6440510220  -2.9269387661   0.2931870833
C    3.0764857492   1.1612173001   0.1093395625
H    1.4861930491   2.3584374516  -0.7037487934
C    3.4560234884  -0.0996338281   0.5734636912
H    3.7942687886   1.9822588768   0.0955122960
C    2.5291153820  -1.1403119244   0.5895701566
H    4.4725404973  -0.2748497642   0.9288655703
H   -1.6077410193   0.0750108822  -2.7741858182
H    0.0560314276   0.6921206283  -2.9605423590
H   -3.2864269287   1.5643127859   0.9427476758
H   -2.3770113557   1.8831762510   2.4272823592
H   -0.4715884284   2.6083173266  -1.3913655288
H   -2.1000234664   1.9472598635  -1.3539825415
