# Supplementary material for: Energy transfer-enabled enantioselective photocyclization using a privileged Al–salen catalyst
Source: Nat Chem. 2025 Jul 17;17(9):1383–90. doi: 10.1038/s41557-025-01857-1 (PMC12411254; doi:10.1038/s41557-025-01857-1)
Supplement: Supplementary file 6 — xyz-data for all calculated structures. [file 41557_2025_1857_MOESM6_ESM.zip › ORD/ORD2_SS/ORD2_SS_2.xyz]

  33
PBE-D3 / def2-TZVP
C   -2.7742236276  -0.1746086154  -0.5380838725
C   -3.1093675460   0.7370737650   0.6465545211
C   -1.2805364725  -0.5342800833  -0.5846725090
C   -0.5541853112   1.4873273953  -1.8998610708
C   -0.3609564311   0.7232833267  -0.5798718334
C   -0.7423764463   1.6235425140   0.6287671921
H   -0.1863450363   0.8923729941  -2.7490624080
C   -2.2287190820   1.9897227890   0.6657653751
H   -3.3558234779  -1.1039480648  -0.4783422095
H   -3.0565693894   0.3150664181  -1.4815403321
C    1.0950759480   0.3078823020  -0.4084235119
C   -0.9497227895  -1.5365263025   0.5160713020
H   -2.4791122326   2.6346629523  -0.1925259778
H   -2.4325997212   2.5845099321   1.5697249191
H   -1.0786131856  -1.0888039277  -1.5221838526
N    0.3556546517  -1.5930254577   0.9027868243
C    2.1685887092   1.0466205112  -0.9178613552
H    2.9247242872  -2.0935660291   1.2193364927
C    1.3990738819  -0.8280799102   0.3647748601
O   -1.7828705548  -2.3080042142   1.0121242185
H    0.5872536610  -2.3330827473   1.5644323105
C    3.4956235107   0.6835030700  -0.6707684296
H    1.9696193557   1.9338561841  -1.5188138538
C    3.7732318797  -0.4447354021   0.1032456473
H    4.3082364123   1.2828141417  -1.0835854482
C    2.7242094177  -1.2030035620   0.6192746440
H    4.8042005134  -0.7407010111   0.3022153541
H   -1.6106212536   1.7177425478  -2.0798888361
H   -0.0140312329   2.4436718367  -1.8883028828
H   -4.1730951702   1.0172719105   0.6079051545
H   -2.9658114689   0.1765923785   1.5856973632
H   -0.4791485837   1.0932562353   1.5604175685
H   -0.1165831195   2.5287909345   0.5964779828
