# Supplementary material for: Energy transfer-enabled enantioselective photocyclization using a privileged Al–salen catalyst
Source: Nat Chem. 2025 Jul 17;17(9):1383–90. doi: 10.1038/s41557-025-01857-1 (PMC12411254; doi:10.1038/s41557-025-01857-1)
Supplement: Supplementary file 6 — xyz-data for all calculated structures. [file 41557_2025_1857_MOESM6_ESM.zip › ORD/ORD2_RS/ORD2_RS_1.xyz]

  33
PBE-D3 / def2-TZVP
C   -2.7129575431   0.5403058187  -0.3287537641
C   -3.2744586730  -0.8026270034  -0.7997726865
C   -1.1881389850   0.5470277977  -0.4248917592
C   -0.6892022700  -0.4384223906   1.8877254555
C   -0.5038377349  -0.6091124940   0.3628035837
C   -1.1233297040  -1.9432929220  -0.1052597373
H   -0.2580871212   0.5084664296   2.2430138704
C   -2.6525326029  -1.9662116290  -0.0252185386
H   -3.1164088122   1.3646303899  -0.9334395640
H   -3.0235910768   0.7398364718   0.7093625308
C    0.9899765431  -0.5355421561   0.0670820618
C   -0.5831253946   1.8913326842  -0.0662655695
H   -2.9774944894  -1.9217961213   1.0274732564
H   -3.0186347755  -2.9270691585  -0.4190098619
H   -0.9137075699   0.3899069271  -1.4884936491
N    0.7765071335   1.8818657629   0.0664511317
C    1.8221679685  -1.6533444361  -0.0392922601
H    3.3961903118   1.8788349074  -0.3238607357
C    1.5843029355   0.7382272811  -0.0438997557
O   -1.2302189240   2.9382654699   0.0680752706
H    1.2207494918   2.7868000845   0.2157344718
C    3.2001013895  -1.5237314793  -0.2383470698
H    1.3886613987  -2.6504131088   0.0405876999
C    3.7709867146  -0.2532724112  -0.3320661501
H    3.8237676862  -2.4149493048  -0.3192152625
C    2.9632680934   0.8794993518  -0.2395187521
H    4.8453205755  -0.1398969368  -0.4849137911
H   -1.7492138506  -0.4531148482   2.1728957406
H   -0.1818068863  -1.2586056763   2.4148107520
H   -4.3702589692  -0.8119973482  -0.6946709160
H   -3.0584955867  -0.9257268284  -1.8763631092
H   -0.8146073891  -2.1222593932  -1.1494577592
H   -0.7106385568  -2.7695880653   0.4942462938
