# Supplementary material for: Energy transfer-enabled enantioselective photocyclization using a privileged Al–salen catalyst
Source: Nat Chem. 2025 Jul 17;17(9):1383–90. doi: 10.1038/s41557-025-01857-1 (PMC12411254; doi:10.1038/s41557-025-01857-1)
Supplement: Supplementary file 6 — xyz-data for all calculated structures. [file 41557_2025_1857_MOESM6_ESM.zip › ORD/ORD2_RS/ORD2_RS_2.xyz]

  33
PBE-D3 / def2-TZVP
C   -2.7018738606   0.5728097638  -0.3355129168
C   -3.2829675590  -0.7645928973  -0.7989971613
C   -1.1767829975   0.5586864973  -0.4340481002
C   -0.6926749307  -0.4267423459   1.8811135205
C   -0.5083728059  -0.6031132725   0.3574711877
C   -1.1440391508  -1.9303542431  -0.1078616333
H   -0.2195690886  -1.2674097053   2.4083480535
C   -2.6736671733  -1.9344701637  -0.0232642468
H   -3.0945241681   1.3996339254  -0.9438512445
H   -3.0074819742   0.7822688135   0.7020841643
C    0.9871152320  -0.5487606336   0.0674330167
C   -0.5554164653   1.8978351842  -0.0836222536
H   -2.9940988602  -1.8838258535   1.0305672855
H   -3.0530029624  -2.8914429027  -0.4143255682
H   -0.9071883858   0.3940249189  -1.4979670064
N    0.8010524468   1.8706333815   0.0698536645
C    1.8074785095  -1.6754871368  -0.0379259256
H    3.4216597551   1.8413960687  -0.2937493773
C    1.5962053298   0.7185254358  -0.0352223491
O   -1.1885857381   2.9562840882   0.0267430273
H    1.2571270315   2.7706824942   0.2137420550
C    3.1883700157  -1.5597342569  -0.2277417424
H    1.3635560725  -2.6687349221   0.0355105432
C    3.7742371223  -0.2951158335  -0.3107494893
H    3.8028545292  -2.4575165979  -0.3090860549
C    2.9780091404   0.8458422744  -0.2186306040
H    4.8507755442  -0.1912744842  -0.4551325335
H   -0.2230118294   0.5017989204   2.2384595740
H   -1.7537467176  -0.3985005762   2.1644877369
H   -4.3783680516  -0.7586960381  -0.6896262109
H   -3.0722037477  -0.8937328127  -1.8757756789
H   -0.8403797946  -2.1143335586  -1.1526902839
H   -0.7398356507  -2.7607346854   0.4920411227
