# Supplementary material for: Energy transfer-enabled enantioselective photocyclization using a privileged Al–salen catalyst
Source: Nat Chem. 2025 Jul 17;17(9):1383–90. doi: 10.1038/s41557-025-01857-1 (PMC12411254; doi:10.1038/s41557-025-01857-1)
Supplement: Supplementary file 6 — xyz-data for all calculated structures. [file 41557_2025_1857_MOESM6_ESM.zip › ORD/ORD2_SR/ORD2_SR_1.xyz]

  33
PBE-D3 / def2-TZVP
C   -2.7125247009   0.5402660490   0.3289544174
C   -3.2745856778  -0.8026161875   0.7993749860
C   -1.1877051908   0.5467032469   0.4252321761
C   -0.6897736626  -0.4382680550  -1.8879106229
C   -0.5037718143  -0.6091669810  -0.3631118296
C   -1.1232761975  -1.9433779912   0.1049390240
H   -0.1820457207  -1.2581186074  -2.4152047316
C   -2.6525212793  -1.9661749338   0.0248649172
H   -3.0227794466   0.7401982279  -0.7092022895
H   -3.1159333275   1.3645851854   0.9337442570
C    0.9901623017  -0.5355529771  -0.0679173383
C   -0.5828014682   1.8912818893   0.0676798441
H   -3.0187605085  -2.9269881285   0.4186283473
H   -2.9774138286  -1.9218016737  -1.0278445316
H   -0.9134780075   0.3889029818   1.4887954851
N    0.7764825847   1.8817556184  -0.0683219203
C    1.8223978609  -1.6532657595   0.0389836478
H    3.3961695922   1.8790355740   0.3233577492
C    1.5844705983   0.7382918122   0.0424817738
O   -1.2299190154   2.9386319314  -0.0627777915
H    1.2203536167   2.7868331136  -0.2179336714
C    3.2002382661  -1.5235082205   0.2386273465
H    1.3890758223  -2.6504351229  -0.0406810403
C    3.7709972817  -0.2530259272   0.3325374030
H    3.8238396131  -2.4147241818   0.3200408261
C    2.9633135190   0.8797011949   0.2388597529
H    4.8451017483  -0.1394235289   0.4868559508
H   -0.2593744624   0.5089037522  -2.2432532194
H   -1.7498619817  -0.4536156899  -2.1727388632
H   -3.0592067715  -0.9258739155   1.8760476212
H   -4.3703386133  -0.8116851760   0.6936786305
H   -0.7106749256  -2.7697709848  -0.4945054878
H   -0.8145922427  -2.1222202057   1.1491597562
