# Supplementary material for: Energy transfer-enabled enantioselective photocyclization using a privileged Al–salen catalyst
Source: Nat Chem. 2025 Jul 17;17(9):1383–90. doi: 10.1038/s41557-025-01857-1 (PMC12411254; doi:10.1038/s41557-025-01857-1)
Supplement: Supplementary file 6 — xyz-data for all calculated structures. [file 41557_2025_1857_MOESM6_ESM.zip › ORD/ORD3_RR/ORD3_RR_1.xyz]

  33
PBE-D3 / def2-TZVP
C   -3.7618753103  -1.2614082243  -1.1042928151
C   -4.2294316816  -1.7790680864   0.2590913103
C   -2.5128533468  -0.3786006994  -0.9967595027
H   -1.0916796874  -1.9803040817  -0.8284240369
C   -1.3837751651  -1.0965147231  -0.2370732046
C   -1.8662797742  -1.5925654905   1.1429193433
H   -1.4318748489   3.1489133712   1.5989229238
C   -3.0995491273  -2.4892725827   1.0102054691
H   -3.5061594688  -2.1169346582  -1.7512452475
H   -4.5675064912  -0.7078727317  -1.6045371160
C   -0.1992494348  -0.1805637099  -0.1205809641
C   -2.8207201050   0.9871695177  -0.3924980002
H   -1.0423277527  -2.1310729958   1.6357789691
H   -2.1037499879  -0.7242816211   1.7819570021
H   -2.1466479078  -0.1579127301  -2.0173743805
N   -1.7483692531   1.6888770360   0.1232268527
C    1.1096849378  -0.6604544311  -0.1656146177
H    0.5156160453   3.1353951480   0.3371210010
C   -0.4230304603   1.1983108772   0.0644319375
O   -3.9578331472   1.4745447301  -0.4005130023
C   -1.9830932787   3.0278525290   0.6575879016
C    2.1859069917   0.2145881757  -0.0191728005
H    1.2831536340  -1.7271555250  -0.3127462096
C    1.9760606595   1.5777617264   0.1673991350
H    2.8168635181   2.2615072984   0.2759097827
C    0.6694587829   2.0661181868   0.2059294307
Br   3.9704164150  -0.4679097619  -0.0799943632
H   -1.6640631954   3.8062628794  -0.0516376841
H   -3.0553898061   3.1371314540   0.8385087002
H   -4.5994420746  -0.9345526348   0.8641441079
H   -5.0810779482  -2.4626901587   0.1198067687
H   -2.8205920966  -3.4106173276   0.4690670343
H   -3.4421387842  -2.8016471895   2.0087076766
