# Supplementary material for: Energy transfer-enabled enantioselective photocyclization using a privileged Al–salen catalyst
Source: Nat Chem. 2025 Jul 17;17(9):1383–90. doi: 10.1038/s41557-025-01857-1 (PMC12411254; doi:10.1038/s41557-025-01857-1)
Supplement: Supplementary file 6 — xyz-data for all calculated structures. [file 41557_2025_1857_MOESM6_ESM.zip › ORD/ORD3_RR/ORD3_RR_2.xyz]

  33
PBE-D3 / def2-TZVP
C   -3.0339561548  -0.5844017955   0.9496379006
C   -3.0282267862  -2.1129883684   1.0328800016
C   -2.8580883369  -0.1156480278  -0.5102387706
H   -1.5868607783  -0.4114320819  -2.2154917852
C   -1.5758226650  -0.6813985772  -1.1420938624
C   -1.5772276031  -2.2136026073  -1.0370442127
H   -0.9090842381   3.9106617778  -1.0165284980
C   -1.7640168252  -2.7054214326   0.4020080503
H   -3.9752265067  -0.1751224270   1.3443473795
H   -2.2176811398  -0.1759189959   1.5688341177
C   -0.3779122023   0.0147139755  -0.5334538017
C   -2.9140777673   1.3926372610  -0.5754113565
H   -2.4091058787  -2.5866641182  -1.6572459392
H   -0.6606896025  -2.6314478577  -1.4791863732
H   -3.7257679729  -0.4686944963  -1.0888387143
N   -1.7180824456   2.0614003921  -0.4313097867
C    0.8470732088  -0.6206730448  -0.3288855391
H    0.5206266262   3.1245353386   0.5924602293
C   -0.4977061091   1.3833657285  -0.2042104381
O   -3.9873617502   1.9981215836  -0.7106909927
C   -1.7361223067   3.5216726524  -0.4094681342
C    1.9340198926   0.0825957419   0.1900942244
H    0.9613845265  -1.6735578533  -0.5826582860
C    1.8241968699   1.4281149929   0.5221592082
H    2.6709830469   1.9755192372   0.9346232573
C    0.6035609849   2.0733103192   0.3225153339
Br   3.5981950525  -0.8241881865   0.4500563513
H   -2.6910451431   3.8528233229  -0.8257946093
H   -1.6454041123   3.9070214097   0.6175022471
H   -3.1129194735  -2.4264119862   2.0848810784
H   -3.9178901587  -2.5057030752   0.5103590521
H   -1.8134411526  -3.8047968924   0.4123928391
H   -0.8893142827  -2.4236421824   1.0107880849
