# Supplementary material for: Energy transfer-enabled enantioselective photocyclization using a privileged Al–salen catalyst
Source: Nat Chem. 2025 Jul 17;17(9):1383–90. doi: 10.1038/s41557-025-01857-1 (PMC12411254; doi:10.1038/s41557-025-01857-1)
Supplement: Supplementary file 6 — xyz-data for all calculated structures. [file 41557_2025_1857_MOESM6_ESM.zip › ORD/ORD3_SS/ORD3_SS_1.xyz]

  33
PBE-D3 / def2-TZVP
C   -3.7615120556  -1.2626001327   1.1057041169
C   -4.2273870364  -1.7752661023  -0.2606250400
C   -2.5119124835  -0.3808718093   0.9989983089
H   -1.0902321491  -1.9829477786   0.8280061441
C   -1.3825526629  -1.0971755223   0.2392823632
C   -1.8649605774  -1.5885835511  -1.1419561532
H   -1.6628982338   3.8038091956   0.0440515019
C   -3.0969063960  -2.4872379439  -1.0096690903
H   -4.5661421789  -0.7060291065   1.6047505296
H   -3.5093074029  -2.1196338269   1.7521773545
C   -0.1981745388  -0.1811947219   0.1242592046
C   -2.8213671865   0.9827934800   0.3905714078
H   -2.1055012321  -0.7171515401  -1.7761341759
H   -1.0404522347  -2.1217955669  -1.6392643297
H   -2.1448466640  -0.1562835456   2.0187121048
N   -1.7490141604   1.6866496636  -0.1216838458
C    1.1105441755  -0.6619716459   0.1671705639
H    0.5148445800   3.1352328072  -0.3374472782
C   -0.4236681103   1.1977422879  -0.0616742268
O   -3.9615621532   1.4628930954   0.3868105409
C   -1.9865167479   3.0231482387  -0.6606293539
C    2.1860719366   0.2139290858   0.0201041065
H    1.2835784942  -1.7292568083   0.3132841678
C    1.9761469825   1.5773375186  -0.1659824737
H    2.8169913485   2.2615217000  -0.2744700390
C    0.6690238605   2.0656795495  -0.2046251729
Br   3.9702500323  -0.4703622571   0.0805559744
H   -1.4408081228   3.1407502265  -1.6058189611
H   -3.0603809245   3.1315935832  -0.8351065927
H   -5.0835926236  -2.4540576397  -0.1278526363
H   -4.5893549607  -0.9260096608  -0.8638892591
H   -3.4379915973  -2.8034017239  -2.0075432448
H   -2.8162725429  -3.4061767179  -0.4645999539
