# Supplementary material for: Energy transfer-enabled enantioselective photocyclization using a privileged Al–salen catalyst
Source: Nat Chem. 2025 Jul 17;17(9):1383–90. doi: 10.1038/s41557-025-01857-1 (PMC12411254; doi:10.1038/s41557-025-01857-1)
Supplement: Supplementary file 6 — xyz-data for all calculated structures. [file 41557_2025_1857_MOESM6_ESM.zip › ORD/ORD3_SS/ORD3_SS_2.xyz]

  33
PBE-D3 / def2-TZVP
C   -3.0339696660  -0.5850224551  -0.9502964609
C   -3.0283810104  -2.1136089879  -1.0333042758
C   -2.8585029404  -0.1164446197   0.5100005116
H   -1.5872717556  -0.4126049204   2.2153470880
C   -1.5760374760  -0.6819558394   1.1418226078
C   -1.5767703632  -2.2141268984   1.0358327669
H   -1.6463741930   3.9069934075  -0.6193214057
C   -1.7631399335  -2.7050870293  -0.4036517455
H   -2.2165944727  -0.1768469410  -1.5687475660
H   -3.9746818251  -0.1750443462  -1.3461946432
C   -0.3784183740   0.0147683692   0.5331018079
C   -2.9146796485   1.3917895420   0.5762628587
H   -0.6602399545  -2.6319830855   1.4783469989
H   -2.4087923705  -2.5881621729   1.6555637482
H   -3.7260379211  -0.4703203137   1.0884205669
N   -1.7192436775   2.0614093699   0.4301563194
C    0.8463767019  -0.6206715139   0.3276390500
H    0.5203562389   3.1246807508  -0.5932842077
C   -0.4982664602   1.3834446589   0.2034572056
O   -3.9881982695   1.9965842734   0.7131008341
C   -1.7379632697   3.5218271835   0.4077204219
C    1.9332424081   0.0820142185  -0.1923575066
H    0.9604378392  -1.6735011772   0.5813789836
C    1.8237073788   1.4277392197  -0.5238261573
H    2.6703160530   1.9749541412  -0.9369680017
C    0.6031958789   2.0733580959  -0.3233478416
Br   3.5963978493  -0.8259226473  -0.4529396437
H   -2.6934305681   3.8526999450   0.8230134780
H   -0.9114922199   3.9116660557   1.0151082280
H   -3.9171974845  -2.5063578297  -0.5092865107
H   -3.1148455632  -2.4276903166  -2.0849316923
H   -0.8889040909  -2.4209000183  -1.0125157741
H   -1.8102298955  -3.8047367496  -0.4156490410
