# Supplementary material for: Energy transfer-enabled enantioselective photocyclization using a privileged Al–salen catalyst
Source: Nat Chem. 2025 Jul 17;17(9):1383–90. doi: 10.1038/s41557-025-01857-1 (PMC12411254; doi:10.1038/s41557-025-01857-1)
Supplement: Supplementary file 6 — xyz-data for all calculated structures. [file 41557_2025_1857_MOESM6_ESM.zip › ORD/ORD3_RS/ORD3_RS_1.xyz]

  33
PBE-D3 / def2-TZVP
C   -3.9591306748  -1.0985108244  -0.2565394051
C   -3.7229387329  -2.5879133616  -0.5113163424
C   -2.6630751949  -0.2965233814  -0.4018273044
H   -1.8260752276  -0.7058761039   1.5314483163
C   -1.5232750950  -0.8522293166   0.4741750324
C   -1.3258969856  -2.3553771642   0.2466991129
H   -1.6618401444   3.9423920140  -0.5688675262
C   -2.6311801186  -3.1369077519   0.4080699349
H   -4.7166683392  -0.6986917823  -0.9445371900
H   -4.3551758130  -0.9555028348   0.7633340774
C   -0.2900940728  -0.0136128977   0.2336451976
C   -2.8888086289   1.1810477538  -0.1190870317
H   -2.9709371852  -3.0726649953   1.4566099823
H   -2.4505678641  -4.2028135546   0.2003299311
H   -2.3262748408  -0.3560648138  -1.4570746755
N   -1.7571566439   1.9340684217   0.1229058995
C    0.9996098693  -0.5447035858   0.1872499827
H    0.5334834407   3.2693443644  -0.3087365678
C   -0.4597993127   1.3771349069   0.0557165492
O   -4.0139504189   1.6950031287  -0.1194345356
C   -1.9050136382   3.3713859118   0.3401655438
C    2.1004385860   0.2872595599  -0.0213579333
H    1.1514326433  -1.6142774939   0.3222431289
C    1.9416410179   1.6575795265  -0.1960343989
H    2.8015578558   2.3040322131  -0.3671481770
C    0.6558555093   2.1981890403  -0.1577534523
Br   3.8536758338  -0.4740889927  -0.0667730106
H   -2.9461512892   3.5679500961   0.6094877123
H   -1.2421286150   3.6895435799   1.1547936663
H   -4.6624851048  -3.1431903909  -0.3677498290
H   -3.4242150355  -2.7385042449  -1.5638687783
H   -0.9258455738  -2.5124158985  -0.7704727709
H   -0.5717939176  -2.7427148155   0.9490294301
