# Supplementary material for: Energy transfer-enabled enantioselective photocyclization using a privileged Al–salen catalyst
Source: Nat Chem. 2025 Jul 17;17(9):1383–90. doi: 10.1038/s41557-025-01857-1 (PMC12411254; doi:10.1038/s41557-025-01857-1)
Supplement: Supplementary file 6 — xyz-data for all calculated structures. [file 41557_2025_1857_MOESM6_ESM.zip › ORD/ORD3_SR/ORD3_SR_1.xyz]

  33
PBE-D3 / def2-TZVP
C   -3.9579232290  -1.0975869996   0.2565645870
C   -3.7242694853  -2.5878054118   0.5077788665
C   -2.6610296928  -0.2976307566   0.4053141437
H   -1.8260805843  -0.7038586557  -1.5283786044
C   -1.5223780986  -0.8516368900  -0.4714872337
C   -1.3251958558  -2.3547291232  -0.2458357533
H   -2.9488246786   3.5647563304  -0.6103540276
C   -2.6301858462  -3.1365458023  -0.4091002709
H   -4.3519151864  -0.9506979711  -0.7635909340
H   -4.7153905400  -0.6985029437   0.9449665186
C   -0.2893575517  -0.0133369535  -0.2315997264
C   -2.8867944306   1.1802246560   0.1251253264
H   -0.5707391852  -2.7407041801  -0.9485750266
H   -0.9253900627  -2.5124277647   0.7713091501
H   -2.3247486898  -0.3599078870   1.4606372158
N   -1.7568123776   1.9328848193  -0.1247477732
C    0.9993551259  -0.5458255531  -0.1803423765
H    0.5355344819   3.2717327896   0.2947218243
C   -0.4593519970   1.3779295744  -0.0589354618
O   -4.0119932684   1.6942912363   0.1343275599
C   -1.9078155055   3.3700108551  -0.3387962862
C    2.1004443127   0.2865548057   0.0256724647
H    1.1506267461  -1.6163986226  -0.3091072004
C    1.9425268669   1.6580589729   0.1924415194
H    2.8029685123   2.3050836839   0.3594981448
C    0.6568845774   2.1994131802   0.1502814048
Br   3.8525702719  -0.4783754696   0.0827479004
H   -1.6690005487   3.9395098106   0.5723472872
H   -1.2437260205   3.6920456617  -1.1507763115
H   -3.4295392081  -2.7410010492   1.5609511151
H   -4.6640029056  -3.1414025632   0.3591033047
H   -2.9674792713  -3.0720096646  -1.4583421527
H   -2.4499064618  -4.2023131869  -0.2003737674
