# Supplementary material for: Energy transfer-enabled enantioselective photocyclization using a privileged Al–salen catalyst
Source: Nat Chem. 2025 Jul 17;17(9):1383–90. doi: 10.1038/s41557-025-01857-1 (PMC12411254; doi:10.1038/s41557-025-01857-1)
Supplement: Supplementary file 6 — xyz-data for all calculated structures. [file 41557_2025_1857_MOESM6_ESM.zip › ORD/ORD4_RR/ORD4_RR_1.xyz]

  36
PBE-D3 / def2-TZVP
C   -3.6314311518  -1.2224947607  -1.1037257229
C   -4.1029343729  -1.7312234183   0.2622117848
C   -2.3696991671  -0.3584975931  -0.9969540015
H   -4.9682847816  -2.3980875784   0.1287873190
C   -1.2505544373  -1.0890317811  -0.2373639363
C   -1.7385188412  -1.5772194056   1.1429861202
H   -1.4585553132   3.8149855430  -0.0693171777
C   -2.9815185875  -2.4597778065   1.0088800694
H   -3.3911752999  -2.0815528664  -1.7519261434
H   -4.4286026763  -0.6540280908  -1.6011996841
C   -0.0549725334  -0.1899758388  -0.1189972194
C   -2.6593553496   1.0092589166  -0.3904875425
H   -0.9201466515  -2.1218841347   1.6380863336
H   -1.9674879418  -0.7045433933   1.7798217349
H   -1.9997527696  -0.1386397736  -2.0168055555
N   -1.5743422970   1.7015497657   0.1214257997
C    1.2445998273  -0.6830613785  -0.1501454964
H    0.7021038381   3.1174857323   0.3556082233
C   -0.2606125495   1.1942374953   0.0672918875
O   -3.7888976834   1.5093648907  -0.3908606127
C   -1.7937274893   3.0479791485   0.6448829101
C    2.3453890403   0.1676036395   0.0074519216
H    1.3985199016  -1.7550488159  -0.2904341563
C    2.1393891680   1.5354934822   0.1898976969
C    3.7291599712  -0.4026767057  -0.0681414373
C    0.8437915103   2.0469665350   0.2203982044
H    2.9873886878   2.2093893109   0.3077963256
F    3.8440715182  -1.5735510676   0.6242787032
F    4.0969924982  -0.6914139890  -1.3564806630
F    4.6733310227   0.4426137576   0.4220012189
H   -2.8659666566   3.1723287020   0.8170581826
H   -1.2483014126   3.1686163255   1.5896980682
H   -4.4528054897  -0.8784067923   0.8676920124
H   -3.3260704363  -2.7741781486   2.0060436285
H   -2.7124952938  -3.3806742849   0.4612517246
H   -0.9682558691  -1.9772520670  -0.8273389746
