# Supplementary material for: Energy transfer-enabled enantioselective photocyclization using a privileged Al–salen catalyst
Source: Nat Chem. 2025 Jul 17;17(9):1383–90. doi: 10.1038/s41557-025-01857-1 (PMC12411254; doi:10.1038/s41557-025-01857-1)
Supplement: Supplementary file 6 — xyz-data for all calculated structures. [file 41557_2025_1857_MOESM6_ESM.zip › ORD/ORD4_RR/ORD4_RR_2.xyz]

  36
PBE-D3 / def2-TZVP
C   -2.7898315219  -0.5928713694   1.2324290623
C   -2.7417321116  -2.1124867718   1.4145533767
C   -2.7500476018  -0.2209924048  -0.2654025018
H   -3.6652386213  -2.5539273551   1.0017948873
C   -1.5119839551  -0.8043885911  -0.9662097210
C   -1.4689243878  -2.3265000776  -0.7629399694
H   -2.7042809377   3.7207794375  -0.8522481116
C   -1.5253204305  -2.7271597333   0.7149255606
H   -3.7041072598  -0.1758938797   1.6792831143
H   -1.9346981603  -0.1285569724   1.7512204040
C   -0.2850262673  -0.0484500975  -0.5065935952
C   -2.8464409668   1.2776190337  -0.4277723250
H   -2.3395351013  -2.7543175708  -1.2869188396
H   -0.5821603995  -2.7559797212  -1.2525580830
H   -3.6548372664  -0.6281932215  -0.7419992690
N   -1.6550727571   1.9781727105  -0.4356487022
C    0.9648714382  -0.6387251765  -0.3534256431
H    0.6273583755   3.1550805981   0.3154775655
C   -0.4084737282   1.3410481823  -0.2650959923
O   -3.9377670938   1.8564626378  -0.5068257575
C   -1.7086310083   3.4367894458  -0.5023459182
C    2.0851130370   0.1094522975   0.0311068533
H    1.0793569551  -1.7057300487  -0.5460715933
C    1.9559865666   1.4760884191   0.2702528959
C    3.3988112797  -0.5883418633   0.2111749982
C    0.7147007513   2.0884768526   0.1192906354
H    2.8177122655   2.0682571323   0.5760535566
F    3.7273177602  -1.3574596950  -0.8690473186
F    4.4304150396   0.2716836926   0.4115257604
F    3.3849610095  -1.4389193285   1.2854158795
H   -1.5394245031   3.8876431346   0.4871839680
H   -0.9480542744   3.8029156989  -1.2030182322
H   -2.7252714067  -2.3545827009   2.4883010705
H   -0.6067837588  -2.3986689719   1.2284585769
H   -1.5553096168  -3.8243287655   0.7980388078
H   -1.6202945665  -0.6066239074  -2.0496726288
