# Supplementary material for: Energy transfer-enabled enantioselective photocyclization using a privileged Al–salen catalyst
Source: Nat Chem. 2025 Jul 17;17(9):1383–90. doi: 10.1038/s41557-025-01857-1 (PMC12411254; doi:10.1038/s41557-025-01857-1)
Supplement: Supplementary file 6 — xyz-data for all calculated structures. [file 41557_2025_1857_MOESM6_ESM.zip › ORD/ORD4_SS/ORD4_SS_1.xyz]

  36
PBE-D3 / def2-TZVP
C   -3.6326710758   1.2240793049  -1.1015641604
C   -4.1013657177   1.7324734356   0.2654233011
C   -2.3714200328   0.3589861748  -0.9975589760
H   -0.9683300024   1.9767914131  -0.8303592373
C   -1.2501067462   1.0884979481  -0.2402487402
C   -1.7351187192   1.5762362274   1.1414063709
H   -1.2470011800  -3.1696311765   1.5853304933
C   -2.9780867835   2.4594189245   1.0108154225
H   -4.4311521700   0.6564924481  -1.5978946173
H   -3.3929259449   2.0833749160  -1.7496405301
C   -0.0548923474   0.1886206406  -0.1237722904
C   -2.6608541429  -1.0085692199  -0.3905846645
H   -2.7099191763   3.3809172272   0.4638443424
H   -3.3204915812   2.7725674383   2.0091235937
H   -2.0041075312   0.1388743247  -2.0182864760
N   -1.5752022738  -1.7021431212   0.1181702789
C    1.2449408051   0.6807713726  -0.1543099363
H    0.7001569837  -3.1195987626   0.3486826887
C   -0.2613049521  -1.1956067684   0.0623844096
O   -3.7909926346  -1.5071083942  -0.3876258701
C   -1.7937881008  -3.0487212080   0.6413234811
C    2.3451829010  -0.1705789672   0.0049479615
H    1.3995567249   1.7527450772  -0.2942586506
C    2.1384195231  -1.5382469151   0.1863467850
C    3.7282902341   0.4025156697  -0.0593198332
C    0.8424706213  -2.0490616060   0.2147435359
H    2.9859003247  -2.2125414516   0.3048295363
F    3.8454063057   1.5486488273   0.6740069756
F    4.6762613315  -0.4576539594   0.3958436995
F    4.0882305653   0.7376671233  -1.3382997730
H   -2.8656082662  -3.1735505430   0.8149310138
H   -1.4592571077  -3.8153015088  -0.0736148885
H   -4.9659936601   2.4005804886   0.1335993409
H   -4.4515661693   0.8798324939   0.8709108399
H   -1.9629118553   0.7032859658   1.7782751885
H   -0.9155340938   2.1204012364   1.6350303361
