# Supplementary material for: Energy transfer-enabled enantioselective photocyclization using a privileged Al–salen catalyst
Source: Nat Chem. 2025 Jul 17;17(9):1383–90. doi: 10.1038/s41557-025-01857-1 (PMC12411254; doi:10.1038/s41557-025-01857-1)
Supplement: Supplementary file 6 — xyz-data for all calculated structures. [file 41557_2025_1857_MOESM6_ESM.zip › ORD/ORD4_SS/ORD4_SS_2.xyz]

  36
PBE-D3 / def2-TZVP
C   -2.8137044605   0.7297977260   1.1061321885
C   -2.7583003756   2.2594690406   1.1250768825
C   -2.7436905758   0.1987877584  -0.3415899036
H   -1.5734319330   0.3867013332  -2.1317816095
C   -1.4881717710   0.6992122273  -1.0734226750
C   -1.4377902426   2.2334611169  -1.0315913862
H   -0.9435951975  -3.9097625274  -0.7902215850
C   -1.5186727902   2.7858945442   0.3950298808
H   -1.9716133890   0.3210985319   1.6899037031
H   -3.7392889497   0.3659237752   1.5759753040
C   -0.2755891970  -0.0070369909  -0.5090105191
C   -2.8441003161  -1.3079695206  -0.3406414610
H   -1.5328335531   3.8858455054   0.3648752516
H   -0.6164993760   2.4992559479   0.9607302080
H   -3.6363237120   0.5541302104  -0.8794041257
N   -1.6571674514  -2.0090128537  -0.2445682333
C    0.9736805270   0.5926278580  -0.3977867305
H    0.6063404474  -3.1032031441   0.6754740690
C   -0.4102342375  -1.3614913973  -0.1201946028
O   -3.9361616027  -1.8886978214  -0.3815239378
C   -1.7190362248  -3.4661035982  -0.1534438565
C    2.0845110126  -0.1114216618   0.0842392718
H    1.0966878181   1.6326083722  -0.7010520339
C    1.9451251382  -1.4431617827   0.4687531389
C    3.3972342325   0.6046152228   0.1946547667
C    0.7026799814  -2.0648830667   0.3644616538
H    2.7985466652  -2.0012045820   0.8522575427
F    3.3508302979   1.6188712313   1.1140622384
F    4.4167488205  -0.2113798428   0.5651298181
F    3.7656647651   1.1886280120  -0.9853518591
H   -1.5774762945  -3.8070390924   0.8834115162
H   -2.7077051355  -3.7823339218  -0.4958162894
H   -3.6667996520   2.6591796751   0.6416498877
H   -2.7684850448   2.6170594743   2.1662697777
H   -0.5393655521   2.6044572241  -1.5473559416
H   -2.2958785163   2.6086838404  -1.6136144542
