# Supplementary material for: Energy transfer-enabled enantioselective photocyclization using a privileged Al–salen catalyst
Source: Nat Chem. 2025 Jul 17;17(9):1383–90. doi: 10.1038/s41557-025-01857-1 (PMC12411254; doi:10.1038/s41557-025-01857-1)
Supplement: Supplementary file 6 — xyz-data for all calculated structures. [file 41557_2025_1857_MOESM6_ESM.zip › ORD/ORD4_RS/ORD4_RS_1.xyz]

  36
PBE-D3 / def2-TZVP
C   -3.8298300866  -1.0476850263  -0.2590209778
C   -3.6132833507  -2.5402019597  -0.5142723381
C   -2.5213762717  -0.2650383425  -0.3993567871
H   -1.6961568061  -0.6862844424   1.5361595216
C   -1.3922787328  -0.8368809038   0.4799190550
C   -1.2155929808  -2.3426548061   0.2523446179
H   -2.7475389971   3.6075134412   0.5955011562
C   -2.5322253576  -3.1058772225   0.4076125361
H   -4.5792854305  -0.6373025762  -0.9498330229
H   -4.2275717864  -0.9000268441   0.7595455329
C   -0.1464571534  -0.0175998626   0.2423837250
C   -2.7246655739   1.2152226696  -0.1178763995
H   -2.8746085396  -3.0396538686   1.4551743729
H   -2.3656009857  -4.1736510470   0.1979675349
H   -2.1826081529  -0.3283377743  -1.4537749405
N   -1.5791878325   1.9535857837   0.1271816373
C    1.1335225748  -0.5601983121   0.1974240701
H    0.7259656787   3.2571475717  -0.2899893339
C   -0.2940783716   1.3786135589   0.0650844292
O   -3.8381761280   1.7493145721  -0.1232207868
C   -1.7085677609   3.3954792243   0.3306420695
C    2.2608139791   0.2464473157  -0.0109271631
H    1.2638517813  -1.6334929641   0.3350366347
C    2.1074125096   1.6206274036  -0.1823141385
C    3.6130880591  -0.3977020149  -0.0659482435
C    0.8340824523   2.1845313788  -0.1429745520
H    2.9746325070   2.2574774010  -0.3515826634
F    3.8742323338  -1.1508188302   1.0461515013
F    3.7344228302  -1.2528243451  -1.1296269319
F    4.6240552329   0.5037911980  -0.1750330442
H   -1.0440148703   3.7123711508   1.1440720447
H   -1.4558449766   3.9541938608  -0.5831956164
H   -4.5609561583  -3.0823531014  -0.3743276377
H   -3.3138339100  -2.6940881003  -1.5660713967
H   -0.8134062622  -2.5046703808  -0.7632272029
H   -0.4699834910  -2.7410394470   0.9574832944
