# Supplementary material for: Energy transfer-enabled enantioselective photocyclization using a privileged Al–salen catalyst
Source: Nat Chem. 2025 Jul 17;17(9):1383–90. doi: 10.1038/s41557-025-01857-1 (PMC12411254; doi:10.1038/s41557-025-01857-1)
Supplement: Supplementary file 6 — xyz-data for all calculated structures. [file 41557_2025_1857_MOESM6_ESM.zip › ORD/ORD4_RS/ORD4_RS_2.xyz]

  36
PBE-D3 / def2-TZVP
C   -3.8472773790  -1.0464280682  -0.2466120810
C   -3.6387736356  -2.5421083340  -0.4874631046
C   -2.5343215974  -0.2729801745  -0.3926940340
H   -1.7117032238  -0.6790593510   1.5479420535
C   -1.4090116563  -0.8425432365   0.4928724302
C   -1.2428358121  -2.3520618479   0.2818274573
H   -1.4339929922   3.9425428674  -0.6109168282
C   -2.5655815672  -3.1028228888   0.4470347706
H   -4.5951855149  -0.6362622618  -0.9393106680
H   -4.2429614959  -0.8879332508   0.7715119567
C   -0.1581855807  -0.0338308466   0.2445968897
C   -2.7277818769   1.2107186183  -0.1225077621
H   -2.9105861809  -3.0131024873   1.4924992786
H   -2.4078842466  -4.1759548472   0.2586890349
H   -2.1928009602  -0.3484945606  -1.4457949372
N   -1.5768811295   1.9446920880   0.1053068307
C    1.1196444499  -0.5892428609   0.2056441222
H    0.7371050823   3.2256549898  -0.3397722675
C   -0.2961371249   1.3581444491   0.0482161691
O   -3.8397913666   1.7493509346  -0.1226872889
C   -1.6956397904   3.3884394684   0.3033108277
C    2.2495968995   0.2039017535  -0.0159013186
H    1.2430709380  -1.6604233818   0.3565565816
C    2.1051626005   1.5801129799  -0.2081703656
C    3.6226537494  -0.3985946458  -0.0600658083
C    0.8390861739   2.1544718963  -0.1756963663
H    2.9777020821   2.2087410264  -0.3910758667
F    4.2359954567  -0.1914959264  -1.2661259251
F    4.4557619290   0.1462319714   0.8789229692
F    3.6214443304  -1.7413063806   0.1514389887
H   -2.7346164753   3.6088810824   0.5620758536
H   -1.0330508131   3.7031949930   1.1195407213
H   -4.5901710846  -3.0784230377  -0.3494149374
H   -3.3324466884  -2.7075081255  -1.5359140625
H   -0.8438845909  -2.5281176368  -0.7330928822
H   -0.4980535550  -2.7482923585   0.9892846110
