# Supplementary material for: Energy transfer-enabled enantioselective photocyclization using a privileged Al–salen catalyst
Source: Nat Chem. 2025 Jul 17;17(9):1383–90. doi: 10.1038/s41557-025-01857-1 (PMC12411254; doi:10.1038/s41557-025-01857-1)
Supplement: Supplementary file 6 — xyz-data for all calculated structures. [file 41557_2025_1857_MOESM6_ESM.zip › ORD/ORD4_SR/ORD4_SR_1.xyz]

  36
PBE-D3 / def2-TZVP
C   -3.8305249961   1.0455722433  -0.2580374444
C   -3.6163100931   2.5392276619  -0.5082441442
C   -2.5212304919   0.2650886648  -0.4012998767
H   -1.6987153474   0.6813168325   1.5353946575
C   -1.3939388512   0.8352331319   0.4798592595
C   -1.2177996580   2.3415499014   0.2569642963
H   -1.4517695093  -3.9503776965  -0.5942734736
C   -2.5348753419   3.1037169595   0.4139810972
H   -4.2273494671   0.8932143753   0.7600969190
H   -4.5790352245   0.6364230185  -0.9503215805
C   -0.1476975515   0.0175616446   0.2421199875
C   -2.7234493313  -1.2159974065  -0.1238199624
H   -2.3688081346   4.1717798030   0.2056702377
H   -2.8762505371   3.0354623002   1.4615888618
H   -2.1826009026   0.3321754263  -1.4555270069
N   -1.5782257206  -1.9537305703   0.1249934172
C    1.1310630645   0.5628179691   0.1974874651
H    0.7315422134  -3.2574107944  -0.2751041222
C   -0.2935373471  -1.3786015227   0.0672572735
O   -3.8362740330  -1.7509301542  -0.1360634013
C   -1.7077472767  -3.3963554443   0.3216044410
C    2.2603091021  -0.2427733381  -0.0021109623
H    1.2598553912   1.6363606274   0.3334264728
C    2.1096563282  -1.6183949279  -0.1683390918
C    3.6114135773   0.4026216843  -0.0705515267
C    0.8370171942  -2.1838081899  -0.1329541247
H    2.9789901626  -2.2548552501  -0.3291222502
F    3.7968416436   1.0890565143  -1.2433105629
F    3.7994533615   1.3155867087   0.9284514022
F    4.6294656332  -0.4940130482   0.0163126854
H   -1.0462239719  -3.7169322661   1.1360322703
H   -2.7476299567  -3.6101620512   0.5816045777
H   -3.3186482011   2.6967300378  -1.5599018320
H   -4.5644734267   3.0794426621  -0.3645834175
H   -0.4730163822   2.7377960101   0.9641874015
H   -0.8148085259   2.5066964104  -0.7577230602
