# Supplementary material for: Energy transfer-enabled enantioselective photocyclization using a privileged Al–salen catalyst
Source: Nat Chem. 2025 Jul 17;17(9):1383–90. doi: 10.1038/s41557-025-01857-1 (PMC12411254; doi:10.1038/s41557-025-01857-1)
Supplement: Supplementary file 6 — xyz-data for all calculated structures. [file 41557_2025_1857_MOESM6_ESM.zip › ORD/ORD4_SR/ORD4_SR_2.xyz]

  36
PBE-D3 / def2-TZVP
C   -3.8466137248   1.0452496032  -0.2326423440
C   -3.6417164147   2.5446205207  -0.4552371848
C   -2.5325333047   0.2758782184  -0.3914598557
H   -1.7109083734   0.6614483670   1.5522033858
C   -1.4081870640   0.8362642734   0.4992977359
C   -1.2411106512   2.3472457635   0.3034796117
H   -2.7354921745  -3.6153330455   0.5317136402
C   -2.5623657439   3.0985640542   0.4758904867
H   -4.2411957738   0.8716845662   0.7829500078
H   -4.5934683188   0.6441626178  -0.9314580957
C   -0.1575359000   0.0303557868   0.2451062375
C   -2.7253289889  -1.2114809911  -0.1423120067
H   -2.4029177171   4.1712328268   0.2869259437
H   -2.9018677289   3.0091839965   1.5225823144
H   -2.1950928051   0.3649177965  -1.4445634707
N   -1.5761054985  -1.9460200183   0.0973071431
C    1.1186019872   0.5882485075   0.2028029067
H    0.7421719552  -3.2273593343  -0.3355568927
C   -0.2949707945  -1.3610244363   0.0474008589
O   -3.8349247991  -1.7531319222  -0.1693413567
C   -1.6971583374  -3.3920291579   0.2730269403
C    2.2494306479  -0.2029054909  -0.0192031574
H    1.2398601624   1.6597051543   0.3511481314
C    2.1070977250  -1.5800189498  -0.2063507744
C    3.6192377742   0.4047817664  -0.0692109382
C    0.8417362449  -2.1559260507  -0.1734562726
H    2.9799981591  -2.2084793750  -0.3864927828
F    4.4584194425  -0.1343919954   0.8671990799
F    4.2289929680   0.1990664810  -1.2772159290
F    3.6129292612   1.7474260893   0.1404253093
H   -1.4398645228  -3.9317966164  -0.6509169398
H   -1.0324762251  -3.7205647156   1.0816687859
H   -3.3464798715   2.7234230780  -1.5041700987
H   -4.5929091562   3.0763987990  -0.3002677172
H   -0.4975690281   2.7348576814   1.0167174628
H   -0.8405561143   2.5331006644  -0.7085414389
