# Supplementary material for: Energy transfer-enabled enantioselective photocyclization using a privileged Al–salen catalyst
Source: Nat Chem. 2025 Jul 17;17(9):1383–90. doi: 10.1038/s41557-025-01857-1 (PMC12411254; doi:10.1038/s41557-025-01857-1)
Supplement: Supplementary file 6 — xyz-data for all calculated structures. [file 41557_2025_1857_MOESM6_ESM.zip › ORD/ORD5_RR/ORD5_RR_1.xyz]

  37
PBE-D3 / def2-TZVP
C   -3.1852637365  -0.9073988172  -1.0973048872
C   -3.7151981071  -1.3566692547   0.2679908498
C   -1.8088720367  -0.2390416372  -0.9956578555
H   -0.6697449149  -2.0551639479  -0.8560340643
C   -0.8028331138  -1.1389957920  -0.2565456690
C   -1.3456173317  -1.5587869518   1.1252477792
H   -0.2854107878   3.7398683712   0.0145873530
C   -2.7068277215  -2.2475141030   0.9987549426
H   -3.0804368394  -1.7862130853  -1.7553787414
H   -3.8959050390  -0.2237271059  -1.5811966787
C    0.5190530268  -0.4322553721  -0.1519785417
C   -1.8869180141   1.1512023352  -0.3699801139
H   -0.6135016836  -2.2226483067   1.6102145917
H   -1.4377644094  -0.6655830253   1.7676214910
H   -1.4206385106  -0.0664383753  -2.0175713013
N   -0.7125359649   1.6609300910   0.1355164366
C    1.7286790942  -1.1130379765  -0.2226820948
H    1.7650444166   2.7158625992   0.3137483763
C    0.5212309691   0.9644094918   0.0469867539
O   -2.9374544129   1.8100958005  -0.3481975592
C   -0.7216568135   3.0040795892   0.7074483364
C    2.9528461555  -0.4393391089  -0.0908177218
H    1.7357578260  -2.1937296318  -0.3807550715
C    2.9548894476   0.9444030297   0.1070620481
O    4.0784899587  -1.2170304724  -0.1716344883
C    1.7407016892   1.6365453576   0.1723066288
H    3.8854092527   1.5001079372   0.2068627812
C    5.3420849455  -0.5566877481  -0.0495540624
H    6.0993683115  -1.3432230189  -0.1370160313
H    5.4840027038   0.1829917749  -0.8534507489
H    5.4382430662  -0.0591451201   0.9287256220
H   -1.7603584259   3.2819417397   0.9056060266
H   -0.1473400378   3.0075609914   1.6428825783
H   -3.9327529979  -0.4680478457   0.8840648560
H   -4.6702652245  -1.8887089556   0.1365854409
H   -2.5824735543  -3.1938918210   0.4426037744
H   -3.0856560306  -2.5159799483   1.9971724976
