# Supplementary material for: Energy transfer-enabled enantioselective photocyclization using a privileged Al–salen catalyst
Source: Nat Chem. 2025 Jul 17;17(9):1383–90. doi: 10.1038/s41557-025-01857-1 (PMC12411254; doi:10.1038/s41557-025-01857-1)
Supplement: Supplementary file 6 — xyz-data for all calculated structures. [file 41557_2025_1857_MOESM6_ESM.zip › ORD/ORD5_RR/ORD5_RR_2.xyz]

  37
PBE-D3 / def2-TZVP
C   -3.0410522306  -1.0064093522  -1.1162652305
C   -3.5544677326  -1.4868277077   0.2448445941
C   -1.7158526984  -0.2442929321  -1.0007796623
H   -0.4530881188  -1.9751966427  -0.8442653601
C   -0.6581713008  -1.0698945058  -0.2476261177
C   -1.1869177257  -1.5259747400   1.1285438432
H   -0.3130182755   3.1101952734   1.6505842965
C   -2.4960427571  -2.3065961630   0.9882010992
H   -2.8683985263  -1.8778327325  -1.7699177146
H   -3.7910538177  -0.3744277488  -1.6106758961
C    0.6091327266  -0.2713862028  -0.1275729294
C   -1.8983740675   1.1381449649  -0.3795021427
H   -0.4162441621  -2.1368246485   1.6234777404
H   -1.3479122737  -0.6405801880   1.7684135321
H   -1.3281686070  -0.0467791883  -2.0184929621
N   -0.7683078236   1.7283244210   0.1375253631
C    1.8675673693  -0.8776823340  -0.1809266350
H    1.6298642732   2.9549878499   0.3402228675
C    0.5109698265   1.1160845535   0.0653525039
O   -2.9932418986   1.7211893708  -0.3705291887
C   -0.8761607031   3.0669245145   0.7094311148
C    3.0347447282  -0.1174495219  -0.0354729343
H    1.9163088353  -1.9553159151  -0.3373496719
C    2.9324711927   1.2663869126   0.1556123892
O    4.3046708987  -0.6312273471  -0.0714745657
C    1.6833477168   1.8761771774   0.2030132811
H    3.8426970612   1.8578787807   0.2610099313
C    4.4400935552  -2.0442645767  -0.2485567837
H    4.0132086370  -2.3686549761  -1.2109678892
H    5.5172178047  -2.2424702538  -0.2399903168
H    3.9562970483  -2.5965816585   0.5729512718
H   -0.4867507356   3.8323177021   0.0209858358
H   -1.9333990142   3.2712995206   0.8981056258
H   -3.8366976419  -0.6128825578   0.8557798567
H   -4.4704664681  -2.0817284593   0.1057237034
H   -2.3012516600  -3.2430269019   0.4349959996
H   -2.8667596186  -2.5993877037   1.9828078346
