# Supplementary material for: Energy transfer-enabled enantioselective photocyclization using a privileged Al–salen catalyst
Source: Nat Chem. 2025 Jul 17;17(9):1383–90. doi: 10.1038/s41557-025-01857-1 (PMC12411254; doi:10.1038/s41557-025-01857-1)
Supplement: Supplementary file 6 — xyz-data for all calculated structures. [file 41557_2025_1857_MOESM6_ESM.zip › ORD/ORD5_RR/ORD5_RR_3.xyz]

  37
PBE-D3 / def2-TZVP
C   -2.3616371764  -0.4972528113   1.1477362764
C   -2.5819472675  -2.0110089934   1.2033815176
C   -2.2112194238  -0.0216772241  -0.3129064590
H   -1.1061653621  -0.4565951543  -2.1014054106
C   -1.0670660418  -0.7525410243  -1.0353730369
C   -1.2891217568  -2.2700394266  -0.9559161672
H   -0.3517504918   3.7669079314   0.7601494235
C   -1.4601403728  -2.7667366032   0.4838505846
H   -3.2018427999   0.0383806487   1.6139700057
H   -1.4529616047  -0.2327736944   1.7152906933
C    0.2564380015  -0.2545869619  -0.4945865132
C   -2.0525146095   1.4810484535  -0.3532199342
H   -2.2036319561  -2.5014280267  -1.5279501203
H   -0.4719319752  -2.8060438024  -1.4615678429
H   -3.1559694463  -0.2324144952  -0.8383531772
N   -0.7703641710   1.9650129574  -0.2831693635
C    1.3818214777  -1.0613669221  -0.3721415782
H    1.6604606824   2.6602666382   0.6195182970
C    0.3550577773   1.1106717332  -0.1388076027
O   -3.0385990330   2.2350560019  -0.4127168317
C   -0.5689784951   3.4104512665  -0.2585074445
C    2.6046146355  -0.5535927381   0.0933363565
H    1.3382412160  -2.1168689802  -0.6426209629
C    2.6984237106   0.7936879178   0.4493617433
O    3.6358114368  -1.4533959939   0.1624443278
C    1.5719860341   1.6144882119   0.3297271533
H    3.6278678358   1.2217881452   0.8208252873
C    4.8889487012  -0.9771631440   0.6577087797
H    4.7963168671  -0.6164579424   1.6953393917
H    5.5687342974  -1.8359761923   0.6272397073
H    5.2892417232  -0.1687504125   0.0239842598
H    0.2664122361   3.6774212582  -0.9184815912
H   -1.4886738709   3.8868977686  -0.6091069423
H   -2.6520891280  -2.3384162380   2.2524029047
H   -3.5499226632  -2.2515774400   0.7291778005
H   -1.6705775707  -3.8472981594   0.4798359316
H   -0.5175606950  -2.6303748058   1.0392312091
