# Supplementary material for: Energy transfer-enabled enantioselective photocyclization using a privileged Al–salen catalyst
Source: Nat Chem. 2025 Jul 17;17(9):1383–90. doi: 10.1038/s41557-025-01857-1 (PMC12411254; doi:10.1038/s41557-025-01857-1)
Supplement: Supplementary file 6 — xyz-data for all calculated structures. [file 41557_2025_1857_MOESM6_ESM.zip › ORD/ORD5_RR/ORD5_RR_4.xyz]

  37
PBE-D3 / def2-TZVP
C   -2.3156788840  -0.5413977128   1.0886695935
C   -2.4312643982  -2.0665826939   1.1483165459
C   -2.1273119248  -0.0637075801  -0.3668511118
H   -0.9105989470  -0.4311234661  -2.0980482246
C   -0.9020486200  -0.7167722392  -1.0284947326
C   -1.0245416860  -2.2458093818  -0.9458986014
H   -0.5837470407   3.8436851868   0.7827517359
C   -1.2264504759  -2.7451501483   0.4887332444
H   -3.2135616874  -0.0645200021   1.5085387562
H   -1.4572134067  -0.2102271404   1.6973413965
C    0.3573184178  -0.1265127886  -0.4284042479
C   -2.0677118256   1.4464660768  -0.4101639084
H   -1.8937221509  -2.5428640100  -1.5565098175
H   -0.1515632273  -2.7283813786  -1.4102142341
H   -3.0285747923  -0.3405367016  -0.9357118334
N   -0.8272123029   2.0137254905  -0.2681240387
C    1.5340545764  -0.8628743056  -0.2617456841
H    1.5009298728   2.8666559214   0.7667337700
C    0.3429434463   1.2338824746  -0.0670339627
O   -3.0964799159   2.1336046715  -0.5326929584
C   -0.7219256319   3.4694037558  -0.2432528769
C    2.6914141215  -0.2700811219   0.2583986237
H    1.5402460898  -1.9124585237  -0.5486188521
C    2.6653854374   1.0785210181   0.6296923387
O    3.8796142049  -0.9278171099   0.4424329331
C    1.5007651587   1.8202883098   0.4667005912
H    3.5637262484   1.5367119193   1.0453101422
C    3.9462313596  -2.2958262999   0.0356173373
H    4.9708038478  -2.6206270996   0.2474057355
H    3.2376863097  -2.9189500050   0.6055748144
H    3.7419958645  -2.4020102667  -1.0425663600
H    0.1275580280   3.7890146965  -0.8602819245
H   -1.6507360389   3.8828015482  -0.6454463569
H   -2.5273249182  -2.3913726258   2.1960766486
H   -3.3560432322  -2.3787724563   0.6319495874
H   -1.3593523242  -3.8379696258   0.4851095131
H   -0.3232281501  -2.5379989920   1.0858231869
