# Supplementary material for: Energy transfer-enabled enantioselective photocyclization using a privileged Al–salen catalyst
Source: Nat Chem. 2025 Jul 17;17(9):1383–90. doi: 10.1038/s41557-025-01857-1 (PMC12411254; doi:10.1038/s41557-025-01857-1)
Supplement: Supplementary file 6 — xyz-data for all calculated structures. [file 41557_2025_1857_MOESM6_ESM.zip › ORD/ORD5_SS/ORD5_SS_1.xyz]

  37
PBE-D3 / def2-TZVP
C   -3.1849550229  -0.9067190932   1.0974223294
C   -3.7143543715  -1.3561616567  -0.2680600648
C   -1.8081512187  -0.2393865671   0.9957863695
H   -0.6682632366  -2.0549448477   0.8565530720
C   -0.8023531535  -1.1389102058   0.2569807649
C   -1.3446043154  -1.5590317245  -1.1246298263
H   -1.7615972401   3.2826698824  -0.9038462449
C   -2.7058348582  -2.2478159747  -0.9979250916
H   -3.8946511501  -0.2207664828   1.5795232971
H   -3.0817574591  -1.7847491418   1.7567061274
C    0.5189890525  -0.4317987596   0.1515577399
C   -1.8866932808   1.1499169376   0.3688075052
H   -1.4367471185  -0.6657643211  -1.7669683123
H   -0.6120436010  -2.2225565800  -1.6093209957
H   -1.4196643088  -0.0656858986   2.0175694340
N   -0.7134965514   1.6600848482  -0.1374613441
C    1.7282580394  -1.1127705888   0.2222515666
H    1.7644083863   2.7160700606  -0.3176387239
C    0.5203596929   0.9646766065  -0.0486231589
O   -2.9381746569   1.8075073917   0.3467953628
C   -0.7229578156   3.0046337995  -0.7054857965
C    2.9522129197  -0.4389982098   0.0903014188
H    1.7355874674  -2.1935394876   0.3806278601
C    2.9542611857   0.9447480847  -0.1085848158
O    4.0770383126  -1.2170913512   0.1724781468
C    1.7399920670   1.6368207863  -0.1746987161
H    3.8846960072   1.5008633948  -0.2082344164
C    5.3409170033  -0.5585114791   0.0517501669
H    6.0975007959  -1.3459336233   0.1393951737
H    5.4390340833  -0.0603592282  -0.9262486457
H    5.4835314799   0.1808961664   0.8560496248
H   -0.2881015909   3.7385196549  -0.0096940827
H   -0.1477414985   3.0116002661  -1.6403567190
H   -4.6698744733  -1.8872913474  -0.1373023327
H   -3.9302508055  -0.4674956837  -0.8844012171
H   -3.0843144070  -2.5169587716  -1.9962621105
H   -2.5811564794  -3.1935789196  -0.4407393953
