# Supplementary material for: Energy transfer-enabled enantioselective photocyclization using a privileged Al–salen catalyst
Source: Nat Chem. 2025 Jul 17;17(9):1383–90. doi: 10.1038/s41557-025-01857-1 (PMC12411254; doi:10.1038/s41557-025-01857-1)
Supplement: Supplementary file 6 — xyz-data for all calculated structures. [file 41557_2025_1857_MOESM6_ESM.zip › ORD/ORD5_SS/ORD5_SS_2.xyz]

  37
PBE-D3 / def2-TZVP
C   -3.0406407155  -1.0059049217   1.1173940818
C   -3.5545334501  -1.4868281356  -0.2433758055
C   -1.7153315786  -0.2441559625   1.0010666335
H   -0.4529828967  -1.9750715099   0.8437237279
C   -0.6580495654  -1.0696416569   0.2472846078
C   -1.1875507238  -1.5253187997  -1.1287130522
H   -0.4843839871   3.8327377489  -0.0262962069
C   -2.4964280002  -2.3062316469  -0.9875770646
H   -3.7906566010  -0.3737084788   1.6116244770
H   -2.8677174287  -1.8770185296   1.7713694727
C    0.6092215625  -0.2710474526   0.1273996275
C   -1.8982464377   1.1377994459   0.3790993712
H   -1.3491969321  -0.6397703835  -1.7682134288
H   -0.4171806628  -2.1358860876  -1.6244364721
H   -1.3269588488  -0.0460558172   2.0183872284
N   -0.7683827363   1.7286021484  -0.1376781224
C    1.8676002610  -0.8774175024   0.1813371013
H    1.6303348315   2.9554029443  -0.3390050997
C    0.5110840218   1.1164883818  -0.0652379092
O   -2.9936527990   1.7197112755   0.3695649072
C   -0.8767833627   3.0663099647  -0.7118093466
C    3.0349119146  -0.1172147473   0.0369529707
H    1.9161261472  -1.9550899854   0.3375375053
C    2.9327276229   1.2666803065  -0.1539632856
O    4.3048061667  -0.6311855966   0.0737985883
C    1.6836161679   1.8765508560  -0.2020563513
H    3.8431260024   1.8580518296  -0.2587320550
C    4.4396163811  -2.0446321495   0.2487402715
H    3.9550594822  -2.5955077206  -0.5732940341
H    5.5165221896  -2.2440936063   0.2389226786
H    4.0131793427  -2.3701571514   1.2109349133
H   -0.3160697446   3.1071913278  -1.6545414600
H   -1.9344283703   3.2715760354  -0.8977353905
H   -4.4702914147  -2.0819224449  -0.1036283124
H   -3.8374580239  -0.6130720966  -0.8542425308
H   -2.8678804313  -2.5990087236  -1.9819098440
H   -2.3009370086  -3.2426905354  -0.4346863877
