# Supplementary material for: Energy transfer-enabled enantioselective photocyclization using a privileged Al–salen catalyst
Source: Nat Chem. 2025 Jul 17;17(9):1383–90. doi: 10.1038/s41557-025-01857-1 (PMC12411254; doi:10.1038/s41557-025-01857-1)
Supplement: Supplementary file 6 — xyz-data for all calculated structures. [file 41557_2025_1857_MOESM6_ESM.zip › ORD/ORD5_SS/ORD5_SS_3.xyz]

  37
PBE-D3 / def2-TZVP
C   -2.3595528277  -0.4946800245  -1.1470118739
C   -2.5793790397  -2.0084684578  -1.2056213234
C   -2.2112895405  -0.0214551765   0.3146126397
H   -1.1067908563  -0.4582284653   2.1033851843
C   -1.0674343548  -0.7530454112   1.0370935403
C   -1.2902590964  -2.2704190473   0.9557465355
H   -1.4865445302   3.8861394597   0.6123003688
C   -1.4592637097  -2.7655335613  -0.4847333404
H   -1.4502797556  -0.2290545660  -1.7127488592
H   -3.1992589039   0.0411592747  -1.6138117977
C    0.2560147480  -0.2551146590   0.4957585715
C   -2.0518809728   1.4809838440   0.3589716397
H   -0.4741475416  -2.8074755676   1.4619508125
H   -2.2057235645  -2.5019859577   1.5260780438
H   -3.1564614657  -0.2336857646   0.8385577680
N   -0.7702488611   1.9642756128   0.2825284308
C    1.3817390208  -1.0616413274   0.3748339291
H    1.6562303882   2.6559259387  -0.6310819753
C    0.3539256116   1.1089777178   0.1361852212
O   -3.0368632655   2.2360525777   0.4262887443
C   -0.5681268693   3.4096107923   0.2584820079
C    2.6035329364  -0.5547842272  -0.0938628006
H    1.3387625422  -2.1162669403   0.6488027964
C    2.6956977486   0.7906612683  -0.4563099039
O    3.6361352903  -1.4535118628  -0.1592478953
C    1.5691229634   1.6112076072  -0.3374922506
H    3.6240749444   1.2175725605  -0.8315608075
C    4.8891026556  -0.9762421944  -0.6543109227
H    5.5716486013  -1.8324090382  -0.6168636402
H    4.7974908276  -0.6219249576  -1.6941277779
H    5.2849524828  -0.1631855890  -0.0240480659
H    0.2691887646   3.6759449514   0.9161001826
H   -0.3539157202   3.7667874551  -0.7604890251
H   -3.5484821154  -2.2501913875  -0.7344161228
H   -2.6467095508  -2.3340025223  -2.2553919213
H   -0.5156900475  -2.6294198286  -1.0382405603
H   -1.6703859119  -3.8459206222  -0.4816908260
