# Supplementary material for: Energy transfer-enabled enantioselective photocyclization using a privileged Al–salen catalyst
Source: Nat Chem. 2025 Jul 17;17(9):1383–90. doi: 10.1038/s41557-025-01857-1 (PMC12411254; doi:10.1038/s41557-025-01857-1)
Supplement: Supplementary file 6 — xyz-data for all calculated structures. [file 41557_2025_1857_MOESM6_ESM.zip › ORD/ORD5_SS/ORD5_SS_4.xyz]

  37
PBE-D3 / def2-TZVP
C   -2.3170561805  -0.5445546228  -1.0896527953
C   -2.4341735675  -2.0697012049  -1.1451592207
C   -2.1274920218  -0.0631103433   0.3648127918
H   -0.9118888639  -0.4291617275   2.0967545175
C   -0.9022256750  -0.7159710306   1.0275603342
C   -1.0247752881  -2.2451689542   0.9471574092
H   -1.6521817421   3.8835245791   0.6432858704
C   -1.2283573945  -2.7469844447  -0.4864384156
H   -1.4582415148  -0.2158878062  -1.6996847641
H   -3.2146389943  -0.0676181348  -1.5105403555
C    0.3580581537  -0.1261618659   0.4284332388
C   -2.0679104125   1.4473270618   0.4058106950
H   -0.1516016501  -2.7273272751   1.4120170260
H   -1.8937914047  -2.5412073599   1.5590260689
H   -3.0286963905  -0.3384073679   0.9346719280
N   -0.8264443536   2.0151292703   0.2682688745
C    1.5347298721  -0.8627204330   0.2613180586
H    1.5055962696   2.8703005988  -0.7568702342
C    0.3448217792   1.2351557938   0.0694527199
O   -3.0969899556   2.1348576110   0.5216592857
C   -0.7222145369   3.4711305896   0.2427112627
C    2.6932284662  -0.2693896546  -0.2558051303
H    1.5399906081  -1.9126991812   0.5459168425
C    2.6690760035   1.0807035610  -0.6222961253
O    3.8810473267  -0.9273399199  -0.4410973151
C    1.5045386227   1.8228967913  -0.4595889810
H    3.5683856414   1.5396523410  -1.0351177880
C    3.9453362936  -2.2986599383  -0.0438387134
H    3.2360959054  -2.9163108998  -0.6185619874
H    4.9692937537  -2.6238139785  -0.2577923197
H    3.7406371279  -2.4122886806   1.0332539107
H    0.1261812307   3.7918095284   0.8607879466
H   -0.5827167079   3.8450015074  -0.7832980816
H   -3.3579297169  -2.3797947890  -0.6256902921
H   -2.5334500198  -2.3975680100  -2.1916047692
H   -0.3258730342  -2.5401487919  -1.0852807252
H   -1.3605059775  -3.8401219772  -0.4813352614
