# Supplementary material for: Energy transfer-enabled enantioselective photocyclization using a privileged Al–salen catalyst
Source: Nat Chem. 2025 Jul 17;17(9):1383–90. doi: 10.1038/s41557-025-01857-1 (PMC12411254; doi:10.1038/s41557-025-01857-1)
Supplement: Supplementary file 6 — xyz-data for all calculated structures. [file 41557_2025_1857_MOESM6_ESM.zip › ORD/ORD5_RS/ORD5_RS_1.xyz]

  37
PBE-D3 / def2-TZVP
C   -3.3930072566  -0.5635829289  -0.2739419969
C   -3.4706975257  -2.0687715319  -0.5322471712
C   -1.9584394916  -0.0478293301  -0.4071791466
H   -1.2364023849  -0.6255339491   1.5289270128
C   -0.9637094270  -0.8304746252   0.4732018937
C   -1.0846058768  -2.3412953004   0.2429038771
H    0.2477599024   3.5386881774   1.1796603361
C   -2.5243677956  -2.8339345609   0.3940829601
H   -4.0469456124  -0.0131696891  -0.9643472340
H   -3.7580390893  -0.3442213995   0.7440398740
C    0.4194383009  -0.2687845256   0.2405038843
C   -1.8753041393   1.4443949554  -0.1194187494
H   -0.7208922306  -2.5763721525  -0.7729268850
H   -0.4302809476  -2.8784916285   0.9463459877
H   -1.6331807885  -0.1738048249  -1.4604001121
N   -0.6177917426   1.9442480637   0.1239176984
C    1.5672786076  -1.0524171524   0.1983442226
H    1.9065742272   2.7641016018  -0.3069915699
C    0.5407715328   1.1279190033   0.0588375602
O   -2.8763035657   2.1764932844  -0.1132939876
C   -0.4638981991   3.3766837743   0.3600204670
C    2.8348180311  -0.4853099370  -0.0096596266
H    1.5044312814  -2.1323368758   0.3322317191
C    2.9511677833   0.8948942667  -0.1884280436
O    3.8869592507  -1.3645740073  -0.0209169199
C    1.8012981385   1.6909216028  -0.1540583672
H    3.9171440055   1.3665066928  -0.3590772412
C    5.1913021722  -0.8214061480  -0.2464337345
H    5.4620355462  -0.0964668857   0.5376485477
H    5.8793947625  -1.6729517437  -0.2115740732
H    5.2541990400  -0.3356160352  -1.2333419957
H   -0.1001877683   3.8960747809  -0.5398931870
H   -1.4421677686   3.7844666174   0.6286861021
H   -4.5067054445  -2.4165093006  -0.3987181172
H   -3.2001744096  -2.2768194515  -1.5827767779
H   -2.8513241595  -2.6998680744   1.4403228507
H   -2.5696398180  -3.9143940902   0.1868251480
