# Supplementary material for: Energy transfer-enabled enantioselective photocyclization using a privileged Al–salen catalyst
Source: Nat Chem. 2025 Jul 17;17(9):1383–90. doi: 10.1038/s41557-025-01857-1 (PMC12411254; doi:10.1038/s41557-025-01857-1)
Supplement: Supplementary file 6 — xyz-data for all calculated structures. [file 41557_2025_1857_MOESM6_ESM.zip › ORD/ORD5_RS/ORD5_RS_2.xyz]

  37
PBE-D3 / def2-TZVP
C   -3.2841680527  -0.6580628345  -0.2562826031
C   -3.2717978869  -2.1622681470  -0.5304547321
C   -1.8867835924  -0.0522599240  -0.4059516613
H   -1.1025199000  -0.6049949487   1.5127774076
C   -0.8320897520  -0.7786884305   0.4507107427
C   -0.8597325392  -2.2909282026   0.2023425791
H    0.1097495837   3.6447294760   1.2064252003
C   -2.2622386821  -2.8774952365   0.3686207474
H   -3.9815384281  -0.1426553234  -0.9310305796
H   -3.6455220706  -0.4716254399   0.7695182151
C    0.5087856433  -0.1258205736   0.2074833763
C   -1.8943256066   1.4398667842  -0.1051608079
H   -0.4972902103  -2.4902634623  -0.8215832469
H   -0.1628835344  -2.7938966377   0.8904974061
H   -1.5706667368  -0.1469521873  -1.4652626444
N   -0.6694685753   2.0126832432   0.1413950679
C    1.7053820153  -0.8454013036   0.1358823708
H    1.7955195552   3.0011958340  -0.3047536594
C    0.5370795114   1.2719007661   0.0503900537
O   -2.9384807456   2.1098093306  -0.0941455000
C   -0.6039576523   3.4483686361   0.3963809340
C    2.9261890110  -0.1929630430  -0.0796018693
H    1.6767800435  -1.9263525487   0.2528889174
C    2.9470077490   1.1977800630  -0.2339443786
O    4.1374789713  -0.8308961921  -0.1584780661
C    1.7606663026   1.9210683950  -0.1707042680
H    3.8976642943   1.7030971443  -0.4090571683
C    4.1495547280  -2.2491082175   0.0284180771
H    3.5507249606  -2.7589712269  -0.7432601424
H    5.1980171315  -2.5525754320  -0.0629222739
H    3.7715031883  -2.5218175058   1.0266556130
H   -0.2908592942   4.0034050090  -0.5013989036
H   -1.6013366873   3.7882893071   0.6881783106
H   -4.2809432678  -2.5764903251  -0.3812892702
H   -3.0091667907  -2.3410688466  -1.5882100193
H   -2.5786240603  -2.7798675014   1.4220128850
H   -2.2412064057  -3.9552053797   0.1441697477
