# Supplementary material for: Energy transfer-enabled enantioselective photocyclization using a privileged Al–salen catalyst
Source: Nat Chem. 2025 Jul 17;17(9):1383–90. doi: 10.1038/s41557-025-01857-1 (PMC12411254; doi:10.1038/s41557-025-01857-1)
Supplement: Supplementary file 6 — xyz-data for all calculated structures. [file 41557_2025_1857_MOESM6_ESM.zip › ORD/ORD5_SR/ORD5_SR_1.xyz]

  37
PBE-D3 / def2-TZVP
C   -3.3924941413  -0.5629019086   0.2742487334
C   -3.4725858592  -2.0685252823   0.5289012822
C   -1.9573698161  -0.0491415783   0.4093774004
H   -1.2356463175  -0.6242836717  -1.5270113155
C   -0.9632791126  -0.8310287386  -0.4715405912
C   -1.0850991014  -2.3419760478  -0.2434873638
H   -0.1026135319   3.8926515713   0.5435120698
C   -2.5251390610  -2.8338797041  -0.3961172829
H   -3.7563120871  -0.3401814012  -0.7433836056
H   -4.0456328148  -0.0131184215   0.9658418664
C    0.4200829883  -0.2699559679  -0.2390548480
C   -1.8739926462   1.4436307176   0.1247100618
H   -0.4310721653  -2.8783011716  -0.9478824615
H   -0.7218154477  -2.5789633832   0.7719730025
H   -1.6329385138  -0.1771485284   1.4626025430
N   -0.6175915585   1.9426977485  -0.1263364456
C    1.5675947517  -1.0538732608  -0.1931225116
H    1.9078953087   2.7651504641   0.2946985463
C    0.5413199886   1.1273182741  -0.0622845858
O   -2.8740345206   2.1772299130   0.1292734922
C   -0.4643493819   3.3755421226  -0.3585824575
C    2.8350289754  -0.4857928387   0.0124895366
H    1.5043367692  -2.1343839861  -0.3223258853
C    2.9516754191   0.8953237841   0.1837006186
O    3.8872951627  -1.3646792142   0.0286573209
C    1.8021100917   1.6913625122   0.1466061523
H    3.9177975048   1.3678664550   0.3510312853
C    5.1917675761  -0.8192942675   0.2474048694
H    5.8806236822  -1.6702760360   0.2134181467
H    5.4588921841  -0.0970384582  -0.5404759563
H    5.2576147013  -0.3293805295   1.2321474341
H    0.2487481728   3.5398393136  -1.1763846642
H   -1.4422439598   3.7835141561  -0.6283445122
H   -3.2054913382  -2.2788120620   1.5797733732
H   -4.5087151154  -2.4143430415   0.3913343984
H   -2.5710501031  -3.9141885299  -0.1881811452
H   -2.8506199065  -2.6999811967  -1.4427532866
