# Supplementary material for: Energy transfer-enabled enantioselective photocyclization using a privileged Al–salen catalyst
Source: Nat Chem. 2025 Jul 17;17(9):1383–90. doi: 10.1038/s41557-025-01857-1 (PMC12411254; doi:10.1038/s41557-025-01857-1)
Supplement: Supplementary file 6 — xyz-data for all calculated structures. [file 41557_2025_1857_MOESM6_ESM.zip › ORD/ORD5_SR/ORD5_SR_2.xyz]

  37
PBE-D3 / def2-TZVP
C   -3.2856804141  -0.6589900479   0.2585403947
C   -3.2707940382  -2.1626749408   0.5356222083
C   -1.8887845036  -0.0508445220   0.4033257917
H   -1.1013438184  -0.6066627190  -1.5142040915
C   -0.8327317319  -0.7795371138  -0.4515542073
C   -0.8612647613  -2.2918429022  -0.2024523751
H    0.1135528982   3.6409814541  -1.2100612478
C   -2.2643055528  -2.8772011858  -0.3672336462
H   -3.6510072921  -0.4760742094  -0.7664837383
H   -3.9826337294  -0.1435986408   0.9338205945
C    0.5081530000  -0.1265823030  -0.2057823686
C   -1.8960410919   1.4402206830   0.0962792126
H   -0.1648728545  -2.7957124094  -0.8904331903
H   -0.4986331525  -2.4914419837   0.8214145155
H   -1.5710208245  -0.1407517297   1.4625839698
N   -0.6692871781   2.0134175772  -0.1401288710
C    1.7056511605  -0.8454617045  -0.1360743077
H    1.7928839767   2.9993465824   0.3212241686
C    0.5366454614   1.2709089605  -0.0446890858
O   -2.9402114094   2.1091603802   0.0706016932
C   -0.6010996727   3.4484990307  -0.3998181966
C    2.9260368880  -0.1930387933   0.0826150058
H    1.6780439911  -1.9258196423  -0.2578207355
C    2.9458966716   1.1968873040   0.2444252318
O    4.1382916745  -0.8295556073   0.1567822019
C    1.7594888676   1.9198115895   0.1820129446
H    3.8958784200   1.7017330345   0.4238531965
C    4.1524829975  -2.2474093865  -0.0350976195
H    3.7734948164  -2.5174292171  -1.0335730835
H    5.2017338602  -2.5487061231   0.0526912538
H    3.5558522873  -2.7605608615   0.7358605358
H   -1.5976735015   3.7890750275  -0.6932080644
H   -0.2874641883   4.0057734497   0.4963305983
H   -3.0032523470  -2.3402732379   1.5924683596
H   -4.2803476089  -2.5781130239   0.3922867517
H   -2.2437002547  -3.9556256796  -0.1461767285
H   -2.5837523951  -2.7769175392  -1.4196013892
