# Supplementary material for: Energy transfer-enabled enantioselective photocyclization using a privileged Al–salen catalyst
Source: Nat Chem. 2025 Jul 17;17(9):1383–90. doi: 10.1038/s41557-025-01857-1 (PMC12411254; doi:10.1038/s41557-025-01857-1)
Supplement: Supplementary file 6 — xyz-data for all calculated structures. [file 41557_2025_1857_MOESM6_ESM.zip › redoxPotentials/CatRshS0.xyz]

94
CAM-B3LYP(-D3) / def2-TZVP
  C   -4.71944414063136     -0.73728156659160     -0.06981744339587
  C   -3.31582130554284     -0.76038017894112     -0.09983200122491
  C   -2.56940115046609      0.43192319421595     -0.15640259640485
  C   -3.27045742001452      1.66706356820513     -0.17740980091316
  C   -4.64584904078483      1.61809768339499     -0.15876527877136
  C   -5.41150758943796      0.44092957360857     -0.10551067890261
  C   -2.67147795683334     -2.03395740748284     -0.02921243756137
  N   -1.40842029855981     -2.22491552459827     -0.09066915811637
  C   -0.80522457714085     -3.54100244545044      0.03911962202656
  C   0.33442663606173     -3.34812663820507      1.04282068494189
  C   1.15189935254920     -4.62082458326484      1.19257989483884
  C   0.25102878500664     -5.79848913959911      1.55293762875386
  C   -0.88521472509440     -5.97217762361457      0.55492189639697
  C   -1.70745344558082     -4.69549962422670      0.42545912654870
  N   1.05263127477052     -2.14557759407798      0.60461925741979
  Al  -0.01966595225592     -0.83017463773197     -0.45964915181458
  Cl  0.24834927433964     -1.38818635232476     -2.54276966618310
  O   -1.26147810450358      0.40987298864576     -0.16829484418729
  C   -2.51622407417571      2.99701051002782     -0.21257727046662
  C   -1.63288231227104      3.07025637071023     -1.46556270140404
  C   -6.93387927188191      0.53343758991029     -0.08401249332387
  C   -7.42113204300936      1.24495341814146     -1.35244728624082
  C   2.31969906461855     -2.03537901081247      0.79226523581193
  C   3.13913984248173     -0.92965483851213      0.42289478572753
  C   4.52161000762043     -1.05145259988076      0.61806701327873
  C   5.38301183582378     -0.03755192288016      0.29270863997698
  C   4.80784923600484      1.12390745514941     -0.24456303704302
  C   3.45710230380010      1.31482514169948     -0.45202962703888
  C   2.58121293243826      0.25620141795451     -0.10356231965349
  O   1.29127015371312      0.37064245073794     -0.23861802179548
  C   2.91407737619975      2.61313706710313     -1.04957801393079
  C   2.18108622694814      2.31267027935531     -2.36482034728476
  C   6.88959671318777     -0.19623205868252      0.49623942236612
  C   7.65609661706253      1.08337294760589      0.16555854467097
  H   -2.87787228667501      5.11163991218588     -0.27362142655333
  H   -2.28918713660951      3.13327657847567      1.94283055596446
  C   4.02673490311366      3.61332502642292     -1.36491200483327
  C   1.96185163736682      3.28182475675173     -0.04984656995800
  C   7.41049727486764     -1.31723028278670     -0.41193113823207
  C   7.17897183431407     -0.55576467433433      1.95826922907724
  C   -7.58954878577736     -0.84444960729546     -0.02864850359336
  C   -7.38048113692929      1.32872005173646      1.14966765045007
  C   -3.46627435015093      4.19432920782264     -0.25031233453796
  C   -1.65715832028765      3.12774986852546      1.05297749771510
  H   -1.09814960868658      4.06452436097092      1.02974809528654
  H   -0.94893347085016      2.30929938267291      1.13555889642044
  H   -1.52917001117844     -6.79951724809338      0.85536671037563
  H   -2.48909001165663     -4.83217536504189     -0.32334213871723
  H   -2.20534170147417     -4.47966110927869      1.37631945690440
  H   1.35649601234983      1.62215324361655     -2.22321821254208
  H   1.67391938293406     -4.82131916088295      0.25215126512612
  H   1.91301014040169     -4.50705278201056      1.96495117350526
  H   0.84771129066179     -6.70960386767354      1.60965057163129
  H   -0.16750694003869     -5.63876622675935      2.55123572061204
  H   -0.47324200314820     -6.23523234970447     -0.42337859479807
  H   6.69583680358545     -1.48859308545333      2.24703219406254
  H   8.25241383413792     -0.67544657096746      2.11458269446704
  H   -0.34699483097966     -3.76167295559480     -0.93106473870998
  H   1.56061989060941      4.20281607345221     -0.47689420528594
  H   -0.12916819705686     -3.11086232181650      2.00841449662769
  H   2.84960458490036     -2.85474400411233      1.27252662112737
  H   1.78610359557866      3.23803776325866     -2.78802087113340
  H   4.89380150659626     -1.98159898195194      1.03087100717157
  H   7.54375802017397      1.36603184433840     -0.88152380790090
  H   5.46946433671535      1.92862605608014     -0.51577505874854
  H   8.48481399436234     -1.45371341373775     -0.27419473091862
  H   2.86636957373439      1.87428229827040     -3.09179370041492
  H   6.82156510817268      0.22688363884011      2.62838740282695
  H   7.22771373512996     -1.08211858042902     -1.46091942203493
  H   6.92083468498318     -2.26642490525146     -0.19429557600212
  H   4.73444610255499      3.22394202761125     -2.09813101271425
  H   8.71938625816926      0.92979098884391      0.35218095639782
  H   3.58129177622126      4.51411241813806     -1.78763865137131
  H   4.58046019028437      3.90836689779211     -0.47236072956379
  H   7.32882579799867      1.92065241289848      0.78303945853383
  H   1.13131539832496      2.63155850568630      0.20004103758345
  H   2.49136441855175      3.53915769990715      0.86938045459580
  H   -3.33389188540608     -2.88861301024928      0.09449075469527
  H   -5.23596471131641     -1.68619079705258     -0.01985112833086
  H   -5.18095133004585      2.55432859051640     -0.18382684719035
  H   -7.32625769647372     -1.45126092985977     -0.89582190599475
  H   -7.30612452008401     -1.39032598770064      0.87220252973834
  H   -8.67437044928540     -0.73515787976260     -0.01989295278664
  H   -8.46834048921409      1.41353787962245      1.17469265093420
  H   -7.05481842799070      0.83535094619499      2.06621154201573
  H   -6.96823004308175      2.33710355083825      1.15073851928164
  H   -7.00783131183185      2.24949360900213     -1.43655489428089
  H   -7.12835551965194      0.68899798949412     -2.24372879143782
  H   -8.50907365602793      1.33195931539374     -1.34542758603759
  H   -1.11170246201394      4.02852219781473     -1.49483538737086
  H   -0.89169758765887      2.27912695264961     -1.48057857588903
  H   -2.24162116100875      2.98939352194730     -2.36750189285451
  H   -4.09898849568842      4.18818269265863     -1.13909428797013
  H   -4.10739797295837      4.23896022778156      0.63133105847805
