# Supplementary material for: Energy transfer-enabled enantioselective photocyclization using a privileged Al–salen catalyst
Source: Nat Chem. 2025 Jul 17;17(9):1383–90. doi: 10.1038/s41557-025-01857-1 (PMC12411254; doi:10.1038/s41557-025-01857-1)
Supplement: Supplementary file 6 — xyz-data for all calculated structures. [file 41557_2025_1857_MOESM6_ESM.zip › redoxPotentials/CatRshS1.xyz]

94
CAM-B3LYP(-D3) / def2-TZVP
  C      -4.694813     -0.713548      0.107712
  C      -3.307983     -0.781638     -0.087277
  C      -2.529791      0.388975     -0.178282
  C      -3.185384      1.644333     -0.076361
  C      -4.550490      1.641002      0.105824
  C      -5.344389      0.487018      0.204349
  C      -2.706374     -2.080100     -0.149927
  N      -1.470692     -2.295281     -0.389173
  C      -0.864053     -3.610800     -0.345978
  C       0.319915     -3.461928      0.610503
  C       1.193346     -4.709338      0.522026
  C       0.369230     -5.952175      0.845474
  C      -0.873109     -6.066368     -0.031959
  C      -1.726202     -4.801030      0.020254
  N       0.975048     -2.208834      0.276587
  Al     -0.055244     -0.938849     -0.747474
  Cl      0.128100     -1.325472     -2.880248
  O      -1.230588      0.333446     -0.336201
  C      -2.394151      2.948533     -0.181030
  C      -1.708605      3.027305     -1.552556
  C      -6.850788      0.621121      0.404188
  C      -7.457757      1.383058     -0.780304
  C       2.113468     -1.923347      0.902639
  C       2.990257     -0.841095      0.525898
  C       4.283904     -0.841786      0.951905
  C       5.222267      0.170062      0.584142
  C       4.793778      1.163336     -0.263694
  C       3.470911      1.234175     -0.735032
  C       2.543600      0.240431     -0.305144
  O       1.296925      0.316263     -0.616571
  C       3.025833      2.376041     -1.633433
  C       2.437002      1.821331     -2.941099
  C       6.631370      0.094898      1.136753
  C       7.508154      1.248799      0.657148
  H      -2.681491      5.075538     -0.131727
  H      -1.850308      3.013295      1.919294
  C       4.182964      3.304141     -2.007490
  C       1.972182      3.219823     -0.897442
  C       7.279595     -1.224401      0.688820
  C       6.573053      0.135912      2.671639
  C      -7.537732     -0.739175      0.499108
  C      -7.133208      1.391109      1.699942
  C      -3.294320      4.177637     -0.050190
  C      -1.355099      3.022643      0.946675
  H      -0.787244      3.951416      0.867365
  H      -0.659640      2.190210      0.906209
  H      -1.468647     -6.929157      0.269711
  H      -2.567011     -4.892033     -0.669966
  H      -2.141712     -4.673103      1.024506
  H       1.580460      1.179193     -2.768969
  H       1.605384     -4.772738     -0.488949
  H       2.038921     -4.640315      1.205542
  H       0.986053     -6.845306      0.734878
  H       0.064650     -5.913997      1.896037
  H      -0.568400     -6.243648     -1.067255
  H       5.995218     -0.691673      3.081059
  H       7.581713      0.073330      3.082554
  H      -0.449000     -3.779092     -1.345154
  H       1.655941      4.043692     -1.539204
  H      -0.086544     -3.400000      1.633470
  H       2.488266     -2.604877      1.657132
  H       2.124466      2.653279     -3.574257
  H       4.610230     -1.650687      1.592436
  H       7.610028      1.254386     -0.428156
  H       5.488396      1.923011     -0.571307
  H       8.292965     -1.292331      1.087194
  H       3.187831      1.247648     -3.486287
  H       6.120604      1.065515      3.017679
  H       7.335538     -1.279012     -0.398518
  H       6.725030     -2.093154      1.040859
  H       4.974592      2.777302     -2.541686
  H       8.506556      1.147656      1.082623
  H       3.805464      4.084878     -2.667302
  H       4.617839      3.794911     -1.136029
  H       7.110317      2.214393      0.969887
  H       1.100725      2.629340     -0.641206
  H       2.388956      3.644136      0.017612
  H      -3.369914     -2.923143      0.036671
  H      -5.236665     -1.646856      0.176929
  H      -5.050892      2.593807      0.178885
  H      -7.399607     -1.324644     -0.410631
  H      -7.164287     -1.321247      1.342577
  H      -8.609582     -0.599546      0.642406
  H      -8.208871      1.496493      1.852034
  H      -6.716253      0.866439      2.560395
  H      -6.701430      2.391152      1.677982
  H      -7.028693      2.379590     -0.879886
  H      -7.281013      0.849179     -1.714661
  H      -8.535498      1.495148     -0.648771
  H      -1.140867      3.955942     -1.631418
  H      -1.030002      2.195887     -1.713134
  H      -2.454321      3.019972     -2.349104
  H      -4.045896      4.220641     -0.839596
  H      -3.802489      4.212952      0.914526
