# Supplementary material for: Energy transfer-enabled enantioselective photocyclization using a privileged Al–salen catalyst
Source: Nat Chem. 2025 Jul 17;17(9):1383–90. doi: 10.1038/s41557-025-01857-1 (PMC12411254; doi:10.1038/s41557-025-01857-1)
Supplement: Supplementary file 6 — xyz-data for all calculated structures. [file 41557_2025_1857_MOESM6_ESM.zip › redoxPotentials/CatRshT1.xyz]

94
CAM-B3LYP(-D3) / def2-TZVP
  C   -4.68735755935109     -0.69909378151927      0.18430741542605
  C   -3.30337206990255     -0.79335555768678     -0.01729745488026
  C   -2.50404515302896      0.36093530441307     -0.11878831595002
  C   -3.13544929064280      1.62762782594204     -0.01839325208075
  C   -4.50084227705832      1.65094000628064      0.16418620420498
  C   -5.31577175869180      0.51418075852462      0.27060050913847
  C   -2.72740427790725     -2.10598354313755     -0.08894022927858
  N   -1.50537531615301     -2.34017569816228     -0.36237882093621
  C   -0.90656147058478     -3.65909279875959     -0.34773568233413
  C   0.32998730746701     -3.52466209337692      0.54516064376404
  C   1.18223656429404     -4.77919419227702      0.38738129987906
  C   0.36762575467333     -6.01638040976033      0.75506425070575
  C   -0.92652076316121     -6.11667025225737     -0.04576558890423
  C   -1.76097219769920     -4.84193921244999      0.05739889521212
  N   0.97219501694776     -2.26394113036259      0.20305627164759
  Al  -0.07974375119597     -1.00542622528728     -0.77169434368911
  Cl  -0.02166979905294     -1.36990571753932     -2.91345498292184
  O   -1.20491088875107      0.28139582295521     -0.28991886499506
  C   -2.32589893977269      2.91775147275142     -0.15091866176317
  C   -1.70174443604181      2.97907223932084     -1.55214838704327
  C   -6.82096245166554      0.67948136952235      0.45705330663939
  C   -7.40582232014580      1.42238598821104     -0.75047418248119
  C   2.18293066850298     -2.02539021230618      0.73877077812684
  C   2.99684343060543     -0.91445324590919      0.45526655898635
  C   4.27408755989236     -0.82442997462542      0.97531545406966
  C   5.15972514231496      0.21210418392381      0.63183778744269
  C   4.74506059537392      1.20171352542600     -0.26027213712692
  C   3.46326664669553      1.22580183396525     -0.78416955335535
  C   2.54470988241111      0.19244128596452     -0.39327223247019
  O   1.32083363087323      0.24269694441314     -0.74696765554171
  C   3.02488441395773      2.32805356504853     -1.73759903182010
  C   2.50326941988337      1.71666456457838     -3.04728101042899
  C   6.55532312238872      0.20861292569287      1.23442102953731
  C   7.41081990777109      1.38106396826571      0.75839173730887
  H   -2.56729918621260      5.04937241918050     -0.07004536246455
  H   -1.69559361594897      2.99535962727642      1.92366145482666
  C   4.17733027817891      3.26773928303940     -2.09653818153881
  C   1.92879793707067      3.16823112164271     -1.06709935231816
  C   7.26824925057751     -1.09500140511749      0.84423571979973
  C   6.43292554059423      0.29034613042590      2.76312858723181
  C   -7.53159837522837     -0.66633558549809      0.57841687724930
  C   -7.10046849618260      1.48648917569077      1.73079186441470
  C   -3.19672144204539      4.16354473531273      0.01755205707740
  C   -1.23982814676677      2.98157884831958      0.93194979614960
  H   -0.65811180289108      3.89786360620550      0.81749368276161
  H   -0.56332197229040      2.13522378306746      0.87622276553687
  H   -1.51230947171946     -6.97344728225427      0.29025754833614
  H   -2.63843409626796     -4.92081933476980     -0.58718130646797
  H   -2.12124092663135     -4.71287545530025      1.08271884469150
  H   1.63414947742906      1.08595581421405     -2.89447715766780
  H   1.52702482150949     -4.83858824776187     -0.64871970294724
  H   2.07179294046486     -4.72901516430957      1.01380006548460
  H   0.96824756077316     -6.91469368319468      0.60443424267914
  H   0.12751617927565     -5.97907400683781      1.82224619133338
  H   -0.68585070946431     -6.29582184896906     -1.09744214589046
  H   5.87550276060850     -0.54995199219013      3.17323631693858
  H   7.42659139859060      0.28741714267753      3.21320268569252
  H   -0.54432003391677     -3.82638383905970     -1.36774379831854
  H   1.62027009673762      3.96838934446777     -1.74159317677308
  H   -0.02004153458033     -3.47931215491876      1.58878800804332
  H   2.60499974039932     -2.76264609292782      1.41135575481911
  H   2.23007583015707      2.51918454737912     -3.73382087729498
  H   4.60637966153378     -1.60527581089289      1.64521627306300
  H   7.55963508427676      1.36231210692411     -0.32120930015761
  H   5.43803831975055      1.97141089796961     -0.54081905027228
  H   8.27448054057878     -1.10300841792267      1.26510070243312
  H   3.27900501653384      1.11763030823070     -3.52689616125449
  H   5.92670677071195      1.20826233044345      3.06312018100109
  H   7.35217771434063     -1.18247424263122     -0.23929229155410
  H   6.74386388749078     -1.97468542542840      1.21294184846094
  H   4.99883219544667      2.74025956938784     -2.58244197621667
  H   8.39270322314822      1.32421188250190      1.22807235563166
  H   3.81039361579003      4.01961308359450     -2.79468678793309
  H   4.56846803396933      3.79390590472054     -1.22533965335793
  H   6.97026970830386      2.34068425605539      1.02860394527762
  H   1.05907185515464      2.56941129754239     -0.82703873169179
  H   2.30159438190356      3.62547192487891     -0.14898915929516
  H   -3.40107818174191     -2.93713010658422      0.11662776633133
  H   -5.24585824427667     -1.62199246668350      0.26145566434728
  H   -4.98357876439766      2.61343535546991      0.22772961336332
  H   -7.39834289682818     -1.27398779672175     -0.31727700017498
  H   -7.17110001588968     -1.23531879165303      1.43635454898876
  H   -8.60176001251427     -0.50621576034605      0.71274201334616
  H   -8.17524899377541      1.61510996476676      1.87070725817746
  H   -6.70004918753144      0.97656276635944      2.60783847459520
  H   -6.65108048122500      2.47794134223974      1.68801699337810
  H   -6.95436376227374      2.40629223743251     -0.87467308829105
  H   -7.23705158681918      0.85982283241257     -1.66934703881867
  H   -8.48144031562188      1.56144423191267     -0.62740960125969
  H   -1.11966462850834      3.89546172521507     -1.66198789107131
  H   -1.04907548400599      2.13252549894325     -1.74097804562260
  H   -2.48370498114464      2.98286373258732     -2.31295222051311
  H   -3.96916769444978      4.23324305888824     -0.74940620702858
  H   -3.67676332339571      4.19665378481439      0.99664351064557
