# Supplementary material for: Energy transfer-enabled enantioselective photocyclization using a privileged Al–salen catalyst
Source: Nat Chem. 2025 Jul 17;17(9):1383–90. doi: 10.1038/s41557-025-01857-1 (PMC12411254; doi:10.1038/s41557-025-01857-1)
Supplement: Supplementary file 6 — xyz-data for all calculated structures. [file 41557_2025_1857_MOESM6_ESM.zip › redoxPotentials/CatRshCation.xyz]

94
CAM-B3LYP(-D3) / def2-TZVP
  C   -4.69477387390283     -0.75721562484352     -0.16033762591108
  C   -3.28940554461059     -0.78466976550541     -0.20163472408389
  C   -2.54176881155887      0.40918677401741     -0.21056962029290
  C   -3.22841168751776      1.64336349098152     -0.16091957018167
  C   -4.60650634770415      1.59719286988675     -0.13561400015538
  C   -5.37949245231347      0.42509922062301     -0.13531734125330
  C   -2.66125552567954     -2.06268233032597     -0.15663703299704
  N   -1.39428581633123     -2.27059142738850     -0.22143305950712
  C   -0.79047891422829     -3.58139447856595     -0.02860677744686
  C   0.29276428382822     -3.34713724658551      1.03231088097287
  C   1.10487363736681     -4.60039146686218      1.30122449678214
  C   0.18110551903056     -5.76203401022375      1.66029031087865
  C   -0.88715146381682     -5.98766917102102      0.59961271885070
  C   -1.70576790132567     -4.72428988454711      0.36050177480798
  N   1.04190614757776     -2.15425480901324      0.59177455682292
  Al  -0.06264245447952     -0.89726362074588     -0.55589076342605
  Cl  0.50503862167920     -1.40800260853437     -2.56230732082598
  O   -1.21873660024823      0.37654721605512     -0.24324404274387
  C   -2.47713226522217      2.97620190489488     -0.12902273487278
  C   -1.61194232712723      3.12185485247885     -1.38810355807718
  C   -6.90067500985648      0.52635086741342     -0.09742551365615
  C   -7.38755924364785      1.29230250218302     -1.33411349248690
  C   2.29224518145814     -2.05808794049526      0.79972570594583
  C   3.12860058273360     -0.93960071527786      0.41033569349331
  C   4.47233590314600     -1.03680936858959      0.60869363535178
  C   5.35528783401643      0.01043237691413      0.25752076437991
  C   4.80592772935470      1.17289989077324     -0.28974598560100
  C   3.45963448130760      1.36240080838492     -0.50516449665342
  C   2.56899779736710      0.26774503469998     -0.15149210633197
  O   1.33048478705356      0.36579234567814     -0.32401566669049
  C   2.90876767922530      2.64320742307588     -1.10307465802324
  C   2.18485203789822      2.32872110089302     -2.42501451805583
  C   6.84170746307810     -0.16950344811512      0.48273975248487
  C   7.65123113229555      1.04900251144646      0.04667293275793
  H   -2.84507112797344      5.09013748478617     -0.06411144874295
  H   -2.23417934994459      3.00367703749147      2.02871393840658
  C   4.01873270983344      3.64909238626961     -1.40835738672138
  C   1.94305930694438      3.29649475163276     -0.09986753235003
  C   7.31704673740551     -1.39064050113531     -0.32211322184661
  C   7.08859000703540     -0.41409439706726      1.98053550688665
  C   -7.56353819413062     -0.84890430026312     -0.09042160989499
  C   -7.32836098424922      1.27530360730065      1.17142419890250
  C   -3.43022328705455      4.17123933777711     -0.09095214634675
  C   -1.60914404906983      3.04163416961712      1.13562402135737
  H   -1.05167431229873      3.97916736847113      1.15832046866905
  H   -0.90180535005942      2.21858840381808      1.17861791749471
  H   -1.54681454445362     -6.80155212772231      0.89900027192348
  H   -2.44125398924733     -4.89870980464537     -0.42565099880064
  H   -2.25754017300712     -4.46819959841393      1.27039650379917
  H   1.33302111225887      1.67153733572976     -2.29053348188620
  H   1.68784402876848     -4.85039351617096      0.40938434939359
  H   1.80905048118330     -4.44214122815963      2.11937564088152
  H   0.77553375613471     -6.66469928128008      1.79870728610111
  H   -0.29851089595434     -5.55685408781036      2.62155710435753
  H   -0.41534549923441     -6.29743826664994     -0.33676850801506
  H   6.57592313899134     -1.30329370306910      2.34551201723631
  H   8.15505369051491     -0.55726311411683      2.15128276198389
  H   -0.28521618071968     -3.83816396959214     -0.96561001926484
  H   1.56343517705041      4.22422310115527     -0.52686285149889
  H   -0.22399199275550     -3.04724743000601      1.95081605376375
  H   2.81850428647089     -2.86382040513796      1.30499750494263
  H   1.82840848664578      3.26155375862941     -2.86084642737154
  H   4.87205657461105     -1.94333412575008      1.04237417121506
  H   7.54070590065407      1.25256578335968     -1.01867248741763
  H   5.47848033016806      1.96741249788847     -0.55938744795841
  H   8.38706915511201     -1.52825952616819     -0.16974241636312
  H   2.86540984049956      1.86474893532798     -3.13956641175217
  H   6.76225480224884      0.43723805438787      2.57803074515685
  H   7.14257942565929     -1.25202166947836     -1.38906167750451
  H   6.82094648659149     -2.30982287537236     -0.01225102243845
  H   4.72995103918193      3.27048309281628     -2.14325679741093
  H   8.70742989532235      0.86294361704979      0.23439917097176
  H   3.56835020313946      4.54665871025612     -1.82858666670930
  H   4.56424547605829      3.94860331131279     -0.51274061055754
  H   7.37473796176748      1.94450594822340      0.60364635712274
  H   1.09467407704132      2.66138144218678      0.12622970309213
  H   2.45715066378922      3.54335903369221      0.83014833303953
  H   -3.32751243457688     -2.91259877951724     -0.03313701943376
  H   -5.21794917537055     -1.70312647390545     -0.14818998767717
  H   -5.13675012592580      2.53545437836770     -0.10957629359110
  H   -7.31839510391495     -1.42199964397237     -0.98555676184009
  H   -7.27637954078594     -1.43304583173093      0.78506144651744
  H   -8.64659633433376     -0.73266236224327     -0.06379147125848
  H   -8.41474493365291      1.36257727507907      1.20917617703386
  H   -6.99878238280663      0.74541404319948      2.06586281939027
  H   -6.91557654500980      2.28288825970407      1.20849239503660
  H   -6.97030559985749      2.29778170058786     -1.37968451047430
  H   -7.10648094776148      0.77148320431010     -2.24997870415405
  H   -8.47393787982071      1.38597202979418     -1.31594994915049
  H   -1.09685357807907      4.08347337545812     -1.37284028935742
  H   -0.86934321927148      2.33463282006191     -1.46145357066004
  H   -2.23282866479435      3.09050057934792     -2.28415633705953
  H   -4.06724720367610      4.21631734329789     -0.97490840641732
  H   -4.06566593013771      4.16453986723080      0.79517909299491
