# Supplementary material for: Energy transfer-enabled enantioselective photocyclization using a privileged Al–salen catalyst
Source: Nat Chem. 2025 Jul 17;17(9):1383–90. doi: 10.1038/s41557-025-01857-1 (PMC12411254; doi:10.1038/s41557-025-01857-1)
Supplement: Supplementary file 6 — xyz-data for all calculated structures. [file 41557_2025_1857_MOESM6_ESM.zip › redoxPotentials/SubRshS0.xyz]

30
CAM-B3LYP(-D3) / def2-TZVP
  H   1.93418903187149      2.45079323180904      1.10367721995255
  H   6.01180890081770      1.59759511563698      0.15734974375718
  C   2.27028137238622      0.62822742448587      0.02263387051258
  H   -1.35820364071222     -2.59125369119808     -1.11892938861848
  O   0.79427318146486     -1.62752093718431     -1.08789628354723
  H   2.91328617961812     -1.10527755744538     -1.04947470576012
  C   4.01066288347562      2.15102626372626      0.69811124357943
  C   4.56032130043904      0.16394114948472     -0.50448990761362
  C   3.22451337012385     -0.19755466133485     -0.56179668593399
  C   4.96487863509193      1.32982768436746      0.12006123797574
  H   5.29553923154232     -0.48533284318112     -0.96132093322459
  H   4.30543964805374      3.06749968982308      1.19171947674000
  H   0.33219551274196      1.03120434386461      0.50126210562046
  C   2.67615399838200      1.80438357591513      0.64918083030520
  C   -3.44857780830242      0.42939170833101      0.18005672766349
  C   -3.98813762217111     -0.95736637660927      0.49287720849399
  C   -3.39089645449005     -1.98394077838696     -0.45937418720009
  C   0.23333651557063     -0.72513601366602     -0.50036214963033
  H   -3.88204453404992     -1.92657564532553     -1.43753205952821
  C   -1.93338524616888      0.48085781153831      0.34654526602067
  H   -3.57691843738266     -2.99874167213367     -0.10012234139209
  H   -3.70299560532131      0.68800168705735     -0.85153888123998
  H   -3.91522108846492      1.18115643883103      0.81793287270951
  C   -1.25056409244881     -0.70950015914449     -0.27952757910250
  N   0.89522410590621      0.35040347349382      0.02368171171075
  H   -1.56440097404450      1.40556538396754     -0.10587023091134
  H   -1.68397543537820      0.53490487441188      1.41272569552519
  C   -1.92258971660063     -1.79356154670376     -0.65120414632957
  H   -3.72725885499880     -1.22236616622300      1.52147877231642
  H   -5.07693435695133     -0.97065200820766      0.43014549714899
