# Supplementary material for: Energy transfer-enabled enantioselective photocyclization using a privileged Al–salen catalyst
Source: Nat Chem. 2025 Jul 17;17(9):1383–90. doi: 10.1038/s41557-025-01857-1 (PMC12411254; doi:10.1038/s41557-025-01857-1)
Supplement: Supplementary file 6 — xyz-data for all calculated structures. [file 41557_2025_1857_MOESM6_ESM.zip › redoxPotentials/SubRshAnion.xyz]

30
CAM-B3LYP(-D3) / def2-TZVP
  H   1.93348387673594      2.52285602049414      1.03198288124181
  H   6.02100960223307      1.64865552254112      0.11064360491141
  C   2.24431088955063      0.64617936338345      0.02365200723319
  H   -1.41944151842592     -2.70640318074397     -1.08142584908832
  O   0.85206475461707     -1.69250786613041     -1.02367123081403
  H   2.90444114600072     -1.11842265275079     -0.97538050694136
  C   4.00734300813247      2.20787928392436      0.63265174815353
  C   4.55798405749402      0.18028084417366     -0.48890763883890
  C   3.22998648226925     -0.19223757696233     -0.53035659075666
  C   4.97433997213676      1.37530707571436      0.08721902390364
  H   5.29426895505843     -0.48731333866422     -0.92221073254840
  H   4.29463476315417      3.14778040036105      1.09027972431826
  H   0.34558776903824      1.04499447136750      0.50221976546616
  C   2.67431868721761      1.85715987923276      0.60189780885413
  C   -3.39234582844860      0.41733681324781      0.20540022582505
  C   -4.00419671491555     -0.95035502996495      0.46272086975964
  C   -3.43716047740213     -1.95494749442912     -0.53221942279321
  C   0.20381687741432     -0.77648391005819     -0.47067222293312
  H   -3.90670318930676     -1.74538221782311     -1.51337600512983
  C   -1.88228030014322      0.39796270575528      0.42479696042502
  H   -3.76784742891670     -2.96601739799696     -0.26825064754229
  H   -3.60179666314244      0.70330780246176     -0.83127695885503
  H   -3.85039465489075      1.17834406504233      0.84497323592571
  C   -1.19888672282703     -0.76723128234927     -0.26005871246150
  N   0.91067191676729      0.35974262246753      0.03634314139056
  H   -1.48666854869729      1.35537381895953      0.06902052641697
  H   -1.69893947847422      0.37635584708841      1.51085413527859
  C   -1.94713797958640     -1.89026531819238     -0.60794502423372
  H   -3.75881961365522     -1.26688137459804      1.48230974212820
  H   -5.09564363898778     -0.90506809555131      0.38878614170449
