# Supplementary material for: Energy transfer-enabled enantioselective photocyclization using a privileged Al–salen catalyst
Source: Nat Chem. 2025 Jul 17;17(9):1383–90. doi: 10.1038/s41557-025-01857-1 (PMC12411254; doi:10.1038/s41557-025-01857-1)
Supplement: Supplementary file 6 — xyz-data for all calculated structures. [file 41557_2025_1857_MOESM6_ESM.zip › S1Energies/CompS1.xyz]

124
CAM-B3LYP(-D3) / def2-TZVP
  C   -4.44463330711219      0.36507323612369     -1.24527851479167
  C   -3.03620328159840      0.23393811357592     -1.17800420713548
  C   -2.29907977915231      1.22525298095960     -0.46656498847140
  C   -2.97860846523138      2.25988157303121      0.19216506649923
  C   -4.36786419085765      2.31275371968929      0.10129685516320
  C   -5.12244065866988      1.38211645455077     -0.62616992298905
  C   -2.43956211721011     -0.87965054702660     -1.79712189540075
  N   -1.11104713065450     -1.12789685889079     -1.80919867003266
  C   -0.55752601984999     -2.33791925937425     -2.36304910625677
  C   0.58450657587126     -2.72086325479380     -1.40884475777308
  C   1.37997161244577     -3.91921919331606     -1.89803192052244
  C   0.43615857645050     -5.09825242857307     -2.12932355540910
  C   -0.71249955742576     -4.73589489280113     -3.06198356917830
  C   -1.49060604765395     -3.52449006921691     -2.55910091229769
  N   1.33093665565835     -1.47962538774563     -1.15869051950496
  Al  0.14160593322275      0.18474439278263     -1.38995010229355
  Cl  0.82037538266447      0.93091969985215     -3.32826397836910
  O   -0.95049392309181      1.16559816649731     -0.43202557021309
  C   -2.21661500269922      3.33184139736673      0.98241269762325
  C   -1.29781561342982      4.11710350405761      0.03716527602072
  C   -6.64208274442056      1.54583855105655     -0.71157838282437
  C   -6.97719155529759      2.88285147967037     -1.38698384212673
  C   2.58322212915005     -1.50605074128631     -0.94951780685481
  C   3.41383340511748     -0.34818794825143     -0.68273638353920
  C   4.77200629660647     -0.53621106483296     -0.61672825690951
  C   5.64381305517314      0.52003398574014     -0.35956503272935
  C   5.08647954284742      1.79814038612705     -0.14993930813484
  C   3.74788382871320      2.07260816366409     -0.18220173614621
  C   2.84697776341734      0.96118684631322     -0.46145313452253
  O   1.60302033259021      1.12772109572344     -0.50327155466824
  C   3.21066572961459      3.48096643081882      0.03239757081542
  C   2.25206696236009      3.49711977662629      1.23304122018775
  C   7.15162557567988      0.34619762647164     -0.30481606978867
  C   7.58356401780735     -1.10021481984958     -0.54105776301572
  H   -3.83067320723742      3.87874432190234      2.35682111624422
  H   -0.70912725337026      1.94100688501945      1.69829480061500
  C   2.48778795216238      3.95493550673932     -1.24011391288686
  C   4.33176134302851      4.48033031481236      0.32614534276843
  C   7.66228150854419      0.78235531402281      1.07796073980342
  C   7.79470185297089      1.22715659144903     -1.38866418139262
  C   -7.30352251484739      0.43163729144698     -1.52236354750193
  C   -7.25230735510730      1.53131013576713      0.69636163592564
  C   -3.14622225233291      4.34899406785018      1.64990961174237
  C   -1.40019912196127      2.67435988150078      2.10490938267549
  H   -2.06810401714215      2.17786250262270      2.81236523810224
  H   -0.83092604814370      3.42658747396524      2.65558382754237
  H   -1.38422904119264     -5.58867043034394     -3.17288306917071
  H   -2.27062256227303     -3.26755856432485     -3.27554220322466
  H   -1.98875848465748     -3.76390031127376     -1.61586842004085
  H   1.38761305463745      2.86375436823213      1.07035369288160
  H   1.89967270752053     -3.66493411547904     -2.82739329740733
  H   2.13691168771160     -4.21558318595344     -1.16967858194468
  H   0.99944384901766     -5.94253794539295     -2.53021715970770
  H   0.03198439529891     -5.41989803764530     -1.16542167439781
  H   -0.31647208676082     -4.52066945297314     -4.05934779640398
  H   7.57018491699479      2.28297334195865     -1.24533781417591
  H   8.87846925397355      1.11024920713539     -1.35984444499107
  H   -0.10255981312120     -2.12259923621564     -3.34286870935934
  H   5.03837788570008      4.56424489226119     -0.50062315089807
  H   0.11917090702455     -2.97574595849375     -0.45132745553609
  H   3.11732384643687     -2.45243553840638     -0.96608367915545
  H   2.76366802841456      3.17143379046610      2.14082837643712
  H   5.15895416236315     -1.53202394512870     -0.77170807853108
  H   7.28300679860837     -1.45960885481045     -1.52572546973544
  H   5.76871606812181      2.60882935870767      0.04363674695502
  H   7.43539346465746      1.82592992100495      1.29046152322141
  H   1.89827031811681      4.51495393235183      1.39645854338836
  H   7.44906872699260      0.94098775943057     -2.38232081454658
  H   8.74515161106615      0.66248939224990      1.12170797628068
  H   7.22122668679852      0.17269113873023      1.86705359274185
  H   2.09663955360666      4.95949227461376     -1.07707927788091
  H   7.17766218408496     -1.77505366241414      0.21327644894937
  H   3.17996417198316      3.99571188047543     -2.08236813968133
  H   1.66100038806976      3.30847107140515     -1.51528240200165
  H   8.66973991770706     -1.16468925795705     -0.48752415584340
  H   3.88986746532547      5.46468179273803      0.47449998594056
  H   4.88290103064782      4.22992594663668      1.23411096675927
  H   -3.10655323279948     -1.58790994389119     -2.26983928766784
  H   -4.97642383242715     -0.38318269088379     -1.81648455910727
  H   -4.88825658633840      3.11498295332169      0.59669325421068
  H   -7.12574816939078     -0.54993654699898     -1.08106719129279
  H   -8.38243668719739      0.59134899680099     -1.55308294734353
  H   -6.94212498729259      0.41270457696775     -2.55086843717781
  H   -6.84581973794057      2.32611673144738      1.32054196608669
  H   -8.33481082668578      1.66666579993256      0.64493485327392
  H   -7.05459680400509      0.58109601938755      1.19490736477425
  H   -6.57121223302058      3.72668067267319     -0.83020116185355
  H   -6.56290358211762      2.91998247451539     -2.39521100046508
  H   -8.05923218705239      3.01476522798053     -1.45687991756832
  H   -0.59058542347863      3.46282858661260     -0.46152278721956
  H   -1.89049554229163      4.62266307064162     -0.72666165727647
  H   -0.74493905164672      4.87923441903136      0.59154008628202
  H   -2.54391359501937      5.07118158676550      2.20342813917948
  H   -3.73481047060391      4.90432834138064      0.91959565935580
  C   -4.80499072125201     -2.80428127611325      1.19046062490831
  C   -5.38943300478386     -2.12681810659660      2.42154168929644
  C   -1.07981295631412     -2.51597030571480      2.14021566880665
  H   -4.81467639150723     -0.57009143987163      3.81489300592369
  C   -3.38494761874084     -3.28779566268535      1.45373102477517
  H   -4.75686572930660     -0.07635397335434      2.14138297295273
  H   -5.42903062133888     -3.64510018470845      0.88288141909053
  H   -4.79379975171767     -2.09210662781382      0.36218245102538
  C   -2.54447843955294     -2.24358761597255      2.13770269133099
  H   -3.39222352377127     -4.19035967843389      2.07126200141068
  H   -2.90040620760696     -3.57922273229229      0.52195037530253
  C   -3.08276287633328     -1.19586551241918      2.75630917982508
  H   -6.42170767547453     -1.82227773409679      2.24238081394567
  H   -5.41009654797408     -2.83937879047597      3.25147101319650
  C   -4.55053680407623     -0.91680797703663      2.81287815073823
  H   -2.45137281907131     -0.47886880016632      3.26867945891534
  O   -0.65408305909722     -3.63746282833717      1.92450397331288
  N   -0.25619519458890     -1.44793816370799      2.38621281225666
  C   1.11060774453783     -1.45055405503002      2.68723492367763
  H   1.10525956530782      0.68220392023460      2.92749396589717
  H   4.85533562449693     -1.23191628502592      3.66408547986185
  C   1.70328439882071     -0.21981791856688      2.97087755376183
  H   3.81605030084775     -3.41713758772581      3.15060384093734
  H   1.43993641136131     -3.55851474856754      2.53038413111439
  C   3.03782942289822     -0.14272132497131      3.31451965956084
  C   3.22773435073835     -2.51011374701722      3.09492158344544
  C   1.88969428355720     -2.60441450931395      2.74583979580269
  C   3.81290152745272     -1.28980536021359      3.38148327446160
  H   3.47161197268159      0.82237619216814      3.54148521169954
  H   -0.69261967135786     -0.54118241528199      2.36975253960602
