# Supplementary material for: Energy transfer-enabled enantioselective photocyclization using a privileged Al–salen catalyst
Source: Nat Chem. 2025 Jul 17;17(9):1383–90. doi: 10.1038/s41557-025-01857-1 (PMC12411254; doi:10.1038/s41557-025-01857-1)
Supplement: Supplementary file 6 — xyz-data for all calculated structures. [file 41557_2025_1857_MOESM6_ESM.zip › tripletEnergies/CompS.xyz]

124
B3LYP(-D3) / def2-TZVP / SMD
  C   -4.47427990701554      0.23978073300730     -1.15103292415589
  C   -3.07271891967866      0.14717548835045     -1.06016202388579
  C   -2.32286034205631      1.12943331748190     -0.36823548267918
  C   -3.01892082686900      2.21187112971646      0.23994535112868
  C   -4.39833910192944      2.24906145431975      0.10436414687948
  C   -5.16296869073614      1.28631847393898     -0.58080870460007
  C   -2.44755773622992     -1.00505360761364     -1.64626787722194
  N   -1.17819887080499     -1.18407415928592     -1.73159341469136
  C   -0.58919639023271     -2.39272767319184     -2.31163418427259
  C   0.57036305331296     -2.75236480672867     -1.37297651678580
  C   1.37445125403229     -3.92858803032400     -1.91073265389555
  C   0.45411893191496     -5.12452691271142     -2.16893429333091
  C   -0.70592589337518     -4.76242282206937     -3.09451008991508
  C   -1.50959493978332     -3.58012274324277     -2.54852054098805
  N   1.30546421162237     -1.49531581975064     -1.13888701692151
  Al  0.21635264240894      0.14716945468100     -1.22617568891685
  Cl  0.38890226282963      0.98492032188174     -3.28702022854439
  O   -1.01086706897579      1.04141831925712     -0.27381628676545
  C   -2.26206014688693      3.31160586687589      0.99794087057806
  C   -1.28943752323436      4.02399599920601      0.03850727341512
  C   -6.68523028109661      1.43428695885170     -0.64533303668493
  C   -7.04289314236178      2.75191617601108     -1.35759633190472
  C   2.57979080694084     -1.51037760479708     -0.92562395801763
  C   3.39933325471334     -0.37385308837253     -0.64193407850856
  C   4.78880716324432     -0.58784013395004     -0.54447566052592
  C   5.65199463948837      0.44014365091984     -0.24704291503941
  C   5.07747833298939      1.71112791966307     -0.03886488549766
  C   3.72129503572986      1.98522778395227     -0.09694351345113
  C   2.84072488469569      0.90704634975547     -0.40422197327112
  O   1.54454489030307      1.08345809418305     -0.44145412909805
  C   3.17883919099074      3.39886083451226      0.15390258910382
  C   2.22945800652637      3.39009370073202      1.36721070949340
  C   7.16876056330289      0.26675718069782     -0.13675371095672
  C   7.59344155369411     -1.19331793186211     -0.32768793462188
  H   -3.92102387997988      3.95407689312082      2.28115518708971
  H   -0.77066846603270      1.95705322590555      1.84569367847537
  C   2.43162398338575      3.89767683631147     -1.09841863817603
  C   4.29740748078232      4.40570887455647      0.45255790310090
  C   7.64390617344673      0.72856270655274      1.25292375850221
  C   7.86065850172809      1.12075088639278     -1.21512225234974
  C   -7.34146763337744      0.27840338831349     -1.40783715493494
  C   -7.26234459132169      1.45976573461897      0.78221059856613
  C   -3.20721592887757      4.37633821267740      1.57046158984147
  C   -1.48716300413794      2.70150021485858      2.18182134491169
  H   -2.17436325177946      2.23176103307781      2.88927480837470
  H   -0.94228178642318      3.48518548895907      2.71380139201275
  H   -1.36588333087099     -5.62278739244720     -3.22648588754467
  H   -2.30167397526596     -3.31247831115868     -3.25048381375901
  H   -1.98760038557501     -3.86459523009436     -1.60638670587919
  H   1.39527509650231      2.71285816222015      1.21354081200310
  H   1.87532747644004     -3.63138832459395     -2.83811288172790
  H   2.14794773034332     -4.21966388371647     -1.19874397646114
  H   1.03600120050394     -5.94489366187179     -2.59510543483564
  H   0.05474726692396     -5.48020831271798     -1.21344881360107
  H   -0.31469791126534     -4.50679245050071     -4.08493301706346
  H   7.61881349057008      2.17926790026631     -1.10384296635234
  H   8.94646547273317      1.01574183376150     -1.14552713007864
  H   -0.14937964647451     -2.09239248564270     -3.26994548506412
  H   4.99816141494255      4.49848494751572     -0.37992346127423
  H   0.13185460048884     -3.04119467350360     -0.41275437841954
  H   3.10562764396732     -2.45988940782481     -0.95983255384192
  H   2.76452653959832      3.08345880980288      2.26883203493342
  H   5.14997905776990     -1.59384694449346     -0.70844038900897
  H   7.32532440295943     -1.56739413921607     -1.31797916413837
  H   5.74846163210170      2.52607358136259      0.18503446632603
  H   7.40894775395536      1.77883328797835      1.43114814458435
  H   1.83532545882816      4.39496480761657      1.53691517436596
  H   7.55211961363609      0.80805224378650     -2.21543685116653
  H   8.72665218486410      0.60880178797644      1.34055269634526
  H   7.17184912187855      0.13823999541581      2.04155891982319
  H   2.02725879638683      4.89700808345981     -0.91843008311067
  H   7.13677393117633     -1.84695057765063      0.41860171261589
  H   3.11421727935954      3.95963613938188     -1.94992373864648
  H   1.61219802006334      3.23682800703838     -1.36658023947245
  H   8.67739218637515     -1.27530103146098     -0.22410479503760
  H   3.85222343562939      5.38839816411010      0.62174819194610
  H   4.86269259217162      4.14132733423326      1.34898648836125
  H   -3.12395529500025     -1.76148509995971     -2.03648953453301
  H   -4.99132001343272     -0.54519946520715     -1.68497111760038
  H   -4.93024439742705      3.07214742051555      0.55559837509914
  H   -7.13892230953023     -0.68466888996412     -0.93464471816412
  H   -8.42414482188843      0.41939563771440     -1.42425872068631
  H   -6.99736046647469      0.22865333276699     -2.44308839131268
  H   -6.83888896023923      2.27278658074014      1.37382487990648
  H   -8.34582193140262      1.59892711509788      0.74854388400328
  H   -7.05737096292253      0.52177472227834      1.30206148777367
  H   -6.63393805584345      3.61655967659393     -0.83218750692518
  H   -6.65200079610371      2.76069415349503     -2.37767078612899
  H   -8.12798639407840      2.87319381698427     -1.40787315702710
  H   -0.56083041947848      3.33411791986335     -0.37672994140869
  H   -1.83831367745132      4.48571469387527     -0.78621152843171
  H   -0.75357619591519      4.81433731941228      0.56902647244466
  H   -2.61603810104256      5.12555715884212      2.10093496447449
  H   -3.76738861275591      4.89189846795490      0.78759585799244
  C   -4.82586546636816     -2.59929648265161      1.16535418048775
  C   -5.30660065692613     -1.86684313881968      2.41502980888310
  C   -1.02950765934081     -2.34056326424098      1.93038263611042
  H   -4.63508047100141     -0.22714394278980      3.67326071860383
  C   -3.37593882982726     -3.06275298417307      1.31089966860668
  H   -4.68886560793265      0.15981179940549      1.97219498329520
  H   -5.46430514766884     -3.45989072311670      0.95291362845330
  H   -4.90604122163174     -1.92408559733072      0.31100694550621
  C   -2.48576722594051     -2.01987074391073      1.93964425370803
  H   -3.32627913791670     -3.97550285217830      1.91254330724110
  H   -2.96779466357728     -3.33269220584543      0.33439148883896
  C   -2.97627635477146     -0.93603154417101      2.55152802175824
  H   -6.35168124524076     -1.56821017252972      2.30785222795565
  H   -5.25216743576286     -2.54147641409506      3.27578519216341
  C   -4.43758162974322     -0.63836641035002      2.67915979834203
  H   -2.30652063698486     -0.22003710443299      3.01363619513776
  O   -0.64764750181795     -3.50475780077796      1.82260466823910
  N   -0.17065335124645     -1.28403310694062      2.05166147683494
  C   1.20497283864706     -1.29283525827787      2.32863814027635
  H   1.16692692574302      0.81745294856575      2.71953258012921
  H   4.99789059600017     -1.06179040842166      3.12541393152455
  C   1.78496253655393     -0.07022134463812      2.68423293510215
  H   3.97898799139571     -3.22963569158986      2.48466925570870
  H   1.57442332471014     -3.37673510282788      1.96801744739252
  C   3.13817178175053      0.01032136504215      2.96967683995868
  C   3.36570397678927     -2.33924621261060      2.55025907706059
  C   2.00960824814589     -2.43466754394508      2.25494341306822
  C   3.93954663582597     -1.12630471859726      2.90996916835712
  H   3.56888921521372      0.96746398259259      3.23301164609932
  H   -0.59149606169341     -0.36726151582009      2.04799886999541
