# Supplementary material for: Energy transfer-enabled enantioselective photocyclization using a privileged Al–salen catalyst
Source: Nat Chem. 2025 Jul 17;17(9):1383–90. doi: 10.1038/s41557-025-01857-1 (PMC12411254; doi:10.1038/s41557-025-01857-1)
Supplement: Supplementary file 6 — xyz-data for all calculated structures. [file 41557_2025_1857_MOESM6_ESM.zip › tripletEnergies/CatS.xyz]

94
B3LYP(-D3) / def2-TZVP / SMD
  C   -4.72735017270240     -0.75083567374257     -0.12891070462333
  C   -3.31860178338119     -0.76745978202758     -0.10717329870733
  C   -2.57545556837071      0.43858107952088     -0.12683118422282
  C   -3.28473777237218      1.67266822932757     -0.16121615213942
  C   -4.66943427660222      1.61883330455300     -0.19450228916724
  C   -5.42850534101689      0.43224886092022     -0.18121600923952
  C   -2.67524307344927     -2.04601846552945     -0.01364881195095
  N   -1.40386514467657     -2.23654717938691     -0.05155621578851
  C   -0.80997216615432     -3.56420721293382      0.11657923409094
  C   0.35164064670502     -3.35241621550076      1.09924196143923
  C   1.15859812848349     -4.63132983888273      1.28136031890326
  C   0.24384292779827     -5.77975685001762      1.71555458610186
  C   -0.92021973569399     -5.97908738275027      0.74668767731944
  C   -1.72630021134352     -4.69104128277051      0.56731873612580
  N   1.08082605549238     -2.16476986766360      0.61499955076347
  Al  -0.02137218864161     -0.83716503118064     -0.36989996747655
  Cl  0.21016744246016     -1.29130399868615     -2.53610257079125
  O   -1.25921742692489      0.42446964940774     -0.09251384273008
  C   -2.53815499790308      3.01399766549994     -0.15820972913154
  C   -1.61183548147753      3.10498862836755     -1.38642680687252
  C   -6.95662994141044      0.51108092389730     -0.22254046730817
  C   -7.39677589933408      1.20740002370316     -1.52393530369219
  C   2.36041447391133     -2.07230062625799      0.76236025739343
  C   3.17175566914954     -0.95700992382408      0.37767252208892
  C   4.56386135041033     -1.09033506714186      0.51882747503131
  C   5.42308263774282     -0.05934892976183      0.19984803164125
  C   4.83627404714404      1.13051403984106     -0.26427884865438
  C   3.46934298678868      1.33206642305678     -0.41708492737010
  C   2.59930463903258      0.25750877508087     -0.08858316269142
  O   1.29770669639111      0.38167243972423     -0.18572730659739
  C   2.91385487312064      2.66406527298268     -0.94009922485120
  C   2.14816059475478      2.42629402702914     -2.25689483778824
  C   6.93942345732176     -0.23541185157213      0.34586055563089
  C   7.71012129105021      1.04597158660784      0.00773154043241
  H   -2.90909317439310      5.13267837725677     -0.20773386052195
  H   -2.37553659563037      3.11780463732882      2.01087114100838
  C   4.02267412540375      3.68431641307274     -1.23052558456959
  C   1.97561216524139      3.28842907527731      0.11046074018007
  C   7.41558318962298     -1.35152882897009     -0.60246424199617
  C   7.27605851238358     -0.62961344947278      1.79550036495216
  C   -7.60622398507875     -0.87594620271677     -0.17508242771026
  C   -7.46408324410724      1.32482921691435      0.98269965843501
  C   -3.49567641710504      4.21177570461800     -0.21440833133953
  C   -1.71603000476413      3.14056693665886      1.13949110952585
  H   -1.17759345696876      4.09129154212278      1.15092265509276
  H   -0.99323313214965      2.33403201064202      1.23185555330565
  H   -1.57735462971001     -6.77515406378416      1.10365783955280
  H   -2.52064641142493     -4.84840058442101     -0.16500939412994
  H   -2.20437220150889     -4.41789756852142      1.51388092946871
  H   1.32214055178667      1.73326303853498     -2.12149931247840
  H   1.65131924990538     -4.88146869390598      0.33598879035394
  H   1.94010428044667     -4.49128359092513      2.02965656372033
  H   0.82978550860805     -6.69790647183596      1.79736512748848
  H   -0.15043018156669     -5.56622745704650      2.71474301605900
  H   -0.53199240183287     -6.29873532133305     -0.22595508343461
  H   6.79235104504337     -1.56543724618482      2.07948384970007
  H   8.35474777022743     -0.76168524659062      1.91147752086649
  H   -0.36950717254942     -3.83205748061550     -0.85064862888166
  H   1.57182085491702      4.23205908889286     -0.26438452859590
  H   -0.09344222962405     -3.07266898942850      2.06188125137479
  H   2.89900834224532     -2.89710882030978      1.22130950315208
  H   1.74837157383458      3.37189883072602     -2.63157794111618
  H   4.94528299384006     -2.03632561746293      0.88395494384222
  H   7.55224851185844      1.35549309359244     -1.02751918164572
  H   5.49198341231233      1.94534357602459     -0.52091247615899
  H   8.49411827466177     -1.50047528096129     -0.50483046969398
  H   2.81636945723034      2.01737264219796     -3.01905731765368
  H   6.95097495689214      0.14409222616657      2.49505555870615
  H   7.20081757097097     -1.09607343906817     -1.64275373297297
  H   6.92360811152082     -2.30023217188504     -0.38033791647303
  H   4.71630354798620      3.33371045692323     -1.99784566759072
  H   8.77984734679702      0.87218614419372      0.14141547911318
  H   3.56626947987300      4.60682181257777     -1.59528664724744
  H   4.59821385051251      3.93183799223389     -0.33589368689312
  H   7.42421363293544      1.87482546761569      0.65894507443185
  H   1.14752685817753      2.62630748634137      0.34301730289959
  H   2.52161542588411      3.50059826048224      1.03351906799122
  H   -3.34004031415053     -2.89801601091695      0.10414893442787
  H   -5.23794662363459     -1.70412554582114     -0.10340936757583
  H   -5.20977959444101      2.55211386397170     -0.23001717086202
  H   -7.30784170969847     -1.49372081889832     -1.02478119106530
  H   -7.35260145812444     -1.41200513684446      0.74215898079931
  H   -8.69261841840688     -0.77079519708553     -0.20761247497729
  H   -8.55471402830504      1.39223609496966      0.96102211015658
  H   -7.17154554342257      0.85153491818896      1.92297938718872
  H   -7.06711855890452      2.34107633105944      0.97899955336182
  H   -6.99132051061637      2.21793652750099     -1.59679021674318
  H   -7.05997509156109      0.64527379904403     -2.39805487807455
  H   -8.48659502039952      1.27977545148610     -1.56511632411609
  H   -1.09117342209323      4.06534223091788     -1.38937034005055
  H   -0.87165299661970      2.31077012102628     -1.38803725392019
  H   -2.19421073156051      3.03573915416398     -2.30877264489716
  H   -4.10141691757525      4.21301274708639     -1.12322736952989
  H   -4.16791135949345      4.24252851530604      0.64576297059275
