# Supplementary material for: Energy transfer-enabled enantioselective photocyclization using a privileged Al–salen catalyst
Source: Nat Chem. 2025 Jul 17;17(9):1383–90. doi: 10.1038/s41557-025-01857-1 (PMC12411254; doi:10.1038/s41557-025-01857-1)
Supplement: Supplementary file 6 — xyz-data for all calculated structures. [file 41557_2025_1857_MOESM6_ESM.zip › tripletEnergies/CatT.xyz]

94
B3LYP(-D3) / def2-TZVP / SMD
  C   -4.69577600967742     -0.70844613013223      0.14840890077835
  C   -3.30407860596145     -0.79504676070510     -0.04538620250286
  C   -2.50839087891422      0.37354596020956     -0.14835527911345
  C   -3.15172036256919      1.63994067375101     -0.05313533379744
  C   -4.52717048570145      1.65579718661788      0.12492038168364
  C   -5.33548422371202      0.50854973571168      0.22849431083184
  C   -2.72559116449138     -2.10988298328187     -0.09899025743867
  N   -1.49183785831735     -2.34660850964240     -0.36064646565919
  C   -0.90694874125718     -3.68189107220134     -0.31779561142678
  C   0.33738986646248     -3.54170249751794      0.57219979438194
  C   1.17431790698582     -4.81779696200547      0.46450731581684
  C   0.33410114962160     -6.03251807249429      0.86981226682658
  C   -0.96132062936055     -6.13813574203087      0.06239528838262
  C   -1.78073930656832     -4.84439741154344      0.12187430609269
  N   1.00283507772893     -2.29483329017431      0.18597510743440
  Al  -0.06873563173945     -1.01483079243673     -0.74501997595945
  Cl  -0.02774674554572     -1.35415012560751     -2.94017115377121
  O   -1.20141338930638      0.30067218462953     -0.31653870148547
  C   -2.35216288909534      2.94397028563656     -0.17614352800035
  C   -1.69324150164286      3.00807059821238     -1.56797386402834
  C   -6.84732599435807      0.66133232361442      0.41495178508959
  C   -7.43416616970620      1.43681108925807     -0.77920844033967
  C   2.23244218376776     -2.06434495235787      0.69709776717459
  C   3.03834502196964     -0.94436530766400      0.41231970580377
  C   4.33464819619825     -0.86995249345500      0.91569694863326
  C   5.21226856055443      0.17942095686286      0.58971880939248
  C   4.77234560502350      1.20256508503898     -0.27273998009533
  C   3.47885152924353      1.23908122811145     -0.77573809406734
  C   2.56910107396646      0.18495025534810     -0.40518819968956
  O   1.32862704500470      0.23686165526431     -0.74600545797653
  C   3.02042573517397      2.38425337049423     -1.67706135719590
  C   2.47309279162267      1.82864123945775     -3.00770216285184
  C   6.61845493979207      0.17128592007130      1.17429613819698
  C   7.46607710041454      1.36178649430365      0.71179262018458
  H   -2.61824106990545      5.07884716241829     -0.12255203566555
  H   -1.76687839169123      3.04190128749593      1.91733850480177
  C   4.16429195027453      3.34971331452578     -2.01631078031862
  C   1.92536374782376      3.19106909690350     -0.95104754023576
  C   7.33640827918694     -1.12772738526679      0.75161210480094
  C   6.51206054697030      0.21691339570993      2.71327370288142
  C   -7.55498887780874     -0.69525373548486      0.50149320875997
  C   -7.13200881753839      1.44171492056839      1.71138492422276
  C   -3.24194761535917      4.18689572630072     -0.03531728413815
  C   -1.28732562374880      3.02319374941870      0.93520091538581
  H   -0.70735269764135      3.94295763921422      0.82820020127565
  H   -0.60343842520272      2.17943156650900      0.90284299876749
  H   -1.56446315824274     -6.97328781317486      0.42588466829608
  H   -2.65682860477623     -4.92925677257920     -0.52503300223379
  H   -2.14168969463781     -4.67514305460484      1.14139313996375
  H   1.61115591888274      1.18504471514538     -2.85677124232703
  H   1.52404088868488     -4.92274916558386     -0.56789058208296
  H   2.05728873482655     -4.75765970865487      1.10109435611087
  H   0.92397081788259     -6.94431327714505      0.74875394023238
  H   0.08904099560293     -5.95468893402572      1.93465870213762
  H   -0.71728939854722     -6.35421943543682     -0.98295464935173
  H   5.96789357605135     -0.64130334504223      3.10795307733853
  H   7.51388915024960      0.21272687219277      3.14875729223874
  H   -0.54962626092641     -3.88363399070554     -1.33394712533832
  H   1.60195202320612      4.02081349783977     -1.58356172052049
  H   -0.01226861442403     -3.45016534081540      1.61202910470289
  H   2.66953885987973     -2.81074075308329      1.34995881914751
  H   2.17685340702085      2.65956661754502     -3.65212881455577
  H   4.67623695650480     -1.66820232163362      1.56100514900448
  H   7.59971392370820      1.36848084858958     -0.37149747137473
  H   5.45939647803487      1.98430308750219     -0.53688845340430
  H   8.34971495230228     -1.13064377319881      1.15924538995937
  H   3.24254866731951      1.25562101414428     -3.53084168675717
  H   6.00159924515948      1.12509968829143      3.04035102953325
  H   7.40607835569494     -1.19757936086903     -0.33588235715033
  H   6.82336905754740     -2.01684857702129      1.11818126711527
  H   4.98110060959479      2.85006436136025     -2.54097257116550
  H   8.45523928848634      1.29468997404850      1.16796831866147
  H   3.77769798757492      4.13197862201944     -2.67196188859981
  H   4.57090803563045      3.83621941062214     -1.12794620019917
  H   7.02634405934021      2.31509214603231      1.01009811070245
  H   1.06395993958149      2.57312442146736     -0.72439045770648
  H   2.30980090471767      3.60833004975997     -0.01726806800189
  H   -3.40135087468478     -2.93715785819127      0.10734275755049
  H   -5.24572901936401     -1.63655128335037      0.22567358643217
  H   -5.01810187029332      2.61460786254020      0.18613757314385
  H   -7.41138298449475     -1.28345569662183     -0.40727869868020
  H   -7.19905795681659     -1.28477922921470      1.34914616848200
  H   -8.62806021641754     -0.54052410086486      0.63143951071180
  H   -8.20915545774763      1.56270853292425      1.85156757827173
  H   -6.73358749956019      0.91166569382729      2.57971211021101
  H   -6.68456018522234      2.43657336459524      1.68881832025898
  H   -6.99613082779264      2.43237363693686     -0.86720634658758
  H   -7.25225089610389      0.90415180114611     -1.71556682526359
  H   -8.51404671087189      1.55572703620842     -0.65977696079992
  H   -1.12720964504032      3.93631665318357     -1.67270105859217
  H   -1.01836966011524      2.17260634630778     -1.73225705325753
  H   -2.45848706636015      2.99174995338874     -2.34812280293812
  H   -4.00361913340535      4.23890852091289     -0.81606685665640
  H   -3.74148349860513      4.22606948562955      0.93496272149584
