# Supplementary material for: Energy transfer-enabled enantioselective photocyclization using a privileged Al–salen catalyst
Source: Nat Chem. 2025 Jul 17;17(9):1383–90. doi: 10.1038/s41557-025-01857-1 (PMC12411254; doi:10.1038/s41557-025-01857-1)
Supplement: Supplementary file 6 — xyz-data for all calculated structures. [file 41557_2025_1857_MOESM6_ESM.zip › tripletEnergies/CompT.xyz]

124
B3LYP(-D3) / def2-TZVP / SMD
  C   -4.59634128328762     -0.74016415740600     -0.99946250232371
  C   -3.19390727895718     -0.79032351618178     -0.92327147051619
  C   -2.46356274050865      0.49516776980545     -0.98272709472810
  C   -3.18738533016438      1.72892784694965     -1.09605918365115
  C   -4.56724428219839      1.68420888682316     -1.11896444534762
  C   -5.29201810648399      0.45489612948095     -1.07441263311702
  C   -2.56979452074608     -2.04433345743375     -0.78428177080749
  N   -1.26032554362430     -2.23755876160547     -0.60615666878581
  C   -0.70336689860111     -3.58190785657355     -0.56271781917443
  C   0.56945560450326     -3.50204309050218      0.30053404260935
  C   1.33152474522275     -4.82024929539183      0.29207933141090
  C   0.42255904151963     -5.95337085523189      0.77440722630771
  C   -0.86858257756504     -6.03156972906528     -0.03870099423889
  C   -1.61633576840285     -4.69610804211209     -0.05591704791621
  N   1.29651718691010     -2.30525450127331     -0.13555539391228
  Al  0.09020278653727     -0.83256038759573     -0.68419377055338
  Cl  0.30113255485639     -1.29459411681099     -3.03041631672876
  O   -1.17378752505287      0.49516565642713     -0.96355121860642
  C   -2.43402793053398      3.05795329296225     -1.21759737152403
  C   -1.55575056379840      3.03881478052751     -2.48543687074735
  C   -6.81397763035713      0.50505159363031     -1.09827643079057
  C   -7.27853027886498      1.25461655946307     -2.36395993846350
  C   2.57908347893645     -2.24487284365901     -0.14149726667779
  C   3.35966404908961     -1.08706071991100     -0.48742307275378
  C   4.75612929069746     -1.22990273383315     -0.43482874648724
  C   5.60933016561179     -0.17848436548945     -0.70216980140453
  C   5.00947747083000      1.03940017763158     -1.06023742423366
  C   3.63885241854806      1.24986975473475     -1.13634920853053
  C   2.76861413278664      0.16966864065557     -0.80987711548476
  O   1.47492809484755      0.33957427049351     -0.78668680698978
  C   3.07128381471252      2.60944962309806     -1.56629210125148
  C   2.22725808116597      2.42642771428531     -2.84260986445372
  C   7.12818756214129     -0.35886527220267     -0.59480826927686
  C   7.89262052785011      0.92709495500156     -0.92973610715666
  H   -2.79895122708411      5.16829984496992     -1.42193390158315
  H   -2.18224647719497      3.39758551855693      0.91739477963622
  C   4.17258534899516      3.62978925957291     -1.88428962068392
  C   2.20749099730224      3.20743202099446     -0.44040117500824
  C   7.58929401953568     -1.46087750553981     -1.56598828145812
  C   7.49158675029936     -0.77129849192047      0.84379300824158
  C   -7.45869997972765     -0.88503656127434     -1.09936922093176
  C   -7.30171874951030      1.26560815555254      0.15285887420212
  C   -3.38900944131526      4.25359004601690     -1.33794805776177
  C   -1.55813321922471      3.29732632451011      0.02744118183404
  H   -0.99837378921724      4.22759868975277     -0.09240316480498
  H   -0.85085197456290      2.48973148254349      0.18585687732399
  H   -1.51974640215701     -6.81186006743307      0.36294351823148
  H   -2.49794755168994     -4.78647687591648     -0.69138529231716
  H   -1.96571149399548     -4.44686254245472      0.95186109807541
  H   1.42072127762353      1.71483738378292     -2.68685189043008
  H   1.68584343828490     -5.02701724196706     -0.72318836985522
  H   2.20973595392667     -4.76164322704769      0.93755589135369
  H   0.96054151976491     -6.90282084329751      0.72080344718168
  H   0.17637936634832     -5.78818449868010      1.82890840193305
  H   -0.62936570559136     -6.31866113711084     -1.06830268562701
  H   7.00237869800389     -1.70465151799524      1.12702282607413
  H   8.57119020227027     -0.91488820346074      0.93884209396544
  H   -0.38263957479087     -3.83974874301330     -1.58292902538330
  H   1.78662087030883      4.16340016109270     -0.76269893065010
  H   0.23905537532466     -3.29686340627898      1.32592313240236
  H   3.15748458086666     -3.11987042750633      0.14728753691712
  H   1.79667461210443      3.38355502261159     -3.14811692058789
  H   5.15067858379849     -2.20268233708443     -0.16538044993441
  H   7.70134391563257      1.25850621419705     -1.95257364486012
  H   5.65610848022208      1.86935750667577     -1.28996692535490
  H   8.66995714777647     -1.60821448302516     -1.49095607148468
  H   2.85126690344320      2.06141405677946     -3.66266590995857
  H   7.18782251836810     -0.00128652235880      1.55689555040946
  H   7.35412141774095     -1.19214825302710     -2.59852942025984
  H   7.10535651096163     -2.41451571211063     -1.34832486343974
  H   4.82176881968483      3.29850340949301     -2.69776053554508
  H   8.96567811830806      0.74843483521473     -0.83335093956036
  H   3.70629529476613      4.56730318461137     -2.19495763967828
  H   4.79675132925313      3.84467937112378     -1.01397797982496
  H   7.63038317086202      1.74315110759242     -0.25307845447348
  H   1.39444545727626      2.54142795071590     -0.17262108033974
  H   2.81313980376910      3.38943670065340      0.44905473274867
  H   -3.23477755536509     -2.89986951951980     -0.79751919195219
  H   -5.12999871042859     -1.67887446076765     -0.97119014166059
  H   -5.12797759753914      2.59988237275310     -1.18731497089473
  H   -7.16069394592652     -1.47059676889607     -1.97123157947339
  H   -7.20644650766917     -1.45328789794507     -0.20217253077881
  H   -8.54456096439447     -0.77697226589398     -1.12735585320928
  H   -8.39254339229650      1.32522729333954      0.14251877142566
  H   -6.99687968085041      0.74782673610888      1.06423812088896
  H   -6.90771254535738      2.28139305593154      0.18928069648314
  H   -6.90895778553364      2.27949488927855     -2.39047060557057
  H   -6.93417503749648      0.74460168799242     -3.26619005002392
  H   -8.37007990208770      1.28924913597034     -2.38760108591234
  H   -1.03010702074898      3.99169024501876     -2.58223388364696
  H   -0.82043728149055      2.24058745069211     -2.45268381526185
  H   -2.17361996537534      2.90336706501883     -3.37658484582440
  H   -4.02293831935975      4.18623540012936     -2.22407265776261
  H   -4.03226078284287      4.35334150222462     -0.46135530203733
  C   -4.40982326299602      1.01455917132279      3.02003519211842
  C   -4.77571912521076     -0.39903303238865      3.46384556562681
  C   -0.70662299613974      0.26370224381918      2.12124245659619
  H   -4.66985999315831     -1.51559903317535      1.61354085129437
  C   -2.89933792458345      1.23540747640728      3.09980708347728
  H   -4.14458859396044     -2.43124810966020      3.00198263020395
  H   -4.74053414028586      1.16949248193740      1.98944100050752
  H   -4.92062416576636      1.75797868804049      3.63550942333076
  C   -2.13589609736662      0.10419366277008      2.44901795135846
  H   -2.64041018345839      2.18161854515078      2.62042025907445
  H   -2.60085479575514      1.32934409679431      4.15164786472706
  C   -2.69798643993189     -1.09278689701084      2.21668099464070
  H   -4.43967130670801     -0.54891769195697      4.49503075916125
  H   -5.85872770838246     -0.53851290756953      3.45809416708637
  C   -4.11124611357801     -1.43345317901860      2.55448352164708
  H   -2.09237407565114     -1.86412876571397      1.76445161341439
  O   -0.11610171003491     -0.46249989626972      1.29305070082999
  N   -0.04672840985337      1.21754942268748      2.81036041014384
  C   1.32878327395531      1.53039728726482      2.81757857389436
  H   0.92060427719799      3.47789686398152      3.62830344342955
  H   5.06103354433126      2.54953597920404      2.99649876894097
  C   1.69211989234974      2.78738295365247      3.30831175367361
  H   4.40898005910569      0.31856123900608      2.13340924397039
  H   2.04395510748443     -0.33231410472348      2.02659348205051
  C   3.02962205681525      3.14858623748165      3.37834948933340
  C   3.65172523732339      1.01268740237211      2.47339770967411
  C   2.31661745541029      0.63636719135000      2.40603787819063
  C   4.01779024353968      2.26402395082993      2.95546839561491
  H   3.29779092751525      4.12757964262042      3.75492784377732
  H   -0.60760968182547      1.78663456115695      3.42786152499481
