# Supplementary material for: Energy transfer-enabled enantioselective photocyclization using a privileged Al–salen catalyst
Source: Nat Chem. 2025 Jul 17;17(9):1383–90. doi: 10.1038/s41557-025-01857-1 (PMC12411254; doi:10.1038/s41557-025-01857-1)
Supplement: Supplementary file 6 — xyz-data for all calculated structures. [file 41557_2025_1857_MOESM6_ESM.zip › tripletEnergies/ModelS.xyz]

43
B3LYP(-D3) / def2-TZVP / SMD
  H   1.85487965300532      1.78045658535412      1.49125247319072
  H   5.99659059634649      1.66561306337306      0.38730608706254
  C   2.36600787792552      0.39128646305073     -0.06654469640381
  H   -1.01545832385739     -2.87057927415951     -1.77583252229880
  O   1.05660609898268     -1.49390600264060     -1.84344006611045
  H   3.18676441363030     -0.89619573072567     -1.58493299313003
  C   3.95470686329246      1.83169909796500      1.04540545308891
  C   4.69040900559631      0.33102244201400     -0.67848913557762
  C   3.39251319528528     -0.13728337599299     -0.85162658684143
  C   4.98161881556843      1.31094072189887      0.26284864539158
  H   5.48014733351348     -0.08245805353034     -1.29299897427065
  H   4.16343523859519      2.59491081583749      1.78416580117262
  H   0.41870265077423      0.43720636067545      0.53771336821583
  C   2.65592444624213      1.37659002895207      0.88336702105103
  C   -3.34162279782729     -0.10688630506021     -0.29413567400337
  C   -3.79127990601020     -1.55368094631827     -0.11095997627763
  C   -3.07439418192412     -2.46824778541183     -1.10402182294981
  C   0.39949297814276     -0.86131703607930     -0.97521528530129
  H   -3.53818843322277     -2.39559445311292     -2.09675782852587
  C   -1.83790794037456      0.03605987722474     -0.05272713286523
  H   -3.17505694725808     -3.51881224770813     -0.81591049812571
  H   -3.57213919845641      0.21740611092315     -1.31379668678067
  H   -3.88313029507373      0.55586920146266      0.38350590324993
  C   -1.05177234667130     -1.02871985561728     -0.78449904831072
  N   1.01343978438303     -0.00353359858625     -0.15065691958657
  H   -1.50723044628690      1.02588760518888     -0.37921994613500
  H   -1.63279095062034     -0.02130552466766      1.02335105860904
  C   -1.62623171329971     -2.14379332199128     -1.25574507136925
  H   -3.56090522296325     -1.87551045325916      0.90963888990712
  H   -4.87210889828669     -1.64085252247763     -0.23684083665261
  Al  0.97043127292441     -2.01653430735035     -3.66402491303661
  C   -0.57630819492652     -1.03557125743233     -4.44977080226607
  H   -0.58576393386707      0.02353581438780     -4.16362731316755
  C   0.82038756060052     -4.00246524855960     -3.62135075330481
  H   -0.51366339395752     -1.06243264477794     -5.54554518107245
  H   -1.55301588284277     -1.45097801766740     -4.17983765183426
  C   2.72384869028660     -1.37603559822270     -4.36184091025900
  H   -0.18317602709692     -4.36583284979209     -3.37090040128462
  H   1.07005285776527     -4.42501857620668     -4.60319997339487
  H   1.51477598036185     -4.45364517473045     -2.90155775542826
  H   2.84452502510370     -0.29040807377580     -4.26409724898035
  H   3.58245367406341     -1.84344801772054     -3.86482892014607
  H   2.81493102243406     -1.60878793473293     -5.43083117524764
