# Supplementary material for: Energy transfer-enabled enantioselective photocyclization using a privileged Al–salen catalyst
Source: Nat Chem. 2025 Jul 17;17(9):1383–90. doi: 10.1038/s41557-025-01857-1 (PMC12411254; doi:10.1038/s41557-025-01857-1)
Supplement: Supplementary file 6 — xyz-data for all calculated structures. [file 41557_2025_1857_MOESM6_ESM.zip › tripletEnergies/ModelT.xyz]

43
B3LYP(-D3) / def2-TZVP / SMD
  H   2.12179137885233      1.50635503891530      1.72769231063505
  H   5.73451655181433      2.50695602102186     -0.35275061656470
  C   2.33222276934672      0.64861271865362     -0.23374168646325
  H   -1.43022298648531     -3.30327481694813     -1.30315853405296
  O   0.92069718826940     -1.10641447136789     -2.04196311639696
  H   2.83823358146379     -0.04422973047125     -2.21049956081513
  C   3.96930459418038      2.09291117957853      0.80783983235161
  C   4.36354791002130      1.21789022410730     -1.39373094506342
  C   3.14681567103771      0.54686164826635     -1.36742881761353
  C   4.78410115480883      1.99048229868641     -0.31750969687636
  H   4.98712561313252      1.13009236569099     -2.27446963036577
  H   4.28093625209231      2.69044566112951      1.65509586875877
  H   0.63820781858403      0.20906576648254      0.79589561373020
  C   2.75515402379163      1.42957226125481      0.85171177827875
  C   -2.91781053044376     -0.41328338129804      0.47188784595647
  C   -3.73523773718452     -1.34330584933580     -0.42114196543747
  C   -2.96104069782059     -1.71702520807287     -1.70778729812893
  C   0.42040412584467     -0.82108413368597     -0.91236350492454
  H   -2.85830609915917     -0.81397612707577     -2.32045447441976
  C   -1.52792542487541     -1.00683234538915      0.81087312748127
  H   -3.51159076481803     -2.45448168692309     -2.29199828264519
  H   -2.77585451879984      0.54962644569101     -0.02746466734576
  H   -3.44772419870158     -0.21886210045354      1.40688406767980
  C   -0.82501012971046     -1.36381207845671     -0.46131413933256
  N   1.09043244393484      0.01568540149877     -0.08527308753144
  H   -0.97733960247150     -0.31846198943044      1.45186183998543
  H   -1.67995494233202     -1.92585388219660      1.38958661695447
  C   -1.60924183181075     -2.23371270978625     -1.33207084421283
  H   -3.97892091060260     -2.25791599297288      0.12756094903314
  H   -4.67979794507431     -0.86572794843932     -0.69452767499615
  Al  0.83682429484721     -2.15381044471943     -3.59271524003180
  C   -0.72782644542509     -1.53829160102476     -4.66727352066095
  H   -0.86857067555025     -0.45152008612003     -4.61475768586213
  C   0.80585394965508     -4.06782500638359     -3.01647941545679
  H   -0.56790316065174     -1.78062344418816     -5.72633117678450
  H   -1.67626136277482     -2.00204124289698     -4.37805765978111
  C   2.57023894762333     -1.66514885801224     -4.45898139121580
  H   -0.20088224638250     -4.49529068992875     -2.95758336015089
  H   1.36945282364368     -4.68495981413976     -3.72830732617399
  H   1.27470750620594     -4.21636733961079     -2.03550795162614
  H   2.62984529525491     -0.60332217236421     -4.72877965814039
  H   3.44102441771216     -1.88747928590338     -3.82963251529328
  H   2.70648389895707     -2.23097259338106     -5.39004440648013
