# Supplementary material for: Energy transfer-enabled enantioselective photocyclization using a privileged Al–salen catalyst
Source: Nat Chem. 2025 Jul 17;17(9):1383–90. doi: 10.1038/s41557-025-01857-1 (PMC12411254; doi:10.1038/s41557-025-01857-1)
Supplement: Supplementary file 6 — xyz-data for all calculated structures. [file 41557_2025_1857_MOESM6_ESM.zip › tripletEnergies/SubS.xyz]

30
B3LYP(-D3) / def2-TZVP / SMD
  H   1.92545441725156      2.38124947306916      1.20083427605345
  H   6.01733779118789      1.63936250228907      0.15366996050506
  C   2.27311037015549      0.61080096012104      0.02990765509374
  H   -1.39029056932052     -2.64820158329749     -1.06743936750583
  O   0.80435916946885     -1.65242358113666     -1.10691686334970
  H   2.94129190746293     -1.06736037755085     -1.13043708674433
  C   4.00909507451772      2.13625038542199      0.75150932794580
  C   4.57708773412221      0.20556057951026     -0.55360869003295
  C   3.23986952583943     -0.17532136795301     -0.60631807546808
  C   4.97349685746360      1.35493031025310      0.11975863779278
  H   5.31588362382068     -0.41164734473069     -1.05019302892761
  H   4.29696795633431      3.03554055979560      1.28185228159661
  H   0.33925805850150      0.99509100978991      0.52916824796800
  C   2.67325180289862      1.77045394206225      0.70784671608115
  C   -3.44793110353855      0.44561826354609      0.14069820734081
  C   -4.00262128956931     -0.93019796296194      0.49793130620432
  C   -3.40713988359054     -1.99665685201089     -0.42051250640908
  C   0.23427153641300     -0.74733414778840     -0.50418033589979
  H   -3.89989393921261     -1.97171630683954     -1.40146850127399
  C   -1.92678740215965      0.48992538968216      0.30609080705580
  H   -3.59689966037961     -2.99986551519261     -0.02647124122311
  H   -3.70217093314254      0.67512437566132     -0.89924861836258
  H   -3.90431272641461      1.22115163524141      0.75946320648136
  C   -1.24871170623835     -0.72627519967814     -0.28517734121869
  N   0.90132197095277      0.31969002871748      0.03424677434962
  H   -1.54559784010377      1.39746580856919     -0.17136205046455
  H   -1.67358743872250      0.57294055167490      1.37019916375674
  C   -1.93594920218985     -1.82302370005803     -0.62340250334204
  H   -3.74784038830012     -1.16305126829384      1.53710771462415
  H   -5.09232371350805     -0.93808076791287      0.42645192737295
