# Supplementary material for: Energy transfer-enabled enantioselective photocyclization using a privileged Al–salen catalyst
Source: Nat Chem. 2025 Jul 17;17(9):1383–90. doi: 10.1038/s41557-025-01857-1 (PMC12411254; doi:10.1038/s41557-025-01857-1)
Supplement: Supplementary file 6 — xyz-data for all calculated structures. [file 41557_2025_1857_MOESM6_ESM.zip › tripletEnergies/SubT.xyz]

30
B3LYP(-D3) / def2-TZVP / SMD
  H   1.97398891131448      2.43847305096087      1.18016433813265
  H   5.83957363686879      1.86545835461291     -0.58653139136557
  C   2.21488260033580      0.61639775170629      0.06158204364281
  H   -2.00946157478629     -3.00940516091895      0.74296737669592
  O   0.74846322193793     -1.83051948475683     -0.61864323845535
  H   2.77129189918041     -1.09198491568931     -1.11541737472914
  C   3.94819380218451      2.28446880523594      0.35589771332871
  C   4.39377304965586      0.30814624021931     -0.92804591635073
  C   3.09996591921254     -0.15214332868724     -0.70540948108217
  C   4.82987618918380      1.52001144718409     -0.40533493908377
  H   5.06741501213373     -0.29658781564211     -1.52302897105107
  H   4.26718182892376      3.23159358341054      0.77313783539486
  H   0.38317372606932      0.92785236234175      0.88024215449667
  C   2.65643910483535      1.84070968804340      0.58688442676589
  C   -3.13519914942942      0.48884321128500      0.15503043429854
  C   -3.98196963596615     -0.72524172551087     -0.22203703094079
  C   -3.11861773959669     -1.85798264839877     -0.82880812154570
  C   0.21857221827608     -0.90538827910014      0.01092192372746
  H   -2.74657264909199     -1.51615787284185     -1.80324281461692
  C   -1.96434211760572      0.10930158032882      1.09510458298968
  H   -3.72233594300757     -2.75062030928234     -0.99930550188204
  H   -2.72435193063086      0.94934932392722     -0.74866535926157
  H   -3.75327061041903      1.24202979336014      0.64987633557949
  C   -1.16267067580555     -0.98571691366975      0.46020997953853
  N   0.89643938306841      0.24925066522827      0.34022447653041
  H   -1.38606610067142      1.00034073059146      1.34128670807826
  H   -2.38927018772330     -0.26332383757391      2.03537740403246
  C   -1.96995607408428     -2.14627763889852      0.08440611885781
  H   -4.48968282002192     -1.10576935598270      0.66956625001256
  H   -4.75546329434057     -0.43510750148269     -0.93840996173794
