# Supplementary material for: Energy transfer-enabled enantioselective photocyclization using a privileged Al–salen catalyst
Source: Nat Chem. 2025 Jul 17;17(9):1383–90. doi: 10.1038/s41557-025-01857-1 (PMC12411254; doi:10.1038/s41557-025-01857-1)
Supplement: Supplementary file 6 — xyz-data for all calculated structures. [file 41557_2025_1857_MOESM6_ESM.zip › tripletStateComplexConformerSampling/IM1.xyz]

  124
IM1 PBE-D3 / def2-TZVP
 C    -4.599012    -0.794148    -0.995367
 C    -3.195103    -0.806894    -0.898774
 C    -2.478621     0.470825    -0.982562
 C    -3.227043     1.696499    -1.116025
 C    -4.616434     1.618661    -1.167204
 C    -5.327594     0.390914    -1.119616
 C    -2.551848    -2.068836    -0.744118
 N    -1.248841    -2.260002    -0.590538
 C    -0.678803    -3.601341    -0.527979
 C     0.586066    -3.497061     0.357273
 C     1.362376    -4.809350     0.383621
 C     0.449177    -5.944783     0.861673
 C    -0.816644    -6.051792     0.008311
 C    -1.588100    -4.727749    -0.038696
 N     1.299576    -2.295656    -0.084467
Al     0.085494    -0.823651    -0.618208
Cl     0.349850    -1.310240    -2.982709
 O    -1.179987     0.496820    -0.967786
 C    -2.507271     3.044215    -1.233618
 C    -1.610726     3.045658    -2.491484
 C    -6.850785     0.407187    -1.206712
 C    -7.272554     1.061019    -2.541811
 C     2.596877    -2.244514    -0.146347
 C     3.368261    -1.085877    -0.502102
 C     4.767513    -1.235277    -0.501219
 C     5.624127    -0.176686    -0.779303
 C     5.024050     1.064796    -1.075625
 C     3.649479     1.292697    -1.095000
 C     2.774283     0.195177    -0.790964
 O     1.481095     0.370446    -0.764118
 C     3.082316     2.672654    -1.450276
 C     2.224268     2.554509    -2.728238
 C     7.142706    -0.378762    -0.745096
 C     7.911746     0.898651    -1.110092
 H    -2.917935     5.152810    -1.438160
 H    -2.292070     3.372202     0.914397
 C     4.188036     3.703571    -1.726981
 C     2.228115     3.215741    -0.285706
 C     7.537360    -1.484665    -1.746139
 C     7.562211    -0.808816     0.676907
 C    -7.463880    -0.998430    -1.141339
 C    -7.412498     1.238854    -0.032236
 C    -3.491439     4.217350    -1.366368
 C    -1.650189     3.302906     0.023924
 H    -1.115790     4.259168    -0.083889
 H    -0.911519     2.510354     0.179210
 H    -1.471049    -6.848076     0.394555
 H    -2.458268    -4.836518    -0.702458
 H    -1.973908    -4.477935     0.965587
 H     1.418162     1.823957    -2.600990
 H     1.747492    -5.031253    -0.626708
 H     2.231700    -4.731473     1.054329
 H     1.001764    -6.896309     0.847149
 H     0.166386    -5.760305     1.912917
 H    -0.539117    -6.341918    -1.019820
 H     7.068095    -1.743484     0.978079
 H     8.650245    -0.970364     0.720163
 H    -0.325198    -3.856386    -1.548064
 H     1.837751     4.211071    -0.550645
 H     0.229409    -3.281848     1.382698
 H     3.182424    -3.136950     0.110177
 H     1.777643     3.531810    -2.968977
 H     5.168652    -2.224129    -0.263057
 H     7.669018     1.244320    -2.125840
 H     5.678246     1.902515    -1.303781
 H     8.625786    -1.646783    -1.722618
 H     2.846617     2.244099    -3.581524
 H     7.299791    -0.033490     1.412023
 H     7.251763    -1.203593    -2.770441
 H     7.048728    -2.440039    -1.507966
 H     4.824603     3.413389    -2.576152
 H     8.992370     0.697132    -1.075822
 H     3.718373     4.665834    -1.977943
 H     4.830560     3.865542    -0.848244
 H     7.701923     1.717506    -0.406268
 H     1.383614     2.556111    -0.069613
 H     2.833097     3.312257     0.626943
 H    -3.220213    -2.936902    -0.757078
 H    -5.115235    -1.754368    -0.968813
 H    -5.188502     2.537970    -1.264820
 H    -7.121822    -1.632145    -1.972458
 H    -7.222508    -1.505983    -0.195600
 H    -8.558317    -0.921275    -1.208416
 H    -8.510994     1.265744    -0.088586
 H    -7.127911     0.792882     0.932161
 H    -7.045238     2.273477    -0.051956
 H    -6.902761     2.091862    -2.626736
 H    -6.885366     0.487536    -3.396466
 H    -8.370410     1.085928    -2.611080
 H    -1.103529     4.018444    -2.579980
 H    -0.848835     2.261476    -2.440442
 H    -2.216899     2.892113    -3.396716
 H    -4.110926     4.135954    -2.271227
 H    -4.156408     4.300386    -0.493763
 C    -4.348055     1.238932     3.078264
 C    -4.833378    -0.162940     3.446334
 C    -0.710746     0.289150     2.158730
 H    -4.785946    -1.163898     1.524735
 C    -2.824887     1.332075     3.201007
 H    -4.382710    -2.223419     2.867086
 H    -4.637972     1.466248     2.038318
 H    -4.818438     1.999104     3.719567
 C    -2.131729     0.192163     2.482734
 H    -2.483618     2.299743     2.799265
 H    -2.550432     1.325311     4.273871
 C    -2.791896    -0.966434     2.194614
 H    -4.526379    -0.392678     4.480798
 H    -5.932366    -0.214479     3.421242
 C    -4.236241    -1.198046     2.489020
 H    -2.228390    -1.773591     1.729066
 O    -0.138096    -0.451387     1.297349
 N     0.010870     1.205003     2.875125
 C     1.391751     1.467446     2.901642
 H     1.054691     3.379228     3.861595
 H     5.181970     2.359023     3.132253
 C     1.804928     2.679119     3.485784
 H     4.447808     0.204615     2.104007
 H     2.047654    -0.370158     1.976186
 C     3.158421     2.992090     3.574113
 C     3.709935     0.901143     2.505616
 C     2.358552     0.569643     2.421736
 C     4.121805     2.107425     3.077202
 H     3.461180     3.938871     4.024836
 H    -0.538054     1.774480     3.514528
