# Supplementary material for: Energy transfer-enabled enantioselective photocyclization using a privileged Al–salen catalyst
Source: Nat Chem. 2025 Jul 17;17(9):1383–90. doi: 10.1038/s41557-025-01857-1 (PMC12411254; doi:10.1038/s41557-025-01857-1)
Supplement: Supplementary file 7 — Source data for UV–vis and CVs. [file 41557_2025_1857_MOESM7_ESM.xlsx]

## Sheet: 2b
Al-1	Wavelength (nm)	Abs	Al-1:1a = 1:1	Wavelength (nm)	Abs	Al-1:1a = 1:4	Wavelength (nm)	Abs	Al-1:1a = 1:10	Wavelength (nm)	Abs	Al-1:1a = 1:19	Wavelength (nm)	Abs	1a	Wavelength (nm)	Abs	1a:nBu4NCl 0 1:1.5	Wavelength (nm)	Abs
	799.988	-0.000592025		799.988	1.68262e-05		799.988	-0.000887499		799.988	-0.000152131		799.988	0.000176345		800.01	-0.000213869		800.01	-5.08888e-05
	799.849	-0.000262358		799.849	0.000260879		799.849	0.000299319		799.849	0.000370353		799.849	0.000302687		799.003	0.000487318		799.003	0.000575723
	799.71	-0.000414858		799.71	0.000153324		799.71	-0.000629505		799.71	-0.000215007		799.71	0.000190355		797.996	3.63972e-05		797.996	-4.83005e-05
	799.537	-0.000339362		799.537	0.000767627		799.537	0.000107544		799.537	3.88566e-05		799.537	0.000357866		796.989	-0.000162378		796.989	-0.000150475
	799.398	-0.000824554		799.398	-0.00055733		799.398	-0.000722962		799.398	-0.000193222		799.398	-1.81198e-05		796.016	0.000150475		796.016	0.000185538
	799.259	0.000218387		799.259	0.000211255		799.259	0.00014092		799.259	0.000256321		799.259	0.0005243		795.007	-0.000113573		795.007	0.000176526
	799.085	7.03966e-05		799.085	5.06359e-05		799.085	-0.000273632		799.085	0.000241272		799.085	-0.000209574		793.999	-5.25971e-05		793.999	0.000200559
	798.947	0.000144094		798.947	0.00025961		798.947	-0.000286567		798.947	0.000634929		798.947	0.000639025		792.99	-0.000161033		792.99	0.000103712
	798.808	-6.70696e-06		798.808	-0.000384547		798.808	-0.000271614		798.808	-0.000769994		798.808	0.000188154		792.015	-0.000323971		792.015	-0.000493106
	798.634	0.000214195		798.634	0.000884907		798.634	0.000110599		798.634	0.000233969		798.634	0.000408699		791.005	-0.0004703		791.005	-0.000465543
	798.495	-0.000393192		798.495	0.000732569		798.495	7.90888e-05		798.495	-0.000286049		798.495	-0.000195913		789.995	-0.000300846		789.995	-0.000288998
	798.356	0.000761429		798.356	0.0007599		798.356	0.00037582		798.356	0.000407481		798.356	0.00127172		788.984	-6.49172e-05		788.984	-0.000300122
	798.182	-0.000409945		798.182	0.00115205		798.182	0.000144028		798.182	0.000702829		798.182	0.000334161		788.008	0.000229203		788.008	0.00064478
	798.044	-0.000369593		798.044	0.00112896		798.044	-0.000242173		798.044	0.000530313		798.044	6.79042e-05		786.996	-2.12777e-05		786.996	0.00017575
	797.905	-0.000159266		797.905	0.00144705		797.905	1.83018e-05		797.905	0.00146669		797.905	0.00068678		785.984	-0.000545179		785.984	-0.000473869
	797.766	-0.00030676		797.766	0.00114102		797.766	-0.000299449		797.766	0.000887942		797.766	0.00033214		785.007	-0.000432546		785.007	0.000186574
	797.592	0.000775509		797.592	0.00115164		797.592	0.000865401		797.592	0.00221282		797.592	0.000470862		783.994	-0.000478627		783.994	-0.000396806
	797.453	3.10811e-05		797.453	0.00103738		797.453	-0.000344923		797.453	0.0018723		797.453	-6.18631e-05		783.016	-0.000137329		783.016	-9.34383e-05
	797.314	-2.34867e-05		797.314	0.000983485		797.314	-0.000395771		797.314	0.00157821		797.314	0.00026448		782.003	-0.000500398		782.003	-0.00042634
	797.14	-0.000287936		797.14	0.00111575		797.14	-0.000368201		797.14	0.00176996		797.14	0.000421214		780.989	-0.000982709		780.989	-0.00048085
	797.001	0.000338342		797.001	0.0022761		797.001	0.000318152		797.001	0.00271063		797.001	0.000781372		780.01	-2.06565e-05		780.01	0.000371493
	796.862	7.09852e-05		796.862	0.00200813		796.862	-0.000234308		796.862	0.00160681		796.862	0.000315147		778.995	0.000305717		778.995	0.000116632
	796.689	-0.00062014		796.689	0.0015547		796.689	2.25473e-05		796.689	0.00169963		796.689	-0.000221683		778.015	-0.000473248		778.015	-0.000576253
	796.549	-0.000260322		796.549	0.00134107		796.549	0.000366571		796.549	0.00183824		796.549	0.00016956		777	-0.000134534		777	-0.000362097
	796.411	-0.000407235		796.411	0.000540862		796.411	-0.000318539		796.411	0.00040375		796.411	0.000240288		775.984	-0.000353821		775.984	-0.000329972
	796.237	-0.000172038		796.237	0.0010497		796.237	-0.00047118		796.237	0.000257383		796.237	-0.000210557		775.003	-0.000144006		775.003	-0.000248176
	796.098	-0.000454147		796.098	0.00046003		796.098	-0.000438132		796.098	9.13353e-05		796.098	-0.00020352		773.986	0.000253549		773.986	0.000242101
	795.959	-5.68044e-05		795.959	0.000871004		795.959	-0.000685592		795.959	0.000249328		795.959	0.000258341		773.004	-5.7463e-05		773.004	-0.000175109
	795.785	0.000174359		795.785	0.000805023		795.785	-0.000626248		795.785	-1.34605e-05		795.785	0.000557553		771.987	-0.000646306		771.987	-0.000311555
	795.646	-0.000315347		795.646	0.000351415		795.646	-0.0010827		795.646	-1.78092e-05		795.646	-0.000104774		771.005	-0.000481109		771.005	-0.000561414
	795.507	4.50232e-05		795.507	0.000799006		795.507	0.000320224		795.507	9.96724e-05		795.507	0.000697825		769.986	-2.26237e-05		769.986	9.41316e-05
	795.333	-8.91622e-05		795.333	0.000489987		795.333	0.000202993		795.333	-5.99478e-05		795.333	0.000661657		769.003	-0.000376891		769.003	-0.000425874
	795.194	0.00036662		795.194	0.000258004		795.194	0.00050126		795.194	0.00055281		795.194	0.00126671		767.984	-0.000172936		767.984	-0.000110416
	795.055	0.000125207		795.055	0.000468893		795.055	0.000120386		795.055	0.000328799		795.055	0.000676357		767	-0.000242846		767	6.03962e-05
	794.916	-0.000202289		794.916	0.00038354		794.916	-0.000325523		794.916	-0.000333439		794.916	-0.000161188		766.016	-0.000204244		766.016	-0.000261266
	794.742	-0.000430503		794.742	0.000161895		794.742	0.000140325		794.742	-8.526e-05		794.742	2.27544e-05		764.996	-0.000212731		764.996	-0.000305295
	794.603	7.54766e-05		794.603	0.000639699		794.603	3.0443e-05		794.603	0.00013077		794.603	0.000688854		764.01	-0.000319057		764.01	-9.50946e-05
	794.464	-0.000200057		794.464	-0.000538043		794.464	-0.000389823		794.464	4.33612e-05		794.464	0.000203045		762.99	-6.27431e-05		762.99	0.00014281
	794.29	0.000292935		794.29	-0.000164345		794.29	-0.000541301		794.29	0.000207293		794.29	0.000701118		762.004	-0.000166518		762.004	0.000267821
	794.15	-0.00055746		794.15	0.000135431		794.15	-9.79932e-05		794.15	-0.000273322		794.15	-5.06818e-05		761.018	-0.000400633		761.018	-0.000554641
	794.011	-0.000717838		794.011	-0.000427943		794.011	-0.0005519		794.011	-0.00115267		794.011	-0.000563793		759.996	-0.000208384		759.996	6.11211e-05
	793.837	-0.000317516		793.837	-0.000435236		793.837	-4.12085e-05		793.837	8.59758e-05		793.837	0.000302946		759.009	-0.00036189		759.009	3.24363e-05
	793.698	6.05251e-05		793.698	0.000241687		793.698	-0.000713245		793.698	0.000117253		793.698	-7.35155e-06		757.986	-0.000236326		757.986	5.04806e-05
	793.559	-0.000188246		793.559	0.000397998		793.559	0.00046656		793.559	0.000827275		793.559	0.0011145		756.998	-0.000397064		756.998	-2.08636e-05
	793.385	0.000241692		793.385	0.000168654		793.385	-0.0008164		793.385	-0.000149233		793.385	0.000546589		756.01	-0.000196068		756.01	3.00278e-06
	793.246	8.66658e-05		793.246	-0.000509086		793.246	-0.000401202		793.246	2.24696e-05		793.246	0.000553717		754.986	-0.000350355		754.986	-0.000517721
	793.107	0.000102301		793.107	-0.000184579		793.107	4.91602e-05		793.107	7.37813e-05		793.107	3.59571e-05		753.997	-0.000251539		753.997	-0.000173194
	792.933	-0.000788843		792.933	-0.000738571		792.933	-0.000251228		792.933	-0.000419926		792.933	-0.000210816		753.008	-0.000398875		753.008	-0.000216974
	792.793	0.00015926		792.793	0.000644365		792.793	-0.000268562		792.793	0.000111919		792.793	0.00125365		751.983	-0.000103428		751.983	-9.19372e-05
	792.654	-0.000438471		792.654	-0.000676288		792.654	-0.000490314		792.654	-0.000270631		792.654	9.32772e-05		750.993	-7.47522e-05		750.993	-0.000224322
	792.515	-0.000143464		792.515	4.38272e-05		792.515	-0.000885742		792.515	-6.78677e-05		792.515	-0.000596365		750.003	-0.000426753		750.003	-0.00044982
	792.341	-0.000249035		792.341	9.68146e-06		792.341	-9.38524e-05		792.341	-4.1312e-05		792.341	0.000401781		749.013	-0.000525323		749.013	-0.000327696
	792.202	-0.000183756		792.202	-0.000452768		792.202	-0.000173194		792.202	-0.000547919		792.202	-5.18724e-05		747.986	-0.00062692		747.986	-0.000121181
	792.062	-0.000562293		792.062	-0.0005201		792.062	-0.00114338		792.062	-0.000347872		792.062	-1.08202e-05		746.995	-0.000113366		746.995	-0.000282014
	791.888	-0.00029668		791.888	0.000338332		791.888	-0.000933893		791.888	-0.000323713		791.888	-0.000267009		746.003	-0.000344819		746.003	-9.54052e-05
	791.749	-0.000424679		791.749	0.000434118		791.749	1.94926e-05		791.749	4.65455e-05		791.749	-0.000165846		745.011	-0.00045101		745.011	-0.000146904
	791.61	0.000234943		791.61	0.000185927		791.61	0.000126963		791.61	0.00041813		791.61	-1.97764e-05		743.983	8.39045e-05		743.983	-0.000263439
	791.436	0.000370782		791.436	0.000398102		791.436	7.8571e-05		791.436	-5.48779e-06		791.436	9.44941e-05		742.99	-1.86379e-06		742.99	7.60337e-05
	791.296	0.000292398		791.296	0.001479		791.296	0.000741904		791.296	0.000708066		791.296	0.000609058		741.997	-0.000184683		741.997	-0.000199535
	791.157	0.000323616		791.157	0.000990335		791.157	-8.12226e-05		791.157	0.000325172		791.157	0.000436113		741.004	-0.000249262		741.004	-0.000434925
	790.983	-9.30544e-05		790.983	-3.55659e-05		790.983	-0.000159687		790.983	0.000144856		790.983	-9.63886e-05		740.01	-9.97531e-05		740.01	-0.000236016
	790.843	3.29466e-05		790.843	0.000482187		790.843	-7.05594e-05		790.843	0.000399734		790.843	0.000903791		739.016	-0.00022515		739.016	-0.000322316
	790.704	-0.000150037		790.704	0.000518339		790.704	-0.000414961		790.704	-6.6263e-05		790.704	0.000252358		737.986	-0.000175575		737.986	-8.7434e-05
	790.565	-0.000640438		790.565	-0.000558209		790.565	-0.00018401		790.565	0.000295123		790.565	-0.000641705		736.991	-0.000399082		736.991	-0.00013971
	790.391	-0.000828854		790.391	-0.000637724		790.391	-0.000853295		790.391	-0.000371874		790.391	0.000116011		735.996	-4.70581e-05		735.996	-0.000164914
	790.251	-0.000590963		790.251	4.11865e-05		790.251	0.000508335		790.251	0.000600218		790.251	0.000330482		735	-0.000141107		735	-9.55087e-05
	790.112	0.000209927		790.112	0.000248162		790.112	-2.30379e-05		790.112	-5.10441e-05		790.112	0.000131236		734.004	-3.00785e-05		734.004	-0.000130342
	789.938	0.000331675		789.938	3.17891e-05		789.938	0.000284735		789.938	0.000617483		789.938	0.000331596		733.008	2.37899e-05		733.008	-0.000140797
	789.798	-0.000574282		789.798	-0.000218164		789.798	0.000314292		789.798	3.08572e-05		789.798	0.00077813		732.011	-0.000185304		732.011	-0.000329352
	789.659	-0.000551976		789.659	0.000201802		789.659	0.000247385		789.659	8.45518e-05		789.659	-0.000384133		731.014	-0.000159998		731.014	-0.000236999
	789.485	-0.000974177		789.485	-0.000617976		789.485	0.000301055		789.485	-0.000640723		789.485	0.0007146		730.017	-0.000121543		730.017	-0.000218526
	789.345	-0.000165949		789.345	0.000398957		789.345	0.00124566		789.345	0.00036284		789.345	0.000585028		728.984	-0.000180957		728.984	-0.000153942
	789.206	0.000476205		789.206	-0.000157151		789.206	0.000419607		789.206	5.99302e-05		789.206	0.000642914		727.986	-0.000146697		727.986	-0.000160877
	789.032	-7.30388e-05		789.032	-0.000286929		789.032	0.00152217		789.032	0.000353617		789.032	0.000540628		726.987	-0.000168123		726.987	0.000119972
	788.892	-0.000361078		788.892	0.000277509		788.892	0.00140254		788.892	0.00029634		788.892	0.000142422		725.989	-0.00013883		725.989	-0.000289723
	788.753	0.000284923		788.753	7.48687e-05		788.753	0.00108056		788.753	0.000173626		788.753	0.000528706		724.99	-8.1119e-05		724.99	-0.000259714
	788.613	0.000509609		788.613	0.000661657		788.613	0.00236805		788.613	0.000374369		788.613	0.000629615		723.99	-0.000138416		723.99	-0.000151976
	788.439	-0.000426053		788.439	0.000551773		788.439	0.00189749		788.439	-8.88316e-05		788.439	0.000540732		722.991	-0.000397427		722.991	-0.000373167
	788.299	-0.000710294		788.299	-0.000120457		788.299	0.00165987		788.299	-0.000151665		788.299	1.96734e-06		721.991	2.33757e-05		721.991	-0.000129618
	788.16	5.85559e-05		788.16	0.000808887		788.16	0.00234736		788.16	0.00078521		788.16	0.000597108		720.99	-0.000330852		720.99	-0.000389357
	787.986	-0.000251507		787.986	0.000297583		787.986	0.00180954		787.986	0.000241998		787.986	0.000808213		719.989	-2.27791e-05		719.989	-0.000336077
	787.846	-0.000524398		787.846	-0.000130446		787.846	0.00092584		787.846	-0.000231618		787.846	-0.000450079		718.988	-0.000375029		718.988	8.646e-06
	787.707	0.000101221		787.707	0.000177148		787.707	0.00165766		787.707	-7.40276e-05		787.707	5.92793e-06		717.987	-0.000355735		717.987	-0.00022634
	787.532	3.46037e-05		787.532	0.000304137		787.532	0.00147656		787.532	-0.000126098		787.532	0.000625		716.985	-0.000289205		716.985	3.86236e-05
	787.393	-0.00062647		787.393	2.467e-05		787.393	0.00155916		787.393	0.000687246		787.393	0.00017821		715.983	-0.000240983		715.983	-0.000200518
	787.253	-0.000197495		787.253	0.000477263		787.253	0.00118629		787.253	0.000242438		787.253	-0.000238396		715.016	-5.01123e-05		715.016	5.79367e-05
	787.114	-8.97063e-05		787.114	-0.000104049		787.114	0.00106501		787.114	-0.00029976		787.114	0.000465006		714.014	-0.000238862		714.014	-0.000228979
	786.939	-0.000283641		786.939	-0.000366856		786.939	-0.000531528		786.939	-0.000674685		786.939	9.04032e-05		713.011	-0.000246468		713.011	-0.000325006
	786.8	-0.000329836		786.8	-4.74723e-05		786.8	0.000284425		786.8	-4.77829e-05		786.8	0.000530054		712.007	-0.000460526		712.007	-0.000245123
	786.66	-0.000790577		786.66	-0.000877941		786.66	-0.000391426		786.66	-0.00060562		786.66	-0.000167036		711.003	-1.35123e-05		711.003	1.98032e-05
	786.486	-0.000536782		786.486	1.84312e-05		786.486	-0.000439166		786.486	-0.000188616		786.486	0.000134809		709.999	-0.000439528		709.999	-4.82488e-05
	786.346	6.33178e-05		786.346	5.48041e-05		786.346	-0.000634984		786.346	0.000101459		786.346	0.000247333		708.995	-0.000331887		708.995	-0.000249676
	786.207	-0.000387761		786.207	-0.000142919		786.207	-0.000202743		786.207	0.000480839		786.207	0.000168473		707.99	-0.000701306		707.99	-0.000502984
	786.032	1.31253e-05		786.032	-8.08085e-05		786.032	-6.73035e-07		786.032	2.86049e-05		786.032	0.000605869		706.985	-0.000176455		706.985	-0.000112589
	785.893	0.000150315		785.893	0.000959254		785.893	0.000523963		785.893	0.000472754		785.893	0.000677187		706.015	-9.42239e-06		706.015	0.0002111
	785.753	0.000408456		785.753	0.000610795		785.753	0.000246219		785.753	0.000145944		785.753	0.00184131		705.01	-0.000222355		705.01	-0.000223701
	785.613	-0.00057941		785.613	0.000182975		785.613	-0.00042334		785.613	-5.21312e-05		785.613	0.000699717		704.003	-0.000555313		704.003	-0.000181319
	785.439	0.0003135		785.439	0.000687013		785.439	0.000165883		785.439	0.00099996		785.439	0.000698136		702.997	-0.000244502		702.997	-0.000419823
	785.299	-0.000159169		785.299	0.000244381		785.299	-0.000697998		785.299	0.000878759		785.299	0.000337632		701.99	-0.000199173		701.99	-8.84175e-05
	785.159	-0.00124785		785.159	-0.000616477		785.159	-0.000849161		785.159	-8.99185e-05		785.159	-6.45548e-05		700.983	-0.000246571		700.983	-1.05613e-05
	784.985	-0.000343714		784.985	-0.000133448		784.985	-0.00103932		784.985	-0.000527701		784.985	0.000265024		700.012	-0.000346423		700.012	5.4338e-05
	784.845	-0.000219786		784.845	0.000334938		784.845	-0.000615391		784.845	-0.000127961		784.845	0.00103745		699.004	-0.000460371		699.004	-0.000472369
	784.706	-0.00064066		784.706	0.000470914		784.706	-0.000299087		784.706	-0.000160463		784.706	-0.000244398		697.996	-0.000414857		697.996	-5.61172e-05
	784.531	-2.90316e-05		784.531	0.000366001		784.531	-0.000394789		784.531	0.000168084		784.531	0.000730028		696.987	-0.000439218		696.987	-0.000201139
	784.391	4.21096e-05		784.391	-5.95373e-06		784.391	0.000116658		784.391	-7.57875e-05		784.391	0.00044031		696.015	-0.000233946		696.015	-0.000200518
	784.252	0.000270308		784.252	-6.04654e-05		784.252	-0.0003293		784.252	-6.83384e-06		784.252	0.000312893		695.006	-6.13454e-05		695.006	-0.000141314
	784.112	6.44073e-05		784.112	0.000376623		784.112	-0.000230738		784.112	0.000469851		784.112	-0.000148715		693.996	3.76657e-05		693.996	-0.000146335
	783.937	4.37051e-05		783.937	0.000404242		783.937	0.000195742		783.937	0.000551566		783.937	0.000330327		692.987	9.61511e-05		692.987	5.34837e-05
	783.798	-5.42772e-05		783.798	0.000516499		783.798	3.47145e-05		783.798	0.000384473		783.798	0.00169272		692.013	-7.80133e-05		692.013	-9.26619e-05
	783.658	-0.000531412		783.658	1.49882e-05		783.658	-0.000288067		783.658	-0.000170193		783.658	0.00048242		691.002	-0.000584267		691.002	-0.000102807
	783.483	0.000344809		783.483	0.000315613		783.483	-0.000311969		783.483	-0.000154149		783.483	0.000472987		689.992	-8.4173e-05		689.992	7.68622e-05
	783.344	-0.000344506		783.344	0.000542417		783.344	-0.000123562		783.344	-5.03712e-05		783.344	0.000336156		689.017	-0.000364529		689.017	-0.000342388
	783.204	-9.5482e-05		783.204	0.000705992		783.204	0.000269349		783.204	0.000560845		783.204	0.000784561		688.005	4.09535e-05		688.005	4.90826e-05
	783.064	-0.000485242		783.064	0.000471069		783.064	-0.000636018		783.064	-0.000131481		783.064	-6.95241e-05		686.994	-0.000442632		686.994	0.000117719
	782.889	-0.000900384		782.889	0.000220423		782.889	-0.00108368		782.889	-0.000922114		782.889	0.000331026		686.018	6.09657e-05		686.018	0.000278778
	782.75	-0.000501599		782.75	0.000462233		782.75	-0.000481574		782.75	-0.000325834		782.75	0.00061349		685.006	-0.000328162		685.006	-0.000105912
	782.61	5.78689e-05		782.61	0.000432537		782.61	-2.92502e-05		782.61	0.000343125		782.61	0.000251503		683.993	-0.000167243		683.993	0.000103297
	782.435	0.000176592		782.435	0.00108595		782.435	0.000270541		782.435	-0.00024119		782.435	0.000578626		683.016	-0.00012144		683.016	-2.18472e-05
	782.295	-0.000233483		782.295	0.0011668		782.295	5.87392e-05		782.295	0.000132323		782.295	0.000421758		682.003	0.00028401		682.003	9.34843e-05
	782.156	0.000291033		782.156	0.00108152		782.156	-7.50111e-05		782.156	8.03057e-05		782.156	0.00049517		680.989	-0.000413151		680.989	-0.000395616
	781.981	-0.000879651		781.981	1.03027e-05		781.981	-0.000564155		781.981	-0.000392202		781.981	-0.00090057		680.012	-0.000281807		680.012	-8.3966e-05
	781.841	-0.000352747		781.841	-0.00026375		781.841	-0.00116491		781.841	-0.000418116		781.841	0.000352555		678.997	-0.000451889		678.997	-0.000463939
	781.701	-0.000680106		781.701	-0.00076617		781.701	-0.000667087		781.701	-0.000238344		781.701	0.000511679		677.983	-9.51982e-05		677.983	-2.57817e-05
	781.561	-0.000155425		781.561	0.000831113		781.561	-8.60364e-05		781.561	-0.000195499		781.561	0.000535445		677.004	-0.000387288		677.004	-0.000189496
	781.386	-0.0002211		781.386	0.00022164		781.386	-0.000288119		781.386	0.00014698		781.386	0.000633685		675.989	-8.59406e-06		675.989	-0.000168537
	781.247	7.44754e-05		781.247	-0.000557743		781.247	-0.000653284		781.247	-7.27335e-05		781.247	-6.16042e-05		675.01	0.000317426		675.01	-0.000254592
	781.107	-0.000557164		781.107	-0.000551745		781.107	-0.000838775		781.107	-0.000244761		781.107	-4.49357e-05		673.994	-0.000244036		673.994	-0.000104722
	780.932	0.000311882		780.932	0.000544361		780.932	-8.56223e-05		780.932	0.000531246		780.932	0.000865349		673.015	-0.00057889		673.015	7.84675e-05
	780.792	6.26724e-05		780.792	0.000288932		780.792	-0.000561828		780.792	-0.000564982		780.792	9.7627e-05		671.998	-0.000152338		671.998	-0.000249003
	780.652	-0.000377259		780.652	-0.000332197		780.652	-0.000403633		780.652	0.000105757		780.652	0.000184684		671.018	-0.000156064		671.018	-0.000155029
	780.512	1.8735e-05		780.512	0.000616627		780.512	0.000177951		780.512	0.000585495		780.512	0.000763427		670.001	-0.000322006		670.001	-0.00035439
	780.337	0.000598534		780.337	0.00068442		780.337	0.000476408		780.337	0.000704696		780.337	0.00077743		668.983	-0.00010172		668.983	2.7207e-05
	780.197	0.000323414		780.197	0.000797891		780.197	0.000429609		780.197	0.000895438		780.197	0.000339653		668.002	-0.000389875		668.002	-0.000250349
	780.058	-0.000403273		780.058	9.27334e-05		780.058	-0.000605516		780.058	-0.000549419		780.058	0.000519972		666.984	3.09089e-05		666.984	4.28434e-05
	779.883	-0.000321877		779.883	-0.000929502		779.883	-0.000606085		779.883	-0.000283462		779.883	-7.83239e-05		666.002	-0.000157255		666.002	0.000108761
	779.743	0.00011337		779.743	0.000628396		779.743	0.000276421		779.743	0.00017808		779.743	0.00101823		664.984	-0.000103997		664.984	-0.000303485
	779.603	4.02778e-05		779.603	-0.000383202		779.603	-0.000287032		779.603	0.000195483		779.603	0.000509424		664.001	-0.000310779		664.001	-0.000263284
	779.463	-0.000272606		779.463	0.00015322		779.463	-0.000351389		779.463	-0.000195809		779.463	-0.000293655		662.982	-0.000291275		662.982	-0.000419306
	779.288	0.000117534		779.288	0.000598041		779.288	-0.00043958		779.288	0.00058127		779.288	0.000992929		661.999	-0.000221424		661.999	-0.000240569
	779.148	-0.000206753		779.148	9.76529e-05		779.148	-0.000188305		779.148	0.0001186		779.148	0.000124193		661.015	-0.000341767		661.015	-0.000327645
	779.008	-0.000268225		779.008	0.000475371		779.008	-0.000194722		779.008	0.000144053		779.008	0.000608306		659.995	-0.000330076		659.995	-0.000269855
	778.833	-0.000401285		778.833	0.000285124		778.833	-0.000448838		778.833	0.000210996		778.833	0.000289787		659.011	-0.000132516		659.011	-0.000182509
	778.693	-0.000302304		778.693	-0.000530649		778.693	-0.000595538		778.693	0.000361907		778.693	0.000229307		657.991	-0.000107051		657.991	-0.000339181
	778.553	-0.000218191		778.553	0.000291444		778.553	-0.000610118		778.553	-0.000238396		778.553	-8.25166e-05		657.006	-0.000442942		657.006	-0.000571186
	778.413	-0.000161778		778.413	5.07136e-05		778.413	-0.000422616		778.413	0.000160238		778.413	0.000308463		655.985	-0.000392564		655.985	-0.000176817
	778.238	-0.000639498		778.238	-0.000239121		778.238	0.00028629		778.238	-0.000376322		778.238	0.00103911		655	-2.32967e-05		655	-0.000205434
	778.098	0.000202153		778.098	0.000612246		778.098	-0.000143488		778.098	0.00102578		778.098	0.000514063		654.014	-0.00015829		654.014	-0.000101409
	777.958	-5.37809e-05		777.958	0.000264998		777.958	0.000394345		777.958	0.000343254		777.958	0.000337399		652.992	-0.000280565		652.992	-0.000176662
	777.783	-0.00012721		777.783	0.000237413		777.783	-5.56513e-05		777.783	-0.000170917		777.783	0.000630548		652.006	-0.000110467		652.006	-6.09313e-05
	777.643	-0.000313081		777.643	-0.000655817		777.643	-0.000773353		777.643	-0.000705182		777.643	0.000314603		650.983	-0.000339491		650.983	-0.000197206
	777.503	-0.000726593		777.503	-0.000345182		777.503	-0.000189754		777.503	-0.00063638		777.503	0.000429946		649.996	-0.000387909		649.996	-0.000156116
	777.363	0.000236694		777.363	0.000195354		777.363	-0.00036458		777.363	0.000509631		777.363	0.000818042		649.01	-5.84983e-05		649.01	-0.000415323
	777.188	-0.000635974		777.188	-0.000262767		777.188	-6.16042e-05		777.188	-0.000177541		777.188	-0.000365149		647.986	-5.44607e-05		647.986	0.000226302
	777.048	-7.69185e-05		777.048	-8.1792e-05		777.048	-0.000176817		777.048	0.000268313		777.048	0.00021514		646.998	-0.0003278		646.998	-0.000269803
	776.908	0.000185755		776.908	7.56454e-05		776.908	2.92512e-06		776.908	2.99252e-05		776.908	0.000234772		646.01	-0.00040053		646.01	-4.49875e-05
	776.732	-0.000317046		776.732	0.000319809		776.732	-0.000425098		776.732	-0.000148508		776.732	0.000207422		644.986	-0.000175885		644.986	6.65275e-06
	776.592	0.000316593		776.592	-1.00436e-05		776.592	4.82541e-05		776.592	0.00055535		776.592	0.000837649		643.997	-0.000162792		643.997	-0.000137847
	776.452	0.000276506		776.452	0.000203978		776.452	-8.53118e-05		776.452	-0.000190945		776.452	0.000597626		643.009	-0.000364115		643.009	-0.000522375
	776.312	0.000488938		776.312	0.000538399		776.312	2.85532e-05		776.312	8.93158e-05		776.312	0.000321985		641.983	-4.44698e-05		641.983	-6.88512e-05
	776.137	-0.000239371		776.137	-0.000304778		776.137	-0.000782656		776.137	-0.000724616		776.137	3.01582e-05		640.994	-0.000183027		640.994	-0.000124597
	775.997	0.000109841		775.997	-7.14394e-05		775.997	0.000425878		775.997	0.000217678		775.997	0.00098525		640.005	-2.91984e-05		640.005	-0.000161291
	775.857	-0.000398698		775.857	0.000466431		775.857	-0.000708749		775.857	-9.40077e-05		775.857	0.000205661		639.015	-0.000272649		639.015	-1.2943e-06
	775.682	-0.000788701		775.682	-4.91806e-05		775.682	-0.000569532		775.682	2.64822e-05		775.682	3.67855e-05		637.988	-6.75054e-05		637.988	-0.000153839
	775.541	-0.000353054		775.541	-0.000111813		775.541	-0.000121906		775.541	-0.0007241		775.541	8.95747e-05		636.998	-3.7326e-05		636.998	-0.000295052
	775.401	-8.58837e-05		775.401	0.000283596		775.401	0.00046073		775.401	0.000164381		775.401	0.000782046		636.007	-9.17819e-05		636.007	-0.000127082
	775.261	-0.000314709		775.261	7.92183e-05		775.261	-0.000457682		775.261	0.000405615		775.261	-0.000230893		635.016	-0.000340733		635.016	-0.000419823
	775.086	0.000439775		775.086	0.000613231		775.086	0.000439611		775.086	0.000763349		775.086	0.00111447		633.988	-0.00027208		633.988	-0.000373374
	774.946	-0.000334332		774.946	-0.000295517		774.946	-0.000701719		774.946	-0.000110105		774.946	1.2296e-05		632.997	-0.000128582		632.997	-0.000323195
	774.805	-0.000438018		774.805	9.24486e-05		774.805	-0.000644806		774.805	0.000326519		774.805	0.000196571		632.005	3.83114e-06		632.005	-1.68256e-05
	774.63	0.000250087		774.63	0.000268443		774.63	0.000287637		774.63	0.000302298		774.63	0.000196053		631.013	-0.000227168		631.013	-0.000217853
	774.49	-0.000488826		774.49	-0.000504018		774.49	-0.000345337		774.49	-8.26719e-05		774.49	-7.61498e-05		629.984	7.04932e-05		629.984	0.000115052
	774.35	-0.000304322		774.35	4.36718e-05		774.35	0.000217911		774.35	-0.000240621		774.35	-0.00012144		628.992	-0.000360132		628.992	-0.000422874
	774.21	-0.000252595		774.21	8.84873e-05		774.21	-0.000701667		774.21	-0.000370788		774.21	0.000461455		627.999	-0.000190375		627.999	-0.000188926
	774.034	0.000505615		774.034	0.000494755		774.034	0.000430231		774.034	0.000863352		774.034	0.000687221		627.006	-9.48358e-05		627.006	-6.15525e-05
	773.894	-0.000309309		773.894	0.000688309		773.894	-0.000492951		773.894	-0.000287394		773.894	0.0003267		626.012	0.000102339		626.012	1.83535e-05
	773.754	0.000211283		773.754	0.000342218		773.754	9.39762e-05		773.754	0.000413492		773.754	0.00074652		624.982	0.000136052		624.982	7.25385e-05
	773.578	5.3245e-05		773.578	0.000225085		773.578	-0.000448683		773.578	0.000211488		773.578	0.000786117		623.988	-8.0705e-05		623.988	-0.000105395
	773.438	-0.000102515		773.438	0.000557139		773.438	-0.000300846		773.438	0.000409269		773.438	0.000167981		622.994	-4.45236e-06		622.994	7.64998e-05
	773.298	4.75742e-05		773.298	0.000470396		773.298	-0.000337784		773.298	8.8306e-05		773.298	0.000524948		621.999	0.000155525		621.999	-4.58157e-05
	773.158	-0.000107724		773.158	0.000420514		773.158	4.01234e-06		773.158	9.57886e-05		773.158	0.000138201		621.004	0.000143536		621.004	0.000138849
	772.982	-0.000605848		772.982	-0.000430891		772.982	-0.000363856		772.982	-0.000565551		772.982	-0.000117817		620.009	2.71293e-05		620.009	-0.000110364
	772.842	0.000304553		772.842	0.000557864		772.842	-6.95759e-05		772.842	4.26104e-05		772.842	0.000602785		619.014	-3.67048e-05		619.014	8.28359e-06
	772.702	-0.000309134		772.702	0.000134706		772.702	-0.000307468		772.702	-0.000212834		772.702	0.000236818		618.018	-2.25202e-05		618.018	0.000177847
	772.561	-0.000315192		772.561	-0.000395564		772.561	-0.000123303		772.561	-0.000170866		772.561	-0.000144057		616.986	0.000135042		616.986	8.60794e-05
	772.386	-0.000139372		772.386	-0.000259145		772.386	-0.000390909		772.386	0.000173445		772.386	0.000273442		615.989	0.000135871		615.989	-0.000168485
	772.246	-0.000121406		772.246	6.58589e-05		772.246	-0.00011321		772.246	-0.00061322		772.246	0.00043106		614.993	-0.000328265		614.993	-0.000289309
	772.105	-3.66012e-05		772.105	0.000331441		772.105	-9.89249e-05		772.105	0.00020592		772.105	0.000425126		613.996	-6.17595e-05		613.996	-7.78063e-05
	771.93	0.000210093		771.93	0.00042878		771.93	0.000200766		771.93	9.02738e-05		771.93	0.000586402		612.999	-2.37109e-05		612.999	0.000317763
	771.79	0.000166224		771.79	0.000352658		771.79	-1.86379e-06		771.79	0.000283414		771.79	0.000809846		612.002	-0.000222821		612.002	-0.000349734
	771.649	-0.000502997		771.649	-0.000140642		771.649	-0.000556968		771.649	0.000299915		771.649	0.000625959		611.005	-4.47804e-05		611.005	-0.000252367
	771.509	0.000310576		771.509	0.000266707		771.509	6.31664e-05		771.509	0.00022537		771.509	0.000191754		610.007	-0.000107569		610.007	1.60755e-05
	771.333	-0.00087161		771.333	-1.39264e-05		771.333	-0.000741827		771.333	-4.53498e-05		771.333	-7.87897e-05		609.009	-5.34254e-05		609.009	5.06618e-05
	771.193	-0.000705097		771.193	-9.27136e-05		771.193	-0.000565292		771.193	-0.000419874		771.193	3.10384e-05		608.01	-0.000197879		608.01	8.40858e-05
	771.053	0.000514536		771.053	0.000724116		771.053	0.000774655		771.053	0.000292014		771.053	0.000976792		607.012	3.46109e-05		607.012	-5.18206e-05
	770.912	-0.000630296		770.912	0.000472832		770.912	-0.000137588		770.912	-0.000192549		770.912	0.000468685		606.013	-0.000211747		606.013	-0.000172729
	770.737	0.000307619		770.737	0.000731169		770.737	0.000324446		770.737	0.000609654		770.737	0.00091523		605.014	5.12545e-06		605.014	-0.000137795
	770.596	-0.00019883		770.596	0.000213016		770.596	-3.58247e-05		770.596	-0.000399858		770.596	0.000283233		604.014	-0.000184166		604.014	-4.84558e-05
	770.456	-0.000379644		770.456	-7.30958e-05		770.456	-0.000444183		770.456	-0.000364529		770.456	0.00079828		603.015	-8.06532e-05		603.015	1.99068e-05
	770.28	-0.000861997		770.28	1.40822e-05		770.28	-0.000984362		770.28	-0.000345337		770.28	-0.000261266		602.015	-6.10866e-05		602.015	-0.000137122
	770.14	-0.000230677		770.14	0.00022638		770.14	-0.000185925		770.14	-0.000204917		770.14	0.000502919		601.015	-0.000248952		601.015	1.17524e-05
	769.999	9.98414e-05		769.999	0.000422146		769.999	-0.000514102		769.999	-0.000255419		769.999	0.000449717		600.014	9.9051e-05		600.014	-5.20794e-05
	769.859	0.000215381		769.859	0.000243189		769.859	-5.16136e-05		769.859	0.000190304		769.859	0.00093204		599.014	-1.43406e-05		599.014	-4.55591e-06
	769.683	-0.000213046		769.683	0.000124011		769.683	-0.000256454		769.683	-0.00043027		769.683	0.000148093		598.013	4.04358e-05		598.013	-1.7395e-05
	769.543	0.000297221		769.543	0.000388023		769.543	-0.000149233		769.543	-0.00016626		769.543	0.000632492		597.011	-5.01641e-05		597.011	4.31023e-05
	769.402	-6.09795e-05		769.402	-6.17595e-05		769.402	-0.000259455		769.402	-0.000216301		769.402	0.000217212		596.01	-4.76276e-05		596.01	1.66191e-05
	769.262	0.000125169		769.262	0.000383566		769.262	-0.000136967		769.262	-0.000728028		769.262	9.88957e-05		595.008	-2.0553e-05		595.008	-8.35519e-05
	769.086	-0.000198155		769.086	-1.39782e-05		769.086	-8.9815e-05		769.086	-2.49534e-05		769.086	0.000570072		594.006	5.77295e-05		594.006	-6.96794e-05
	768.946	-0.000122566		768.946	-0.000215111		768.946	-8.48977e-05		768.946	0.000255207		768.946	0.000129397		593.004	2.64038e-06		593.004	3.97886e-05
	768.805	0.000493748		768.805	0.000656809		768.805	0.000194913		768.805	0.00069868		768.805	0.00125386		592.001	-0.000233118		592.001	-0.000179611
	768.63	5.14957e-05		768.63	-0.00031259		768.63	-0.000490469		768.63	0.00015322		768.63	0.000394008		590.999	-2.87842e-05		590.999	-2.35038e-05
	768.489	-0.000166085		768.489	0.000253549		768.489	0.000129397		768.489	-4.25027e-05		768.489	0.000339498		589.996	1.4134e-05		589.996	-1.76021e-05
	768.349	-0.000638177		768.349	-0.000211954		768.349	-0.000819036		768.349	-0.000270735		768.349	0.000100087		588.992	-7.46487e-05		588.992	-0.000213093
	768.208	-0.000258472		768.208	-0.000225926		768.208	-0.00069593		768.208	-0.000476403		768.208	-0.000282272		587.989	0.000164821		587.989	-6.23289e-05
	768.032	-0.000117619		768.032	0.000105861		768.032	-0.000261732		768.032	0.000217781		768.032	0.000563307		586.985	9.34325e-05		586.985	-0.000100581
	767.892	3.06199e-05		767.892	0.000322944		767.892	-0.000586335		767.892	-0.000308555		767.892	0.000200093		586.018	-1.34087e-05		586.018	-0.000246985
	767.751	0.000436681		767.751	0.000170156		767.751	0.000628474		767.751	0.000233477		767.751	0.000899018		585.014	-2.12777e-05		585.014	2.61974e-05
	767.611	-8.02432e-05		767.611	0.00032885		767.611	0.000119118		767.611	0.000512223		767.611	0.000964987		584.009	-0.000128427		584.009	4.5251e-05
	767.435	-0.000170894		767.435	0.000545605		767.435	-0.000181371		767.435	-0.000176817		767.435	0.000357037		583.004	-0.000107672		583.004	-0.000208694
	767.294	-0.00016362		767.294	0.000142396		767.294	0.0016712		767.294	-2.57817e-05		767.294	0.000328099		581.999	-0.000163206		581.999	-2.22096e-05
	767.154	-1.84937e-05		767.154	3.00805e-05		767.154	0.00203084		767.154	-2.62993e-05		767.154	0.000242904		580.994	-5.10441e-05		580.994	-1.73433e-05
	766.978	9.71696e-05		766.978	1.33833e-05		766.978	-0.000585198		766.978	-0.000132516		766.978	0.000558875		579.988	-2.69206e-05		579.988	-6.07242e-05
	766.837	-2.1005e-05		766.837	0.000502686		766.837	-0.000296035		766.837	-4.95947e-05		766.837	0.000105291		578.982	3.08831e-05		578.982	-3.70671e-05
	766.697	-6.57868e-05		766.697	-9.06432e-05		766.697	-0.000126564		766.697	0.000306546		766.697	0.000443912		578.013	-0.000129618		578.013	-9.79415e-05
	766.556	-0.000361888		766.556	-0.000388892		766.556	-0.000380202		766.556	-0.000355424		766.556	-1.96733e-06		577.007	-2.61958e-05		577.007	-3.3754e-05
	766.38	-0.000276185		766.38	0.000341104		766.38	-0.000681819		766.38	-0.00056674		766.38	0.00010788		576	-2.5886e-07		576	-2.7439e-06
	766.24	0.000301373		766.24	0.000526451		766.24	-4.58675e-05		766.24	0.00028774		766.24	0.000840995		574.994	-0.000146128		574.994	-0.000150785
	766.099	-0.00030004		766.099	0.000329317		766.099	-5.7256e-05		766.099	-0.000387651		766.099	0.000132194		573.986	-0.00010172		573.986	-6.12936e-05
	765.958	-8.42264e-05		765.958	-0.000136087		765.958	-0.000527753		765.958	-9.46806e-05		765.958	0.000395148		573.016	0.000114845		573.016	4.35942e-05
	765.783	-0.000147257		765.783	3.05724e-05		765.783	-8.67093e-05		765.783	-8.81587e-05		765.783	0.000409321		572.009	-6.85406e-05		572.009	5.49594e-05
	765.642	2.54772e-05		765.642	-7.02488e-05		765.642	-0.000176765		765.642	-7.18017e-05		765.642	0.000885114		571.001	3.38861e-05		571.001	-8.54229e-06
	765.501	-0.000574748		765.501	0.000143277		765.501	-0.000383823		765.501	-0.000195136		765.501	3.51546e-05		569.993	-1.78092e-05		569.993	0.000104126
	765.36	-2.69899e-05		765.36	-0.00014944		765.36	-0.00028279		765.36	-0.000149233		765.36	0.000338617		568.984	-0.000163154		568.984	-4.36416e-05
	765.185	6.91275e-05		765.185	0.000549441		765.185	0.000254922		765.185	0.000152314		765.185	0.000562867		568.013	6.63767e-05		568.013	3.91672e-05
	765.044	3.87993e-05		765.044	7.92442e-05		765.044	0.000205169		765.044	0.000544335		765.044	0.000641332		567.004	-6.67853e-06		567.004	0.000105757
	764.903	-0.000333839		764.903	-6.55901e-05		764.903	-0.000311141		764.903	-0.000376478		764.903	4.84095e-05		565.995	-0.000299553		565.995	-5.03712e-05
	764.727	-0.000540539		764.727	-0.000339284		764.727	-0.000865747		764.727	-0.000824927		764.727	0.000214156		564.986	-6.78677e-05		564.986	-9.44735e-05
	764.586	-0.000165764		764.586	-0.000115229		764.586	-0.000448889		764.586	0.000168835		764.586	0.000115985		564.013	0.000121992		564.013	-3.78436e-05
	764.446	-5.9251e-05		764.446	0.000417249		764.446	-6.77642e-05		764.446	4.16784e-05		764.446	0.000700832		563.004	-8.47424e-05		563.004	-0.000127289
	764.305	-0.000133274		764.305	4.97816e-05		764.305	-0.000433632		764.305	-0.00014561		764.305	0.00087492		561.994	-6.18631e-05		561.994	-3.10103e-05
	764.129	0.000133705		764.129	0.000302298		764.129	0.000232751		764.129	0.000562452		764.129	0.000871315		560.983	-4.1312e-05		560.983	1.89231e-05
	763.988	2.72617e-05		763.988	0.000199238		763.988	-0.000118904		763.988	0.000432356		763.988	5.28883e-05		560.01	8.7348e-05		560.01	-7.64604e-05
	763.848	-0.000488665		763.848	-0.000213455		763.848	-0.00053706		763.848	-0.000256558		763.848	-0.000329403		558.999	6.75629e-06		558.999	9.24139e-06
	763.707	0.000120894		763.707	0.000207085		763.707	-0.00042696		763.707	0.000123338		763.707	0.000660776		557.988	-4.71099e-05		557.988	-0.00022339
	763.531	-3.65829e-05		763.531	3.28764e-05		763.531	-1.26322e-05		763.531	8.02021e-05		763.531	0.000351985		557.014	-0.000121129		557.014	-0.000230324
	763.39	0.000288634		763.39	0.00027295		763.39	-2.55228e-05		763.39	0.000460393		763.39	0.000428521		556.003	2.20295e-05		556.003	3.36272e-05
	763.249	-0.000149655		763.249	7.41696e-05		763.249	-0.000516946		763.249	-0.000259352		763.249	0.000431734		554.991	2.21072e-05		554.991	3.0676e-05
	763.108	8.38017e-05		763.108	0.000144312		763.108	4.8979e-05		763.108	1.76546e-05		763.108	-5.95373e-06		554.016	-5.37359e-05		554.016	4.8407e-06
	762.932	-4.27342e-05		762.932	-1.91034e-05		762.932	-0.000329403		762.932	0.000451375		762.932	0.000708222		553.004	-1.37193e-05		553.004	-3.1735e-05
	762.792	-3.4785e-06		762.792	0.000212602		762.792	-0.00026763		762.792	2.27026e-05		762.792	0.000685354		551.992	1.13382e-05		551.992	-7.9825e-05
	762.651	-0.00053427		762.651	2.38416e-05		762.651	-0.000731697		762.651	0.000175646		762.651	7.61632e-05		551.016	-0.000198862		551.016	-0.000166725
	762.51	1.46498e-05		762.51	0.000197788		762.51	-0.000246468		762.51	0.000107336		762.51	0.000295589		550.003	3.27729e-05		550.003	7.56454e-05
	762.334	5.64486e-05		762.334	0.000193618		762.334	0.000169586		762.334	0.000233658		762.334	0.00036056		548.99	6.28039e-05		548.99	4.54581e-05
	762.193	-6.63189e-05		762.193	-8.82622e-05		762.193	-4.47287e-05		762.193	0.000295563		762.193	0.000636692		548.014	5.72376e-05		548.014	3.5517e-05
	762.052	-0.000414125		762.052	0.000134913		762.052	-0.000440925		762.052	-8.40177e-05		762.052	0.000225629		547	6.0189e-05		547	-3.19421e-05
	761.911	-0.000401083		761.911	-0.000645323		761.911	-0.000399289		761.911	-0.000385013		761.911	-1.62043e-05		545.987	-1.21145e-05		545.987	-3.68601e-05
	761.735	-0.00046895		761.735	-0.000144471		761.735	-0.000854225		761.735	-0.000564878		761.735	0.000216331		545.01	0.000103453		545.01	8.55357e-05
	761.594	-0.000424742		761.594	0.000356363		761.594	3.53617e-05		761.594	-0.000166001		761.594	0.000325534		543.995	0.000106482		543.995	3.11678e-05
	761.453	-0.000136417		761.453	-0.0002059		761.453	-0.000294586		761.453	-4.16226e-05		761.453	-1.55316e-07		543.018	4.53287e-05		543.018	-8.13779e-05
	761.277	9.23422e-05		761.277	-9.95978e-05		761.277	-0.000320764		761.277	0.000334006		761.277	0.00034227		542.003	-3.44787e-05		542.003	-5.07853e-05
	761.136	-5.58401e-05		761.136	-0.000368977		761.136	-0.000403685		761.136	-0.000392927		761.136	5.61762e-05		540.988	-9.24548e-05		540.988	-0.000105964
	760.995	0.000277793		760.995	3.45333e-05		760.995	-0.000278495		760.995	0.00024754		760.995	0.000827197		540.011	-9.39041e-05		540.011	-6.90583e-05
	760.854	0.000390302		760.854	0.000579533		760.854	0.000265671		760.854	0.000561078		760.854	0.000820998		538.995	0.000218869		538.995	0.000146902
	760.678	-0.000189927		760.678	0.000330767		760.678	-0.0004703		760.678	-6.06725e-05		760.678	0.000220527		538.017	7.68881e-05		538.017	-0.000121751
	760.537	0.00013812		760.537	-1.79127e-05		760.537	0.000180256		760.537	0.000689761		760.537	0.000702414		537.001	-8.33966e-05		537.001	-4.25027e-05
	760.396	-0.000783859		760.396	-0.000721257		760.396	-0.000806892		760.396	-0.000140228		760.396	-6.39854e-05		535.984	8.73739e-05		535.984	7.83639e-05
	760.255	-0.000185703		760.255	-1.40817e-05		760.255	-0.000456751		760.255	0.000187066		760.255	4.81765e-05		535.006	7.80532e-05		535.006	2.17965e-05
	760.079	0.00025711		760.079	0.000244096		760.079	-5.20794e-05		760.079	0.000412533		760.079	0.000720512		533.989	-4.76276e-05		533.989	-5.07362e-06
	759.938	-0.000307177		759.938	-0.000193273		759.938	-0.000291068		759.938	0.000342477		759.938	0.000900652		533.01	4.30246e-05		533.01	0.000121655
	759.797	-8.93747e-05		759.797	0.000158632		759.797	-0.000174488		759.797	0.000196856		759.797	0.000366234		531.992	-0.000166156		531.992	-8.97633e-05
	759.656	0.000274185		759.656	0.000805412		759.656	-2.80077e-05		759.656	0.000203071		759.656	0.000570461		531.013	-4.55051e-05		531.013	-2.88878e-05
	759.48	-5.20576e-05		759.48	4.05911e-05		759.48	-0.000323868		759.48	-2.0553e-05		759.48	0.000463347		529.995	-4.19351e-06		529.995	4.29987e-05
	759.339	-0.000443523		759.339	-0.000131998		759.339	-0.000225253		759.339	-0.000386202		759.339	0.000219051		529.015	0.000117098		529.015	-3.83111e-06
	759.198	-0.000154518		759.198	0.000621708		759.198	-0.000286463		759.198	2.52396e-05		759.198	0.000309992		527.997	0.000231638		527.997	0.000105964
	759.057	1.3533e-05		759.057	0.000120128		759.057	-0.000247451		759.057	0.00011091		759.057	0.000457154		527.016	0.00032196		527.016	2.32462e-05
	758.881	-0.000618796		758.881	0.000316494		758.881	-0.000297224		758.881	-1.76539e-05		758.881	0.000482213		525.997	0.000682424		525.997	2.64304e-05
	758.74	-0.000823426		758.74	-0.000563327		758.74	-0.000526357		758.74	-0.000315694		758.74	-4.74723e-05		525.016	0.00068595		525.016	-0.000133913
	758.599	-0.000218176		758.599	0.000722016		758.599	-0.00034932		758.599	0.000204884		758.599	0.000573286		523.997	0.000904206		523.997	0.000135534
	758.458	8.13316e-05		758.458	7.6681e-05		758.458	-1.24252e-06		758.458	0.000352477		758.458	0.000520024		523.016	0.00108502		523.016	0.000110521
	758.281	0.000360403		758.281	0.000222314		758.281	-0.000141211		758.281	4.67008e-05		758.281	0.000840476		521.996	0.00118234		521.996	3.81317e-05
	758.14	0.000189092		758.14	0.000283414		758.14	-0.000111244		758.14	-7.12841e-05		758.14	0.000686624		521.014	0.00125223		521.014	0.00016319
	757.999	-8.64631e-05		757.999	0.000222081		757.999	-7.05077e-05		757.999	-0.00011792		757.999	0.000662513		519.994	0.00149536		519.994	0.00021514
	757.858	-0.000166326		757.858	0.000154385		757.858	-0.000286463		757.858	-0.000255212		757.858	0.000536766		519.012	0.00149521		519.012	0.000126161
	757.682	-0.000480854		757.682	9.00841e-06		757.682	-0.00026882		757.682	0.00021804		757.682	0.00024078		517.991	0.00157205		517.991	5.86616e-05
	757.54	-0.000230471		757.54	-3.63941e-05		757.54	-0.000110053		757.54	-2.29861e-05		757.54	0.000534745		517.009	0.00164641		517.009	5.94641e-05
	757.399	-0.000627337		757.399	-0.000146542		757.399	-0.000716502		757.399	-0.000312642		757.399	0.000579274		515.988	0.00153243		515.988	-0.000161033
	757.258	0.000562788		757.258	0.000263366		757.258	0.000259688		757.258	0.000591146		757.258	0.00132248		515.005	0.00178165		515.005	0.00019784
	757.082	-0.000318743		757.082	-0.000108863		757.082	-0.000103997		757.082	0.000120956		757.082	0.000668787		513.983	0.0018018		513.983	-5.96889e-05
	756.941	-0.000311388		756.941	-0.000340422		756.941	-0.000428253		756.941	-0.000379374		756.941	0.000559134		513	0.00218261		513	2.42299e-05
	756.8	-0.000106265		756.8	0.000166272		756.8	-0.000191773		756.8	0.000259533		756.8	0.000622849		512.016	0.00198122		512.016	6.38395e-05
	756.658	-6.03915e-05		756.658	0.000195172		756.658	-0.000369805		756.658	0.000467286		756.658	0.000618934		510.994	0.00197927		510.994	3.55688e-05
	756.482	-0.000374424		756.482	-0.000260283		756.482	-0.000289723		756.482	8.30501e-05		756.482	9.49342e-05		510.01	0.00192216		510.01	0.000155784
	756.341	-0.00025745		756.341	0.000423209		756.341	-5.22893e-06		756.341	0.000262744		756.341	-3.79472e-05		508.987	0.00181591		508.987	4.0384e-05
	756.2	-0.00015638		756.2	-0.000230428		756.2	-0.00052041		756.2	0.000413751		756.2	0.000428443		508.002	0.00173601		508.002	0.0001931
	756.058	-1.65838e-05		756.058	0.000343902		756.058	-0.000477541		756.058	0.000258807		756.058	0.000586687		507.017	0.00155558		507.017	-0.000137381
	755.882	-0.000107472		755.882	-2.85254e-05		755.882	-0.000328576		755.882	6.36583e-05		755.882	0.000543065		505.994	0.0014996		505.994	-4.887e-05
	755.741	-0.000198421		755.741	0.000183467		755.741	-6.29501e-05		755.741	0.000401703		755.741	0.000606388		505.009	0.00117775		505.009	-0.000177697
	755.6	0.000243123		755.6	7.30822e-05		755.6	0.000416576		755.6	0.000304526		755.6	0.000509683		503.986	0.000719345		503.986	-2.17437e-05
	755.458	7.43925e-05		755.458	0.000147316		755.458	5.93606e-05		755.458	0.000293957		755.458	0.000720512		503	0.000425644		503	-0.00011202
	755.282	-0.000107604		755.282	0.000411082		755.282	-0.00024		755.282	7.39366e-05		755.282	0.000636588		502.014	8.36125e-06		502.014	-0.000247399
	755.141	-0.00021965		755.141	-0.000280462		755.141	-0.000245019		755.141	0.000393775		755.141	5.1076e-05		500.99	0.000122536		500.99	-4.91288e-05
	754.999	-0.000121831		754.999	-7.6978e-05		754.999	-0.000329507		754.999	0.000140713		754.999	0.000323695		500.003	5.28883e-05		500.003	1.57905e-06
	754.858	0.000435746		754.858	0.000333436		754.858	4.82282e-05		754.858	0.000101381		754.858	0.000371208		499.017	-0.00019524		499.017	-0.000232704
	754.682	-0.000215801		754.682	7.09333e-05		754.682	4.10571e-05		754.682	-9.21531e-06		754.682	0.000527643		497.992	-0.000131481		497.992	-0.000200984
	754.54	6.92204e-05		754.54	2.82425e-05		754.54	-9.83656e-06		754.54	-5.03712e-05		754.54	0.000940419		497.005	-6.83853e-05		497.005	-1.59972e-05
	754.399	-0.000220478		754.399	0.000164355		754.399	-0.000583078		754.399	-0.000129825		754.399	0.00035372		496.018	-4.48839e-05		496.018	-5.80325e-05
	754.258	0.000171235		754.258	0.000203304		754.258	-4.91288e-05		754.258	0.000482057		754.258	0.000843147		494.992	-6.89547e-05		494.992	-2.79559e-05
	754.081	-0.00023001		754.081	0.000253575		754.081	-0.000121647		754.081	0.000230058		754.081	0.000625674		494.005	0.000151718		494.005	4.99628e-05
	753.94	-0.000130602		753.94	1.825e-05		753.94	1.55316e-07		753.94	-0.000240104		753.94	0.000528369		493.017	6.83395e-06		493.017	-0.000127444
	753.799	0.000217199		753.799	0.000617716		753.799	-7.43381e-05		753.799	0.000545993		753.799	0.000927838		491.991	-0.000146438		491.991	-0.000140021
	753.657	-0.000299806		753.657	-2.73865e-05		753.657	-0.00014561		753.657	8.6882e-05		753.657	0.000175983		491.003	7.16324e-05		491.003	-2.52122e-05
	753.481	-0.000234967		753.481	-3.5307e-05		753.481	-0.000596882		753.481	-0.000390858		753.481	0.000733062		490.014	5.51406e-05		490.014	-6.0055e-06
	753.339	0.000276056		753.339	0.000606232		753.339	-0.000144471		753.339	0.0003774		753.339	0.000696269		488.988	-0.00015829		488.988	-0.000161498
	753.198	-0.000591921		753.198	-0.000344768		753.198	-0.000739502		753.198	0.000100656		753.198	-8.85727e-05		487.999	-0.000134483		487.999	-0.000122268
	753.057	0.0001913		753.057	0.000265982		753.057	-2.99231e-05		753.057	0.000532179		753.057	0.000625363		487.01	4.67785e-05		487.01	-8.65023e-05
	752.88	4.11372e-06		752.88	-6.15525e-05		752.88	0.00013323		752.88	0.000132764		752.88	0.000817212		485.982	-4.75758e-05		485.982	-0.00012615
	752.739	-0.000255034		752.739	-0.000279168		752.739	-0.000747823		752.739	-5.16136e-05		752.739	0.000397454		484.993	-4.15709e-05		484.993	-0.000111865
	752.597	-0.00022246		752.597	0.000341881		752.597	-0.000239638		752.597	0.000107285		752.597	8.15485e-05		484.003	-5.25971e-05		484.003	-8.90904e-05
	752.456	-0.000333747		752.456	-5.85501e-05		752.456	-0.000675719		752.456	-0.000160205		752.456	0.000842888		483.013	-0.000112538		483.013	-9.71133e-05
	752.279	0.00013049		752.279	8.72366e-06		752.279	-0.000285325		752.279	0.00026233		752.279	0.000561208		481.985	-9.75274e-05		481.985	-0.000186132
	752.138	-0.000435496		752.138	-0.000376478		752.138	-0.000702236		752.138	0.000208821		752.138	0.000300692		480.995	-7.06112e-05		480.995	-0.000185356
	751.997	-0.000304965		751.997	-0.000135932		751.997	-0.000471748		751.997	-0.000348441		751.997	0.000430982		480.005	-5.56513e-05		480.005	-0.000145558
	751.855	0.000169015		751.855	1.04063e-05		751.855	-0.000350872		751.855	2.02692e-05		751.855	0.000641566		479.014	4.42673e-05		479.014	-6.0776e-05
	751.678	0.000322438		751.678	0.000674776		751.678	-9.32312e-05		751.678	0.000509553		751.678	0.00106641		477.985	1.36421e-05		477.985	-5.33736e-05
	751.537	-0.000230589		751.537	0.000316804		751.537	-0.000173815		751.537	0.000112515		751.537	0.000527229		476.994	-0.000148042		476.994	-0.00022577
	751.396	0.000100989		751.396	-0.000274149		751.396	-0.000162326		751.396	0.000205402		751.396	0.00081161		476.003	-0.000119525		476.003	-0.000157462
	751.254	6.2892e-05		751.254	0.00042878		751.254	-0.000207608		751.254	0.000408699		751.254	0.00072505		475.011	-0.000135259		475.011	-0.000162947
	751.077	6.01617e-05		751.077	9.91287e-05		751.077	-0.000123873		751.077	0.000434558		751.077	0.000675631		473.982	-6.43995e-05		473.982	-3.59282e-05
	750.936	-7.46258e-05		750.936	0.000215217		750.936	-5.90678e-05		750.936	0.000423701		750.936	0.000516447		472.99	-1.55831e-05		472.99	-9.70098e-05
	750.794	7.3725e-05		750.794	0.00015019		750.794	0.000106068		750.794	0.000237776		750.794	0.000737703		471.998	4.16266e-05		471.998	-0.00012646
	750.653	-0.000317866		750.653	-0.000151614		750.653	-0.000312642		750.653	-4.31756e-05		750.653	0.000243578		471.006	-0.000118076		471.006	-0.000279375
	750.476	0.000279493		750.476	0.000381727		750.476	0.000144416		750.476	0.000518676		750.476	0.00045578		470.013	0.00010309		470.013	5.91276e-05
	750.335	-0.000129502		750.335	0.000320457		750.335	-0.000694121		750.335	3.95038e-05		750.335	0.000310095		468.982	-3.5307e-05		468.982	-5.55477e-05
	750.193	-3.00719e-05		750.193	0.000501986		750.193	-2.33485e-05		750.193	2.03986e-05		750.193	0.00038494		467.99	-0.000135414		467.99	-1.9207e-05
	750.052	-0.000231062		750.052	-0.000318281		750.052	-0.000201398		750.052	0.000206231		750.052	0.000356259		466.997	4.75551e-05		466.997	-5.83431e-05
	749.875	1.64107e-05		749.875	1.03545e-05		749.875	-4.12085e-05		749.875	0.000265127		749.875	0.00115847		466.003	-5.04229e-05		466.003	-6.67853e-06
	749.733	-0.00030804		749.733	-0.000304312		749.733	-0.000328058		749.733	-0.000537112		749.733	0.000136026		465.01	5.99302e-05		465.01	-8.42765e-05
	749.592	-0.000115266		749.592	0.000246686		749.592	7.6681e-05		749.592	0.000426525		749.592	0.000595786		464.017	-5.05265e-05		464.017	-0.000151717
	749.45	-0.000449141		749.45	-0.000404099		749.45	-0.000415944		749.45	-0.000161964		749.45	0.000285927		462.985	-0.000103428		462.985	-0.000202899
	749.309	-7.29568e-05		749.309	0.000511886		749.309	-0.000112952		749.309	6.8888e-05		749.309	0.000567325		461.991	7.24091e-05		461.991	-0.000116834
	749.132	0.000204696		749.132	0.000209183		749.132	2.54984e-05		749.132	-1.24769e-05		749.132	0.000281239		460.997	-0.00018163		460.997	-0.000147732
	748.99	-0.000510447		748.99	-0.000352734		748.99	-0.00083955		748.99	-0.000602725		748.99	0.000101925		460.002	-4.59193e-05		460.002	-1.58937e-05
	748.849	5.66078e-05		748.849	0.000550425		748.849	-0.000143954		748.849	0.000174325		748.849	0.000515514		459.008	1.61273e-05		459.008	3.58794e-05
	748.707	-0.000250033		748.707	-0.000204503		748.707	-0.000412995		748.707	-0.000223494		748.707	0.000423934		458.013	-3.598e-05		458.013	-0.000104774
	748.53	-0.000333353		748.53	3.49216e-05		748.53	-0.000412737		748.53	5.09957e-06		748.53	0.000375042		457.018	9.94135e-05		457.018	9.77305e-05
	748.389	-0.000163251		748.389	4.71668e-05		748.389	-0.000130808		748.389	0.000255958		748.389	0.000382323		455.985	7.0545e-05		455.985	2.7207e-05
	748.247	-0.000121195		748.247	-3.93967e-05		748.247	-0.00060929		748.247	-1.27875e-05		748.247	0.000260672		454.99	0.000104462		454.99	8.84355e-05
	748.106	0.000196372		748.106	-0.000118076		748.106	-0.000116212		748.106	0.000529302		748.106	0.000692484		453.994	6.82408e-05		453.994	2.25473e-05
	747.929	3.86063e-05		747.929	3.96591e-05		747.929	-0.000656438		747.929	0.000317426		747.929	0.000572975		452.999	7.63643e-06		452.999	-8.54671e-05
	747.787	-0.000349915		747.787	-0.000239017		747.787	-0.000343112		747.787	0.000109848		747.787	2.40746e-05		452.003	0.000127714		452.003	-5.90678e-05
	747.645	-4.9265e-06		747.645	0.000441891		747.645	0.000300277		747.645	0.000162206		747.645	0.000962756		451.007	5.95677e-05		451.007	-3.88288e-06
	747.504	-0.000389467		747.504	-0.000288119		747.504	-0.0005322		747.504	-0.000477954		747.504	0.000124607		450.011	0.000178831		450.011	0.000206412
	747.327	-0.000353653		747.327	-0.000562345		747.327	-0.000925007		747.327	-0.000232653		747.327	0.00039406		449.014	6.05774e-05		449.014	-5.50301e-05
	747.185	6.99471e-05		747.185	0.00018572		747.185	-8.37589e-05		747.185	0.000170933		747.185	0.000870148		448.018	0.000133877		448.018	-2.1899e-05
	747.043	-0.000117425		747.043	0.000231793		747.043	-0.000566171		747.043	-0.000424426		747.043	0.00055859		446.983	0.000184295		446.983	2.72847e-05
	746.902	0.00027232		746.902	0.000544983		746.902	-0.000299087		746.902	0.000249172		746.902	0.000694065		445.986	0.000198513		445.986	3.42485e-05
	746.725	-3.79606e-05		746.725	0.000239952		746.725	-0.000371201		746.725	0.000377711		746.725	0.000656135		444.989	0.000162931		444.989	0.000151563
	746.583	0.000451968		746.583	0.000614968		746.583	0.000354912		746.583	0.000804737		746.583	0.000885555		443.991	0.000170026		443.991	-2.53675e-05
	746.442	0.000208295		746.442	0.000250778		746.442	9.76011e-05		746.442	0.000131987		746.442	0.00049587		442.994	0.000103582		442.994	0.000134006
	746.3	-0.00044916		746.3	-0.000513378		746.3	-0.000305813		746.3	-0.000482609		746.3	-7.087e-05		441.996	0.000325094		441.996	0.000159409
	746.158	-0.000167173		746.158	0.000396625		746.158	-0.000612961		746.158	0.000142034		746.158	1.16747e-05		440.999	5.17232e-05		440.999	3.29023e-05
	745.981	0.000361286		745.981	1.73436e-06		745.981	-0.000509861		745.981	0.000206541		745.981	-7.92103e-06		440.001	1.84053e-05		440.001	4.39307e-05
	745.839	-0.000611715		745.839	-0.00059316		745.839	-0.000740329		745.839	-0.000284031		745.839	0.000220941		439.002	8.63642e-05		439.002	-4.49357e-05
	745.698	-9.7233e-05		745.698	0.00021457		745.698	-0.000634829		745.698	0.000347451		745.698	0.000287222		438.004	0.000192427		438.004	0.000114561
	745.556	0.000353109		745.556	0.000265853		745.556	0.000222858		745.556	0.000423805		745.556	0.00084696		437.006	6.78524e-05		437.006	4.27121e-06
	745.379	-2.48684e-05		745.379	-7.85827e-05		745.379	-0.000340164		745.379	-0.000241449		745.379	0.000370483		436.007	0.000186574		436.007	0.00011425
	745.237	1.52037e-05		745.237	0.000126704		745.237	-0.00019555		745.237	-0.00010291		745.237	0.000347399		435.008	0.000217108		435.008	5.66681e-05
	745.095	-0.000427703		745.095	-0.000322161		745.095	-0.000598485		745.095	-0.000129618		745.095	0.000317841		434.009	0.000115985		434.009	-5.4616e-05
	744.954	-0.000446492		744.954	-0.000238137		744.954	-0.000814592		744.954	-8.45871e-05		744.954	0.000113214		433.01	0.00018357		433.01	9.99054e-05
	744.776	2.19108e-05		744.776	0.000433366		744.776	-0.000292051		744.776	-0.000229496		744.776	0.000584743		432.01	0.000185538		432.01	0.000135482
	744.635	-0.000299423		744.635	0.000321985		744.635	-0.000236068		744.635	4.38272e-05		744.635	0.000265749		431.011	0.000181809		431.011	0.000156198
	744.493	-0.000140588		744.493	0.000330508		744.493	0.000320872		744.493	0.00016073		744.493	0.000548196		430.011	0.000124866		430.011	7.54383e-05
	744.351	-9.23744e-05		744.351	0.000269142		744.351	-0.000323402		744.351	-8.64505e-05		744.351	0.000333772		429.011	7.16842e-05		429.011	3.97627e-05
	744.174	0.000262501		744.174	5.30695e-05		744.174	-7.59428e-05		744.174	-0.00011792		744.174	0.000453034		428.011	6.94835e-05		428.011	7.02343e-05
	744.032	-0.000263208		744.032	-2.60405e-05		744.032	-0.000463629		744.032	-0.000103739		744.032	0.000528447		427.011	0.000286885		427.011	0.000124685
	743.89	-5.1084e-05		743.89	-4.17779e-05		743.89	-0.00022577		743.89	-0.000341767		743.89	0.000451271		426.01	0.00015612		426.01	0.000103271
	743.748	0.000126952		743.748	0.000108476		743.748	-0.000476868		743.748	0.000124711		743.748	0.00103016		425.009	0.000282275		425.009	0.000121034
	743.607	6.91194e-05		743.607	0.000600426		743.607	7.16324e-05		743.607	0.000294812		743.607	0.000780231		424.009	0.000265775		424.009	9.1646e-05
	743.429	-0.000266978		743.429	2.53949e-05		743.429	-0.000540887		743.429	5.58655e-05		743.429	0.000502478		423.008	0.000122587		423.008	4.66231e-05
	743.288	7.38234e-05		743.288	0.000166919		743.288	-0.000334421		743.288	0.000323799		743.288	9.56851e-05		422.007	0.000179453		422.007	7.09075e-05
	743.146	0.000296211		743.146	-0.000183493		743.146	3.99957e-05		743.146	0.000336285		743.146	0.000828312		421.005	0.000239071		421.005	7.61114e-05
	743.004	-0.000351185		743.004	0.000205998		743.004	-0.000461457		743.004	-0.000240983		743.004	0.000434662		420.004	0.000180851		420.004	6.64026e-05
	742.826	-0.00010742		742.826	0.00039919		742.826	-0.000245588		742.826	0.000135974		742.826	0.000382737		419.002	0.000102521		419.002	0.000115441
	742.685	-0.000173868		742.685	5.92311e-05		742.685	-0.000542283		742.685	-0.000450338		742.685	0.000294346		418	0.000218947		418	7.51017e-05
	742.543	1.81222e-05		742.543	0.000152314		742.543	-0.000396858		742.543	7.21243e-05		742.543	0.000466223		416.998	0.000303334		416.998	0.000122795
	742.401	-0.000203976		742.401	8.78141e-05		742.401	-0.000487263		742.401	-0.000267113		742.401	0.00028888		415.996	0.000312608		415.996	0.000103634
	742.224	8.2381e-05		742.224	0.000639984		742.224	-2.33485e-05		742.224	0.000155654		742.224	0.000741619		414.994	0.000187351		414.994	-5.22893e-06
	742.082	-0.000309398		742.082	-6.10348e-05		742.082	-0.000945361		742.082	-0.00010379		742.082	0.000254948		413.991	0.000240832		413.991	0.000116269
	741.94	-0.000389711		741.94	-0.000181526		741.94	-0.000704924		741.94	-0.000123303		741.94	0.000441684		412.988	0.000149647		412.988	0.000178287
	741.798	-0.000526965		741.798	0.000221278		741.798	-0.000760847		741.798	-0.00036965		741.798	-0.000152804		411.986	0.000150165		411.986	5.67975e-05
	741.656	-0.000349406		741.656	0.000200093		741.656	-0.000127237		741.656	-0.000143126		741.656	0.000272613		410.983	7.51794e-05		410.983	1.74216e-05
	741.479	0.000170679		741.479	0.000508309		741.479	0.000189242		741.479	-2.94055e-05		741.479	0.000748257		410.018	0.00014136		410.018	0.000102262
	741.337	-0.000184019		741.337	0.000492864		741.337	-5.68419e-05		741.337	0.000114742		741.337	0.000321053		409.015	0.000136829		409.015	0.000157596
	741.195	4.20098e-05		741.195	0.000506936		741.195	-1.1545e-05		741.195	0.000208821		741.195	0.000897228		408.011	0.000171114		408.011	6.16648e-05
	741.053	-0.000142878		741.053	0.000234901		741.053	-0.000333387		741.053	0.000252695		741.053	0.000514892		407.007	0.00023257		407.007	7.05968e-05
	740.875	-0.00038774		740.875	0.000514218		740.875	-0.000358424		740.875	4.62089e-05		740.875	0.000434973		406.004	0.000151408		406.004	-6.60042e-05
	740.733	-0.000196509		740.733	0.000297195		740.733	-8.23613e-05		740.733	-0.000287498		740.733	0.000554443		404.999	0.000342373		404.999	0.00017272
	740.591	-0.00030164		740.591	0.000351415		740.591	-0.000629763		740.591	-0.000321747		740.591	0.000344083		403.995	0.0001772		403.995	4.51734e-05
	740.449	0.000110897		740.449	0.000637599		740.449	8.51473e-05		740.449	0.000293931		740.449	0.00069601		402.991	0.000226173		402.991	4.68044e-05
	740.307	-3.30556e-05		740.307	0.000808394		740.307	4.80988e-05		740.307	4.63642e-05		740.307	0.000849709		401.986	0.000322763		401.986	8.67008e-05
	740.13	-0.000498371		740.13	0.000262019		740.13	-0.000638293		740.13	-0.000176662		740.13	0.000673505		400.982	0.000460652		400.982	5.949e-05
	739.988	-0.000251885		739.988	0.000304085		739.988	-0.000650906		739.988	-0.000442011		739.988	0.000197374		400.016	0.000417482		400.016	1.01733e-05
	739.846	0.000254766		739.846	0.000447048		739.846	0.000206904		739.846	0.000124193		739.846	0.000703321		399.011	0.000146488		399.011	-0.000163983
	739.704	-0.000209914		739.704	0.000337451		739.704	-0.000362666		739.704	0.00048654		739.704	0.000135405		398.005	0.000318255		398.005	0.00015379
	739.526	-0.000113736		739.526	0.000889628		739.526	1.48847e-05		739.526	0.000468167		739.526	0.000570772		397	0.000263081		397	0.000129035
	739.384	-0.000337588		739.384	0.000332011		739.384	-0.000429702		739.384	-0.000181992		739.384	0.000551799		395.995	0.000269816		395.995	6.43573e-05
	739.242	0.00016003		739.242	0.000500587		739.242	0.000156897		739.242	5.87133e-05		739.242	0.000732025		394.989	0.000215554		394.989	-7.88933e-05
	739.1	-9.46015e-05		739.1	0.000580233		739.1	-0.000510223		739.1	0.000253005		739.1	0.000586636		393.983	0.000322685		393.983	0.000133022
	738.923	-8.92281e-05		738.923	0.000282378		738.923	-0.000111244		738.923	-4.34882e-06		738.923	0.000390795		393.016	0.000315147		393.016	0.000294216
	738.781	-0.000328525		738.781	-5.14583e-05		738.781	-0.000839808		738.781	0.000119299		738.781	0.000363669		392.01	0.000264065		392.01	-4.3538e-05
	738.639	-0.000114874		738.639	0.000470499		738.639	-0.000207452		738.639	-8.81069e-05		738.639	0.000748542		391.003	0.000190304		391.003	5.09984e-05
	738.497	-8.55404e-05		738.497	0.000287429		738.497	5.5995e-05		738.497	0.000116425		738.497	0.000971888		389.997	0.000237698		389.997	-2.72312e-05
	738.354	-4.91937e-05		738.354	5.9723e-05		738.354	-0.000518962		738.354	0.000347736		738.354	0.000552266		388.99	0.000365975		388.99	0.000205661
	738.177	7.0992e-05		738.177	0.000368928		738.177	-0.000351751		738.177	0.000302453		738.177	0.000861303		387.984	0.000266241		387.984	0.000192557
	738.035	1.65534e-05		738.035	3.90378e-05		738.035	-0.000389616		738.035	-8.75893e-05		738.035	0.000356881		387.016	0.000225033		387.016	0.000204366
	737.893	5.43596e-05		737.893	6.16648e-05		737.893	-0.000260438		737.893	-5.32183e-05		737.893	0.000535678		386.008	0.00027611		386.008	-8.28343e-06
	737.751	0.000259334		737.751	0.000354264		737.751	-0.000382685		737.751	0.000122173		737.751	0.000805671		385.001	0.000371467		385.001	0.000215062
	737.573	0.000505612		737.573	0.000259248		737.573	0.000242593		737.573	0.000550529		737.573	0.0010607		383.994	0.000342969		383.994	0.000337114
	737.431	-8.34236e-05		737.431	0.000252203		737.431	-0.000330179		737.431	4.96262e-05		737.431	0.000623289		382.986	0.000474723		382.986	0.000238527
	737.289	6.69822e-05		737.289	0.000296496		737.289	-0.000255782		737.289	0.000368954		737.289	0.000424867		382.017	0.000323928		382.017	0.000266215
	737.147	0.000361192		737.147	0.000290071		737.147	-0.000167916		737.147	9.32254e-05		737.147	0.000855856		381.01	0.000286341		381.01	6.50045e-05
	737.004	0.000315901		737.004	0.000547263		737.004	-0.000109225		737.004	0.000128206		737.004	0.000653543		380.002	0.000490479		380.002	0.000246478
	736.827	-8.92609e-05		736.827	0.000366881		736.827	-0.000161033		736.827	0.000344757		736.827	0.000834199		378.993	0.000524326		378.993	0.000258756
	736.685	0.000248933		736.685	0.00039108		736.685	-0.000171073		736.685	0.000324369		736.685	0.000931988		377.985	0.000524041		377.985	0.000229799
	736.542	0.000435618		736.542	0.000473505		736.542	-6.31613e-06		736.542	0.000104462		736.542	0.000797891		377.015	0.000320949		377.015	0.000320897
	736.4	8.90951e-05		736.4	0.000448292		736.4	8.07717e-05		736.4	0.000176475		736.4	0.00078731		376.007	0.000491438		376.007	0.000374706
	736.222	-0.000347845		736.222	-4.64887e-05		736.222	-0.000442011		736.222	-0.000115384		736.222	0.000350767		374.998	0.000663913		374.998	0.000577693
	736.08	0.000201645		736.08	0.000314862		736.08	-0.00040953		736.08	0.000341337		736.08	0.00104319		373.989	0.000621345		373.989	0.000369809
	735.938	-0.00016448		735.938	-1.93623e-05		735.938	-0.000373167		735.938	-9.53534e-05		735.938	0.000486877		373.019	0.000409295		373.019	0.000200973
	735.796	0.000109763		735.796	-2.22614e-05		735.796	2.8139e-05		735.796	0.000437745		735.796	0.000567169		372.01	0.000337581		372.01	0.000309758
	735.654	0.00027779		735.654	0.000164278		735.654	-0.000364632		735.654	-0.00029143		735.654	0.000464358		371	0.000654995		371	0.00041002
	735.476	-0.000494014		735.476	-0.000505362		735.476	-0.000788857		735.476	-0.000223028		735.476	0.000346156		369.991	0.000495377		369.991	0.000452256
	735.334	7.51758e-05		735.334	3.08313e-05		735.334	-0.000137122		735.334	0.000168369		735.334	0.000376234		368.981	0.000834148		368.981	0.000713252
	735.191	-0.000183529		735.191	-0.000127651		735.191	-0.000372908		735.191	7.06486e-05		735.191	0.00054195		368.01	0.000783005		368.01	0.000387919
	735.049	9.78151e-05		735.049	0.000209028		735.049	-0.000301208		735.049	0.000299034		735.049	0.000745119		367	0.000950277		367	0.000647476
	734.907	0.000184088		734.907	0.000260413		734.907	-0.000499312		734.907	-0.000225201		734.907	0.000718464		365.99	0.000913933		365.99	0.000688776
	734.729	0.000230299		734.729	0.000135042		734.729	-0.000108293		734.729	0.000582825		734.729	0.000886774		365.019	0.00100058		365.019	0.000624197
	734.587	0.000151413		734.587	0.00023775		734.587	-7.62534e-05		734.587	0.000188491		734.587	0.000777923		364.008	0.000964728		364.008	0.000709544
	734.445	-0.00011815		734.445	0.000114535		734.445	-0.000183855		734.445	-3.33398e-05		734.445	0.000547289		362.998	0.000797787		362.998	0.000559082
	734.302	-0.000116649		734.302	0.000477911		734.302	-0.000201501		734.302	6.96906e-05		734.302	0.000588606		361.987	0.000813348		361.987	0.000625182
	734.124	-1.04443e-06		734.124	-0.000382581		734.124	-0.000290964		734.124	-8.1792e-05		734.124	0.000362166		361.015	0.000794286		361.015	0.000541795
	733.982	0.000117479		733.982	9.16719e-05		733.982	-0.000379064		733.982	8.23511e-05		733.982	0.000453733		360.004	0.000997236		360.004	0.000604703
	733.84	-1.27978e-05		733.84	0.000142759		733.84	-0.000144678		733.84	-0.000101047		733.84	0.00117266		358.993	0.000917565		358.993	0.000636251
	733.698	7.40752e-05		733.698	-3.47376e-05		733.698	-0.000323092		733.698	-0.000142142		733.698	0.000614398		357.982	0.00102168		357.982	0.000699406
	733.555	-0.000172083		733.555	0.000252798		733.555	-0.000164604		733.555	8.17815e-05		733.555	0.000710737		357.009	0.000893856		357.009	0.00054506
	733.377	-9.34134e-06		733.377	0.000147213		733.377	-5.49265e-05		733.377	-4.74723e-05		733.377	0.000455003		355.998	0.000960421		355.998	0.000694376
	733.235	-0.000163884		733.235	-0.00034125		733.235	-0.000380771		733.235	-1.70847e-06		733.235	0.000394915		354.986	0.0010962		354.986	0.000626193
	733.093	-0.000100371		733.093	-0.000438649		733.093	-0.000443924		733.093	0.000209157		733.093	0.000521864		354.013	0.000924751		354.013	0.000627359
	732.95	6.8714e-05		732.95	0.000154826		732.95	0.000117849		732.95	0.000281498		732.95	0.000825615		353.001	0.000969735		353.001	0.000640062
	732.772	-0.000201692		732.772	-7.71333e-05		732.772	-0.000178162		732.772	-0.000311193		732.772	0.00047449		351.989	0.00105627		351.989	0.000658106
	732.63	-0.00018562		732.63	0.000264195		732.63	-0.000110157		732.63	4.11865e-05		732.63	0.000374809		351.015	0.000790681		351.015	0.000620619
	732.488	-0.000201557		732.488	0.000145374		732.488	-0.000419099		732.488	5.32507e-05		732.488	0.000611857		350.003	0.000825433		350.003	0.000554339
	732.345	-9.89959e-05		732.345	0.000165987		732.345	-0.000421271		732.345	1.26841e-06		732.345	0.000773047		348.99	0.00123756		348.99	0.000870718
	732.203	-0.000190286		732.203	-8.95045e-05		732.203	-7.6978e-05		732.203	-9.29207e-05		732.203	0.000408543		348.017	0.00102637		348.017	0.000727539
	732.025	-0.000404974		732.025	-0.000133758		732.025	-0.000176041		732.025	-0.000247762		732.025	0.000509424		347.004	0.00118904		347.004	0.000875569
	731.882	-8.29878e-05		731.882	5.46228e-05		731.882	-0.00019405		731.882	-9.46806e-05		731.882	0.000517095		345.991	0.00119273		345.991	0.000729743
	731.74	-2.61487e-05		731.74	0.000358695		731.74	-0.000147163		731.74	-7.04559e-05		731.74	0.000728602		345.017	0.00114863		345.017	0.000728265
	731.598	-0.000145298		731.598	-0.000149906		731.598	-0.000408444		731.598	-0.000297276		731.598	0.000372296		344.003	0.00119447		344.003	0.000783887
	731.455	-0.000227296		731.455	2.00103e-05		731.455	-0.000446976		731.455	-0.000310883		731.455	0.000513985		342.99	0.00115239		342.99	0.000694169
	731.277	-0.000395562		731.277	7.61054e-06		731.277	-0.000421116		731.277	-0.000249883		731.277	0.000475501		342.015	0.00152703		342.015	0.00109618
	731.135	-0.00011289		731.135	-0.000121388		731.135	-0.000247813		731.135	2.08646e-05		731.135	0.000678354		341.002	0.00142324		341.002	0.000955751
	730.992	0.000118514		730.992	0.000432096		730.992	6.49528e-05		730.992	0.000647295		730.992	0.000978711		339.988	0.00171611		339.988	0.00121523
	730.85	-2.5392e-05		730.85	0.000261941		730.85	-0.000249417		730.85	-1.61525e-05		730.85	0.000715119		339.013	0.0016678		339.013	0.001232
	730.672	6.18116e-05		730.672	0.000260931		730.672	6.38654e-05		730.672	0.000147938		730.672	0.000661891		337.999	0.00191065		337.999	0.00140062
	730.529	3.38365e-06		730.529	4.19891e-05		730.529	-0.000294172		730.529	-4.5971e-05		730.529	0.000346311		336.985	0.00203601		336.985	0.00143788
	730.387	2.52718e-05		730.387	0.000283129		730.387	-0.000132671		730.387	0.000137191		730.387	0.000608513		336.009	0.00233911		336.009	0.00162952
	730.244	9.95157e-06		730.244	0.000275126		730.244	-0.000224684		730.244	1.45223e-05		730.244	0.000566159		334.995	0.00242312		334.995	0.0018176
	730.102	8.76927e-05		730.102	0.000275462		730.102	4.03581e-05		730.102	0.000148663		730.102	0.000627619		334.019	0.00267512		334.019	0.00189827
	729.924	-2.87895e-05		729.924	-0.000221838		729.924	-0.000327386		729.924	3.73292e-05		729.924	0.000648202		333.004	0.00281418		333.004	0.00223379
	729.781	0.000244971		729.781	0.000507843		729.781	0.00020548		729.781	0.000210996		729.781	0.000741463		331.99	0.00288268		331.99	0.00246249
	729.639	-0.00020807		729.639	-5.95373e-06		729.639	-0.000294172		729.639	-0.000436063		729.639	0.000597808		331.014	0.00320055		331.014	0.00246957
	729.496	-0.000141738		729.496	0.000258833		729.496	-0.00019524		729.496	-3.58247e-05		729.496	0.000375716		329.998	0.00360867		329.998	0.00282736
	729.354	2.86401e-05		729.354	0.000461352		729.354	9.34584e-05		729.354	4.16784e-05		729.354	0.000656083		328.983	0.00393886		328.983	0.00323075
	729.176	-4.81601e-05		729.176	-1.63079e-05		729.176	-0.000364218		729.176	3.40414e-05		729.176	0.000701066		328.007	0.00428759		328.007	0.00342702
	729.033	-0.000191428		729.033	-0.00013707		729.033	-0.000556968		729.033	-0.000113573		729.033	0.000334006		326.991	0.00469747		326.991	0.00384616
	728.89	-0.000237711		728.89	0.000274012		728.89	-0.000258783		728.89	-0.000147835		728.89	0.000280358		326.015	0.00503126		326.015	0.00423312
	728.748	7.36444e-05		728.748	0.000403154		728.748	-0.000112382		728.748	0.000207396		728.748	0.000708014		324.999	0.00564451		324.999	0.00460174
	728.605	2.18634e-05		728.605	0.000117357		728.605	-7.74439e-05		728.605	7.44803e-05		728.605	0.000569502		323.983	0.00616108		323.983	0.00516311
	728.427	-0.00020889		728.427	3.16856e-05		728.427	-0.000317712		728.427	0.00012541		728.427	0.000570772		323.006	0.00679535		323.006	0.00583135
	728.284	-5.57124e-05		728.284	9.12835e-05		728.284	-0.000382892		728.284	1.08464e-05		728.284	0.000281731		321.99	0.00726409		321.99	0.0062753
	728.142	0.000213249		728.142	0.00044938		728.142	-0.00010379		728.142	7.32894e-05		728.142	0.000567403		321.012	0.00833735		321.012	0.00720224
	727.999	-0.000323533		727.999	4.4319e-05		727.999	-0.000345026		727.999	-0.000159842		727.999	0.000581296		319.996	0.00919096		319.996	0.00804278
	727.821	-0.000283168		727.821	-6.73035e-07		727.821	-0.000250193		727.821	1.57131e-05		727.821	0.000389785		319.018	0.0098018		319.018	0.00875743
	727.679	-0.000236781		727.679	0.000108657		727.679	-0.000350096		727.679	-0.0001085		727.679	0.00014786		318.002	0.0110032		318.002	0.00959721
	727.536	0.000129079		727.536	0.000298464		727.536	-0.000126978		727.536	0.000279529		727.536	0.000518158		316.985	0.0120052		316.985	0.0106718
	727.393	2.10485e-06		727.393	0.000393826		727.393	-0.000412789		727.393	-9.15749e-05		727.393	0.000584717		316.007	0.0134942		316.007	0.0118311
	727.251	-0.00033373		727.251	0.000128206		727.251	-0.00041222		727.251	-0.000233325		727.251	0.000329317		314.99	0.0143681		314.99	0.0130431
	727.072	-0.000142782		727.072	0.000269453		727.072	-0.000289567		727.072	0.00020289		727.072	0.0007083		314.012	0.0159836		314.012	0.0147424
	726.93	-0.000518136		726.93	-0.000138882		726.93	-0.000408961		726.93	-0.000299449		726.93	3.58535e-05		312.994	0.0179202		312.994	0.0165709
	726.787	-0.000424241		726.787	-5.25971e-05		726.787	-0.000685851		726.787	-0.000288326		726.787	0.000283829		312.016	0.019846		312.016	0.0183253
	726.644	2.6851e-05		726.644	0.000230783		726.644	-0.000140642		726.644	6.79819e-05		726.644	0.000410875		310.998	0.0217488		310.998	0.0204001
	726.502	-9.43564e-05		726.502	-0.000131636		726.502	-0.000155754		726.502	-5.3943e-05		726.502	0.000267562		309.981	0.0243175		309.981	0.0231241
	726.323	-0.000219091		726.323	0.000152676		726.323	-0.000329041		726.323	-8.85727e-05		726.323	0.000563178		309.002	0.0274184		309.002	0.0261983
	726.181	-0.000454821		726.181	-0.000536905		726.181	-0.000356769		726.181	-0.000440252		726.181	0.000233502		307.984	0.0305313		307.984	0.0293692
	726.038	-0.000150278		726.038	3.28505e-05		726.038	-0.000128738		726.038	0.000125979		726.038	0.000577874		307.005	0.0342305		307.005	0.0330554
	725.895	4.42454e-05		725.895	0.000306572		725.895	-7.77545e-05		725.895	0.000154049		725.895	0.000613309		305.987	0.0380361		305.987	0.0372365
	725.753	-0.000625708		725.753	-0.000194412		725.753	-0.000564775		725.753	5.27847e-05		725.753	0.000277275		305.008	0.0427508		305.008	0.041831
	725.574	-0.000130421		725.574	0.000546693		725.574	6.51599e-05		725.574	0.000329135		725.574	0.000679883		303.989	0.0485267		303.989	0.0475387
	725.432	-8.15551e-05		725.432	-5.49265e-05		725.432	-2.2572e-05		725.432	0.000144778		725.432	0.000626659		303.01	0.0544282		303.01	0.0532071
	725.289	-0.000139704		725.289	0.000171373		725.289	-0.000340371		725.289	8.63383e-05		725.289	0.000532594		301.991	0.059967		301.991	0.0590854
	725.146	-0.000171661		725.146	0.000212783		725.146	-0.000414599		725.146	-4.32274e-05		725.146	0.000327581		301.011	0.0663695		301.011	0.0655903
	725.003	-0.000314306		725.003	-9.64922e-05		725.003	-0.000519945		725.003	8.69338e-05		725.003	9.48565e-05		299.992	0.0741505		299.992	0.0736683
	724.825	-6.80186e-05		724.825	0.000230187		724.825	-0.000379426		724.825	0.000323022		724.825	0.000431708		299.013	0.082847		299.013	0.0827217
	724.682	-0.000287989		724.682	-0.000270735		724.682	-0.000413875		724.682	6.10913e-06		724.682	0.000483975		297.993	0.0915064		297.993	0.0914208
	724.539	-0.000465878		724.539	-0.000433891		724.539	-0.000278702		724.539	-8.64583e-06		724.539	0.000222884		297.013	0.0992246		297.013	0.0996806
	724.397	-0.000246689		724.397	-0.000276788		724.397	-0.000500967		724.397	6.09916e-05		724.397	0.000403024		295.994	0.109155		295.994	0.109647
	724.254	-1.36413e-05		724.254	0.000205687		724.254	-9.80967e-05		724.254	-2.24684e-05		724.254	0.0007773		295.014	0.12065		295.014	0.121016
	724.075	-0.000380247		724.075	0.00012093		724.075	-3.88272e-05		724.075	0.000194991		724.075	0.00068818		293.994	0.131486		293.994	0.132689
	723.932	-8.99208e-05		723.932	0.000209364		723.932	-0.000254643		723.932	-0.000104463		723.932	0.000441891		293.013	0.144109		293.013	0.145117
	723.79	2.68471e-05		723.79	0.000118444		723.79	-0.000374564		723.79	0.000256088		723.79	0.000558305		291.993	0.157772		291.993	0.159298
	723.647	6.43156e-05		723.647	0.000306572		723.647	-2.749e-05		723.647	0.000388308		723.647	0.000811351		291.013	0.169932		291.013	0.172229
	723.504	-3.39511e-05		723.504	7.2901e-05		723.504	-0.000177231		723.504	0.000382064		723.504	0.000676124		289.992	0.184051		289.992	0.186672
	723.326	2.99701e-05		723.326	0.000142629		723.326	-0.000275288		723.326	-5.84466e-05		723.326	0.000599544		289.011	0.200971		289.011	0.203802
	723.183	-0.000265982		723.183	9.81189e-05		723.183	-0.000184683		723.183	-0.000101875		723.183	0.000654113		287.991	0.218916		287.991	0.222092
	723.04	-0.000118583		723.04	6.18978e-05		723.04	-0.000200311		723.04	-4.45216e-05		723.04	0.000539929		287.01	0.236732		287.01	0.239665
	722.897	-0.000460651		722.897	-0.000147784		722.897	-0.000468335		722.897	-0.000366494		722.897	0.000414762		285.989	0.253274		285.989	0.257463
	722.754	-0.000238224		722.754	0.000314318		722.754	-0.000272752		722.754	-1.13897e-05		722.754	0.000705914		285.008	0.274222		285.008	0.278698
	722.576	-0.000167481		722.576	5.1772e-07		722.576	-0.000620509		722.576	-0.000134172		722.576	0.000199445		283.987	0.295028		283.987	0.300158
	722.433	3.01643e-05		722.433	0.000163993		722.433	-3.36505e-05		722.433	0.000133074		722.433	0.000755958		283.005	0.315091		283.005	0.32006
	722.29	0.000132745		722.29	0.000366804		722.29	-9.47416e-06		722.29	0.000206127		722.29	0.000945789		281.984	0.330849		281.984	0.336377
	722.147	3.22642e-05		722.147	0.000140558		722.147	-0.000240569		722.147	0.000181395		722.147	0.000444767		281.002	0.344788		281.002	0.350937
	722.004	-0.000350899		722.004	1.11829e-05		722.004	-0.000483229		722.004	-0.000239069		722.004	0.000546771		279.981	0.362377		279.981	0.36877
	721.826	-8.52565e-05		721.826	7.7872e-05		721.826	-6.94724e-05		721.826	0.000266889		721.826	0.000620956		278.999	0.379923		278.999	0.387686
	721.683	-0.000417965		721.683	-8.7227e-05		721.683	-0.000811233		721.683	-0.000364063		721.683	0.000414606		278.017	0.399233		278.017	0.405622
	721.54	1.8945e-06		721.54	0.000282067		721.54	3.77175e-05		721.54	0.000349757		721.54	0.000542209		276.995	0.419282		276.995	0.426281
	721.397	2.5985e-05		721.397	0.000399812		721.397	-0.000103376		721.397	0.000171399		721.397	0.000779453		276.013	0.437655		276.013	0.445113
	721.254	-8.36675e-05		721.254	0.000275825		721.254	-0.00014944		721.254	7.47392e-05		721.254	0.000603744		274.991	0.456225		274.991	0.464952
	721.075	-0.000203874		721.075	0.000445752		721.075	-9.85626e-05		721.075	0.000207759		721.075	0.000517354		274.008	0.474746		274.008	0.483084
	720.932	-8.1439e-05		720.932	0.000595734		720.932	4.99369e-05		720.932	1.5273e-05		720.932	0.000811584		272.986	0.489178		272.986	0.497991
	720.789	7.80406e-05		720.789	-1.35123e-05		720.789	-0.000282583		720.789	0.000280539		720.789	0.000417586		272.003	0.504511		272.003	0.513104
	720.646	-7.70773e-05		720.646	2.29097e-05		720.646	-4.37968e-05		720.646	8.54321e-05		720.646	0.000556983		270.981	0.514584		270.981	0.524983
	720.503	-0.000236892		720.503	6.95612e-05		720.503	-0.000605516		720.503	-0.000136863		720.503	0.000432744		269.998	0.532152		269.998	0.542099
	720.325	-0.000282135		720.325	0.000168291		720.325	-0.000207297		720.325	-3.39093e-05		720.325	0.000556179		269.015	0.546958		269.015	0.557022
	720.182	-0.000325885		720.182	0.000102029		720.182	-0.000567929		720.182	-0.000171745		720.182	0.000566547		267.992	0.55943		267.992	0.569636
	720.039	-0.000129656		720.039	-0.000108345		720.039	-0.000260749		720.039	-0.000171124		720.039	8.48107e-05		267.009	0.571158		267.009	0.581797
	719.896	-0.000333299		719.896	-3.48411e-05		719.896	-0.000485246		719.896	-0.000135259		719.896	0.000402454		265.986	0.579013		265.986	0.590526
	719.753	-2.94109e-05		719.753	0.000559393		719.753	-0.000184166		719.753	0.000104592		719.753	0.000571705		265.003	0.58882		265.003	0.600099
	719.574	-0.000127588		719.574	0.000121034		719.574	-0.000122165		719.574	2.3997e-05		719.574	0.00070384		264.019	0.597182		264.019	0.607684
	719.431	-5.02536e-05		719.431	0.000255984		719.431	-0.000100478		719.431	0.000205039		719.431	0.000666091		262.996	0.602864		262.996	0.61407
	719.288	-0.000190707		719.288	-8.65023e-05		719.288	-0.000143643		719.288	3.47145e-05		719.288	0.000285461		262.012	0.608018		262.012	0.618757
	719.145	-0.000188029		719.145	0.000125306		719.145	-0.000259093		719.145	9.05327e-05		719.145	0.000592597		260.989	0.613974		260.989	0.623564
	719.002	-0.000280251		719.002	7.10369e-05		719.002	-0.000359821		719.002	-0.000189806		719.002	0.000235445		260.004	0.614478		260.004	0.625303
	718.823	-0.000404686		718.823	0.00033828		718.823	-0.00014385		718.823	3.24104e-05		718.823	0.000552473		258.981	0.612862		258.981	0.62586
	718.68	-7.74438e-06		718.68	7.03379e-05		718.68	-0.000626403		718.68	6.7723e-05		718.68	0.000753495		257.997	0.612948		257.997	0.625525
	718.537	-8.89688e-05		718.537	0.000179867		718.537	-0.000457423		718.537	0.000100138		718.537	0.000587387		257.012	0.611385		257.012	0.623851
	718.394	-0.000343855		718.394	0.000213715		718.394	-0.000398668		718.394	9.32772e-05		718.394	0.000766772		255.988	0.608178		255.988	0.619968
	718.251	-0.000228532		718.251	-3.86201e-05		718.251	-0.00038403		718.251	-0.00018163		718.251	0.000307738		255.004	0.603483		255.004	0.615265
	718.072	-9.28638e-05		718.072	0.000310613		718.072	-0.000324023		718.072	9.29406e-05		718.072	0.000584121		254.019	0.597605		254.019	0.6092
	717.929	0.00013629		717.929	0.000494963		717.929	-0.000169002		717.929	7.53288e-06		717.929	0.00106216		252.995	0.590503		252.995	0.600663
	717.786	0.000275973		717.786	0.00057072		717.786	0.00014527		717.786	0.000405797		717.786	0.00107729		252.01	0.581601		252.01	0.592417
	717.643	-0.000215832		717.643	0.000156354		717.643	-0.00016155		717.643	0.000108243		717.643	0.000698499		250.986	0.570339		250.986	0.58234
	717.5	-2.44298e-05		717.5	-7.53216e-05		717.5	-0.000272959		717.5	-0.000358735		717.5	0.000490013		250.001	0.559205		250.001	0.570245
	717.321	-4.48396e-05		717.321	0.000318644		717.321	-0.000129566		717.321	0.000152055		717.321	0.000733736		249.016	0.54768		249.016	0.556859
	717.178	-0.000182205		717.178	-3.68601e-05		717.178	-3.90343e-05		717.178	0.00026391		717.178	0.000582436		247.991	0.535173		247.991	0.545044
	717.035	-0.000475457		717.035	-7.1957e-05		717.035	-0.00081547		717.035	-0.000555934		717.035	0.000261216		247.006	0.522384		247.006	0.532341
	716.891	-0.000274994		716.891	0.000181214		716.891	-0.000582199		716.891	-0.000236533		716.891	0.000482964		245.981	0.507906		245.981	0.52071
	716.748	-6.90599e-05		716.748	0.000322737		716.748	-0.000266854		716.748	0.000132971		716.748	0.000427432		244.995	0.494929		244.995	0.506772
	716.569	-0.000179632		716.569	1.21666e-05		716.569	-0.000368977		716.569	-0.000161498		716.569	0.000393723		244.01	0.482216		244.01	0.492563
	716.426	-0.000237103		716.426	-6.04654e-05		716.426	-0.000468956		716.426	-0.00014737		716.426	0.000453941		242.985	0.469461		242.985	0.478612
	716.283	-0.000270994		716.283	3.97886e-05		716.283	-0.000114039		716.283	-8.53635e-05		716.283	0.000520801		241.999	0.455965		241.999	0.466987
	716.14	-0.000281583		716.14	-4.47287e-05		716.14	-0.000326144		716.14	8.98854e-05		716.14	0.000786377		241.013	0.44341		241.013	0.454929
	715.997	-0.000189968		715.997	-0.000202381		715.997	-0.000250297		715.997	-0.000117248		715.997	0.000522227		239.987	0.431798		239.987	0.442936
	715.854	-0.000337385		715.854	2.68446e-05		715.854	-0.000448838		715.854	-0.000240466		715.854	0.000343695		239.001	0.42269		239.001	0.433313
	715.675	-0.000208203		715.675	0.000153401		715.675	-0.000437925		715.675	0.000226173		715.675	0.000450209		238.015	0.414921		238.015	0.425235
	715.531	-7.42392e-05		715.531	0.000397713		715.531	-0.000165121		715.531	0.000264791		715.531	0.000795142		236.989	0.407994		236.989	0.419236
	715.388	-0.00027314		715.388	9.5944e-05		715.388	-0.000235809		715.388	-6.3679e-06		715.388	0.000750772		236.003	0.404462		236.003	0.414781
	715.245	-0.000341079		715.245	-3.8206e-05		715.245	-0.000373736		715.245	-4.51945e-05		715.245	0.000603407		235.017	0.406076		235.017	0.413376
	715.102	-0.000367522		715.102	-4.37968e-05		715.102	-0.000233636		715.102	-0.000313314		715.102	0.000351078		233.991	0.407145		233.991	0.416212
	714.923	0.000231212		714.923	0.000540654		714.923	-9.46288e-05		714.923	0.00031924		714.923	0.000899822		233.004	0.41071		233.004	0.418453
	714.779	-5.67128e-05		714.779	0.000358021		714.779	-0.000139813		714.779	0.000230809		714.779	0.000920833		232.017	0.420326		232.017	0.429968
	714.636	-0.000137952		714.636	0.000154049		714.636	-0.000308451		714.636	-3.02338e-05		714.636	0.000313411		230.991	0.431526		230.991	0.43782
	714.493	-0.000469619		714.493	6.39948e-05		714.493	-0.000727252		714.493	-0.000263905		714.493	0.00021571		230.004	0.445645		230.004	0.451324
	714.35	-3.0064e-05		714.35	0.000366596		714.35	-0.000202795		714.35	-6.21219e-05		714.35	0.000379939		229.017	0.46106		229.017	0.464462
	714.171	-3.66227e-06		714.171	-5.90196e-06		714.171	-0.000237361		714.171	0.000206257		714.171	0.000767031		227.991	0.467401		227.991	0.472299
	714.027	-0.000186132		714.027	0.000131365		714.027	-0.000124183		714.027	0.000219905		714.027	0.000495144		227.003	0.476977		227.003	0.492582
	713.884	-0.000347259		713.884	7.86487e-05		713.884	-0.000215835		713.884	-0.000316936		713.884	0.000268495		226.016	0.466595		226.016	0.469892
	713.741	-0.000436268		713.741	1.69815e-05		713.741	-0.000565964		713.741	-0.000171694		713.741	0.000300744		224.989	0.422567		224.989	0.429589
	713.597	-0.000257284		713.597	0.000680609		713.597	-0.000331059		713.597	7.56195e-05		713.597	0.000471225		224.002	0.299024		224.002	0.327734
	713.418	-9.87373e-05		713.418	0.000285538		713.418	-0.000169882		713.418	-0.000224891		713.418	0.000805489		223.014	0.223313		223.014	0.300353
	713.275	7.4818e-05		713.275	0.000622667		713.275	-0.000103997		713.275	-3.0182e-05		713.275	0.000856479		221.987	0.245102		221.987	0.257511
	713.132	-0.00011742		713.132	0.000556646		713.132	6.47715e-05		713.132	2.26508e-05		713.132	0.000729354		221	0.327433		221	0.255642
	712.988	-0.000309764		712.988	2.95101e-06		712.988	-0.000793508		712.988	-0.000416202		712.988	0.000500016		220.012	0.225871		220.012	0.275641
	712.845	-9.51952e-05		712.845	0.000680894		712.845	-2.79559e-05		712.845	0.000104903		712.845	0.000585236		218.985	0.257934		218.985	0.256919
	712.702	-0.000366565		712.702	0.000132064		712.702	-0.000815367		712.702	-0.000275546		712.702	0.000251477		217.997	0.212954		217.997	0.177218
	712.523	0.000249444		712.523	0.00103847		712.523	4.68302e-05		712.523	0.000547808		712.523	0.000994019		217.009	0.187827		217.009	0.187307
	712.379	-6.28626e-05		712.379	0.000622719		712.379	-0.000130704		712.379	-3.8879e-05		712.379	0.000618312		215.981	0.18888		215.981	0.172093
	712.236	-0.000511409		712.236	0.000272406		712.236	-0.0007671		712.236	-0.000483384		712.236	-0.000148198		214.993	0.14308		214.993	0.244871
	712.093	-7.20746e-05		712.093	0.000263573		712.093	-0.00024533		712.093	-3.42717e-05		712.093	0.000452075		214.005	0.146002		214.005	0.15695
	711.949	-0.000256088		711.949	0.000250545		711.949	-0.000528942		711.949	-0.00011378		711.949	0.00025241		213.016	0.0696497		213.016	0.132823
	711.77	-8.51179e-05		711.77	0.000170104		711.77	-0.000184579		711.77	0.00012497		711.77	0.000459356		211.988	0.108635		211.988	0.151039
	711.627	-0.000334517		711.627	0.000113162		711.627	-0.000412685		711.627	-0.000473714		711.627	0.000750487		211	0.131968		211	0.185726
	711.483	-0.000324963		711.483	0.000316804		711.483	-0.000522479		711.483	-1.62561e-05		711.483	0.000827223		210.011	0.103717		210.011	0.18102
	711.34	-0.000324131		711.34	-5.05782e-05		711.34	-0.000488401		711.34	-0.000247451		711.34	0.000743278		208.983	0.191254		208.983	0.108539
	711.196	0.000122972		711.196	0.000294397		711.196	-0.000133241		711.196	-0.000326817		711.196	0.000919718		207.994	0.0681781		207.994	0.0550445
	711.053	0.000106729		711.053	0.000430516		711.053	-0.000263646		711.053	0.000455677		711.053	0.000950952		207.006	0.0693261		207.006	0.1475
	710.874	-0.000135108		710.874	0.000341337		710.874	-0.000259093		710.874	8.29466e-05		710.874	0.000963508		206.017	0.147386		206.017	0.0590677
	710.73	0.000344474		710.73	0.000801081		710.73	0.000194991		710.73	0.000356803		710.73	0.00067952		204.988	0.108731		204.988	0.132003
	710.587	-0.000172946		710.587	0.000468037		710.587	-0.000266492		710.587	-4.08979e-05		710.587	0.000731039		203.999	0.12153		203.999	0.0728925
	710.443	-0.000138017		710.443	0.000252436		710.443	-0.000163879		710.443	9.72127e-05		710.443	0.000486255		203.01	0.185224		203.01	0.0667839
	710.3	0.000298569		710.3	0.000697591		710.3	-9.00221e-05		710.3	0.000241816		710.3	0.00116983		201.981	0.0532982		201.981	0.0439444
	710.121	-0.000431119		710.121	-0.000280048		710.121	-0.000410978		710.121	-0.000461405		710.121	0.000274245		200.992	0.0861204		200.992	0.0655748
	709.977	-0.00030725		709.977	0.000321182		709.977	-0.000736659		709.977	-6.72465e-05		709.977	0.000515177		200.003	-0.0216523		200.003	0.0894452
	709.834	-9.59894e-05		709.834	0.000638818		709.834	0.000155887		709.834	0.000140273		709.834	0.000843303
	709.69	-0.00028583		709.69	6.21268e-06		709.69	-0.000620354		709.69	-0.000100737		709.69	0.000279348
	709.547	9.24949e-05		709.547	0.000288724		709.547	0.000108916		709.547	0.000381286		709.547	0.0010749
	709.403	0.000138694		709.403	0.000637132		709.403	3.20998e-05		709.403	0.000355249		709.403	0.000885192
	709.224	-0.000291693		709.224	0.000154903		709.224	-0.00062511		709.224	-0.00038103		709.224	0.000418078
	709.08	-0.000293603		709.08	4.45241e-06		709.08	-0.000316574		709.08	-0.000340784		709.08	0.000472598
	708.937	-9.71599e-05		708.937	9.77305e-05		708.937	-0.000417909		708.937	-2.90949e-05		708.937	0.000800562
	708.793	-0.000399242		708.793	0.000374317		708.793	-0.000465077		708.793	0.000113499		708.793	0.000881613
	708.65	-0.000165801		708.65	7.58784e-05		708.65	6.05774e-05		708.65	0.000115803		708.65	0.000245002
	708.47	0.000150702		708.47	0.000368747		708.47	-0.000202743		708.47	0.00037398		708.47	0.00113708
	708.327	-0.000185705		708.327	9.98796e-05		708.327	-0.000124908		708.327	-4.98535e-05		708.327	0.000655954
	708.183	-0.000266498		708.183	-0.000488866		708.183	-0.000595797		708.183	-0.000403996		708.183	0.000574038
	708.04	-0.000215067		708.04	0.000252513		708.04	-0.000339233		708.04	-0.000401875		708.04	0.000390743
	707.896	-0.000100083		707.896	1.05875e-05		707.896	-0.000575736		707.896	-0.00017868		707.896	0.00119172
	707.753	-6.79989e-05		707.753	0.000657717		707.753	0.000291885		707.753	7.6215e-05		707.753	0.000913959
	707.573	2.86211e-05		707.573	-3.29775e-05		707.573	-0.000256713		707.573	-0.000161188		707.573	0.000624171
	707.429	7.96222e-05		707.429	0.000175387		707.429	-0.0003114		707.429	-7.57357e-05		707.429	0.000643639
	707.286	-0.000207352		707.286	-0.000621078		707.286	-0.000422771		707.286	-0.000468283		707.286	0.000153168
	707.142	5.08517e-05		707.142	0.000302402		707.142	-0.000171694		707.142	0.000313618		707.142	0.000537674
	706.999	0.000215856		706.999	0.000472676		706.999	5.3639e-05		706.999	0.000475915		706.999	0.000932559
	706.819	0.000225172		706.819	0.000447851		706.819	-8.86763e-05		706.819	0.000418674		706.819	0.00119756
	706.675	5.13718e-05		706.675	0.0005814		706.675	2.58091e-05		706.675	0.000395925		706.675	0.000831035
	706.532	-0.000574185		706.532	-0.000162637		706.532	-0.00052222		706.532	-0.000136915		706.532	0.000169353
	706.388	-0.000416314		706.388	2.76471e-05		706.388	-0.000495123		706.388	-0.000306899		706.388	0.000433755
	706.245	-9.43034e-05		706.245	0.000154541		706.245	-0.000277564		706.245	-9.02809e-05		706.245	0.000470655
	706.101	-0.000296227		706.101	0.000110133		706.101	-0.000296759		706.101	-0.000581062		706.101	0.000727617
	705.921	-0.000107816		705.921	5.41309e-05		705.921	-4.38486e-05		705.921	-0.00034244		705.921	0.000762467
	705.778	-0.000247945		705.778	0.000217108		705.778	0.000103556		705.778	0.000225758		705.778	0.000474905
	705.634	-0.000342358		705.634	-0.000290395		705.634	-0.000491917		705.634	0.000136415		705.634	0.000603925
	705.49	-0.0003447		705.49	1.32797e-05		705.49	-0.000344457		705.49	-0.000326093		705.49	0.000398024
	705.347	0.000178439		705.347	0.00058521		705.347	2.75953e-05		705.347	0.000169016		705.347	0.000815137
	705.167	-0.000149397		705.167	0.000207111		705.167	0.000258548		705.167	0.000292377		705.167	0.000830387
	705.023	0.000356764		705.023	0.000277716		705.023	-3.00267e-05		705.023	4.40064e-06		705.023	0.000654995
	704.88	-0.000318301		704.88	0.000568232		704.88	-9.97531e-05		704.88	-6.67289e-05		704.88	0.000875413
	704.736	-0.000175622		704.736	-0.000101202		704.736	-0.000305813		704.736	-0.000270372		704.736	0.000636899
	704.592	0.000300848		704.592	0.000356208		704.592	0.000104307		704.592	0.000487681		704.592	0.000981773
	704.449	-0.000167653		704.449	0.000420799		704.449	-1.96211e-05		704.449	0.000308593		704.449	0.0008778
	704.269	0.000252213		704.269	0.000498254		704.269	-2.88878e-05		704.269	0.000472158		704.269	0.000817601
	704.125	3.04432e-05		704.125	0.000281161		704.125	-1.81201e-06		704.125	-1.07167e-05		704.125	0.000641825
	703.981	0.00020148		703.981	0.000282404		703.981	9.58663e-05		703.981	0.000391831		703.981	0.000815189
	703.838	0.000116178		703.838	-4.65947e-07		703.838	-8.88833e-05		703.838	-5.96372e-05		703.838	0.00115657
	703.694	-3.27362e-05		703.694	0.000365379		703.694	-0.000574495		703.694	-0.000169313		703.694	0.000298231
	703.55	-0.00060514		703.55	-0.000174022		703.55	-0.000607791		703.55	-0.000348596		703.55	0.000182327
	703.37	-0.000421113		703.37	0.000142163		703.37	-0.000538405		703.37	0.00010019		703.37	0.000225292
	703.227	-0.000161581		703.227	6.13541e-05		703.227	3.66561e-05		703.227	0.000269816		703.227	0.000534952
	703.083	-0.000497781		703.083	-0.000238862		703.083	-0.000261111		703.083	2.72847e-05		703.083	0.000651002
	702.939	-7.93039e-05		702.939	0.000240651		702.939	-3.98626e-05		702.939	0.000112463		702.939	0.00071307
	702.795	0.000144089		702.795	0.000168162		702.795	-7.86345e-05		702.795	-3.63941e-05		702.795	0.00040761
	702.651	-0.000449227		702.651	-0.000375184		702.651	-0.000711798		702.651	-0.000440563		702.651	0.000303334
	702.472	4.85772e-06		702.472	0.000586273		702.472	0.000281498		702.472	-0.000141314		702.472	0.000763245
	702.328	-5.35089e-05		702.328	3.65266e-05		702.328	-0.000108345		702.328	-1.66185e-05		702.328	0.000674413
	702.184	-0.000502522		702.184	-0.000336801		702.184	-0.000592178		702.184	-0.000531269		702.184	0.000158425
	702.04	0.000228579		702.04	0.000644962		702.04	0.000176526		702.04	0.00033271		702.04	0.00092514
	701.896	-0.000471585		701.896	-4.31239e-05		701.896	-0.000211489		701.896	-0.000306589		701.896	0.00059182
	701.716	-0.000341741		701.716	0.000158503		701.716	-0.000458819		701.716	9.70315e-05		701.716	0.000782253
	701.573	-0.000113155		701.573	0.000219828		701.573	3.76916e-05		701.573	0.000285564		701.573	0.000582851
	701.429	-0.000299618		701.429	-1.80163e-05		701.429	-0.000279892		701.429	-0.000137226		701.429	0.000653983
	701.285	-0.000553708		701.285	-1.17003e-05		701.285	-0.000494296		701.285	-0.000106534		701.285	0.000290952
	701.141	0.000178028		701.141	0.000460237		701.141	-0.00010938		701.141	0.00023257		701.141	0.00080912
	700.997	-1.6272e-05		700.997	0.000132867		700.997	-1.91034e-05		700.997	0.000253031		700.997	0.0010325
	700.817	-5.06278e-05		700.817	8.28359e-06		700.817	-0.000131947		700.817	0.000184347		700.817	0.000558771
	700.673	0.000127796		700.673	0.000421991		700.673	0.000261967		700.673	0.000194862		700.673	0.000615564
	700.529	-8.80586e-05		700.529	-2.07083e-05		700.529	-0.000163413		700.529	0.000396158		700.529	0.000556387
	700.385	-0.000335421		700.385	-9.71651e-05		700.385	-0.000723841		700.385	4.69338e-05		700.385	0.000616238
	700.241	-0.000399076		700.241	-0.000160049		700.241	-0.000226443		700.241	-0.000465491		700.241	0.000473557
	700.097	9.69605e-05		700.097	0.000444405		700.097	0.000219491		700.097	0.000348824		700.097	0.000725361
	699.918	-0.000286717		699.918	-4.23991e-05		699.918	-0.00043477		699.918	-6.81783e-05		699.918	0.000543842
	699.774	-0.000763573		699.774	-0.000452665		699.774	-0.000643462		699.774	-0.000481523		699.774	0.000485581
	699.63	-8.0328e-05		699.63	7.57231e-05		699.63	1.39786e-05		699.63	-0.000188564		699.63	0.000682191
	699.486	-0.000111546		699.486	0.000403931		699.486	-0.000239069		699.486	-0.000140486		699.486	0.000714419
	699.342	-1.77315e-05		699.342	0.000321597		699.342	-0.000457423		699.342	0.000301935		699.342	0.000657509
	699.198	4.33561e-05		699.198	8.36974e-05		699.198	-0.00025097		699.198	-1.46512e-05		699.198	0.000632933
	699.018	-0.000252424		699.018	9.76787e-05		699.018	-0.000363132		699.018	0.000118186		699.018	0.00019468
	698.874	-0.000203346		698.874	0.000250985		698.874	-0.0003099		698.874	-6.36748e-05		698.874	0.000133256
	698.73	-4.76729e-05		698.73	0.000163035		698.73	-8.56223e-05		698.73	0.000244355		698.73	0.000555972
	698.586	2.00018e-05		698.586	0.000106301		698.586	-0.000160205		698.586	-0.000109898		698.586	0.00114497
	698.442	-0.000335657		698.442	0.00010555		698.442	-0.000279116		698.442	-0.000188771		698.442	0.000358228
	698.298	-0.00042785		698.298	-9.95978e-05		698.298	-0.000235809		698.298	-0.000368149		698.298	0.000473246
	698.118	7.55636e-06		698.118	-5.07362e-06		698.118	-8.95045e-05		698.118	-0.000110467		698.118	0.000685535
	697.974	-0.000183741		697.974	5.12831e-05		697.974	-0.000403685		697.974	-0.000413978		697.974	0.000396961
	697.83	-0.000180314		697.83	0.000246478		697.83	-0.000267941		697.83	-6.05689e-05		697.83	0.000288103
	697.686	-0.000205241		697.686	-6.00513e-05		697.686	-0.000401513		697.686	-0.000227219		697.686	0.000424064
	697.542	-2.66724e-06		697.542	0.00043036		697.542	0.000147497		697.542	0.000276213		697.542	0.000627307
	697.398	-0.000347402		697.398	0.000363073		697.398	-0.000272959		697.398	-9.66475e-05		697.398	0.000441166
	697.217	-0.000209748		697.217	4.25327e-05		697.217	-0.000469783		697.217	-7.73921e-05		697.217	0.000564448
	697.073	-0.000203646		697.073	-6.23289e-05		697.073	-0.000136449		697.073	-0.00042215		697.073	0.000751369
	696.929	-0.000335037		696.929	0.000176371		696.929	-0.000326506		696.929	-0.000210505		696.929	0.000121448
	696.785	-0.000182509		696.785	0.000485633		696.785	0.000139185		696.785	0.000207215		696.785	0.000607995
	696.641	-0.00024811		696.641	-8.31895e-05		696.641	-0.000781932		696.641	-0.000335973		696.641	0.00056551
	696.497	0.000228854		696.497	0.000208898		696.497	-0.000300743		696.497	0.000308774		696.497	0.000691602
	696.317	-0.000165144		696.317	-0.00011378		696.317	-0.000714434		696.317	-0.000391892		696.317	0.000452878
	696.173	-0.000299973		696.173	0.000147135		696.173	-0.000474231		696.173	-0.000404306		696.173	0.000321493
	696.029	-0.000181368		696.029	-3.77919e-05		696.029	-0.00022101		696.029	-1.26322e-05		696.029	0.00086592
	695.885	-0.000178578		695.885	0.000102469		695.885	-0.000299811		695.885	0.000321416		695.885	0.000840139
	695.74	-0.000406921		695.74	-6.86959e-05		695.74	-0.00090801		695.74	-0.000484781		695.74	0.000571861
	695.596	1.44741e-05		695.596	0.000688335		695.596	0.000183337		695.596	0.000291185		695.596	0.00123307
	695.416	0.000385648		695.416	0.000393101		695.416	0.000183493		695.416	0.000309784		695.416	0.000918784
	695.272	-0.00028307		695.272	-0.000511568		695.272	-0.000106171		695.272	-0.000143954		695.272	0.000466146
	695.128	-8.57621e-05		695.128	-0.000192601		695.128	-0.000255419		695.128	-0.000176765		695.128	0.000159202
	694.984	-0.000474879		694.984	-0.000356355		694.984	-0.000481212		694.984	-0.000677218		694.984	2.41005e-05
	694.839	-6.10974e-05		694.839	0.000259015		694.839	-0.000536699		694.839	0.000132323		694.839	0.000450028
	694.695	-0.000106779		694.695	-7.54252e-05		694.695	-0.000751802		694.695	-0.000227375		694.695	0.000794883
	694.515	-0.000169468		694.515	0.000375742		694.515	-2.91466e-05		694.515	0.000162724		694.515	0.000961329
	694.371	0.000297126		694.371	0.000529587		694.371	-0.000356821		694.371	0.000524482		694.371	0.00102103
	694.227	-0.000772745		694.227	-0.000733351		694.227	-0.000492279		694.227	-0.000515498		694.227	5.93347e-05
	694.082	-3.02077e-05		694.082	-4.94394e-05		694.082	-0.000141884		694.082	7.55677e-05		694.082	0.000324058
	693.938	-0.000300264		693.938	2.1926e-05		693.938	1.55316e-07		693.938	-0.000261318		693.938	0.000891651
	693.794	-0.000928444		693.794	-0.000684248		693.794	-0.00109933		693.794	-0.00100311		693.794	0.000437279
	693.65	0.000339493		693.65	0.000397894		693.65	8.94711e-05		693.65	0.000341855		693.65	0.00108245
	693.469	2.77544e-06		693.469	0.000266785		693.469	-0.000544506		693.469	-0.000305657		693.469	0.000374472
	693.325	-0.000362948		693.325	-0.000352683		693.325	-0.0010921		693.325	4.25586e-05		693.325	-4.58157e-05
	693.181	-0.000452822		693.181	1.83535e-05		693.181	-0.000263181		693.181	0.000105628		693.181	0.000447799
	693.037	-0.000728011		693.037	-0.000507017		693.037	-0.000714744		693.037	-0.000996914		693.037	-0.000219147
	692.892	-0.000322351		692.892	-0.000541145		692.892	-0.000588042		692.892	-0.000357286		692.892	0.000302635
	692.748	-0.000645313		692.748	-0.000605516		692.748	-0.000898865		692.748	-0.000976666		692.748	-0.000208746
	692.568	-0.000358729		692.568	-9.40594e-05		692.568	-0.00101964		692.568	-0.000351182		692.568	8.77882e-05
	692.423	-3.22751e-05		692.423	-7.88933e-05		692.423	-0.000181681		692.423	-0.000283876		692.423	0.000560119
	692.279	-0.000865514		692.279	-0.00048054		692.279	-0.000500708		692.279	-0.00071154		692.279	-8.05497e-05
	692.135	-0.000731265		692.135	-0.000658195		692.135	-0.000736297		692.135	-0.000845854		692.135	-0.000246158
	691.99	-0.000867084		691.99	-0.000609549		691.99	-0.00110052		691.99	-0.000635398		691.99	-4.08461e-05
	691.846	-0.00036605		691.846	-0.000350613		691.846	-0.00067329		691.846	1.4807e-05		691.846	8.75293e-05
	691.666	-0.00113903		691.666	-0.000432391		691.666	-0.00111172		691.666	-0.000530494		691.666	-0.000271045
	691.521	-0.000775134		691.521	-0.000395564		691.521	-0.00116512		691.521	-0.000722756		691.521	-8.86245e-05
	691.377	-0.000369681		691.377	-0.000505311		691.377	-0.000758262		691.377	-0.000697791		691.377	0.000224956
	691.233	-0.00104998		691.233	-0.000685954		691.233	-0.00140685		691.233	-0.00109096		691.233	-0.000380512
	691.088	-0.00108945		691.088	-0.00105523		691.088	-0.00121886		691.088	-0.00113723		691.088	-0.00077294
	690.944	-0.0009997		690.944	-0.00107516		690.944	-0.00120002		690.944	-0.000379271		690.944	-0.000256816
	690.8	-0.000568888		690.8	-0.00103271		690.8	-0.000648839		690.8	-0.000815212		690.8	-0.000127806
	690.619	-0.000559712		690.619	-0.000136449		690.619	-0.000179301		690.619	-0.000596159		690.619	0.000114975
	690.475	-0.000989187		690.475	-0.000832213		690.475	-0.00148069		690.475	-0.000665277		690.475	-0.000240414
	690.33	-0.0010026		690.33	-0.000715571		690.33	-0.00115236		690.33	-0.000221631		690.33	-0.000478885
	690.186	-0.00121061		690.186	-0.000687505		690.186	-0.00115371		690.186	-0.000903774		690.186	-0.00017366
	690.042	-0.00125446		690.042	-0.0006614		690.042	-0.00129144		690.042	-0.000873962		690.042	-0.000681198
	689.897	-0.00110209		689.897	-0.000916224		689.897	-0.00153734		689.897	-0.000731646		689.897	-0.000183752
	689.717	-0.000953598		689.717	-0.00081144		689.717	-0.00100905		689.717	-0.000421788		689.717	7.01825e-05
	689.572	-0.00056954		689.572	-0.000973102		689.572	-0.0010402		689.572	-0.000935288		689.572	-0.000305244
	689.428	-0.000855322		689.428	-0.000823376		689.428	-0.00135219		689.428	-0.000432391		689.428	-9.89767e-05
	689.283	-0.00104558		689.283	-0.000717277		689.283	-0.00129253		689.283	-0.00101675		689.283	-0.000562552
	689.139	-0.000505404		689.139	-0.000569635		689.139	-0.000825443		689.139	-0.000237051		689.139	-8.91421e-05
	688.995	-0.000551506		688.995	-0.000350924		688.995	-0.000829784		688.995	-0.000468904		688.995	0.000457387
	688.814	-0.000829639		688.814	-0.000768857		688.814	-0.00115995		688.814	-0.000462129		688.814	-0.000223804
	688.669	-0.00108135		688.669	-0.00057098		688.669	-0.000835313		688.669	-0.00102517		688.669	-0.000103169
	688.525	-0.000918656		688.525	-0.000784929		688.525	-0.0010748		688.525	-0.000766273		688.525	-0.000239121
	688.381	-0.000530474		688.381	-0.00022546		688.381	-0.000619837		688.381	-0.000169416		688.381	-0.000114608
	688.236	-0.000924958		688.236	-0.000173246		688.236	-0.000989063		688.236	-0.00091173		688.236	-1.55316e-07
	688.092	-0.00094213		688.092	-0.000717587		688.092	-0.00107645		688.092	-0.000903205		688.092	-0.000113728
	687.947	-0.000765929		687.947	-0.000777436		687.947	-0.000868382		687.947	-0.000523358		687.947	0.000325612
	687.766	-0.00047678		687.766	-0.000689676		687.766	-0.000733351		687.766	-0.000458612		687.766	6.85515e-05
	687.622	-0.000627826		687.622	-0.000352217		687.622	-0.000604741		687.622	-0.000300432		687.622	-7.80133e-05
	687.477	-0.000687016		687.477	-0.000429029		687.477	-0.00116563		687.477	-0.000325886		687.477	0.000458968
	687.333	-0.000654722		687.333	-0.000320661		687.333	-0.000426702		687.333	-0.000258472		687.333	0.000347088
	687.188	-0.000318523		687.188	0.000384577		687.188	-0.000469783		687.188	9.47271e-05		687.188	0.000579144
	687.044	-0.000400499		687.044	-0.000717794		687.044	-0.000592333		687.044	-0.000343785		687.044	0.000269142
	686.899	6.91793e-05		686.899	0.000354368		686.899	-0.00018784		686.899	-0.000223752		686.899	0.00087007
	686.719	0.000147888		686.719	-9.59228e-05		686.719	-0.000158083		686.719	4.02804e-05		686.719	0.000652221
	686.574	-0.000215799		686.574	0.000408802		686.574	-0.000243363		686.574	-8.26202e-05		686.574	0.0005038
	686.429	-0.000218093		686.429	-0.000555261		686.429	-0.000651217		686.429	-0.000174436		686.429	-0.000214076
	686.285	-0.000218569		686.285	0.000182301		686.285	-0.000571238		686.285	-0.000321178		686.285	0.000651443
	686.14	5.45014e-05		686.14	0.000233528		686.14	-0.000144627		686.14	-0.000113625		686.14	0.000802377
	685.996	-4.43691e-05		685.996	-0.000140176		685.996	-0.000246313		685.996	0.000218973		685.996	0.000249949
	685.815	-4.3836e-06		685.815	-0.00042665		685.815	0.000320353		685.815	8.93158e-05		685.815	0.00100821
	685.67	-0.000215074		685.67	0.000470266		685.67	-0.000165276		685.67	0.000394448		685.67	0.00103748
	685.526	-0.000257431		685.526	-0.000114401		685.526	-7.20088e-05		685.526	1.03545e-05		685.526	0.000906436
	685.381	-0.00027301		685.381	-0.000237723		685.381	-0.000498588		685.381	0.000186911		685.381	0.000668813
	685.237	0.000150262		685.237	0.000487551		685.237	-0.000734437		685.237	-0.000318695		685.237	0.00112462
	685.092	0.000233753		685.092	0.000156871		685.092	-0.000153166		685.092	0.000340145		685.092	0.000910535
	684.947	-0.000373023		684.947	0.000141335		684.947	-0.000514412		684.947	-0.000114763		684.947	0.000403491
	684.766	-0.000692632		684.766	-0.000684248		684.766	-0.000781777		684.766	-0.000618855		684.766	0.00012295
	684.622	-0.000166307		684.622	-0.000283359		684.622	-0.000538457		684.622	-0.000241035		684.622	0.000449354
	684.477	2.74527e-05		684.477	0.000267433		684.477	0.000148792		684.477	0.000677576		684.477	0.0014363
	684.333	-0.000146235		684.333	-0.000220699		684.333	-0.0007195		684.333	-8.25166e-05		684.333	0.000587361
	684.188	0.000585537		684.188	0.000670602		684.188	0.000687739		684.188	0.000504189		684.188	0.00140002
	684.043	0.000350506		684.043	0.000526244		684.043	0.000131184		684.043	0.000418674		684.043	0.00101849
	683.898	-0.000139406		683.898	-4.85076e-05		683.898	-0.000661762		683.898	-0.000371719		683.898	0.000467726
	683.718	-3.86553e-06		683.718	2.06057e-05		683.718	0.000300355		683.718	0.000217056		683.718	0.00107002
	683.573	0.000309963		683.573	0.000126653		683.573	-0.000529563		683.573	-4.96982e-05		683.573	0.0013007
	683.428	-0.000276108		683.428	-0.000250349		683.428	-0.000421116		683.428	-0.000142194		683.428	0.00111209
	683.284	-0.000293985		683.284	0.000230653		683.284	-4.2865e-05		683.284	5.16715e-05		683.284	0.00076213
	683.139	0.000103815		683.139	0.000333436		683.139	-0.000301053		683.139	0.000416342		683.139	0.000109175
	682.994	-0.000184843		682.994	1.27361e-05		682.994	-6.08278e-05		682.994	0.000139833		682.994	0.000825848
	682.813	-0.000422099		682.813	-4.10014e-05		682.813	-0.00063028		682.813	-0.000438804		682.813	0.000223531
	682.668	-3.38152e-05		682.668	0.000463788		682.668	-0.000336801		682.668	7.63703e-05		682.668	0.000906203
	682.524	6.9897e-05		682.524	0.000327503		682.524	-0.000365511		682.524	-0.000159998		682.524	0.000812699
	682.379	-0.000127147		682.379	0.00115333		682.379	-0.000328886		682.379	1.40563e-05		682.379	0.000566651
	682.234	-8.66305e-05		682.234	0.000699095		682.234	-0.00017868		682.234	-0.000139865		682.234	0.00113119
	682.089	0.000272556		682.089	0.00130155		682.089	0.000502867		682.089	0.000541821		682.089	0.0014156
	681.945	1.64722e-05		681.945	0.000860395		681.945	-0.000306537		681.945	1.40045e-05		681.945	0.00112192
	681.764	2.04094e-05		681.764	0.000704462		681.764	-0.000258783		681.764	3.31612e-05		681.764	0.000424789
	681.619	0.000112635		681.619	0.00060084		681.619	-0.000388426		681.619	0.000155784		681.619	0.000812933
	681.474	0.000116193		681.474	0.000518054		681.474	-0.00032035		681.474	-0.000361373		681.474	0.000583992
	681.329	-0.000148646		681.329	0.000918343		681.329	-0.000247813		681.329	0.000126653		681.329	0.000981021
	681.185	0.00010319		681.185	0.000640114		681.185	-0.000279634		681.185	-0.0001985		681.185	0.000762182
	681.04	-8.38165e-05		681.04	0.00069251		681.04	-0.000350303		681.04	0.000159073		681.04	0.00107036
	680.895	-0.000236543		680.895	0.000666713		680.895	-0.000151717		680.895	-3.99661e-05		680.895	0.000966232
	680.714	0.000230255		680.714	0.00111606		680.714	-7.94627e-05		680.714	0.00039222		680.714	0.00136291
	680.569	-0.000582831		680.569	0.00058985		680.569	-0.000428564		680.569	-0.000108552		680.569	0.00037341
	680.424	-0.000251529		680.424	0.000397842		680.424	-0.000194567		680.424	-3.2201e-05		680.424	0.00067545
	680.279	-0.000342995		680.279	0.000459097		680.279	-2.85772e-05		680.279	-0.000357286		680.279	0.000865505
	680.134	-0.000681026		680.134	0.000413492		680.134	-0.000414599		680.134	-0.000493624		680.134	0.000403387
	679.99	-0.00028635		679.99	0.000808239		679.99	-7.20606e-05		679.99	0.000411393		679.99	0.0010974
	679.845	-0.000438404		679.845	6.68945e-05		679.845	-0.000702339		679.845	-0.000340784		679.845	0.000258833
	679.664	-0.000234636		679.664	0.000377815		679.664	-0.00039753		679.664	0.000183052		679.664	0.00084224
	679.519	-0.0001216		679.519	-5.50818e-05		679.519	-0.000555882		679.519	-0.000369236		679.519	0.000458294
	679.374	-0.000115368		679.374	0.000170674		679.374	-0.000642945		679.374	-0.000136191		679.374	0.000553095
	679.229	-0.000161835		679.229	-0.000101668		679.229	-0.000478058		679.229	-0.000206883		679.229	0.000648695
	679.084	4.08517e-06		679.084	0.00023933		679.084	-0.000257696		679.084	-1.52725e-05		679.084	0.000799343
	678.939	-0.000204542		678.939	0.000364731		678.939	-0.000273373		678.939	-3.64977e-05		678.939	0.00073384
	678.794	0.000127401		678.794	0.000175232		678.794	-8.86245e-05		678.794	0.000377167		678.794	0.00111087
	678.613	-0.000297715		678.613	-0.000144057		678.613	-0.000326972		678.613	-0.000136605		678.613	0.000899121
	678.468	-0.000573737		678.468	-0.000158186		678.468	-0.000768702		678.468	3.25917e-05		678.468	-1.39784e-06
	678.323	9.86863e-05		678.323	-0.000153373		678.323	-0.000576512		678.323	0.000261242		678.323	0.000926177
	678.178	-7.18853e-05		678.178	-0.000127392		678.178	-0.000566843		678.178	0.000280047		678.178	0.000571835
	678.033	-0.000876935		678.033	-0.000353769		678.033	-0.000568239		678.033	-0.000401099		678.033	-5.74113e-05
	677.888	-2.32828e-05		677.888	7.86487e-05		677.888	-0.000128427		677.888	0.000428572		677.888	0.00100017
	677.743	-0.000482352		677.743	-0.000598175		677.743	-0.000355941		677.743	-0.00022784		677.743	0.000115441
	677.562	-0.000295307		677.562	-0.000252729		677.562	-0.000551487		677.562	6.99495e-05		677.562	0.000543453
	677.417	-0.000381184		677.417	-0.000136863		677.417	-0.000613271		677.417	-0.000309538		677.417	0.000526114
	677.272	-0.000451482		677.272	-0.000430477		677.272	-0.000552521		677.272	-2.46945e-05		677.272	0.000473816
	677.127	-0.000599252		677.127	-0.000195085		677.127	-0.000650493		677.127	-0.000533596		677.127	0.000314499
	676.982	-0.00085223		676.982	-0.00054704		676.982	-0.000886362		676.982	-0.000180232		676.982	0.000575049
	676.837	-1.90997e-05		676.837	0.000296003		676.837	-0.000578994		676.837	-0.000282945		676.837	0.000917539
	676.692	-0.000600903		676.692	-0.000304261		676.692	-0.000294534		676.692	-0.000305088		676.692	0.000166945
	676.547	1.82131e-05		676.547	-5.45124e-05		676.547	-0.000539336		676.547	-0.000156892		676.547	0.000696347
	676.366	-0.000275398		676.366	-7.63569e-05		676.366	-0.000548229		676.366	-0.000368201		676.366	0.000674698
	676.221	-0.000211484		676.221	-0.000237103		676.221	-0.000394168		676.221	-7.84274e-05		676.221	0.000249975
	676.076	-0.000370485		676.076	0.000126342		676.076	-0.000174799		676.076	0.000189268		676.076	0.000533734
	675.931	0.000440994		675.931	0.000590601		675.931	4.42414e-05		675.931	0.000154955		675.931	0.00113687
	675.786	-0.00033017		675.786	-0.00049895		675.786	-0.000682129		675.786	-0.000358838		675.786	0.000380121
	675.641	2.34021e-05		675.641	0.00021242		675.641	0.000214622		675.641	0.000282301		675.641	0.000764568
	675.496	-0.000112737		675.496	0.000241143		675.496	-7.19053e-05		675.496	-2.0191e-06		675.496	0.000971006
	675.314	-0.00039611		675.314	-0.000269338		675.314	-0.00054311		675.314	-0.000199535		675.314	0.000531427
	675.169	-0.000100176		675.169	0.000394396		675.169	-9.77862e-05		675.169	-1.81201e-06		675.169	0.000165728
	675.024	0.000203537		675.024	5.91017e-05		675.024	1.08464e-05		675.024	-0.000108293		675.024	0.00131285
	674.879	-0.000427276		674.879	-0.000211178		674.879	-6.78159e-05		674.879	-0.000255109		674.879	0.000374783
	674.734	0.000181817		674.734	-0.000171745		674.734	7.34447e-05		674.734	0.000188491		674.734	0.000694662
	674.589	-0.000208018		674.589	2.67151e-05		674.589	-0.000594556		674.589	-9.46806e-05		674.589	0.00114326
	674.444	-3.68066e-05		674.444	0.000264221		674.444	-0.000106999		674.444	0.000312763		674.444	0.000958527
	674.262	-3.02994e-06		674.262	-0.000150268		674.262	-0.000701512		674.262	-0.000130239		674.262	0.000563929
	674.117	-0.000755282		674.117	-0.000701461		674.117	-0.000644186		674.117	-0.00048235		674.117	0.000582903
	673.972	-0.000456202		673.972	-0.000355786		673.972	-0.000907183		673.972	-0.000458561		673.972	0.00043759
	673.827	0.00017081		673.827	0.000408258		673.827	-0.000190686		673.827	0.000183959		673.827	0.00113601
	673.682	0.000368274		673.682	0.000812907		673.682	0.000289476		673.682	0.000546201		673.682	0.000915049
	673.537	-0.000600401		673.537	0.000297402		673.537	-0.00037296		673.537	-0.000316936		673.537	0.000874946
	673.392	-1.20507e-05		673.392	-0.000170866		673.392	-0.000286877		673.392	0.000278363		673.392	0.000866828
	673.246	7.11652e-05		673.246	0.000453137		673.246	-0.000668534		673.246	-0.000335094		673.246	0.000587517
	673.065	-9.5633e-05		673.065	0.00038937		673.065	2.85791e-05		673.065	-9.72686e-05		673.065	0.000439714
	672.92	-0.000614323		672.92	-0.000166829		672.92	-0.0007825		672.92	-0.000545696		672.92	0.000381286
	672.775	0.000451628		672.775	0.000636692		672.775	-7.40332e-06		672.775	0.000176034		672.775	0.00115255
	672.629	0.0005609		672.629	0.000385302		672.629	0.000241972		672.629	0.000596978		672.629	0.00103278
	672.484	-0.000128973		672.484	0.000161999		672.484	-0.00033287		672.484	-0.000149078		672.484	0.000767213
	672.339	-0.000277601		672.339	0.000125643		672.339	-0.000356666		672.339	-9.61816e-05		672.339	0.000317918
	672.194	-0.000122794		672.194	0.000137683		672.194	-0.000746996		672.194	-0.000127806		672.194	0.000341881
	672.012	0.000146591		672.012	0.000108476		672.012	1.71627e-05		672.012	0.000122432		672.012	0.000792004
	671.867	0.000134596		671.867	-0.000258938		671.867	-0.000135		671.867	0.000203097		671.867	0.00111517
	671.722	-0.000388963		671.722	0.000155603		671.722	-0.000169002		671.722	-3.62388e-05		671.722	0.000433211
	671.577	-0.000424301		671.577	0.000314706		671.577	-0.000207556		671.577	1.04322e-05		671.577	0.000788944
	671.431	-0.000260004		671.431	2.88897e-05		671.431	-0.000854431		671.431	1.40304e-05		671.431	0.000420644
	671.286	-4.31384e-05		671.286	0.000445752		671.286	-0.000430064		671.286	0.000170052		671.286	0.000726761
	671.141	-0.000437798		671.141	0.000133877		671.141	-0.000117972		671.141	-0.000315798		671.141	0.000691317
	670.996	-0.000253563		670.996	-0.000118593		670.996	-0.00015565		670.996	-0.000413409		670.996	0.000745327
	670.814	1.51232e-05		670.814	0.000250674		670.814	-0.000204296		670.814	0.000465031		670.814	0.000610328
	670.669	0.000388548		670.669	0.000489313		670.669	-6.53313e-05		670.669	-4.06908e-05		670.669	0.00136655
	670.523	-0.000180053		670.523	0.000301417		670.523	-0.000518032		670.523	0.000258004		670.523	0.000825978
	670.378	-0.000218886		670.378	-0.000113832		670.378	-0.000345751		670.378	-0.00019643		670.378	0.000749942
	670.233	-0.000249354		670.233	5.58137e-05		670.233	-0.000142557		670.233	-0.000162326		670.233	0.000924751
	670.088	-0.000521859		670.088	-0.000207401		670.088	-0.000222873		670.088	0.000116425		670.088	0.000736485
	669.942	0.000230757		669.942	0.000299449		669.942	-7.96697e-05		669.942	0.00038468		669.942	0.00102894
	669.797	-0.000384241		669.797	-1.15968e-05		669.797	-0.00042184		669.797	-0.000491555		669.797	0.000702751
	669.615	-0.000162617		669.615	0.000311054		669.615	-0.000292672		669.615	-0.000494813		669.615	0.000857516
	669.47	-0.000130112		669.47	0.000548793		669.47	-1.56348e-05		669.47	0.000797087		669.47	0.000732543
	669.325	-0.00025093		669.325	-5.43602e-06		669.325	-0.000528994		669.325	-0.000200259		669.325	0.000442694
	669.179	-0.000684989		669.179	-0.000264991		669.179	-0.000665691		669.179	-0.00031797		669.179	0.000386753
	669.034	7.96079e-05		669.034	0.00047081		669.034	-0.00028874		669.034	0.000111298		669.034	0.00117539
	668.888	0.00015097		668.888	0.00031753		668.888	0.000102288		668.888	0.000320949		668.888	0.00105676
	668.743	-0.000262663		668.743	4.65455e-05		668.743	-0.000485608		668.743	0.000201051		668.743	0.000724842
	668.561	-3.05489e-05		668.561	0.000479569		668.561	4.38013e-05		668.561	-0.000201967		668.561	0.000911495
	668.416	0.000163477		668.416	0.000636121		668.416	5.83509e-05		668.416	0.000141671		668.416	0.00112192
	668.271	-7.41282e-05		668.271	0.000543402		668.271	-0.000398616		668.271	-1.79645e-05		668.271	0.00078718
	668.125	-6.87898e-07		668.125	0.000254534		668.125	-0.000317608		668.125	0.000638118		668.125	0.00086011
	667.98	-0.000447528		667.98	-0.000155495		667.98	-0.000244347		667.98	-0.00020383		667.98	0.000364731
	667.834	-0.000293032		667.834	5.43606e-07		667.834	-0.000161291		667.834	-0.000372029		667.834	0.000435698
	667.689	-0.000158479		667.689	0.000556931		667.689	0.000222832		667.689	-1.88963e-05		667.689	0.00110477
	667.544	0.000274208		667.544	0.000814774		667.544	-9.83555e-05		667.544	0.000455469		667.544	0.00106667
	667.362	-0.000271668		667.362	0.000271162		667.362	-0.000627488		667.362	0.000128129		667.362	0.00058788
	667.216	-0.000570463		667.216	4.77364e-05		667.216	-0.000400685		667.216	-0.000428926		667.216	0.000830646
	667.071	-0.000555304		667.071	0.000201699		667.071	-0.000360132		667.071	-0.000337629		667.071	0.000655098
	666.926	0.000348439		666.926	0.000686676		666.926	-0.000186028		666.926	0.000670213		666.926	0.00130174
	666.78	-0.000356137		666.78	-0.000434874		666.78	-0.000615908		666.78	-0.000407254		666.78	0.00082367
	666.635	-0.000504546		666.635	0.000320017		666.635	-0.000152804		666.635	0.000265827		666.635	0.000924154
	666.489	0.000194339		666.489	0.000189837		666.489	-0.000117455		666.489	-1.05096e-05		666.489	0.0011458
	666.344	-0.000395154		666.344	-0.000263129		666.344	-0.00084296		666.344	-0.000174385		666.344	0.000514167
	666.162	-4.65153e-05		666.162	0.000499783		666.162	0.00012686		666.162	0.000173367		666.162	0.00118343
	666.016	-0.000253814		666.016	0.000113085		666.016	-0.000299501		666.016	0.000366078		666.016	0.0011444
	665.871	-0.000152543		665.871	-0.000309641		665.871	-0.0006035		665.871	-0.00046306		665.871	0.00101161
	665.725	-0.000147496		665.725	7.35168e-06		665.725	-0.000379426		665.725	6.00855e-05		665.725	0.000590135
	665.58	-0.00045639		665.58	-0.000107155		665.58	-0.000389926		665.58	-0.000110726		665.58	0.00103937
	665.434	-0.000296207		665.434	8.11342e-05		665.434	-0.000396496		665.434	0.000267951		665.434	0.000582151
	665.289	-0.000160007		665.289	-0.000199173		665.289	-0.000668637		665.289	-0.000117299		665.289	0.000846675
	665.143	-0.000420531		665.143	-0.000209729		665.143	-0.000496002		665.143	-0.000274253		665.143	0.000632544
	664.961	-0.000789493		664.961	0.000100216		664.961	-0.00055795		664.961	-0.000567619		664.961	0.000479803
	664.816	0.000192191		664.816	0.000469229		664.816	9.88698e-05		664.816	0.00061769		664.816	0.00121552
	664.67	-0.000108639		664.67	0.000283233		664.67	-5.20277e-05		664.67	0.000170104		664.67	0.0012156
	664.525	-0.00032739		664.525	1.56872e-05		664.525	-0.000118283		664.525	7.67846e-05		664.525	0.000833888
	664.379	0.000241371		664.379	0.000571576		664.379	-0.00029381		664.379	0.000550762		664.379	0.00110985
	664.234	8.57036e-05		664.234	0.000348617		664.234	0.000188465		664.234	3.02876e-05		664.234	0.0011663
	664.088	4.24552e-05		664.088	0.000424582		664.088	-0.000428615		664.088	1.67744e-05		664.088	0.000653439
	663.942	-0.000412116		663.942	0.000348384		663.942	-0.000672359		663.942	-0.000380461		663.942	0.00049162
	663.76	1.53398e-05		663.76	0.000220112		663.76	-0.000651579		663.76	0.00011513		663.76	0.000804167
	663.615	1.97167e-06		663.615	0.000635318		663.615	-0.00017335		663.615	0.000219517		663.615	0.000976921
	663.469	-1.40483e-05		663.469	5.9723e-05		663.469	-0.000110933		663.469	-0.000228358		663.469	0.00098691
	663.324	-0.000125449		663.324	0.000210996		663.324	-0.000319988		663.324	-2.65582e-05		663.324	0.00093658
	663.178	-0.000205906		663.178	-9.16267e-05		663.178	-0.000392254		663.178	-9.09538e-05		663.178	0.000998819
	663.033	-0.000183395		663.033	0.000252669		663.033	-9.29207e-05		663.033	0.000235315		663.033	0.000865142
	662.887	5.06895e-05		662.887	0.000222702		662.887	-0.000140124		662.887	0.000365353		662.887	0.0013344
	662.741	-2.7979e-05		662.741	0.000106016		662.741	-0.000299397		662.741	-0.000243208		662.741	0.000815422
	662.596	-0.00010734		662.596	0.000429764		662.596	-5.38425e-06		662.596	0.000434221		662.596	0.001107
	662.414	-0.000322913		662.414	-0.000231462		662.414	-0.000533338		662.414	-7.66157e-05		662.414	0.000611961
	662.268	-6.93415e-05		662.268	0.000166764		662.268	-0.000141884		662.268	0.000102313		662.268	0.000808887
	662.122	8.95694e-05		662.122	0.000572872		662.122	-0.000123873		662.122	0.000395718		662.122	0.00121009
	661.977	0.000222054		661.977	0.000504241		661.977	-0.000397064		661.977	0.000117357		661.977	0.00123081
	661.831	1.83652e-05		661.831	0.000504448		661.831	-0.000136605		661.831	0.000140713		661.831	0.00114084
	661.685	0.000220798		661.685	0.00042466		661.685	2.87335e-06		661.685	0.000344575		661.685	0.00134647
	661.54	-0.000296885		661.54	0.000350534		661.54	-0.000197724		661.54	-0.000457837		661.54	0.000641747
	661.394	0.000415011		661.394	0.000243008		661.394	0.000230446		661.394	-7.79615e-05		661.394	0.00110539
	661.212	0.00066337		661.212	0.00099625		661.212	0.000360171		661.212	0.000607321		661.212	0.00123558
	661.066	0.00015264		661.066	0.000603796		661.066	0.00033828		661.066	0.000515281		661.066	0.00109654
	660.92	-1.22381e-05		660.92	-2.77489e-05		660.92	-0.000126046		660.92	0.00019424		660.92	0.00103709
	660.775	-3.20248e-05		660.775	0.000228219		660.775	-0.000459181		660.775	0.00012541		660.775	0.00113108
	660.629	0.000188323		660.629	0.000370483		660.629	-0.000372702		660.629	0.000233425		660.629	0.00100655
	660.483	6.05261e-05		660.483	0.000135249		660.483	-0.000367994		660.483	-1.37711e-05		660.483	0.000885685
	660.338	0.000340681		660.338	0.000601955		660.338	-0.000213455		660.338	8.77105e-05		660.338	0.00123044
	660.192	-2.22144e-06		660.192	0.000293283		660.192	3.75363e-05		660.192	-0.000126357		660.192	0.000906307
	660.01	-0.000191191		660.01	0.000201077		660.01	-0.000482298		660.01	-5.99995e-05		660.01	0.000906281
	659.864	-0.000307054		659.864	-0.000234153		659.864	-0.000409685		659.864	-0.000187788		659.864	0.000363488
	659.718	-0.000237262		659.718	6.16648e-05		659.718	-0.000222511		659.718	0.000138978		659.718	0.000773981
	659.572	3.90582e-05		659.572	0.000197581		659.572	-0.000148198		659.572	-2.57299e-05		659.572	0.000721368
	659.427	-8.04797e-06		659.427	0.000237828		659.427	-9.41629e-05		659.427	0.000217548		659.427	0.00103499
	659.281	-0.000136276		659.281	0.000139651		659.281	-0.000215318		659.281	-1.96211e-05		659.281	0.000753443
	659.135	0.000149075		659.135	0.000185694		659.135	5.26294e-05		659.135	0.000161869		659.135	0.00114829
	658.989	0.000164185		658.989	-4.67993e-05		658.989	-0.000158963		658.989	-0.000390961		658.989	0.000911858
	658.843	-0.000253954		658.843	0.000307893		658.843	-0.000121388		658.843	6.18201e-05		658.843	0.00104098
	658.661	0.00010473		658.661	0.000239796		658.661	0.00028098		658.661	0.000209183		658.661	0.00091868
	658.515	5.33807e-05		658.515	0.000362918		658.515	-1.43924e-05		658.515	0.000212628		658.515	0.0011995
	658.369	-0.000130437		658.369	0.000203822		658.369	-0.000305502		658.369	-0.000289826		658.369	0.000599648
	658.224	-0.00036803		658.224	3.23328e-05		658.224	-0.000257282		658.224	3.2514e-05		658.224	0.000810339
	658.078	-0.000264469		658.078	0.000109304		658.078	5.61762e-05		658.078	-0.000253091		658.078	0.00059983
	657.932	7.30329e-05		657.932	0.000340353		657.932	2.8139e-05		657.932	0.000142577		657.932	0.000965817
	657.786	8.81372e-05		657.786	0.000407766		657.786	-9.22996e-05		657.786	4.63361e-06		657.786	0.00074696
	657.64	-0.000123147		657.64	0.00014439		657.64	-3.4634e-05		657.64	-0.000146749		657.64	0.00075251
	657.494	8.20066e-05		657.494	0.000503852		657.494	0.000327244		657.494	4.09276e-05		657.494	0.00108092
	657.312	-0.000126543		657.312	0.000116451		657.312	-0.000224011		657.312	-4.86653e-06		657.312	0.00120825
	657.166	0.00019612		657.166	9.22415e-05		657.166	-5.17719e-08		657.166	-5.20277e-05		657.166	0.00128011
	657.02	-0.000272718		657.02	0.000273468		657.02	7.75613e-05		657.02	-3.55659e-05		657.02	0.0011661
	656.874	6.82834e-05		656.874	7.67846e-05		656.874	-7.73921e-05		656.874	0.000229773		656.874	0.000856946
	656.729	-5.10676e-06		656.729	0.000353254		656.729	0.000263107		656.729	0.000215269		656.729	0.000623004
	656.583	-0.000241834		656.583	0.000361052		656.583	-0.000176248		656.583	-4.19332e-05		656.583	0.000937851
	656.437	-0.000432549		656.437	0.000255155		656.437	-0.000242846		656.437	-2.36591e-05		656.437	0.000857905
	656.291	0.000119878		656.291	0.000728031		656.291	0.000242153		656.291	5.2707e-05		656.291	0.00133632
	656.108	-0.00031313		656.108	-7.18017e-05		656.108	-0.000104981		656.108	-0.000393444		656.108	0.000568517
	655.962	-0.000182617		655.962	0.000172046		655.962	-0.000279168		655.962	-5.18724e-05		655.962	0.000708948
	655.817	-0.000189635		655.817	-3.01302e-05		655.817	-5.36842e-05		655.817	-0.000298673		655.817	0.000681931
	655.671	-0.000125778		655.671	0.000461611		655.671	7.03897e-05		655.671	0.000314266		655.671	0.0012556
	655.525	0.000114005		655.525	0.00032613		655.525	-0.000177024		655.525	0.000586428		655.525	0.00152035
	655.379	-0.000736217		655.379	-0.000169002		655.379	-0.00075387		655.379	-0.000339129		655.379	0.000462829
	655.233	0.0003089		655.233	0.000474568		655.233	0.000393723		655.233	0.000126497		655.233	0.00128613
	655.087	-0.000271177		655.087	0.000116943		655.087	-0.000481109		655.087	1.10793e-05		655.087	0.000902312
	654.941	-0.000134491		654.941	0.000287455		654.941	-0.000254022		654.941	8.47589e-05		654.941	0.000971395
	654.758	-0.00051396		654.758	-0.00029381		654.758	-0.000579614		654.758	-0.000488194		654.758	0.000590083
	654.612	0.000221712		654.612	0.000281135		654.612	0.000259792		654.612	-0.000190324		654.612	0.00104451
	654.466	-0.000666983		654.466	9.84037e-05		654.466	-0.0005807		654.466	-0.000217543		654.466	0.000585158
	654.32	0.000216005		654.32	0.000405408		654.32	3.70962e-05		654.32	0.000160057		654.32	0.00133479
	654.174	0.000269849		654.174	0.000416886		654.174	-9.21531e-06		654.174	0.000184632		654.174	0.00140207
	654.028	0.000401092		654.028	0.000734903		654.028	0.000258989		654.028	0.000465472		654.028	0.00158636
	653.882	8.66215e-05		653.882	0.000561363		653.882	1.22442e-05		653.882	0.000167256		653.882	0.0011151
	653.736	0.000221866		653.736	0.000461067		653.736	-0.000169468		653.736	0.000435258		653.736	0.00118912
	653.59	0.00014167		653.59	0.000141878		653.59	-0.000386409		653.59	4.88755e-05		653.59	0.000746934
	653.444	0.000262544		653.444	0.000365534		653.444	0.000142992		653.444	0.000394241		653.444	0.00104041
	653.262	7.21533e-05		653.262	0.000234357		653.262	1.1623e-05		653.262	0.000150916		653.262	0.000952249
	653.116	-0.000188604		653.116	0.000454174		653.116	-5.77736e-05		653.116	-2.21061e-05		653.116	0.000661217
	652.97	-0.00036915		652.97	0.000154774		652.97	-0.000328369		652.97	-0.000244657		652.97	0.000936346
	652.824	0.000206228		652.824	3.98662e-05		652.824	-0.000319005		652.824	-0.000158186		652.824	0.000660802
	652.678	-0.000472789		652.678	3.93226e-05		652.678	-0.00093193		652.678	-0.000530287		652.678	0.000708196
	652.531	1.89249e-06		652.531	0.000344368		652.531	-0.000277409		652.531	0.000203744		652.531	0.000799577
	652.385	0.0001209		652.385	-3.05453e-06		652.385	-0.000287653		652.385	-0.000347975		652.385	0.000955336
	652.239	0.00051699		652.239	0.000836715		652.239	0.000286963		652.239	0.000436242		652.239	0.00148754
	652.093	0.000116564		652.093	0.000322581		652.093	-6.82301e-05		652.093	1.88195e-05		652.093	0.00111782
	651.911	-0.000106041		651.911	6.68686e-05		651.911	-0.000441494		651.911	-0.000153477		651.911	0.000953442
	651.765	-2.19564e-05		651.765	-0.000123717		651.765	-0.000384495		651.765	-0.000296707		651.765	0.000540887
	651.618	3.14396e-05		651.618	0.00016754		651.618	-0.000554848		651.618	4.31023e-05		651.618	0.0010222
	651.472	-0.000107643		651.472	-3.82578e-05		651.472	-0.000312745		651.472	-0.000213558		651.472	0.000692224
	651.326	8.82528e-05		651.326	0.000454277		651.326	-0.000162068		651.326	-0.000378185		651.326	0.00117772
	651.18	0.000196287		651.18	0.000443498		651.18	-3.25633e-05		651.18	0.000208251		651.18	0.00088929
	651.034	9.25814e-05		651.034	0.000504966		651.034	0.000147653		651.034	0.000327037		651.034	0.00111831
	650.888	-0.000149595		650.888	-0.000201398		650.888	-0.000273373		650.888	-0.000191928		650.888	0.000641203
	650.742	0.000192472		650.742	0.000195923		650.742	7.92701e-05		650.742	0.000494056		650.742	0.000881768
	650.559	-5.62597e-05		650.559	-7.60463e-05		650.559	-0.000725754		650.559	-0.000109587		650.559	0.00102881
	650.413	-5.50595e-05		650.413	0.000205739		650.413	-0.000121336		650.413	0.000247048		650.413	0.00111645
	650.267	-0.000530725		650.267	-0.000317505		650.267	-0.00077878		650.267	-0.000139762		650.267	0.000691317
	650.12	-0.000111587		650.12	3.85718e-05		650.12	2.74392e-06		650.12	0.000412456		650.12	0.00111577
	649.974	-6.63351e-05		649.974	0.00047138		649.974	-0.000255782		649.974	8.1419e-05		649.974	0.00110799
	649.828	-0.000326824		649.828	0.000108087		649.828	-0.000429029		649.828	6.06292e-05		649.828	0.00104718
	649.682	-0.000273287		649.682	-0.000248124		649.682	-0.000370529		649.682	7.06744e-05		649.682	0.000641928
	649.536	1.013e-05		649.536	0.000153194		649.536	-0.000356769		649.536	0.000174843		649.536	0.000895023
	649.389	0.000119724		649.389	0.000269039		649.389	-4.86629e-05		649.389	0.000111842		649.389	0.00097456
	649.243	0.000219034		649.243	0.000308204		649.243	-0.000175937		649.243	-0.000128272		649.243	0.000855467
	649.06	0.00042857		649.06	0.000760185		649.06	0.000148352		649.06	0.000402688		649.06	0.0015111
	648.914	9.2858e-05		648.914	0.000421369		648.914	-4.43145e-05		648.914	0.000181861		648.914	0.000945919
	648.768	0.000224169		648.768	-0.000104308		648.768	-0.000297587		648.768	-0.000360338		648.768	0.00112693
	648.622	2.18324e-05		648.622	0.000213586		648.622	-0.000555985		648.622	-3.7326e-05		648.622	0.00093025
	648.475	0.000268735		648.475	0.000429661		648.475	-0.000119991		648.475	0.000437693		648.475	0.00128956
	648.329	0.000427461		648.329	0.00052824		648.329	-0.000209626		648.329	0.000337425		648.329	0.00118299
	648.183	0.000541472		648.183	0.000515462		648.183	3.17115e-05		648.183	0.000249794		648.183	0.00105666
	648.037	1.86879e-06		648.037	0.000437408		648.037	-0.00024357		648.037	5.77554e-05		648.037	0.00107142
	647.89	0.000246288		647.89	0.000482627		647.89	0.00023459		647.89	0.00046726		647.89	0.00135746
	647.708	-0.00012528		647.708	0.000113706		647.708	-0.000308762		647.708	0.000118419		647.708	0.000766979
	647.561	-9.172e-06		647.561	-0.000161861		647.561	-0.000371615		647.561	0.000147238		647.561	0.000900237
	647.415	-2.9114e-05		647.415	0.000706692		647.415	-0.00017987		647.415	-7.56322e-05		647.415	0.000823825
	647.269	-3.70391e-05		647.269	0.000506521		647.269	0.000118444		647.269	8.58981e-05		647.269	0.00095627
	647.122	-6.68308e-05		647.122	0.000372659		647.122	-0.00015917		647.122	0.000251762		647.122	0.00107913
	646.976	-0.000276995		646.976	0.000446011		646.976	-0.000491193		646.976	7.7872e-05		646.976	0.000699977
	646.83	-0.000114678		646.83	-0.000167967		646.83	-0.000645944		646.83	-0.000113418		646.83	0.00113441
	646.683	0.000115496		646.683	0.000264713		646.683	-8.2879e-05		646.683	-3.99143e-05		646.683	0.00101247
	646.537	-0.000384563		646.537	4.98333e-05		646.537	-0.000395151		646.537	2.99252e-05		646.537	0.000952275
	646.391	-0.000270384		646.391	-4.9077e-05		646.391	-0.000521961		646.391	-0.000271873		646.391	0.000732647
	646.208	-0.000333955		646.208	-0.000307003		646.208	-0.000449665		646.208	-0.00027089		646.208	0.000659039
	646.061	-0.000331811		646.061	0.000193204		646.061	-0.000706113		646.061	5.64351e-05		646.061	0.000892403
	645.915	0.000349048		645.915	0.000556076		645.915	-0.000232239		645.915	3.2281e-05		645.915	0.000908434
	645.769	-0.000191132		645.769	4.18855e-05		645.769	-0.000468645		645.769	-0.000200208		645.769	0.00100671
	645.622	4.2174e-05		645.622	0.000460186		645.622	-0.00040503		645.622	-8.54229e-06		645.622	0.000965247
	645.476	2.90922e-05		645.476	0.000151511		645.476	-0.000626351		645.476	-3.1735e-05		645.476	0.000957515
	645.33	-0.000630334		645.33	-8.26202e-05		645.33	-0.000846112		645.33	-0.000356666		645.33	0.000399293
	645.183	-0.000878479		645.183	-0.000262456		645.183	-0.000652561		645.183	-0.000342905		645.183	0.000682346
	645.037	-0.000521177		645.037	-0.000655404		645.037	-0.00117885		645.037	-0.000335301		645.037	0.000543946
	644.89	-0.000141467		644.89	0.000266319		644.89	-0.000530752		644.89	-6.84889e-05		644.89	0.000772036
	644.707	-0.000207445		644.707	-2.92502e-05		644.707	-0.000239483		644.707	0.000108683		644.707	0.00118883
	644.561	-3.86703e-06		644.561	0.000391831		644.561	-0.000285791		644.561	0.000110236		644.561	0.00107902
	644.415	-0.0002896		644.415	9.62547e-05		644.415	-0.000373115		644.415	-0.000298932		644.415	0.00105816
	644.268	-0.000562734		644.268	0.00010687		644.268	-0.000623663		644.268	-0.000319729		644.268	0.000714782
	644.122	4.25823e-06		644.122	0.000462751		644.122	-4.40557e-05		644.122	-1.21145e-05		644.122	0.000751602
	643.975	-0.0006195		643.975	-0.000334318		643.975	-0.000888842		643.975	-0.000742551		643.975	0.000370923
	643.829	-0.000408617		643.829	0.000130588		643.829	-0.000344509		643.829	-0.000316211		643.829	0.00100764
	643.682	-0.000632317		643.682	-0.000362615		643.682	-0.00078064		643.682	-0.000611669		643.682	3.41708e-05
	643.536	-0.000733609		643.536	-0.000228203		643.536	-0.000856343		643.536	-0.000502311		643.536	0.000621293
	643.39	-0.000345623		643.39	-0.000145817		643.39	-0.000591506		643.39	-0.000230169		643.39	0.000905347
	643.206	-0.000233276		643.206	0.000481798		643.206	-0.000259093		643.206	5.91017e-05		643.206	0.00120137
	643.06	-0.000147166		643.06	1.52727e-06		643.06	-0.000198966		643.06	-0.000251694		643.06	0.000680272
	642.913	-7.26059e-05		642.913	-2.08118e-05		642.913	-0.000520152		642.913	0.000144131		642.913	0.00124589
	642.767	-0.000166292		642.767	0.000262667		642.767	-0.000173608		642.767	-0.000191721		642.767	0.000705344
	642.62	-0.000267497		642.62	-4.18297e-05		642.62	0.000143432		642.62	-2.89395e-05		642.62	0.000796413
	642.474	-0.000255299		642.474	-0.000120715		642.474	-0.000707301		642.474	-9.71133e-05		642.474	0.000995602
	642.327	-0.000319558		642.327	5.07368e-06		642.327	-0.000657523		642.327	-0.000400789		642.327	0.00054068
	642.181	-0.000588715		642.181	-7.47522e-05		642.181	-0.000762552		642.181	-0.000474334		642.181	0.000815863
	642.034	-0.000233138		642.034	-0.000103894		642.034	-0.000628471		642.034	-0.000260231		642.034	0.000844522
	641.888	-0.000221758		641.888	0.000471562		641.888	-0.000135518		641.888	2.82684e-05		641.888	0.00087754
	641.741	-0.000398706		641.741	-0.000195706		641.741	-0.000650028		641.741	-0.000280513		641.741	0.000646906
	641.558	-0.000352291		641.558	-0.000232497		641.558	-0.000426805		641.558	-0.000522685		641.558	0.000169457
	641.412	-0.00104928		641.412	-0.000675874		641.412	-0.00135395		641.412	-0.000683938		641.412	6.99754e-05
	641.265	-0.000651738		641.265	-0.000243777		641.265	-0.000551745		641.265	-4.68511e-05		641.265	0.000291626
	641.119	-0.000368729		641.119	0.00031095		641.119	-0.000499726		641.119	-0.000292051		641.119	0.000569269
	640.972	-0.000471261		640.972	-0.000296707		640.972	-0.000705544		640.972	-0.000293758		640.972	0.000392971
	640.825	-0.000347265		640.825	-0.000190272		640.825	-0.000405082		640.825	-0.000113003		640.825	0.000789929
	640.679	-0.000521026		640.679	0.000182457		640.679	-0.00037984		640.679	-4.03285e-05		640.679	0.000975961
	640.532	-0.0001704		640.532	1.51177e-05		640.532	-0.000238034		640.532	-1.94658e-05		640.532	0.000573986
	640.386	9.75441e-05		640.386	0.000536093		640.386	-1.86893e-05		640.386	0.000206723		640.386	0.00116067
	640.239	0.000101244		640.239	0.000278389		640.239	-0.000493158		640.239	0.000178546		640.239	0.00146879
	640.056	-0.000135713		640.056	0.000135767		640.056	-0.000666725		640.056	-0.000104101		640.056	0.0008861
	639.909	-7.99137e-05		639.909	1.62826e-05		639.909	-0.000261007		639.909	0.000246375		639.909	0.00125973
	639.763	8.22768e-06		639.763	0.000617897		639.763	-0.00018991		639.763	0.0004073		639.763	0.00119413
	639.616	6.8293e-05		639.616	0.000493097		639.616	-0.00015063		639.616	4.40602e-05		639.616	0.00110495
	639.469	-0.0003049		639.469	0.000285487		639.469	-0.00039484		639.469	-0.000112227		639.469	0.00102982
	639.323	3.26386e-05		639.323	0.000634488		639.323	0.000216228		639.323	-5.75148e-05		639.323	0.00121033
	639.176	-0.000175593		639.176	0.000244251		639.176	-5.47195e-05		639.176	0.000181162		639.176	0.00101657
	639.029	-0.000247263		639.029	0.000336752		639.029	0.000396029		639.029	-3.26162e-06		639.029	0.0012198
	638.883	-0.000136695		638.883	0.000187377		638.883	-0.000220648		638.883	0.000150009		638.883	0.00128117
	638.736	-0.000354799		638.736	0.000141205		638.736	-0.000497295		638.736	-9.90284e-05		638.736	0.0010388
	638.589	-0.000148271		638.589	8.07458e-05		638.589	-0.000249469		638.589	8.98595e-05		638.589	0.000812258
	638.406	0.000223124		638.406	0.000547056		638.406	-0.000109225		638.406	0.000268002		638.406	0.00134382
	638.259	0.00016631		638.259	0.000331752		638.259	-0.000518859		638.259	0.000689113		638.259	0.00128831
	638.113	-0.00012616		638.113	0.000172254		638.113	-0.000541714		638.113	0.000190925		638.113	0.000783342
	637.966	-0.000155372		637.966	0.000479466		637.966	-0.000263129		637.966	0.000499602		637.966	0.00100427
	637.819	-0.000135532		637.819	0.000225396		637.819	-0.000402961		637.819	-0.00038853		637.819	0.00112927
	637.673	1.89941e-05		637.673	0.000504889		637.673	-0.000208022		637.673	0.000135172		637.673	0.00113072
	637.526	-0.000396065		637.526	-0.00012408		637.526	-0.000594349		637.526	-0.000121285		637.526	0.000628189
	637.379	-3.48633e-05		637.379	0.0001519		637.379	-0.000307572		637.379	0.000242101		637.379	0.00114419
	637.232	8.14961e-05		637.232	0.00014193		637.232	-0.000360649		637.232	9.77305e-05		637.232	0.00104607
	637.086	-0.000125722		637.086	0.000293672		637.086	-0.000335042		637.086	3.74327e-05		637.086	0.00069321
	636.939	1.17529e-05		636.939	0.000248991		636.939	8.79176e-05		636.939	0.000183078		636.939	0.00079452
	636.756	-0.000240649		636.756	0.000448473		636.756	8.49068e-06		636.756	0.000286756		636.756	0.000872275
	636.609	-8.76535e-06		636.609	0.000196726		636.609	-7.10771e-05		636.609	0.000103919		636.609	0.00135008
	636.462	-5.177e-05		636.462	0.000205998		636.462	-0.000129928		636.462	-0.000109432		636.462	0.00111917
	636.315	2.93931e-05		636.315	0.000312582		636.315	-0.000211747		636.315	-0.000135518		636.315	0.000892325
	636.169	-0.000525536		636.169	-0.00015565		636.169	-0.000640412		636.169	8.0228e-05		636.169	0.000926203
	636.022	-0.000371103		636.022	-1.96733e-06		636.022	-0.000731387		636.022	-0.000350096		636.022	0.000660776
	635.875	-0.000705386		635.875	-0.000410616		635.875	-0.000848541		635.875	-0.00047211		635.875	0.000465109
	635.728	-0.000257805		635.728	0.000134654		635.728	-0.000251332		635.728	-0.000248434		635.728	0.000812414
	635.581	-0.000125819		635.581	0.00030836		635.581	-4.4211e-05		635.581	3.60607e-05		635.581	0.00103219
	635.435	-9.61933e-05		635.435	6.83184e-05		635.435	-0.000217232		635.435	0.000143121		635.435	0.000911547
	635.288	-6.30226e-06		635.288	0.000283932		635.288	-6.13454e-05		635.288	7.25127e-05		635.288	0.000974483
	635.141	-0.000186582		635.141	0.000182612		635.141	-0.000332404		635.141	-7.97215e-05		635.141	0.000898343
	634.958	-0.00044207		634.958	-0.000245381		634.958	-0.0002816		634.958	-7.26817e-05		634.958	0.000758551
	634.811	-0.000145813		634.811	0.000113188		634.811	-0.000305864		634.811	7.38848e-05		634.811	0.000882832
	634.664	-3.96155e-05		634.664	0.000395277		634.664	-0.000261266		634.664	4.76846e-05		634.664	0.000984575
	634.517	-0.000343777		634.517	-3.46858e-05		634.517	-0.000221165		634.517	-0.000102082		634.517	0.00110661
	634.37	-0.000443585		634.37	-0.000293396		634.37	-0.000590575		634.37	-7.263e-05		634.37	0.000531194
	634.223	-7.65714e-05		634.223	0.000224774		634.223	-0.000153839		634.223	0.00031955		634.223	0.00104801
	634.076	-0.000697348		634.076	-4.63334e-05		634.076	-0.000497347		634.076	-0.000455871		634.076	0.000563592
	633.93	-0.000490321		633.93	0.000210944		633.93	-6.88561e-06		633.93	6.33735e-05		633.93	0.000963223
	633.783	-0.000214574		633.783	-0.000141728		633.783	-0.000329662		633.783	0.000111453		633.783	0.00107671
	633.636	-0.000267255		633.636	0.000203382		633.636	-0.000267009		633.636	0.00021211		633.636	0.000977933
	633.489	0.000129042		633.489	0.00033841		633.489	-0.000214386		633.489	-8.93492e-05		633.489	0.000893622
	633.305	-0.000176743		633.305	-0.000219716		633.305	-0.000557588		633.305	-0.000125063		633.305	0.000578626
	633.159	-0.000273428		633.159	6.90951e-05		633.159	-0.000279685		633.159	3.19445e-05		633.159	0.000887086
	633.012	-0.000189593		633.012	0.000221589		633.012	-0.000537164		633.012	0.000292532		633.012	0.00105419
	632.865	-0.000258884		632.865	-0.000161084		632.865	-0.000362511		632.865	-0.000203313		632.865	0.000477315
	632.718	-0.000229934		632.718	0.000118393		632.718	-0.000329972		632.718	0.00020737		632.718	0.000645039
	632.571	5.16671e-05		632.571	0.00049333		632.571	-0.000437356		632.571	0.000224619		632.571	0.000914141
	632.424	-6.30411e-05		632.424	0.000381442		632.424	-0.000251591		632.424	0.000257797		632.424	0.000861588
	632.277	-0.000283686		632.277	0.000341596		632.277	-0.000194464		632.277	-4.02767e-05		632.277	0.000848049
	632.13	-0.00026921		632.13	-9.02291e-05		632.13	-0.00038884		632.13	0.000135534		632.13	0.000765086
	631.983	0.000258295		631.983	0.000570513		631.983	-0.000175782		631.983	0.000529484		631.983	0.00119885
	631.836	0.000111624		631.836	0.00052684		631.836	-4.17262e-05		631.836	0.000361544		631.836	0.000748438
	631.689	-0.000179308		631.689	0.000343099		631.689	4.8513e-05		631.689	0.000255311		631.689	0.00106846
	631.505	5.80327e-05		631.505	0.000403594		631.505	-0.000160567		631.505	0.000436786		631.505	0.00111359
	631.359	0.000148482		631.359	0.000465653		631.359	-0.000132775		631.359	0.000161092		631.359	0.00119743
	631.212	-7.12548e-05		631.212	0.000251944		631.212	-0.000231462		631.212	0.000312142		631.212	0.00115413
	631.065	-1.07149e-05		631.065	0.000467882		631.065	-0.000269131		631.065	0.000275022		631.065	0.00108453
	630.918	-9.69284e-05		630.918	0.000588813		630.918	-2.33485e-05		630.918	0.000516188		630.918	0.00101869
	630.771	0.000303496		630.771	0.000489313		630.771	-0.000191824		630.771	0.000488095		630.771	0.00125168
	630.624	0.000161433		630.624	0.000542313		630.624	-0.00035439		630.624	0.000572353		630.624	0.00121136
	630.477	0.000301956		630.477	0.000544931		630.477	-0.000543886		630.477	0.000397117		630.477	0.000970824
	630.33	0.000136907		630.33	0.000293776		630.33	-0.000210402		630.33	0.000102339		630.33	0.00107365
	630.183	0.000101319		630.183	0.000543687		630.183	-4.07944e-05		630.183	0.000219724		630.183	0.0012974
	630.036	-0.000161883		630.036	0.000209183		630.036	-0.000280565		630.036	2.49548e-05		630.036	0.000742682
	629.889	6.09531e-05		629.889	0.000571239		629.889	0.000121733		629.889	0.000161377		629.889	0.00110069
	629.705	0.000279319		629.705	0.000458838		629.705	-0.000168951		629.705	0.000425878		629.705	0.0013552
	629.558	-2.88375e-05		629.558	0.000163319		629.558	-0.000267682		629.558	0.000351		629.558	0.00118271
	629.411	-0.000290609		629.411	0.000105602		629.411	-0.000369753		629.411	-0.000173764		629.411	0.000759355
	629.264	0.000154943		629.264	0.000724142		629.264	-0.000391426		629.264	0.00016609		629.264	0.00127354
	629.117	-0.000228152		629.117	0.000393308		629.117	-0.000527391		629.117	1.7551e-05		629.117	0.00103504
	628.969	-0.000318693		628.969	0.000152547		628.969	-0.000454889		628.969	0.000159331		628.969	0.000771491
	628.822	-5.73369e-05		628.822	0.00044412		628.822	-0.000224373		628.822	0.000232959		628.822	0.00108006
	628.675	-0.000146286		628.675	-7.03006e-05		628.675	-0.000231773		628.675	6.98977e-05		628.675	0.000795557
	628.528	1.91877e-05		628.528	0.000588087		628.528	-2.62476e-05		628.528	5.70823e-05		628.528	0.00112581
	628.381	-1.40377e-05		628.381	0.000200533		628.381	-0.000270372		628.381	0.00038582		628.381	0.0014536
	628.234	6.61492e-05		628.234	0.000409994		628.234	-0.000351234		628.234	0.000508258		628.234	0.00112366
	628.087	-7.82964e-05		628.087	0.000286834		628.087	0.000109486		628.087	0.000234875		628.087	0.00117557
	627.94	0.000237867		627.94	0.000526244		627.94	9.24139e-06		627.94	0.000351674		627.94	0.00122756
	627.756	9.76935e-05		627.756	0.000193411		627.756	-0.000235705		627.756	-0.00020383		627.756	0.00084945
	627.609	-0.000185771		627.609	0.000351		627.609	-0.000191514		627.609	0.000110703		627.609	0.00101607
	627.462	-0.000113233		627.462	0.000287196		627.462	-0.000190065		627.462	0.000344342		627.462	0.00119413
	627.315	-1.74396e-06		627.315	0.000269453		627.315	-0.000257541		627.315	8.41893e-05		627.315	0.000991788
	627.167	0.000284278		627.167	0.000491205		627.167	6.89139e-05		627.167	0.000298905		627.167	0.00124732
	627.02	0.000235969		627.02	0.000307919		627.02	-7.09218e-05		627.02	0.000312116		627.02	0.00137709
	626.873	-0.000210575		626.873	5.38462e-05		626.873	-0.000465543		626.873	-4.9077e-05		626.873	0.000912195
	626.726	-0.000233583		626.726	0.000169353		626.726	-0.000277357		626.726	-9.74756e-05		626.726	0.000639466
	626.579	8.41718e-05		626.579	0.000324136		626.579	4.68302e-05		626.579	0.000490168		626.579	0.00115994
	626.432	-0.000282421		626.432	0.000573235		626.432	-0.000161809		626.432	0.000110832		626.432	0.00108416
	626.284	-0.000169038		626.284	0.000163915		626.284	-0.000232032		626.284	6.29592e-05		626.284	0.00108722
	626.137	6.40462e-06		626.137	0.000485193		626.137	-0.000235188		626.137	8.4992e-05		626.137	0.00112893
	625.953	-0.000313906		625.953	0.000495533		625.953	-0.000201294		625.953	0.000153842		625.953	0.000982629
	625.806	-0.000115139		625.806	0.000306987		625.806	-0.000420805		625.806	-4.15709e-05		625.806	0.000967114
	625.659	0.000122685		625.659	0.000353746		625.659	-9.72686e-05		625.659	6.63508e-05		625.659	0.00108455
	625.512	-0.000230528		625.512	0.000162983		625.512	-0.000311348		625.512	-0.00014354		625.512	0.00106309
	625.365	-2.20823e-05		625.365	0.000248084		625.365	-0.000381547		625.365	0.000297014		625.365	0.0008266
	625.217	0.000174871		625.217	0.000772166		625.217	-7.70298e-05		625.217	0.000436165		625.217	0.00124953
	625.07	-0.00012996		625.07	0.000530935		625.07	-0.000291585		625.07	-0.000107362		625.07	0.00097552
	624.923	-0.000227741		624.923	0.000257616		624.923	-0.000285946		624.923	-7.21641e-05		624.923	0.000689321
	624.776	5.02895e-06		624.776	0.00060688		624.776	-0.000118904		624.776	0.000372737		624.776	0.00107383
	624.628	0.000273851		624.628	0.000688258		624.628	-0.000228616		624.628	0.000169327		624.628	0.00130036
	624.481	8.39708e-06		624.481	0.000460497		624.481	-0.0001188		624.481	0.00040134		624.481	0.000948098
	624.334	-0.000239841		624.334	5.95378e-07		624.334	-0.000276064		624.334	5.16456e-05		624.334	0.00102069
	624.187	8.67875e-06		624.187	0.0005638		624.187	-0.000196689		624.187	6.30628e-05		624.187	0.00099529
	624.039	-1.72512e-05		624.039	0.000452489		624.039	-0.000362666		624.039	-0.000143902		624.039	0.00111652
	623.855	-0.00015375		623.855	-3.83095e-05		623.855	-0.000226909		623.855	-6.3623e-05		623.855	0.000914296
	623.708	-0.000233832		623.708	0.000186523		623.708	-0.000469163		623.708	-0.00015622		623.708	0.000631196
	623.561	0.000280496		623.561	0.00064548		623.561	0.000111557		623.561	0.000330457		623.561	0.00110804
	623.413	-0.000192312		623.413	0.000392997		623.413	-0.000294638		623.413	0.000208769		623.413	0.000913518
	623.266	-0.000238731		623.266	0.000446115		623.266	-0.000499933		623.266	7.22796e-05		623.266	0.0011212
	623.119	-0.000341959		623.119	0.000193722		623.119	-0.000435805		623.119	-8.72787e-05		623.119	0.00065878
	622.971	-0.000215581		622.971	0.000195664		622.971	-0.00050438		622.971	3.1581e-06		622.971	0.000871912
	622.824	-8.24729e-06		622.824	0.000324835		622.824	-0.000330335		622.824	-3.00276e-06		622.824	0.00133738
	622.677	-0.000331597		622.677	0.000358099		622.677	-0.00086771		622.677	-9.49394e-05		622.677	0.00106595
	622.529	-0.000119103		622.529	0.000258781		622.529	-0.000328731		622.529	-0.000124545		622.529	0.000801366
	622.382	-5.22233e-05		622.382	0.000306935		622.382	-0.000544661		622.382	0.0001425		622.382	0.000954921
	622.235	9.20438e-05		622.235	0.000294553		622.235	-5.21312e-05		622.235	0.000291341		622.235	0.00119789
	622.087	5.4873e-05		622.087	0.000299863		622.087	-0.000220182		622.087	0.000103996		622.087	0.00100256
	621.903	-2.47459e-05		621.903	0.000494937		621.903	-7.40276e-05		621.903	0.000193955		621.903	0.00126804
	621.756	-6.22707e-05		621.756	0.000176475		621.756	-0.000316574		621.756	0.000293594		621.756	0.00105925
	621.609	2.48261e-05		621.609	0.000156535		621.609	-0.000296811		621.609	0.000337114		621.609	0.00081008
	621.461	-6.86546e-05		621.461	0.000149724		621.461	-0.000180388		621.461	0.000119765		621.461	0.00115956
	621.314	-0.000118933		621.314	0.000244044		621.314	-0.000416099		621.314	2.9511e-05		621.314	0.0011398
	621.166	3.5351e-06		621.166	0.000553147		621.166	-0.000310003		621.166	0.000133566		621.166	0.000968775
	621.019	-0.000230104		621.019	0.000108786		621.019	-0.000510585		621.019	-0.000278495		621.019	0.000779323
	620.872	-0.000122945		620.872	-0.000100012		620.872	-0.000287343		620.872	-8.67093e-05		620.872	0.000743538
	620.724	-0.00031621		620.724	-4.7317e-05		620.724	-0.000451165		620.724	0.000169172		620.724	0.00078744
	620.577	0.000206841		620.577	0.000600737		620.577	-0.000110416		620.577	0.000160523		620.577	0.00126723
	620.429	-5.37741e-05		620.429	0.000346259		620.429	-0.00020145		620.429	2.27797e-06		620.429	0.000971265
	620.282	0.000145043		620.282	0.00042751		620.282	-0.000356459		620.282	0.000101588		620.282	0.00129312
	620.135	-0.000124564		620.135	0.000434921		620.135	-9.35936e-05		620.135	-3.62402e-06		620.135	0.00123914
	619.987	0.000297011		619.987	0.000419244		619.987	-0.000236482		619.987	0.000562478		619.987	0.00146362
	619.803	-9.19543e-05		619.803	0.000509631		619.803	-6.91618e-05		619.803	1.36939e-05		619.803	0.00117539
	619.655	0.000202117		619.655	0.000217005		619.655	0.000207448		619.655	0.000183078		619.655	0.00115878
	619.508	4.56713e-05		619.508	0.000443342		619.508	-0.000205848		619.508	1.68262e-05		619.508	0.0015116
	619.36	-0.000438308		619.36	-3.62403e-07		619.36	-0.00063028		619.36	-0.000242432		619.36	0.00077494
	619.213	-0.000213501		619.213	0.000221977		619.213	-0.000322213		619.213	-4.04838e-05		619.213	0.000996587
	619.065	0.000132978		619.065	0.000625052		619.065	0.000394941		619.065	0.000235367		619.065	0.0012069
	618.918	0.000182739		618.918	0.000214959		618.918	2.49289e-05		618.918	-6.78207e-06		618.918	0.00107586
	618.77	-8.60145e-05		618.77	0.000171036		618.77	-2.91466e-05		618.77	7.85451e-05		618.77	0.000921067
	618.623	-4.12098e-05		618.623	0.000263806		618.623	-0.000131998		618.623	8.32573e-05		618.623	0.00132484
	618.476	-1.75807e-05		618.476	0.00023573		618.476	-9.15749e-05		618.476	8.34126e-05		618.476	0.000990776
	618.328	-0.000235601		618.328	-0.000168381		618.328	-0.000376529		618.328	0.000318644		618.328	0.000959176
	618.181	-0.000336215		618.181	-0.000234929		618.181	-0.000838052		618.181	-0.000190789		618.181	0.00052868
	618.033	-4.15137e-07		618.033	0.00026909		618.033	-0.000299553		618.033	0.000401237		618.033	0.0011173
	617.885	-2.52701e-05		617.885	6.88104e-05		617.885	5.78849e-05		617.885	-4.00179e-05		617.885	0.00116389
	617.738	-9.43894e-05		617.738	6.11987e-05		617.738	-0.000374926		617.738	0.000259714		617.738	0.00120075
	617.554	0.000292041		617.554	0.00016609		617.554	-0.000236999		617.554	-0.000115798		617.554	0.00127105
	617.406	-9.26263e-05		617.406	8.66749e-05		617.406	-0.000274977		617.406	-0.000111244		617.406	0.00135496
	617.258	2.66093e-06		617.258	0.000540317		617.258	-0.000381392		617.258	0.000239071		617.258	0.00117342
	617.111	-0.000205254		617.111	0.00024609		617.111	-0.00015565		617.111	0.000146151		617.111	0.000867839
	616.963	5.44242e-07		616.963	0.000248266		616.963	-0.000226909		616.963	0.00039906		616.963	0.000953157
	616.816	-0.000220506		616.816	0.000389474		616.816	-0.000392461		616.816	0.000225577		616.816	0.000852459
	616.668	0.000125999		616.668	3.58535e-05		616.668	-8.07635e-06		616.668	0.000371156		616.668	0.000795894
	616.521	-0.00021452		616.521	0.000118419		616.521	-0.000255368		616.521	9.75752e-05		616.521	0.000993759
	616.373	-8.04243e-05		616.373	0.000129527		616.373	-0.000366236		616.373	-4.31239e-05		616.373	0.00106524
	616.225	0.00010239		616.225	0.000111117		616.225	-4.17262e-05		616.225	0.00043163		616.225	0.00130135
	616.078	-5.39191e-05		616.078	-0.000122527		616.078	-0.000354079		616.078	-2.24684e-05		616.078	0.00105315
	615.93	-0.000209827		615.93	6.39948e-05		615.93	-0.000107672		615.93	3.86236e-05		615.93	0.00116441
	615.783	-6.53129e-05		615.783	0.00027769		615.783	-0.000125529		615.783	0.000661346		615.783	0.00102002
	615.635	2.64453e-05		615.635	0.000204159		615.635	-0.00029738		615.635	0.000276732		615.635	0.00124701
	615.487	-0.000372844		615.487	0.000102391		615.487	-0.000497399		615.487	2.09681e-05		615.487	0.000778856
	615.303	-0.000288592		615.303	-0.000175782		615.303	-0.000243363		615.303	-2.83183e-05		615.303	0.000726813
	615.155	2.04847e-05		615.155	6.09916e-05		615.155	-9.05397e-05		615.155	0.000456895		615.155	0.000982863
	615.008	-0.000104208		615.008	0.000275022		615.008	-0.000154615		615.008	0.000105498		615.008	0.000872249
	614.86	9.32655e-05		614.86	0.000497192		614.86	-0.000526098		614.86	0.000235056		614.86	0.00110713
	614.712	-0.000107913		614.712	0.000193463		614.712	-0.000179353		614.712	0.000477496		614.712	0.00108074
	614.565	-0.000277198		614.565	0.000303308		614.565	-0.000636018		614.565	0.000121888		614.565	0.000978296
	614.417	-0.000103284		614.417	7.87781e-05		614.417	-0.000478833		614.417	5.36131e-05		614.417	0.000810054
	614.269	-7.37486e-05		614.269	0.000231586		614.269	-0.000423857		614.269	0.00020636		614.269	0.00107492
	614.122	0.00031271		614.122	0.000364317		614.122	9.68502e-05		614.122	0.00062386		614.122	0.00143111
	613.974	1.36298e-06		613.974	0.000194965		613.974	-0.000535509		613.974	0.000448836		613.974	0.000928486
	613.826	-6.41422e-05		613.826	5.19821e-05		613.826	-0.000457992		613.826	0.000279788		613.826	0.00112229
	613.679	9.26155e-05		613.679	0.000105964		613.679	-0.000343578		613.679	0.000414969		613.679	0.000854689
	613.531	0.000232191		613.531	0.000414684		613.531	0.000272976		613.531	0.000198617		613.531	0.00119309
	613.383	0.000238788		613.383	-0.00011083		613.383	-0.000509551		613.383	0.000161533		613.383	0.000871133
	613.236	-0.000135348		613.236	-3.82578e-05		613.236	-0.000567929		613.236	0.000529198		613.236	0.000893233
	613.088	0.000186873		613.088	-3.42199e-05		613.088	-0.000421581		613.088	5.61729e-06		613.088	0.00123507
	612.903	-0.000365511		612.903	-0.000139969		612.903	-0.000320247		612.903	5.4105e-05		612.903	0.000840398
	612.756	0.000293885		612.756	0.000301987		612.756	-0.000319264		612.756	0.000234461		612.756	0.00115517
	612.608	-0.000350499		612.608	0.000191339		612.608	-0.000582923		612.608	-9.11608e-05		612.608	0.000775044
	612.46	0.000193951		612.46	0.000276317		612.46	-4.33827e-05		612.46	0.000121344		612.46	0.00119701
	612.312	2.98189e-06		612.312	0.000179919		612.312	-5.11994e-05		612.312	0.000219957		612.312	0.00108795
	612.165	0.000283276		612.165	0.000266889		612.165	-0.000113625		612.165	0.000647502		612.165	0.00138664
	612.017	-8.68092e-05		612.017	9.28111e-05		612.017	-0.000487987		612.017	9.18531e-05		612.017	0.00111354
	611.869	-7.27986e-05		611.869	0.000357995		611.869	-0.000466318		611.869	0.000225163		611.869	0.000993526
	611.721	-6.00443e-05		611.721	0.000241765		611.721	-0.00037415		611.721	0.000235419		611.721	0.000982733
	611.574	-1.10192e-05		611.574	0.00038139		611.574	-0.00030095		611.574	0.000194991		611.574	0.00117715
	611.426	-0.000325245		611.426	-0.000104929		611.426	-0.000456233		611.426	0.000293543		611.426	0.000936969
	611.278	2.65165e-05		611.278	0.000117253		611.278	-0.000209988		611.278	0.000521397		611.278	0.00120848
	611.13	1.98634e-08		611.13	0.00014395		611.13	-0.000292051		611.13	0.000258885		611.13	0.00106208
	610.982	0.000148247		610.982	0.000262252		610.982	-0.000193377		610.982	0.000363332		610.982	0.00125064
	610.835	-0.000140629		610.835	0.000233684		610.835	3.64231e-05		610.835	0.000144235		610.835	0.00101145
	610.687	-0.000295735		610.687	0.00021817		610.687	-0.000398668		610.687	4.67785e-05		610.687	0.000968749
	610.502	8.91124e-05		610.502	0.000210608		610.502	-9.00221e-05		610.502	0.000265697		610.502	0.00119371
	610.354	8.23694e-05		610.354	0.000440285		610.354	-6.39336e-05		610.354	8.68043e-05		610.354	0.00129872
	610.206	0.000159945		610.206	0.00051427		610.206	-0.000211903		610.206	0.000473972		610.206	0.00121674
	610.058	-0.000217511		610.058	0.000149776		610.058	-0.000339543		610.058	-0.000105291		610.058	0.000929264
	609.911	-0.000341945		609.911	-5.18206e-05		609.911	-0.00055857		609.911	-2.65582e-05		609.911	0.00121809
	609.763	-0.00024975		609.763	0.000230938		609.763	-0.000447441		609.763	-0.000156064		609.763	0.0011329
	609.615	-0.000145062		609.615	0.000129164		609.615	-7.87897e-05		609.615	0.000179246		609.615	0.00115517
	609.467	2.07913e-05		609.467	0.000241661		609.467	-0.0001232		609.467	0.000286419		609.467	0.00141635
	609.319	7.47319e-06		609.319	0.000306624		609.319	-0.000130653		609.319	0.000345767		609.319	0.00114401
	609.171	-7.44677e-05		609.171	0.00018717		609.171	-0.000361425		609.171	0.000222443		609.171	0.00125264
	609.023	2.86673e-05		609.023	0.000539514		609.023	-4.33827e-05		609.023	0.000358461		609.023	0.00111105
	608.876	0.000155899		608.876	0.000468219		608.876	-4.60228e-05		608.876	0.000409813		608.876	0.00113604
	608.728	2.79399e-06		608.728	0.000155318		608.728	-0.000296552		608.728	2.44629e-05		608.728	0.00109231
	608.58	-5.38331e-05		608.58	0.000179556		608.58	-0.00012439		608.58	-1.13897e-05		608.58	0.00121357
	608.432	-6.73215e-05		608.432	0.000137735		608.432	-0.000393754		608.432	-2.4591e-05		608.432	0.00109639
	608.284	-3.45425e-05		608.284	0.000167851		608.284	-0.000392564		608.284	-0.000106482		608.284	0.00094994
	608.136	-3.53702e-05		608.136	0.000199704		608.136	5.98007e-05		608.136	0.000177977		608.136	0.00127055
	607.951	4.92612e-05		607.951	7.38848e-05		607.951	-7.09218e-05		607.951	0.000144908		607.951	0.000992462
	607.803	8.73538e-05		607.803	0.000328876		607.803	-1.23733e-05		607.803	0.000368954		607.803	0.0011445
	607.655	-0.00011328		607.655	-5.44089e-05		607.655	-0.00016776		607.655	-1.92587e-05		607.655	0.00111209
	607.508	-0.0002661		607.508	-1.2218e-05		607.508	-0.000609032		607.508	-0.000117248		607.508	0.000968801
	607.36	0.000293517		607.36	0.000268365		607.36	-3.67579e-06		607.36	0.000328255		607.36	0.0011554
	607.212	0.00025414		607.212	0.000260802		607.212	6.63767e-05		607.212	0.000302402		607.212	0.00123148
	607.064	1.45482e-05		607.064	0.000114198		607.064	-0.000151355		607.064	0.000248266		607.064	0.00133972
	606.916	6.79764e-07		606.916	6.20013e-05		606.916	3.18668e-05		606.916	9.86108e-05		606.916	0.00123346
	606.768	1.47342e-05		606.768	0.000131909		606.768	-6.57454e-05		606.768	-2.89922e-06		606.768	0.0012449
	606.62	4.31849e-05		606.62	0.000224049		606.62	-0.000134793		606.62	0.000142396		606.62	0.00115413
	606.472	-1.4768e-05		606.472	0.000133877		606.472	-0.000194412		606.472	0.000136		606.472	0.00118767
	606.324	0.000174888		606.324	0.000408673		606.324	0.000188361		606.324	0.000457517		606.324	0.00154376
	606.176	-0.000177962		606.176	0.000253161		606.176	-0.000244657		606.176	-5.25453e-05		606.176	0.00105671
	606.028	-8.49498e-05		606.028	-2.40215e-05		606.028	-0.000348751		606.028	0.000202579		606.028	0.000939589
	605.88	0.000368071		605.88	0.000583706		605.88	0.000134524		605.88	0.000457905		605.88	0.0013189
	605.732	-9.28137e-05		605.732	0.000285616		605.732	-0.000406478		605.732	0.000301702		605.732	0.00121952
	605.584	-0.000177624		605.584	-3.04408e-05		605.584	-0.000173712		605.584	0.000192272		605.584	0.00117365
	605.436	-4.95746e-05		605.436	0.000199109		605.436	-0.000322316		605.436	-1.66702e-05		605.436	0.000976921
	605.251	-3.42736e-05		605.251	-2.82148e-05		605.251	-0.000366908		605.251	5.97748e-05		605.251	0.00120067
	605.103	2.32114e-05		605.103	8.5924e-05		605.103	-0.000179611		605.103	5.56584e-05		605.103	0.00120158
	604.955	-9.6943e-05		604.955	9.57886e-05		604.955	-0.000251901		604.955	-1.52725e-05		604.955	0.00108081
	604.807	4.61974e-05		604.807	0.000220009		604.807	4.11589e-06		604.807	0.000389655		604.807	0.00147147
	604.659	-2.92312e-05		604.659	0.000172254		604.659	-0.000278082		604.659	6.88572e-06		604.659	0.00115052
	604.511	-9.63551e-05		604.511	0.000463995		604.511	-0.000332611		604.511	0.000189786		604.511	0.0011717
	604.362	1.24639e-05		604.362	0.000114017		604.362	-0.000358942		604.362	0.000142137		604.362	0.00121246
	604.214	0.000144605		604.214	0.000224671		604.214	-0.000141677		604.214	0.000276757		604.214	0.00113954
	604.066	0.00014136		604.066	0.000485581		604.066	-1.2891e-05		604.066	4.89531e-05		604.066	0.00101265
	603.918	9.03506e-05		603.918	0.000399112		603.918	-9.39559e-05		603.918	0.000334809		603.918	0.00133082
	603.77	-0.000114368		603.77	2.744e-05		603.77	-0.000261421		603.77	-9.48876e-05		603.77	0.00101587
	603.622	-0.000161298		603.622	0.000256968		603.622	-0.000251694		603.622	6.54188e-05		603.622	0.000990439
	603.474	2.64463e-05		603.474	0.000329964		603.474	-0.000195654		603.474	0.000346337		603.474	0.00115125
	603.326	-2.0197e-05		603.326	0.000359809		603.326	-9.3076e-05		603.326	0.00041585		603.326	0.00133217
	603.178	0.00018142		603.178	0.000355119		603.178	-6.87477e-05		603.178	0.000290952		603.178	0.00142783
	603.03	2.82161e-05		603.03	0.000439611		603.03	-0.000157979		603.03	0.000246919		603.03	0.0014109
	602.882	2.39335e-05		602.882	0.000461896		602.882	-0.000238293		602.882	0.000252384		602.882	0.00112524
	602.734	-6.30833e-05		602.734	0.000148326		602.734	-0.000365408		602.734	6.85773e-05		602.734	0.00117679
	602.585	-0.000157127		602.585	0.000144571		602.585	-0.000257593		602.585	-3.51517e-05		602.585	0.00100712
	602.4	2.07522e-05		602.4	0.000164847		602.4	-0.000281393		602.4	0.000136466		602.4	0.00107422
	602.252	-0.00018038		602.252	2.78801e-05		602.252	-0.000166674		602.252	6.51081e-05		602.252	0.000817808
	602.104	1.10127e-05		602.104	0.000239304		602.104	-0.000377098		602.104	8.94452e-05		602.104	0.00116345
	601.956	0.000208624		601.956	0.000417327		601.956	4.67008e-05		601.956	0.000250726		601.956	0.00155799
	601.808	-0.000220727		601.808	0.000205454		601.808	-4.34862e-05		601.808	0.000330975		601.808	0.00148983
	601.659	0.00036453		601.659	0.000518598		601.659	0.000156923		601.659	0.000574323		601.659	0.00170233
	601.511	-0.000255905		601.511	-5.01641e-05		601.511	-0.000255264		601.511	0.000150993		601.511	0.00141594
	601.363	5.94772e-05		601.363	0.000242956		601.363	-0.000162896		601.363	0.000174273		601.363	0.00146461
	601.215	0.000123304		601.215	0.00038095		601.215	-4.2865e-05		601.215	5.15134e-06		601.215	0.00138065
	601.067	0.000435326		601.067	0.000746105		601.067	0.000251633		601.067	0.000733529		601.067	0.0017487
	600.919	2.10058e-05		600.919	0.00030134		600.919	-0.000275184		600.919	2.32974e-07		600.919	0.00121843
	600.77	-0.000293763		600.77	1.62049e-05		600.77	-0.000459698		600.77	0.000217522		600.77	0.00115984
	600.622	-3.27368e-05		600.622	0.000274685		600.622	-0.000128738		600.622	0.000157881		600.622	0.00139701
	600.474	-0.00044213		600.474	-4.78864e-05		600.474	-0.000261473		600.474	-0.000159532		600.474	0.000699432
	600.326	-6.52217e-05		600.326	0.000342891		600.326	-9.5871e-05		600.326	0.000124452		600.326	0.00141446
	600.177	0.000179458		600.177	0.000694247		600.177	0.000129682		600.177	0.000420644		600.177	0.00149225
	600.029	6.36482e-05		600.029	0.000285072		600.029	-1.79645e-05		600.029	0.000260854		600.029	0.00131173
	599.881	-7.39595e-05		599.881	0.000571394		599.881	3.32906e-05		599.881	0.000396625		599.881	0.00140976
	599.733	3.86449e-05		599.733	0.000531816		599.733	-4.84041e-05		599.733	0.000360223		599.733	0.00133266
	599.585	-4.91232e-05		599.585	7.36e-05		599.585	-0.000330283		599.585	0.0002104		599.585	0.00128709
	599.399	4.63674e-05		599.399	0.000240936		599.399	-0.000146024		599.399	0.000129009		599.399	0.00111795
	599.251	-0.000138924		599.251	0.000311753		599.251	-0.000448889		599.251	0.000334601		599.251	0.00122447
	599.103	0.000137977		599.103	0.000547497		599.103	-0.000242536		599.103	0.000437901		599.103	0.001596
	598.954	-0.000127766		598.954	0.000348539		598.954	-0.000193687		598.954	-7.57357e-05		598.954	0.00141724
	598.806	0.000220464		598.806	0.000329265		598.806	-4.06391e-05		598.806	0.000453034		598.806	0.00135382
	598.658	0.000344935		598.658	0.000438574		598.658	2.92262e-05		598.658	0.000222573		598.658	0.00168578
	598.51	0.00011627		598.51	0.000250364		598.51	0.000136518		598.51	0.000368151		598.51	0.00166042
	598.361	0.000116731		598.361	0.000358876		598.361	-0.00027922		598.361	0.000287533		598.361	0.00157163
	598.213	-0.000104983		598.213	0.000307841		598.213	-0.000142246		598.213	0.000247877		598.213	0.0013035
	598.065	-2.11853e-05		598.065	0.000204133		598.065	-0.000338353		598.065	5.0377e-05		598.065	0.00120963
	597.916	0.000134705		597.916	0.00048851		597.916	-0.000135259		597.916	0.000312789		597.916	0.00140007
	597.768	7.06182e-05		597.768	0.000358176		597.768	-0.000268044		597.768	7.58525e-05		597.768	0.00147344
	597.62	7.81747e-05		597.62	0.00030235		597.62	6.60097e-06		597.62	0.000350301		597.62	0.00136288
	597.471	3.02648e-05		597.471	0.000189941		597.471	-0.000263284		597.471	6.01373e-05		597.471	0.00129784
	597.323	-0.000116023		597.323	-4.09497e-05		597.323	-0.000512964		597.323	-0.000131533		597.323	0.00115994
	597.175	-0.000210393		597.175	6.10434e-05		597.175	-0.000359873		597.175	5.11278e-05		597.175	0.00105019
	597.026	-8.22271e-07		597.026	0.000356881		597.026	-0.000291533		597.026	0.000293802		597.026	0.00141438
	596.878	-7.70853e-05		596.878	5.30954e-05		596.878	-0.000346837		596.878	0.00012686		596.878	0.00122045
	596.73	8.78662e-05		596.73	0.00028085		596.73	-9.40077e-05		596.73	0.00029103		596.73	0.00143401
	596.581	-4.34024e-05		596.581	0.000339627		596.581	-0.000163672		596.581	0.00036113		596.581	0.00123364
	596.433	5.3052e-05		596.433	0.000434869		596.433	3.17891e-05		596.433	0.000330716		596.433	0.00133723
	596.285	1.18551e-05		596.285	0.000476719		596.285	-0.00021894		596.285	0.000288802		596.285	0.00134029
	596.099	0.000150912		596.099	0.000361519		596.099	-0.00010467		596.099	0.000263159		596.099	0.00144422
	595.951	0.000216268		595.951	0.000479647		595.951	-4.70581e-05		595.951	0.000205272		595.951	0.00136252
	595.802	-2.35038e-05		595.802	0.000279529		595.802	-0.000252522		595.802	0.000150475		595.802	0.00116316
	595.654	0.000119181		595.654	0.000353928		595.654	-8.14814e-05		595.654	0.000309603		595.654	0.00144936
	595.505	0.000185644		595.505	0.000401781		595.505	-3.62388e-05		595.505	0.000319628		595.505	0.00124732
	595.357	-5.50126e-05		595.357	-0.000167709		595.357	-0.000320609		595.357	6.08622e-05		595.357	0.000910198
	595.209	0.00030991		595.209	0.000437382		595.209	-0.000131947		595.209	0.00032556		595.209	0.00143477
	595.06	0.000137713		595.06	0.000337892		595.06	-0.000309227		595.06	0.000205842		595.06	0.00140545
	594.912	-2.92433e-05		594.912	0.000448499		594.912	-0.000192031		594.912	0.000361622		594.912	0.0015315
	594.763	0.000146601		594.763	0.00039121		594.763	0.000249302		594.763	0.000421188		594.763	0.00145658
	594.615	3.61633e-05		594.615	0.0003567		594.615	-0.00015032		594.615	0.000332503		594.615	0.0015693
	594.466	-0.000175291		594.466	0.000178028		594.466	-0.000319522		594.466	0.000127352		594.466	0.0011892
	594.318	1.9307e-05		594.318	0.000179142		594.318	-0.000125788		594.318	0.000382245		594.318	0.00130303
	594.17	-7.1672e-05		594.17	0.000302298		594.17	-0.000168692		594.17	-6.24325e-05		594.17	0.00134925
	594.021	-0.000156056		594.021	0.000176604		594.021	-0.000397478		594.021	0.000265827		594.021	0.00100793
	593.873	0.000167052		593.873	0.000552862		593.873	5.43609e-06		593.873	0.000497503		593.873	0.00127801
	593.724	-1.74046e-05		593.724	2.90968e-05		593.724	-0.000357545		593.724	0.000131313		593.724	0.00102536
	593.576	-1.56245e-05		593.576	0.000362866		593.576	-0.000247813		593.576	0.00017606		593.576	0.00122728
	593.427	0.000214401		593.427	0.000794805		593.427	0.000169016		593.427	0.000476174		593.427	0.00176008
	593.279	0.0001851		593.279	0.000133955		593.279	-0.000161395		593.279	0.00011715		593.279	0.00117913
	593.13	0.000138297		593.13	0.000407636		593.13	-0.000134172		593.13	0.000336726		593.13	0.00146643
	592.982	-6.75062e-06		592.982	0.000425411		592.982	-0.000181112		592.982	0.00026808		592.982	0.00115535
	592.833	4.06703e-05		592.833	0.000363047		592.833	-0.000119887		592.833	0.000223764		592.833	0.0012906
	592.685	0.000214492		592.685	0.000667465		592.685	0.000217367		592.685	0.000826471		592.685	0.00170503
	592.499	0.000200802		592.499	0.000452256		592.499	-4.12085e-05		592.499	0.000415435		592.499	0.00161094
	592.351	0.000231787		592.351	0.000410357		592.351	-2.64547e-05		592.351	0.000349938		592.351	0.00157189
	592.202	0.000125546		592.202	0.000189345		592.202	-0.000196948		592.202	0.000502738		592.202	0.00147554
	592.054	7.49832e-05		592.054	0.000373954		592.054	-0.000260335		592.054	0.000332089		592.054	0.0014931
	591.905	-0.000202916		591.905	-1.82233e-05		591.905	-0.000253815		591.905	0.000356726		591.905	0.00130786
	591.756	0.000114137		591.756	0.000542728		591.756	-6.04654e-05		591.756	0.000295071		591.756	0.00175278
	591.608	0.000134854		591.608	0.000340404		591.608	-0.000235654		591.608	0.000296392		591.608	0.00138314
	591.459	0.000291587		591.459	0.000537596		591.459	0.000263599		591.459	0.000586065		591.459	0.00158584
	591.311	-0.000235291		591.311	0.00019077		591.311	-0.000355372		591.311	9.37691e-05		591.311	0.00132388
	591.162	-9.00134e-05		591.162	0.000167411		591.162	-0.000275339		591.162	0.000224852		591.162	0.00135247
	591.014	-9.61375e-05		591.014	-3.1528e-05		591.014	-0.000205227		591.014	-1.58419e-05		591.014	0.0012117
	590.865	8.15663e-05		590.865	0.000626945		590.865	1.64379e-05		590.865	0.000310561		590.865	0.00140571
	590.716	0.000112137		590.716	0.000424401		590.716	-0.000221941		590.716	0.000147368		590.716	0.00120277
	590.568	0.000148122		590.568	0.000155318		590.568	9.04809e-05		590.568	0.000226173		590.568	0.00134481
	590.419	-3.92374e-05		590.419	0.000277405		590.419	-0.000207504		590.419	0.000346363		590.419	0.00135174
	590.271	0.000171805		590.271	8.97818e-05		590.271	-0.000168226		590.271	0.000190614		590.271	0.00141412
	590.122	0.000108666		590.122	0.000328669		590.122	0.000112204		590.122	0.000280928		590.122	0.0013916
	589.973	6.37528e-05		589.973	0.00048369		589.973	-0.000180802		589.973	0.000307323		589.973	0.00148695
	589.825	2.35128e-05		589.825	0.000219983		589.825	-0.00024207		589.825	3.51028e-05		589.825	0.00114193
	589.676	-0.000204374		589.676	-4.06391e-05		589.676	-0.00013852		589.676	-8.01356e-05		589.676	0.00118253
	589.528	-7.16799e-05		589.528	0.000336		589.528	-0.000161188		589.528	0.00011267		589.528	0.00144874
	589.379	0.00014337		589.379	0.000246038		589.379	-7.16982e-05		589.379	0.00044925		589.379	0.00127697
	589.23	0.000140506		589.23	0.000318307		589.23	-4.08996e-06		589.23	0.00033113		589.23	0.00136026
	589.082	3.14327e-05		589.082	0.000313722		589.082	8.25064e-05		589.082	0.000207733		589.082	0.00150973
	588.933	2.36566e-05		588.933	0.000343384		588.933	-0.000341923		588.933	0.000174843		588.933	0.00125724
	588.747	-0.000109959		588.747	0.000353954		588.747	-0.000144575		588.747	0.000144727		588.747	0.00101675
	588.598	-7.72535e-05		588.598	0.000201465		588.598	-6.64701e-05		588.598	0.000275436		588.598	0.00136057
	588.45	-3.68042e-05		588.45	0.000116373		588.45	-0.000469421		588.45	0.000102702		588.45	0.00113794
	588.301	-7.77874e-05		588.301	0.000364368		588.301	-0.000270786		588.301	5.84803e-05		588.301	0.00148487
	588.152	-4.86014e-05		588.152	-6.73501e-05		588.152	-0.000254229		588.152	1.16487e-06		588.152	0.00118074
	588.004	-0.00015531		588.004	5.40274e-05		588.004	-0.000274305		588.004	-1.85857e-05		588.004	0.00131604
	587.855	0.000219592		587.855	0.000510823		587.855	-9.46288e-05		587.855	0.000518806		587.855	0.00145378
	587.706	-3.53687e-05		587.706	-5.96889e-05		587.706	-0.000127185		587.706	5.12572e-05		587.706	0.00137415
	587.558	0.000265694		587.558	0.000431578		587.558	5.81438e-05		587.558	0.000271266		587.558	0.00142298
	587.409	-0.000111		587.409	9.67466e-05		587.409	-0.00064827		587.409	0.000100087		587.409	0.00115641
	587.26	-0.000112361		587.26	0.000258859		587.26	-0.000190427		587.26	0.000236015		587.26	0.00144513
	587.111	2.11291e-05		587.111	0.00033183		587.111	-1.91034e-05		587.111	-4.46769e-05		587.111	0.00138563
	586.963	0.000143085		586.963	0.000468659		586.963	-0.00013205		586.963	0.000233865		586.963	0.0012731
	586.814	9.67172e-05		586.814	0.000176811		586.814	-0.000345802		586.814	0.000482213		586.814	0.00140345
	586.665	4.00925e-05		586.665	0.000318255		586.665	-0.000334887		586.665	0.000144235		586.665	0.00115167
	586.516	7.46013e-05		586.516	-0.000227064		586.516	-0.00043446		586.516	0.0002104		586.516	0.00139259
	586.368	7.83957e-05		586.368	0.000120516		586.368	-0.000232963		586.368	0.000342606		586.368	0.00145142
	586.219	8.62558e-05		586.219	0.000251296		586.219	-6.19666e-05		586.219	0.000334912		586.219	0.00132591
	586.07	0.000271064		586.07	0.000233684		586.07	0.000218533		586.07	0.00057015		586.07	0.00144173
	585.921	0.000166106		585.921	0.000272328		585.921	-0.000211126		585.921	0.000156405		585.921	0.00146482
	585.773	0.000190285		585.773	0.000420851		585.773	0.000131469		585.773	0.000336415		585.773	0.00165621
	585.624	0.000209792		585.624	0.000474386		585.624	-4.60228e-05		585.624	0.000376131		585.624	0.00161785
	585.475	6.4355e-05		585.475	0.000251892		585.475	-0.000369132		585.475	-2.49016e-05		585.475	0.00134811
	585.326	0.000252507		585.326	0.000252591		585.326	-5.59619e-05		585.326	0.000328255		585.326	0.00146266
	585.177	4.15183e-05		585.177	4.25068e-05		585.177	-0.000229858		585.177	0.000170389		585.177	0.00122458
	585.029	0.0004592		585.029	0.000619245		585.029	0.000235471		585.029	0.000565666		585.029	0.00167502
	584.88	0.000148981		584.88	0.000242101		584.88	-0.00016538		584.88	0.000166194		584.88	0.00139293
	584.731	0.000195981		584.731	0.000197011		584.731	-0.000241035		584.731	3.14526e-05		584.731	0.00112457
	584.582	0.000143553		584.582	0.000305588		584.582	-4.90253e-05		584.582	0.000242024		584.582	0.00141833
	584.433	0.00022878		584.433	0.000149802		584.433	-0.000214231		584.433	0.000240262		584.433	0.00145617
	584.247	0.000169047		584.247	0.000325638		584.247	-6.50724e-05		584.247	0.000276498		584.247	0.00159668
	584.099	0.000338957		584.099	0.000558849		584.099	0.000195224		584.099	0.000415125		584.099	0.0017016
	583.95	-4.26209e-05		583.95	-9.56122e-05		583.95	-0.000578994		583.95	0.000111169		583.95	0.00106569
	583.801	0.000452928		583.801	0.000206334		583.801	-6.57971e-05		583.801	0.000137321		583.801	0.00150305
	583.652	7.49042e-05		583.652	0.000222909		583.652	-0.000171745		583.652	-1.63079e-05		583.652	0.00128045
	583.503	-0.000141789		583.503	0.000254145		583.503	-0.000577649		583.503	0.00013266		583.503	0.00138984
	583.354	0.000276532		583.354	0.000340145		583.354	-0.000315539		583.354	0.00027282		583.354	0.00149414
	583.205	0.000228095		583.205	0.00022594		583.205	-8.59406e-06		583.205	0.000224075		583.205	0.00131887
	583.056	8.68575e-05		583.056	0.000417975		583.056	-8.33448e-05		583.056	0.000291781		583.056	0.00172219
	582.908	6.35819e-05		582.908	0.000149569		582.908	-0.000391168		582.908	0.000232259		582.908	0.00142765
	582.759	-3.6048e-05		582.759	-9.27136e-05		582.759	-0.000503759		582.759	0.000111842		582.759	0.00115335
	582.61	0.000344222		582.61	0.000182301		582.61	-0.000194464		582.61	0.000335405		582.61	0.00141339
	582.461	0.000142147		582.461	-2.81113e-05		582.461	0.000136337		582.461	0.000363617		582.461	0.00130023
	582.312	0.000247937		582.312	0.000443394		582.312	0.000160911		582.312	0.000122225		582.312	0.00130236
	582.163	0.000174366		582.163	8.01762e-05		582.163	-0.000297173		582.163	0.000149569		582.163	0.00151651
	582.014	8.44203e-05		582.014	8.01762e-05		582.014	-0.000194567		582.014	7.70694e-05		582.014	0.00132001
	581.865	0.000262419		581.865	0.000468841		581.865	-7.5891e-05		581.865	0.000194007		581.865	0.00138999
	581.716	2.08368e-05		581.716	0.000345068		581.716	-4.38486e-05		581.716	0.000403594		581.716	0.00103151
	581.567	0.000181375		581.567	0.000332581		581.567	-2.89913e-05		581.567	0.000322037		581.567	0.0013728
	581.418	0.000296411		581.418	0.000451401		581.418	-2.08118e-05		581.418	0.00023213		581.418	0.00149186
	581.269	0.000103373		581.269	0.000238398		581.269	-0.000206935		581.269	0.00029862		581.269	0.00140436
	581.121	0.00016843		581.121	0.000437512		581.121	0.000135534		581.121	0.000426396		581.121	0.00166959
	580.972	-9.2523e-05		580.972	0.000189216		580.972	-1.51689e-05		580.972	0.000240936		580.972	0.00141321
	580.823	0.000126016		580.823	0.000354834		580.823	-0.000218888		580.823	8.1186e-05		580.823	0.00128686
	580.674	-7.76037e-05		580.674	0.00017505		580.674	-0.00012646		580.674	0.00019986		580.674	0.00140282
	580.525	-9.12849e-05		580.525	9.71091e-05		580.525	-0.000398978		580.525	0.000105084		580.525	0.00106107
	580.376	3.97253e-05		580.376	0.00016275		580.376	0.000152832		580.376	0.000446063		580.376	0.0011554
	580.227	-6.56551e-05		580.227	0.000163527		580.227	-0.000234929		580.227	2.62233e-05		580.227	0.00107729
	580.078	-0.000120366		580.078	0.000312323		580.078	-0.000166881		580.078	0.000250778		580.078	0.00123231
	579.929	-0.00013221		579.929	0.000102624		579.929	-0.000303433		579.929	3.02867e-06		579.929	0.00146108
	579.78	-0.000212042		579.78	0.000353954		579.78	-0.000201191		579.78	0.000334187		579.78	0.00113207
	579.631	-8.03895e-05		579.631	0.000201206		579.631	-0.000179404		579.631	1.99585e-05		579.631	0.00165415
	579.482	0.000173257		579.482	0.000185694		579.482	-8.64505e-05		579.482	0.000323617		579.482	0.00170425
	579.333	1.77359e-05		579.333	0.000379136		579.333	-0.00018163		579.333	0.00033398		579.333	0.00144596
	579.146	-3.25907e-05		579.146	0.000291755		579.146	-0.000399289		579.146	0.000238139		579.146	0.00137647
	578.997	0.000130396		578.997	0.000539281		578.997	0.000212602		578.997	0.000709596		578.997	0.00168892
	578.848	3.17493e-05		578.848	0.000369317		578.848	-0.000102082		578.848	0.000344834		578.848	0.00141687
	578.699	-9.68734e-05		578.699	0.000377297		578.699	-0.000160877		578.699	0.000275592		578.699	0.00134458
	578.55	-0.000212744		578.55	0.000196312		578.55	-0.000467353		578.55	0.000203563		578.55	0.0012212
	578.401	-1.11957e-06		578.401	0.000184295		578.401	-0.00024445		578.401	0.000284166		578.401	0.00159434
	578.252	-0.000115469		578.252	0.000201906		578.252	-0.000306071		578.252	0.000338228		578.252	0.00131646
	578.103	0.000190494		578.103	0.000513337		578.103	-1.70844e-05		578.103	0.000647554		578.103	0.00170776
	577.954	-0.000108636		577.954	0.000219905		577.954	-9.12126e-05		577.954	0.000377271		577.954	0.00162874
	577.805	0.000102893		577.805	0.000280254		577.805	-0.000148457		577.805	0.000423442		577.805	0.00146399
	577.656	-1.837e-05		577.656	0.000167359		577.656	-9.06432e-05		577.656	0.000358332		577.656	0.00137252
	577.507	-0.000169293		577.507	0.000169431		577.507	-0.000207763		577.507	0.000149517		577.507	0.00131324
	577.358	-5.04513e-06		577.358	0.000194085		577.358	-9.01774e-05		577.358	0.000257771		577.358	0.0015708
	577.208	7.31111e-05		577.208	0.000456402		577.208	8.78141e-05		577.208	0.00028243		577.208	0.00162575
	577.059	0.000106848		577.059	0.0004187		577.059	0.000105446		577.059	0.000361363		577.059	0.00169381
	576.91	0.000244714		576.91	0.000353461		576.91	5.51406e-05		576.91	0.000584458		576.91	0.001477
	576.761	-4.32382e-05		576.761	0.000201595		576.761	-0.000188305		576.761	0.000160082		576.761	0.00133409
	576.612	0.000152787		576.612	0.000128724		576.612	-0.000192963		576.612	0.000340845		576.612	0.0014229
	576.463	7.34399e-05		576.463	0.000235445		576.463	-7.96179e-05		576.463	0.00023156		576.463	0.00141197
	576.314	3.40797e-05		576.314	0.000315354		576.314	-0.000133965		576.314	1.86642e-05		576.314	0.00138748
	576.165	-1.59253e-05		576.165	0.000191417		576.165	-0.00019141		576.165	-0.000103221		576.165	0.00125025
	576.016	0.000221903		576.016	0.000300148		576.016	-3.64977e-05		576.016	0.000382193		576.016	0.00163155
	575.866	5.63298e-05		575.866	0.000142966		575.866	-0.00011554		575.866	0.000434428		575.866	0.00139984
	575.717	0.00014372		575.717	0.000303619		575.717	-4.62816e-05		575.717	0.000379343		575.717	0.00165296
	575.568	8.47426e-05		575.568	0.000293957		575.568	2.40746e-05		575.568	0.000340068		575.568	0.00159977
	575.419	-8.47003e-05		575.419	0.000126549		575.419	-0.000145248		575.419	0.000359031		575.419	0.00144217
	575.27	-5.36818e-05		575.27	0.000215192		575.27	-2.27791e-05		575.27	0.00017821		575.27	0.00148939
	575.121	0.000121912		575.121	0.000314836		575.121	-7.42346e-05		575.121	0.00046358		575.121	0.00160736
	574.971	-0.0001756		574.971	0.000129889		574.971	-0.00032273		574.971	0.00021672		574.971	0.00136971
	574.822	0.000128436		574.822	0.000369913		574.822	-0.000185925		574.822	0.000369135		574.822	0.00169713
	574.673	0.000195693		574.673	0.000473194		574.673	-9.55605e-05		574.673	0.00042409		574.673	0.00179148
	574.524	-4.78324e-05		574.524	0.000300744		574.524	-2.35038e-05		574.524	0.000184114		574.524	0.00147838
	574.375	-0.000121238		574.375	1.73439e-05		574.375	-0.000162119		574.375	0.000168809		574.375	0.0015004
	574.225	-4.33464e-05		574.225	0.000303412		574.225	-0.000118179		574.225	0.000196856		574.225	0.00149913
	574.076	-5.22775e-05		574.076	0.000318281		574.076	-0.000225098		574.076	0.000524974		574.076	0.001263
	573.927	-0.00013502		573.927	0.00026492		573.927	-8.71752e-05		573.927	0.000161584		573.927	0.00135803
	573.778	8.98294e-05		573.778	0.000200999		573.778	-0.00016155		573.778	0.000269841		573.778	0.00136945
	573.629	7.98526e-05		573.629	0.000368825		573.629	-0.000156892		573.629	0.000446814		573.629	0.0013942
	573.479	-3.80233e-05		573.479	0.00015568		573.479	7.0778e-05		573.479	0.000155654		573.479	0.00157288
	573.33	6.5964e-05		573.33	0.000349031		573.33	-8.38697e-06		573.33	0.000299423		573.33	0.0014618
	573.181	-3.89052e-05		573.181	0.000425463		573.181	-0.00016155		573.181	0.000422665		573.181	0.00170698
	573.031	6.93712e-05		573.031	0.000363358		573.031	-0.000161757		573.031	0.000326726		573.031	0.00167091
	572.845	-2.58612e-05		572.845	0.000103012		572.845	-0.000224529		572.845	0.000179297		572.845	0.00128468
	572.696	-0.000131482		572.696	0.000247514		572.696	-0.000160567		572.696	0.000306106		572.696	0.00153415
	572.546	7.43333e-05		572.546	0.000325534		572.546	-0.000163827		572.546	0.000314784		572.546	0.00171413
	572.397	5.24622e-05		572.397	0.000381882		572.397	-4.98017e-05		572.397	0.00024666		572.397	0.00151303
	572.248	1.96275e-06		572.248	0.000342917		572.248	-0.000109018		572.248	0.000330716		572.248	0.00163802
	572.099	-4.32418e-06		572.099	0.000223272		572.099	-1.38229e-05		572.099	0.000234254		572.099	0.00159715
	571.949	-7.03333e-05		571.949	0.000213508		571.949	-0.000150423		571.949	0.000114094		571.949	0.00130464
	571.8	4.10701e-05		571.8	0.000391313		571.8	-2.71794e-05		571.8	0.000320043		571.8	0.00141482
	571.651	-0.000143127		571.651	0.000278907		571.651	-0.000105084		571.651	0.000210141		571.651	0.00123976
	571.501	-0.000223599		571.501	0.000202942		571.501	-2.75418e-05		571.501	0.000105938		571.501	0.00126422
	571.352	-5.72989e-05		571.352	0.000197451		571.352	-0.000112952		571.352	0.000120827		571.352	0.00132461
	571.203	0.000121338		571.203	0.00042054		571.203	-0.000100426		571.203	0.00041015		571.203	0.00152417
	571.053	-0.000143467		571.053	9.88957e-05		571.053	-0.000329714		571.053	0.00021009		571.053	0.0014364
	570.904	-1.55392e-05		570.904	0.000188361		570.904	-0.000165639		570.904	0.000137891		570.904	0.0014336
	570.755	3.22303e-05		570.755	0.000390821		570.755	-0.00012144		570.755	0.000208924		570.755	0.00141828
	570.605	0.000213916		570.605	0.000359031		570.605	-1.7861e-05		570.605	0.00041769		570.605	0.00165854
	570.456	-4.53864e-05		570.456	0.000196519		570.456	-0.000416616		570.456	0.000181913		570.456	0.00139384
	570.307	-0.000261459		570.307	0.000297247		570.307	-0.000254229		570.307	1.65414e-05		570.307	0.00139186
	570.157	2.61559e-05		570.157	0.000373125		570.157	-8.48459e-05		570.157	0.000390588		570.157	0.00166691
	570.008	0.00027721		570.008	0.000425463		570.008	0.000264169		570.008	0.00058381		570.008	0.00163784
	569.859	9.11889e-05		569.859	0.00023819		569.859	-6.09831e-05		569.859	0.000481409		569.859	0.00152905
	569.709	2.00812e-05		569.709	0.00023402		569.709	-4.94394e-05		569.709	0.000192013		569.709	0.00140321
	569.56	-2.76135e-05		569.56	0.0002068		569.56	-0.000143074		569.56	0.000263211		569.56	0.00132079
	569.41	-5.36092e-05		569.41	0.000122328		569.41	-0.000260335		569.41	0.000142293		569.41	0.0014303
	569.261	0.000295797		569.261	0.000545993		569.261	0.000198565		569.261	0.000351544		569.261	0.00156129
	569.112	-0.000185827		569.112	0.000122924		569.112	-0.00030007		569.112	-3.53588e-05		569.112	0.00147313
	568.962	0.00014226		568.962	0.000235808		568.962	-0.000183648		568.962	0.000176734		568.962	0.00140498
	568.813	-3.18668e-06		568.813	-4.55591e-06		568.813	-8.43801e-05		568.813	8.63642e-05		568.813	0.00124311
	568.663	3.2657e-05		568.663	0.00037639		568.663	-0.000267941		568.663	0.000324472		568.663	0.00129667
	568.514	6.82382e-06		568.514	0.000228012		568.514	-0.000359097		568.514	7.27974e-05		568.514	0.0014082
	568.365	2.04964e-05		568.365	0.000332011		568.365	-0.000162896		568.365	0.000264635		568.365	0.00131861
	568.215	-1.57606e-05		568.215	0.000136078		568.215	3.92708e-05		568.215	0.000222573		568.215	0.00156841
	568.066	0.000116733		568.066	0.000458501		568.066	-2.31414e-05		568.066	0.000170311		568.066	0.00134172
	567.916	0.000164925		567.916	0.000370301		567.916	-0.000125684		567.916	0.000176552		567.916	0.00147866
	567.767	0.000250671		567.767	0.000635862		567.767	-4.91806e-05		567.767	0.000658754		567.767	0.00151612
	567.617	5.32314e-05		567.617	0.000114405		567.617	-0.000184683		567.617	0.000264791		567.617	0.00134463
	567.468	5.57871e-05		567.468	0.000444897		567.468	-0.000234929		567.468	0.000245598		567.468	0.00125139
	567.318	0.000283057		567.318	0.000584821		567.318	5.37944e-05		567.318	0.000427743		567.318	0.00154363
	567.169	0.000209834		567.169	0.000519194		567.169	-0.00020145		567.169	0.00047462		567.169	0.00134775
	567.019	3.71112e-06		567.019	0.000562374		567.019	-0.000129411		567.019	0.000287429		567.019	0.00134476
	566.87	0.000104762		566.87	0.000586091		566.87	-0.000166984		566.87	0.000374654		566.87	0.00144142
	566.72	2.2117e-05		566.72	0.000315198		566.72	-0.000296707		566.72	0.000345897		566.72	0.00139825
	566.571	0.000122864		566.571	0.000736822		566.571	-0.000131015		566.571	0.000280021		566.571	0.001311
	566.422	0.000158606		566.422	0.000798332		566.422	-7.00418e-05		566.422	0.000360923		566.422	0.0014036
	566.272	8.64749e-06		566.272	0.000688698		566.272	-0.000116161		566.272	0.000175076		566.272	0.00131801
	566.122	0.00010743		566.122	0.000930769		566.122	-7.74439e-05		566.122	0.000277431		566.122	0.00148851
	565.973	0.000183935		565.973	0.00069448		565.973	-0.000133189		565.973	0.000285098		565.973	0.00144409
	565.823	-6.03042e-05		565.823	0.000691784		565.823	-0.000226391		565.823	0.000257616		565.823	0.00142516
	565.674	-0.000185506		565.674	0.00057549		565.674	-0.000286049		565.674	0.000133359		565.674	0.00122167
	565.524	0.000209114		565.524	0.00076353		565.524	-0.000153891		565.524	0.000319447		565.524	0.00129971
	565.375	0.000181458		565.375	0.000741022		565.375	-4.06391e-05		565.375	0.000468996		565.375	0.0015455
	565.225	-4.24869e-05		565.225	0.000693313		565.225	-0.000183959		565.225	0.00026922		565.225	0.00141059
	565.076	0.000163545		565.076	0.000630029		565.076	-2.44357e-05		565.076	0.000362581		565.076	0.00159348
	564.926	8.25003e-05		564.926	0.000790033		564.926	-0.000107258		564.926	0.000369343		564.926	0.00160679
	564.777	0.000157299		564.777	0.000967452		564.777	-0.00010291		564.777	0.000403232		564.777	0.001471
	564.627	-7.25936e-05		564.627	0.000840009		564.627	-0.000326041		564.627	6.9121e-05		564.627	0.00124771
	564.477	7.52437e-05		564.477	0.000999182		564.477	-0.000200363		564.477	0.000329058		564.477	0.00135431
	564.328	-1.84846e-05		564.328	0.000835211		564.328	-0.000219251		564.328	0.000324213		564.328	0.00137153
	564.178	4.47904e-06		564.178	0.000652869		564.178	-0.000187322		564.178	0.000322711		564.178	0.00143092
	564.029	0.000204831		564.029	0.000800251		564.029	-4.64887e-05		564.029	0.000403128		564.029	0.00152534
	563.879	3.5812e-06		563.879	0.000802922		563.879	-0.000184838		563.879	0.000129087		563.879	0.00122601
	563.729	-8.37004e-05		563.729	0.00102004		563.729	-6.09313e-05		563.729	0.000217341		563.729	0.00170859
	563.58	0.000117544		563.58	0.000825822		563.58	-9.437e-05		563.58	0.000322504		563.58	0.0017198
	563.393	2.80155e-05		563.393	0.000820921		563.393	-0.000100788		563.393	0.000224308		563.393	0.0013773
	563.243	9.22087e-05		563.243	0.000741541		563.243	-9.75791e-05		563.243	0.000437071		563.243	0.0015122
	563.094	8.50464e-05		563.094	0.000961329		563.094	-0.00022784		563.094	0.00032025		563.094	0.00149064
	562.944	-9.27895e-05		562.944	0.000968723		562.944	-5.22865e-05		562.944	0.000301547		562.944	0.00135278
	562.794	0.000165271		562.794	0.000884959		562.794	-9.45253e-05		562.794	0.000558046		562.794	0.00161133
	562.645	4.93978e-05		562.645	0.00090475		562.645	-0.000205434		562.645	0.000427355		562.645	0.00149409
	562.495	-3.92019e-05		562.495	0.000816797		562.495	-0.000150992		562.495	8.64418e-05		562.495	0.00149061
	562.346	1.28394e-05		562.346	0.000775848		562.346	-0.000175627		562.346	0.000204081		562.346	0.00144856
	562.196	-4.78596e-05		562.196	0.00065782		562.196	-0.000228616		562.196	0.00018528		562.196	0.00155215
	562.046	9.35644e-05		562.046	0.000703296		562.046	-9.39559e-05		562.046	0.000297894		562.046	0.00160983
	561.897	-0.000106618		561.897	0.000393256		561.897	-0.000175264		561.897	0.000135793		561.897	0.00151277
	561.747	0.00013636		561.747	0.000447618		561.747	-2.85254e-05		561.747	0.00031354		561.747	0.0016388
	561.597	-4.55596e-05		561.597	0.000365249		561.597	6.3244e-05		561.597	0.000293543		561.597	0.0015721
	561.448	-6.80945e-05		561.448	0.000210918		561.448	-0.000267682		561.448	6.90951e-05		561.448	0.0012717
	561.298	-4.41034e-05		561.298	0.000216487		561.298	-0.000450182		561.298	0.000142241		561.298	0.00112257
	561.148	3.6414e-05		561.148	0.00055421		561.148	-0.000131326		561.148	0.000246556		561.148	0.00149588
	560.999	0.000139374		560.999	0.000488639		560.999	-1.34607e-06		560.999	0.000338202		560.999	0.00155036
	560.849	-0.000140834		560.849	0.000370871		560.849	-0.000409478		560.849	0.000192142		560.849	0.00131119
	560.699	7.11059e-05		560.699	0.000320068		560.699	-0.000173091		560.699	0.000255622		560.699	0.00153493
	560.549	8.39325e-07		560.549	0.00045039		560.549	7.25385e-05		560.549	0.00037113		560.549	0.0012584
	560.4	3.78556e-05		560.4	0.000404942		560.4	-5.74665e-06		560.4	0.000187351		560.4	0.0014937
	560.25	-0.000120466		560.25	0.000315432		560.25	-5.28559e-05		560.25	0.000287429		560.25	0.00145443
	560.1	-6.41522e-05		560.1	0.000237077		560.1	-0.000257179		560.1	0.000223272		560.1	0.00126726
	559.95	8.09847e-05		559.95	0.000510642		559.95	-0.000106792		559.95	0.000324136		559.95	0.0018398
	559.801	-0.000121268		559.801	0.000417197		559.801	-0.000111606		559.801	5.8558e-05		559.801	0.00152643
	559.651	-0.000128207		559.651	0.000249535		559.651	-1.26839e-05		559.651	0.000213327		559.651	0.00141002
	559.501	-0.000237946		559.501	0.000197115		559.501	-0.000378961		559.501	0.000532179		559.501	0.00121098
	559.352	4.06619e-05		559.352	0.000626504		559.352	-5.35807e-05		559.352	0.000249457		559.352	0.00180723
	559.202	-0.000109369		559.202	0.000141516		559.202	-0.000253764		559.202	0.00011267		559.202	0.0013359
	559.052	5.21819e-05		559.052	0.000341		559.052	-0.000192808		559.052	0.000315147		559.052	0.00165135
	558.902	-5.89027e-05		558.902	0.00032854		558.902	-0.000193118		558.902	0.000125591		558.902	0.00119044
	558.752	0.000200868		558.752	8.69079e-05		558.752	1.825e-05		558.752	0.000217704		558.752	0.00155436
	558.603	3.38708e-05		558.603	0.000385406		558.603	-9.16784e-05		558.603	0.000392116		558.603	0.00152487
	558.453	8.62222e-06		558.453	0.000509528		558.453	-0.000172832		558.453	0.000417586		558.453	0.00152848
	558.303	0.00013017		558.303	0.000491853		558.303	9.0455e-05		558.303	0.000526581		558.303	0.00154306
	558.153	-9.57587e-05		558.153	0.000339653		558.153	-0.000200673		558.153	0.000331881		558.153	0.00156314
	558.003	7.06391e-06		558.003	0.000257538		558.003	-0.000285946		558.003	0.00031152		558.003	0.00157844
	557.854	3.82796e-05		557.854	0.000299371		557.854	2.06057e-05		557.854	0.000424712		557.854	0.0014457
	557.704	4.57562e-06		557.704	0.00041173		557.704	-0.000174799		557.704	0.000411264		557.704	0.00177536
	557.554	9.99318e-06		557.554	0.000314913		557.554	0.000173989		557.554	0.000388852		557.554	0.00164277
	557.404	4.4929e-05		557.404	0.00045661		557.404	2.07093e-05		557.404	0.000622771		557.404	0.00163926
	557.254	-0.000236294		557.254	0.00020131		557.254	-1.61525e-05		557.254	0.000152728		557.254	0.00141194
	557.105	-5.76662e-06		557.105	0.000155706		557.105	-0.000144161		557.105	0.000283026		557.105	0.00160372
	556.955	-4.2864e-05		556.955	0.000222029		556.955	-0.00020916		556.955	0.000216124		556.955	0.00161006
	556.805	-1.81981e-05		556.805	0.000373125		556.805	-0.000200932		556.805	0.000335197		556.805	0.00119769
	556.655	-0.000197013		556.655	0.000252254		556.655	-0.000193636		556.655	0.000237776		556.655	0.00148214
	556.505	1.41012e-05		556.505	0.000391598		556.505	-0.000128738		556.505	0.000431863		556.505	0.0013674
	556.355	-5.55299e-05		556.355	8.12378e-05		556.355	-0.000244347		556.355	0.000196623		556.355	0.00138298
	556.205	-6.30012e-05		556.205	0.000238164		556.205	-0.000209936		556.205	0.000231638		556.205	0.00157122
	556.056	-0.000208067		556.056	4.90567e-05		556.056	-0.000418271		556.056	0.000192272		556.056	0.00133957
	555.906	1.53795e-05		555.906	0.000173807		555.906	-5.97925e-05		555.906	0.000161766		555.906	0.00164064
	555.756	-3.6334e-05		555.756	0.000166272		555.756	-0.000214076		555.756	0.00029274		555.756	0.00131376
	555.606	-8.07134e-05		555.606	0.000208147		555.606	-1.90517e-05		555.606	0.000299552		555.606	0.00156363
	555.456	-1.90599e-05		555.456	0.000289579		555.456	2.51878e-05		555.456	0.000356726		555.456	0.00139877
	555.306	9.39977e-05		555.306	0.000257719		555.306	-0.000141418		555.306	0.000440958		555.306	0.00155373
	555.156	3.84771e-05		555.156	0.000300459		555.156	1.98291e-05		555.156	0.000199886		555.156	0.00168087
	555.006	5.03838e-05		555.006	0.000196364		555.006	2.66634e-05		555.006	0.00037012		555.006	0.00149991
	554.856	1.99842e-05		554.856	6.39948e-05		554.856	-0.000131067		554.856	0.000153142		554.856	0.00140256
	554.706	6.85184e-06		554.706	0.000224101		554.706	5.1542e-05		554.706	0.000454925		554.706	0.00147103
	554.557	-8.75075e-06		554.557	0.000339083		554.557	-0.000154098		554.557	0.000400304		554.557	0.0014116
	554.407	-0.000286541		554.407	-0.000109329		554.407	-0.000417909		554.407	0.000319032		554.407	0.00135582
	554.257	-2.17379e-05		554.257	0.000310898		554.257	-0.000176817		554.257	0.00037056		554.257	0.0015337
	554.107	-9.36771e-05		554.107	0.000238242		554.107	-0.000103273		554.107	0.000207293		554.107	0.00150895
	553.957	4.83898e-06		553.957	0.00025601		553.957	-0.000451786		553.957	0.000216694		553.957	0.0015176
	553.807	1.32943e-05		553.807	0.000290693		553.807	-0.000184942		553.807	0.000238035		553.807	0.0015528
	553.657	0.000122274		553.657	0.000317996		553.657	-0.000104826		553.657	0.000479621		553.657	0.00167814
	553.507	-4.08207e-05		553.507	0.000311624		553.507	-0.000212731		553.507	0.000376157		553.507	0.0016005
	553.357	-0.000153438		553.357	0.000165287		553.357	-0.000224736		553.357	0.000301029		553.357	0.00146866
	553.207	7.60338e-05		553.207	0.000283984		553.207	-0.000131998		553.207	0.000333876		553.207	0.00140334
	553.057	-5.75835e-05		553.057	0.000313566		553.057	-0.000139141		553.057	0.000230265		553.057	0.00183
	552.907	0.000129223		552.907	0.000212602		552.907	-0.000206728		552.907	0.000534849		552.907	0.0015649
	552.757	-0.000136357		552.757	0.000114586		552.757	-0.00017987		552.757	0.000192738		552.757	0.00122268
	552.607	-4.00837e-05		552.607	9.27334e-05		552.607	-0.000285584		552.607	0.000272639		552.607	0.0015071
	552.457	-9.38724e-05		552.457	0.000207836		552.457	-0.000104618		552.457	0.00017953		552.457	0.00121365
	552.307	-3.56709e-05		552.307	0.000327089		552.307	-0.000114608		552.307	0.000329368		552.307	0.00158621
	552.157	-8.72993e-06		552.157	0.000100087		552.157	-0.000229496		552.157	0.000309966		552.157	0.00145643
	552.007	0.000117892		552.007	0.000327167		552.007	-0.000144678		552.007	0.000354342		552.007	0.00162095
	551.857	-0.000168485		551.857	0.000136932		551.857	-0.000457526		551.857	0.000251607		551.857	0.00145012
	551.707	-0.000175974		551.707	5.15938e-05		551.707	-0.000273735		551.707	0.00017808		551.707	0.00139033
	551.557	-4.61024e-05		551.557	0.000198435		551.557	-0.000167657		551.557	0.000311442		551.557	0.00151066
	551.407	8.95403e-05		551.407	0.000380354		551.407	-0.000179146		551.407	0.00027668		551.407	0.00158423
	551.257	-7.35535e-05		551.257	0.000212628		551.257	-0.000138675		551.257	0.000232855		551.257	0.00142196
	551.107	-3.63596e-05		551.107	9.51414e-05		551.107	-8.21025e-05		551.107	0.000435802		551.107	0.00143472
	550.957	-9.11546e-05		550.957	0.000196571		550.957	-0.000181578		550.957	0.00019222		550.957	0.00151409
	550.807	4.47376e-05		550.807	0.000237724		550.807	-0.000183907		550.807	0.000227494		550.807	0.00139566
	550.657	8.73829e-05		550.657	0.000320379		550.657	-6.8023e-05		550.657	0.000386183		550.657	0.00149139
	550.507	0.000124451		550.507	0.000255596		550.507	-8.49494e-05		550.507	0.000496025		550.507	0.00156228
	550.356	1.96856e-05		550.356	0.000308204		550.356	3.80525e-06		550.356	0.000344109		550.356	0.00154454
	550.206	-0.000168032		550.206	-6.62676e-06		550.206	-0.000295569		550.206	6.96388e-05		550.206	0.00136795
	550.056	-4.47618e-05		550.056	0.000213456		550.056	-0.00025961		550.056	0.000187351		550.056	0.0015337
	549.906	-4.45073e-05		549.906	4.8513e-05		549.906	-0.000247296		549.906	0.000370586		549.906	0.0014404
	549.756	0.000156273		549.756	0.000289268		549.756	-0.000197569		549.756	0.00047221		549.756	0.00149058
	549.606	-5.66572e-05		549.606	3.13232e-05		549.606	-0.000167916		549.606	0.000231819		549.606	0.00138805
	549.456	2.00702e-05		549.456	0.000171658		549.456	-0.000144213		549.456	0.000347788		549.456	0.00145469
	549.306	3.83861e-06		549.306	0.000323384		549.306	-0.000232756		549.306	0.000283958		549.306	0.00165332
	549.156	6.367e-06		549.156	0.000300226		549.156	-0.000100426		549.156	0.000330042		549.156	0.0015235
	549.005	0.000153452		549.005	0.000373592		549.005	-3.0182e-05		549.005	0.000254844		549.005	0.0014777
	548.855	-5.5467e-05		548.855	0.00026075		548.855	-6.56419e-05		548.855	0.000362063		548.855	0.00137283
	548.705	-8.90686e-05		548.705	0.000147627		548.705	-0.000200673		548.705	0.000190381		548.705	0.00146903
	548.555	8.33681e-05		548.555	0.000374084		548.555	-0.00022903		548.555	0.000360897		548.555	0.00167271
	548.405	1.19115e-05		548.405	0.000376908		548.405	-0.000201553		548.405	0.000472417		548.405	0.0015215
	548.255	0.000133007		548.255	0.000384836		548.255	-2.74383e-05		548.255	0.000456428		548.255	0.00172926
	548.105	7.81065e-05		548.105	0.000196623		548.105	-0.000101461		548.105	0.00033929		548.105	0.00150588
	547.955	7.13128e-05		547.955	0.000306002		547.955	-0.000171797		547.955	0.000336881		547.955	0.00162214
	547.804	-0.000144064		547.804	0.000323825		547.804	-0.000133085		547.804	0.000257953		547.804	0.00166535
	547.654	-0.000330652		547.654	2.49289e-05		547.654	-0.000306434		547.654	3.1815e-05		547.654	0.00128102
	547.504	-2.7736e-05		547.504	0.000202113		547.504	-0.000300587		547.504	0.000297376		547.504	0.00144526
	547.354	-0.000118909		547.354	0.000118393		547.354	-0.000356614		547.354	0.000297143		547.354	0.00124109
	547.204	5.68111e-05		547.204	0.000362969		547.204	-0.000209522		547.204	0.00046117		547.204	0.00151266
	547.053	0.000198909		547.053	0.00036626		547.053	-5.17716e-06		547.053	0.00063397		547.053	0.00164137
	546.903	-2.85714e-05		546.903	0.000337581		546.903	-0.000236482		546.903	0.000466949		546.903	0.00164503
	546.753	-2.39395e-05		546.753	0.000318592		546.753	-7.6771e-05		546.753	0.000392686		546.753	0.00150908
	546.603	-8.57284e-05		546.603	5.60726e-05		546.603	-0.000274822		546.603	0.000275618		546.603	0.00142443
	546.453	-0.000200363		546.453	-5.21312e-05		546.453	-0.00045732		546.453	0.000102417		546.453	0.00137231
	546.302	-2.7091e-05		546.302	0.000233865		546.302	-0.000232808		546.302	0.0002327		546.302	0.00151311
	546.152	-2.92788e-05		546.152	0.000110418		546.152	-0.000197931		546.152	0.000364006		546.152	0.00146557
	546.002	0.000111402		546.002	0.000239304		546.002	-0.000162016		546.002	0.000413777		546.002	0.00153399
	545.852	0.000106189		545.852	0.000386675		545.852	-8.79516e-05		545.852	0.000332374		545.852	0.00154929
	545.701	-7.15108e-05		545.701	0.000230602		545.701	-0.000125581		545.701	0.000157907		545.701	0.00154963
	545.551	-6.70832e-05		545.551	0.000212161		545.551	-0.000117351		545.551	0.000238734		545.551	0.0014177
	545.401	-0.00015432		545.401	0.000142344		545.401	-0.000259714		545.401	7.56454e-05		545.401	0.00134227
	545.251	5.2281e-06		545.251	0.000291988		545.251	-0.000254126		545.251	0.00040033		545.251	0.00155924
	545.1	-5.47194e-05		545.1	0.000240262		545.1	-0.000107413		545.1	0.000349964		545.1	0.00153339
	544.95	1.62154e-05		544.95	0.000233399		544.95	-1.24769e-05		544.95	0.000439792		544.95	0.00152191
	544.8	8.80286e-05		544.8	0.000222858		544.8	1.10793e-05		544.8	0.000500172		544.8	0.00171468
	544.65	0.000147329		544.65	2.75953e-05		544.65	-0.000272752		544.65	0.000429687		544.65	0.00146656
	544.499	0.000178646		544.499	0.000301521		544.499	-6.63665e-05		544.499	0.00048128		544.499	0.00172424
	544.349	0.000117208		544.349	0.000458553		544.349	-5.89642e-05		544.349	0.000410797		544.349	0.00171795
	544.199	5.9375e-06		544.199	0.000161222		544.199	-6.90065e-05		544.199	0.000279633		544.199	0.00155833
	544.048	-5.41911e-05		544.048	0.000200352		544.048	-0.000202278		544.048	0.000239408		544.048	0.00171811
	543.898	4.02844e-06		543.898	0.000392453		543.898	-7.56322e-05		543.898	0.000474801		543.898	0.00164758
	543.748	-2.21156e-05		543.748	0.000276239		543.748	-0.000263336		543.748	0.000422069		543.748	0.00160437
	543.598	0.000124052		543.598	0.000314965		543.598	-8.46389e-05		543.598	0.000293905		543.598	0.00182012
	543.447	4.68629e-05		543.447	0.000290149		543.447	-8.02458e-06		543.447	0.000432122		543.447	0.00171314
	543.297	-9.59634e-05		543.297	0.000156328		543.297	-0.000159118		543.297	0.000342917		543.297	0.00143942
	543.147	-5.62627e-05		543.147	0.000143872		543.147	-0.000247399		543.147	0.00026062		543.147	0.00151046
	542.996	-6.84657e-06		542.996	9.73163e-05		542.996	-0.000270321		542.996	0.000249146		542.996	0.00153903
	542.846	4.33549e-05		542.846	0.000424815		542.846	-6.28983e-05		542.846	0.00027238		542.846	0.00167473
	542.696	-1.40424e-05		542.696	0.000109201		542.696	-0.000216405		542.696	0.000273986		542.696	0.00159652
	542.545	6.73673e-05		542.545	0.000283026		542.545	-0.000170969		542.545	0.000279115		542.545	0.00170706
	542.395	-3.16152e-05		542.395	0.000329446		542.395	-2.12264e-06		542.395	0.000256735		542.395	0.00159213
	542.245	0.000139496		542.245	0.000227753		542.245	6.93282e-05		542.245	0.000337969		542.245	0.00160211
	542.094	-7.31632e-05		542.094	0.000152884		542.094	-7.68745e-05		542.094	0.000246349		542.094	0.00139714
	541.944	0.000107254		541.944	0.000185538		541.944	-0.000109587		541.944	0.00016174		541.944	0.00152547
	541.793	-5.47618e-06		541.793	0.000157596		541.793	-0.000122113		541.793	0.000143277		541.793	0.00144749
	541.643	7.86243e-05		541.643	0.000281679		541.643	-9.90284e-05		541.643	0.000251451		541.643	0.00163828
	541.493	-0.000185328		541.493	7.08039e-05		541.493	-0.000165639		541.493	6.93282e-05		541.493	0.0013841
	541.342	6.46665e-05		541.342	0.000149025		541.342	-4.32792e-05		541.342	9.14648e-05		541.342	0.00148562
	541.192	0.000115802		541.192	0.000258885		541.192	-5.80842e-05		541.192	0.000106171		541.192	0.00147258
	541.041	9.69301e-05		541.041	0.000240029		541.041	-6.48654e-05		541.041	0.000121966		541.041	0.00156813
	540.891	5.66414e-05		540.891	0.000462207		540.891	-0.000162689		540.891	0.000180981		540.891	0.00150056
	540.741	0.000172053		540.741	0.000386753		540.741	2.045e-06		540.741	0.00027396		540.741	0.00161518
	540.59	7.89554e-05		540.59	0.000282016		540.59	-0.000110881		540.59	0.000312012		540.59	0.00158652
	540.44	7.08293e-05		540.44	0.000245339		540.44	-0.000208643		540.44	0.000185021		540.44	0.00144627
	540.289	0.000114642		540.289	0.0002866		540.289	-5.6583e-05		540.289	0.000231042		540.289	0.00149658
	540.177	-3.17166e-06		540.177	0.000174506		540.177	-1.97764e-05		540.177	3.43003e-05		540.177	0.00161531
	540.026	-2.8459e-05		540.026	0.000507143		540.026	-9.26101e-05		540.026	0.000189915		540.026	0.00148492
	539.876	7.7915e-05		539.876	0.000401055		539.876	-0.00016833		539.876	0.000231741		539.876	0.00149861
	539.725	0.000130152		539.725	0.000413311		539.725	-5.53956e-06		539.725	0.000334239		539.725	0.00176863
	539.575	0.000241586		539.575	0.00039051		539.575	0.000230084		539.575	0.000359135		539.575	0.00192619
	539.424	4.40547e-05		539.424	0.000383566		539.424	-0.000204296		539.424	0.000299656		539.424	0.00164623
	539.274	0.000142767		539.274	0.000344446		539.274	-6.05689e-05		539.274	0.000236144		539.274	0.00169856
	539.123	9.32767e-05		539.123	0.000280254		539.123	-0.000128789		539.123	0.000367555		539.123	0.00148121
	538.973	2.99816e-06		538.973	0.000311287		538.973	-0.000132619		538.973	0.000322711		538.973	0.00163573
	538.822	1.57508e-05		538.822	0.000275177		538.822	4.60536e-05		538.822	0.00030779		538.822	0.00158878
	538.672	-1.02102e-05		538.672	0.00026448		538.672	-0.000133551		538.672	0.000132194		538.672	0.00163867
	538.521	7.28503e-05		538.521	0.000425774		538.521	-0.000144109		538.521	0.000333203		538.521	0.00152552
	538.371	-0.000143678		538.371	0.000173289		538.371	-0.000241345		538.371	0.000150009		538.371	0.00142887
	538.22	-7.62064e-05		538.22	0.000232415		538.22	-9.24548e-05		538.22	5.91276e-05		538.22	0.00169768
	538.07	-5.71197e-05		538.07	0.00012629		538.07	-0.000403427		538.07	0.000152625		538.07	0.00163682
	537.919	9.89587e-05		537.919	0.000295097		537.919	-0.000105033		537.919	0.000252125		537.919	0.00185236
	537.769	-8.56575e-05		537.769	0.00028414		537.769	-0.000189651		537.769	0.000247255		537.769	0.00158748
	537.618	2.47745e-05		537.618	0.000342011		537.618	-0.000184424		537.618	0.00046016		537.618	0.00155054
	537.468	-0.000135305		537.468	0.00019613		537.468	-0.000255626		537.468	9.5219e-05		537.468	0.00154498
	537.317	2.77049e-05		537.317	0.000235782		537.317	-0.000130963		537.317	0.000274167		537.317	0.00158353
	537.167	4.46988e-05		537.167	0.000300485		537.167	-0.000136449		537.167	0.000243733		537.167	0.0015953
	537.016	1.36994e-05		537.016	0.000100061		537.016	-0.000124235		537.016	0.000160471		537.016	0.00148318
	536.866	-1.90402e-05		536.866	0.000299267		536.866	-0.000335922		536.866	0.000136415		536.866	0.00164023
	536.715	-3.75738e-05		536.715	0.000102987		536.715	-0.000415375		536.715	0.000115208		536.715	0.0014977
	536.565	-0.000256956		536.565	0.000115104		536.565	-0.000485143		536.565	-9.85626e-05		536.565	0.00115192
	536.414	-0.000173677		536.414	0.000214		536.414	-0.000390961		536.414	-2.55228e-05		536.414	0.00136774
	536.263	5.8133e-06		536.263	0.000258859		536.263	-7.44934e-05		536.263	0.00027769		536.263	0.00165769
	536.113	-6.49957e-05		536.113	0.000167644		536.113	-0.00023555		536.113	0.000210115		536.113	0.00134086
	535.962	-0.000118357		535.962	0.000184787		535.962	-0.000275753		535.962	0.000175775		535.962	0.00138607
	535.812	-7.63786e-07		535.812	0.000182716		535.812	-0.000248227		535.812	0.000174817		535.812	0.00164981
	535.661	3.58015e-05		535.661	0.000295408		535.661	-0.000240466		535.661	0.000268495		535.661	0.00148484
	535.511	-0.000212155		535.511	0.0001577		535.511	-0.000440356		535.511	-6.31613e-06		535.511	0.00131568
	535.36	-0.000129531		535.36	0.000343617		535.36	-0.000183959		535.36	0.000187636		535.36	0.00161998
	535.209	-0.000106585		535.209	0.000264558		535.209	-0.000423288		535.209	-8.98668e-05		535.209	0.00171863
	535.059	-0.00014772		535.059	0.000217574		535.059	-0.000252729		535.059	-6.76607e-05		535.059	0.00151809
	534.908	8.69938e-05		534.908	0.000562426		534.908	-0.000188098		534.908	0.000219646		534.908	0.00181542
	534.757	-0.000162536		534.757	0.000283388		534.757	-0.000411702		534.757	0.000158529		534.757	0.00175137
	534.607	-6.78064e-05		534.607	0.000235264		534.607	-0.00025899		534.607	3.16597e-05		534.607	0.00154446
	534.456	-0.000185797		534.456	6.68945e-05		534.456	-0.000236999		534.456	0.000137217		534.456	0.00165054
	534.306	-7.4184e-05		534.306	0.000177252		534.306	-0.000336129		534.306	8.62865e-05		534.306	0.00159055
	534.155	-4.87063e-05		534.155	0.000260361		534.155	-0.000303433		534.155	0.000225448		534.155	0.00168328
	534.004	-5.98992e-05		534.004	0.000324472		534.004	-0.000266595		534.004	0.00025702		534.004	0.00158699
	533.854	6.75963e-06		533.854	0.000244899		533.854	-0.000176713		533.854	0.000308722		533.854	0.00174449
	533.703	1.59538e-05		533.703	0.000169431		533.703	-0.000148353		533.703	0.000118755		533.703	0.00148295
	533.552	-8.45504e-05		533.552	0.000224956		533.552	-0.000239793		533.552	0.000201932		533.552	0.00156142
	533.402	0.000108165		533.402	0.000463399		533.402	-0.0001586		533.402	0.000258756		533.402	0.00160715
	533.251	3.9719e-06		533.251	0.000257849		533.251	-0.000225615		533.251	0.000232337		533.251	0.00146918
	533.1	-3.05104e-05		533.1	0.000246427		533.1	-0.000124442		533.1	0.000376649		533.1	0.00147149
	532.95	-0.00012102		532.95	0.000103142		532.95	-0.000286825		532.95	0.000125228		532.95	0.0012995
	532.799	-0.000191791		532.799	7.46357e-05		532.799	-0.000157565		532.799	4.33353e-05		532.799	0.00131212
	532.648	-0.000208441		532.648	8.72186e-05		532.648	-0.000356407		532.648	1.4134e-05		532.648	0.00132578
	532.498	8.70441e-05		532.498	0.000343021		532.498	-0.000113883		532.498	0.000169198		532.498	0.00178927
	532.347	-0.000124771		532.347	0.000166479		532.347	-0.000166311		532.347	0.000162309		532.347	0.00144305
	532.196	7.48906e-05		532.196	0.000318955		532.196	-2.62476e-05		532.196	0.000286756		532.196	0.00153633
	532.045	2.52036e-05		532.045	0.00027339		532.045	-0.000113935		532.045	7.46357e-05		532.045	0.00156197
	531.895	8.99535e-06		531.895	0.000369887		531.895	-2.70241e-05		531.895	0.00022752		531.895	0.00160827
	531.744	0.000116656		531.744	0.000330327		531.744	-3.8206e-05		531.744	0.000506288		531.744	0.00170116
	531.593	0.000121078		531.593	0.000440129		531.593	5.5529e-05		531.593	0.000429687		531.593	0.00167473
	531.443	3.61876e-05		531.443	0.000229747		531.443	-0.000281755		531.443	0.000150009		531.443	0.00173419
	531.292	7.53743e-05		531.292	0.000359938		531.292	-0.000192601		531.292	0.000255414		531.292	0.00164275
	531.141	-4.99307e-05		531.141	0.000291444		531.141	-0.000392254		531.141	0.000209934		531.141	0.00156561
	530.99	0.000111351		530.99	0.000226587		530.99	-0.000228772		530.99	0.000226406		530.99	0.00180759
	530.84	8.6312e-05		530.84	0.000293802		530.84	-0.000114246		530.84	0.000241117		530.84	0.00170958
	530.689	0.000142029		530.689	0.00037341		530.689	-0.000298363		530.689	0.000280151		530.689	0.00174851
	530.538	-3.34083e-06		530.538	0.000202242		530.538	-0.00021894		530.538	0.000393153		530.538	0.00171655
	530.387	0.000148951		530.387	0.000353824		530.387	-2.17442e-06		530.387	0.000366337		530.387	0.00183013
	530.274	7.77398e-05		530.274	0.000274478		530.274	-0.000116368		530.274	0.000181991		530.274	0.00178716
	530.123	7.74933e-05		530.123	0.000393852		530.123	-2.79559e-05		530.123	0.000355119		530.123	0.00174545
	529.973	0.000125172		529.973	0.000335586		529.973	-4.19351e-06		529.973	0.000323488		529.973	0.00181435
	529.822	-0.000124401		529.822	0.000237621		529.822	-0.000257955		529.822	0.000216305		529.822	0.00166673
	529.671	-1.37119e-05		529.671	0.000439766		529.671	-4.85594e-05		529.671	0.000305976		529.671	0.00171421
	529.52	0.000143141		529.52	0.000435828		529.52	-2.73347e-05		529.52	0.000355223		529.52	0.00184178
	529.37	-2.07865e-05		529.37	0.0002866		529.37	-0.000191876		529.37	0.000361285		529.37	0.00163667
	529.219	7.69336e-06		529.219	0.000354472		529.219	-0.000133862		529.219	0.000461637		529.219	0.00184602
	529.068	-2.6074e-05		529.068	0.000239252		529.068	-0.000268199		529.068	0.000225707		529.068	0.00176252
	528.917	0.000120487		528.917	0.000410435		528.917	-6.13972e-05		528.917	0.0004002		528.917	0.00167541
	528.766	-2.28238e-05		528.766	0.000202605		528.766	-0.000182251		528.766	0.000293206		528.766	0.00170158
	528.615	0.000271714		528.615	0.000412145		528.615	2.98734e-05		528.615	0.000371389		528.615	0.00163316
	528.465	1.3393e-05		528.465	0.000231223		528.465	-0.000285998		528.465	0.000364938		528.465	0.00146957
	528.314	0.000158745		528.314	0.00044171		528.314	-8.39142e-05		528.314	0.000387116		528.314	0.00158171
	528.163	0.000146996		528.163	0.000245417		528.163	-8.60364e-05		528.163	0.000268236		528.163	0.00157096
	528.012	0.000266349		528.012	0.000492397		528.012	-0.000119421		528.012	0.000311701		528.012	0.0016845
	527.861	4.30669e-05		527.861	0.000120801		527.861	-0.000209367		527.861	0.000108113		527.861	0.00156914
	527.71	0.000151043		527.71	0.000338358		527.71	-0.000128375		527.71	0.000362788		527.71	0.00156706
	527.56	0.000169873		527.56	0.000277353		527.56	-0.000161084		527.56	0.000295433		527.56	0.00171852
	527.409	-7.12218e-05		527.409	6.5492e-06		527.409	-0.000332766		527.409	0.00024912		527.409	0.00149014
	527.258	0.000147402		527.258	0.000426499		527.258	-8.42248e-05		527.258	0.000508154		527.258	0.00187485
	527.107	2.00923e-05		527.107	0.000244018		527.107	-0.00020176		527.107	0.000259144		527.107	0.00173557
	526.956	-4.24951e-05		526.956	0.000240962		526.956	-0.000311866		526.956	0.000148248		526.956	0.00162214
	526.805	-9.89636e-05		526.805	0.000337607		526.805	-0.000384133		526.805	5.13608e-05		526.805	0.0016183
	526.654	5.01955e-05		526.654	0.00024451		526.654	-0.000169934		526.654	0.000258626		526.654	0.00176159
	526.503	7.80991e-06		526.503	0.000260206		526.503	-0.000153477		526.503	0.000307531		526.503	0.00164893
	526.352	0.000171458		526.352	0.000317892		526.352	-0.000167916		526.352	0.000115104		526.352	0.00159174
	526.202	7.32845e-05		526.202	0.000291522		526.202	-0.000231307		526.202	0.00018357		526.202	0.00163518
	526.051	0.000168208		526.051	0.000405589		526.051	-4.25544e-05		526.051	0.000220423		526.051	0.00164799
	525.9	0.000266227		525.9	0.00046314		525.9	-7.27335e-05		525.9	0.000439404		525.9	0.0018951
	525.749	0.000128142		525.749	0.000284269		525.749	-0.000137899		525.749	0.000273105		525.749	0.00171686
	525.598	0.000126817		525.598	0.000224334		525.598	-6.71948e-05		525.598	0.000339239		525.598	0.00169482
	525.447	0.000171704		525.447	0.000268495		525.447	-2.70241e-05		525.447	0.000210245		525.447	0.00174365
	525.296	0.000233349		525.296	0.000279399		525.296	1.81202e-06		525.296	0.000358824		525.296	0.00173861
	525.145	0.000397113		525.145	0.000437486		525.145	0.000106741		525.145	0.000412248		525.145	0.00183016
	524.994	0.000308344		524.994	0.000269634		524.994	-0.000115022		524.994	0.0003952		524.994	0.0016164
	524.843	7.92603e-05		524.843	0.000243837		524.843	5.51406e-05		524.843	0.00022897		524.843	0.00172328
	524.692	-8.95311e-05		524.692	9.07139e-05		524.692	-0.000367632		524.692	7.39366e-05		524.692	0.00141815
	524.541	0.000190758		524.541	0.000278985		524.541	-0.000220803		524.541	0.000401988		524.541	0.001689
	524.39	1.20785e-05		524.39	0.000208458		524.39	-0.000196792		524.39	0.000245831		524.39	0.00175257
	524.239	0.000122443		524.239	0.000394656		524.239	-0.000206987		524.239	0.000236844		524.239	0.0015952
	524.088	-4.08555e-05		524.088	0.000322296		524.088	-0.000343474		524.088	3.34201e-05		524.088	0.00160094
	523.937	8.04815e-05		523.937	0.000170441		523.937	-0.000201864		523.937	0.000212498		523.937	0.00173048
	523.786	0.000155587		523.786	0.000179582		523.786	-8.38624e-05		523.786	0.000397221		523.786	0.00170685
	523.673	0.00011967		523.673	0.000204366		523.673	-0.000201605		523.673	0.00029463		523.673	0.00177877
	523.522	0.000208568		523.522	0.000522978		523.522	-5.68419e-05		523.522	0.000495248		523.522	0.0018228
	523.371	0.000206982		523.371	0.000267873		523.371	-5.2183e-05		523.371	0.000421965		523.371	0.00178758
	523.22	1.17755e-05		523.22	6.38395e-05		523.22	-0.000346837		523.22	0.000163371		523.22	0.00161466
	523.069	0.000210159		523.069	0.000240677		523.069	-6.3623e-05		523.069	0.000425567		523.069	0.0018325
	522.918	-1.60703e-05		522.918	0.000191288		522.918	-0.000253401		522.918	0.000293931		522.918	0.00173367
	522.767	4.76643e-05		522.767	0.000208173		522.767	-0.000210091		522.767	0.000249742		522.767	0.00169557
	522.616	0.000219924		522.616	0.000271914		522.616	5.51406e-05		522.616	0.000461378		522.616	0.0017541
	522.465	-6.40998e-05		522.465	9.90251e-05		522.465	-0.000115126		522.465	0.000359575		522.465	0.00171327
	522.314	1.08775e-05		522.314	0.000349446		522.314	-0.000168278		522.314	0.000433884		522.314	0.00179179
	522.163	4.31292e-05		522.163	0.00025702		522.163	-0.00023348		522.163	9.61511e-05		522.163	0.00168757
	522.012	0.000133138		522.012	0.000477522		522.012	-0.000127496		522.012	0.000376882		522.012	0.0019023
	521.861	1.82285e-05		521.861	0.000419529		521.861	-3.03891e-05		521.861	0.000651987		521.861	0.0018593
	521.71	0.000164098		521.71	0.00017373		521.71	-5.26489e-05		521.71	0.00050323		521.71	0.00182267
	521.559	-4.67603e-05		521.559	0.000393256		521.559	-0.000115281		521.559	0.000479466		521.559	0.00190669
	521.408	-2.97791e-05		521.408	0.000246349		521.408	-0.00037115		521.408	0.000285823		521.408	0.00176481
	521.256	-0.000190467		521.256	0.000152521		521.256	-0.000337163		521.256	0.000315406		521.256	0.00154334
	521.105	5.41769e-05		521.105	0.000278389		521.105	-0.000251332		521.105	0.000575645		521.105	0.00193059
	520.954	0.000102378		520.954	0.0003831		520.954	-0.000124597		520.954	0.000517173		520.954	0.00186213
	520.803	1.02941e-05		520.803	0.000436968		520.803	-0.000138209		520.803	0.000701714		520.803	0.00193124
	520.652	-3.96172e-05		520.652	0.000371312		520.652	-0.000130187		520.652	0.000469463		520.652	0.00184773
	520.501	2.47066e-05		520.501	0.000384499		520.501	-4.60228e-05		520.501	0.000539954		520.501	0.00172143
	520.35	-0.00011581		520.35	0.000130899		520.35	-0.000386668		520.35	0.000306987		520.35	0.00167913
	520.199	-4.71528e-06		520.199	0.000507973		520.199	-0.000140176		520.199	0.000577848		520.199	0.00192916
	520.048	8.0187e-05		520.048	0.000353772		520.048	9.77823e-05		520.048	0.000571317		520.048	0.00206876
	519.897	5.93493e-05		519.897	0.00050621		519.897	-7.23711e-05		519.897	0.000716337		519.897	0.00195727
	519.745	-0.000100325		519.745	0.000259636		519.745	-0.00015948		519.745	0.000455158		519.745	0.00188085
	519.594	-6.17257e-06		519.594	0.000459486		519.594	-0.000109794		519.594	0.000774344		519.594	0.00202756
	519.443	-9.49713e-05		519.443	0.000188154		519.443	-0.000165018		519.443	0.00055027		519.443	0.00164722
	519.292	-5.86047e-05		519.292	0.000334083		519.292	7.22537e-05		519.292	0.00063931		519.292	0.00173736
	519.141	-8.84171e-05		519.141	0.000361415		519.141	-0.000201398		519.141	0.000617172		519.141	0.00172237
	518.99	-3.34877e-05		518.99	0.000498047		518.99	-7.90486e-05		518.99	0.000636718		518.99	0.00169763
	518.839	6.73698e-05		518.839	0.000400304		518.839	-0.000116161		518.839	0.000741593		518.839	0.00170199
	518.687	0.000121954		518.687	0.00049447		518.687	1.23478e-05		518.687	0.000737211		518.687	0.00176993
	518.536	-7.71372e-05		518.536	0.000316804		518.536	-0.00025604		518.536	0.00060758		518.536	0.00157132
	518.423	1.0968e-05		518.423	0.000418804		518.423	-0.000285377		518.423	0.000564292		518.423	0.00184599
	518.272	-8.29161e-06		518.272	0.0003417		518.272	-0.000222148		518.272	0.000699329		518.272	0.00170756
	518.12	-8.83691e-05		518.12	0.000368825		518.12	-0.000105809		518.12	0.000702647		518.12	0.00177014
	517.969	-8.68377e-05		517.969	0.000436838		517.969	-1.81201e-06		517.969	0.000875828		517.969	0.0015674
	517.818	8.45348e-05		517.818	0.000366674		517.818	2.37381e-05		517.818	0.000779297		517.818	0.00185649
	517.667	-6.45838e-05		517.667	0.000320224		517.667	-0.000112279		517.667	0.000560534		517.667	0.00158894
	517.516	0.000109227		517.516	0.00047563		517.516	-0.000151821		517.516	0.000799499		517.516	0.00185904
	517.365	0.000149671		517.365	0.000546745		517.365	3.20221e-05		517.365	0.000783783		517.365	0.0018534
	517.213	2.02903e-05		517.213	0.000372478		517.213	6.41977e-06		517.213	0.000630833		517.213	0.00163854
	517.062	2.9157e-05		517.062	0.000385017		517.062	-7.48558e-05		517.062	0.000795427		517.062	0.00183585
	516.911	-2.37813e-06		516.911	0.000448551		516.911	-2.17437e-05		516.911	0.000906462		516.911	0.00190074
	516.76	0.000146338		516.76	0.000413881		516.76	3.12714e-05		516.76	0.000725568		516.76	0.00174204
	516.608	0.0001195		516.608	0.000614139		516.608	-6.81783e-05		516.608	0.000953909		516.608	0.0018013
	516.457	-0.000169073		516.457	0.000153117		516.457	-4.02767e-05		516.457	0.000378566		516.457	0.00171026
	516.306	8.70325e-05		516.306	0.000412326		516.306	-0.000354234		516.306	0.000672468		516.306	0.00179738
	516.155	0.000142544		516.155	0.000606854		516.155	-9.61299e-05		516.155	0.000787492		516.155	0.00189778
	516.003	7.95317e-05		516.003	0.000603433		516.003	-1.17521e-05		516.003	0.000790085		516.003	0.00183569
	515.852	-9.11727e-05		515.852	0.000308411		515.852	-0.000255419		515.852	0.000578134		515.852	0.00180266
	515.701	-9.21066e-05		515.701	0.000293672		515.701	-0.000290706		515.701	0.000765786		515.701	0.00171951
	515.55	-7.15412e-05		515.55	0.000462725		515.55	-0.00013852		515.55	0.000763401		515.55	0.00197505
	515.398	-0.000146102		515.398	0.000407066		515.398	-0.000170089		515.398	0.000393308		515.398	0.00173804
	515.247	0.000201702		515.247	0.000571057		515.247	0.000146306		515.247	0.00110996		515.247	0.00193628
	515.096	-1.30503e-05		515.096	0.000366389		515.096	-0.000139089		515.096	0.000795427		515.096	0.00152305
	514.945	-5.35193e-05		514.945	0.000312893		514.945	-0.000124908		514.945	0.000725931		514.945	0.00179254
	514.793	9.48495e-05		514.793	0.000456506		514.793	0.00010889		514.793	0.000844133		514.793	0.00202022
	514.642	-0.000229554		514.642	9.50637e-05		514.642	-0.00044982		514.642	0.000770817		514.642	0.00189115
	514.491	5.58275e-05		514.491	0.000329653		514.491	1.11052e-05		514.491	0.00055211		514.491	0.0017684
	514.339	0.000188763		514.339	0.000485452		514.339	8.77364e-05		514.339	0.000865323		514.339	0.0022077
	514.188	6.64169e-05		514.188	0.000411316		514.188	-0.000102082		514.188	0.00086509		514.188	0.00206374
	514.037	-2.34015e-06		514.037	0.000312168		514.037	2.05022e-05		514.037	0.000785962		514.037	0.00206694
	513.885	4.21558e-05		513.885	0.000503619		513.885	-0.000184166		513.885	0.000733866		513.885	0.00182358
	513.772	0.000199111		513.772	0.000501053		513.772	-3.58765e-05		513.772	0.000840191		513.772	0.00216656
	513.621	3.63025e-05		513.621	0.000346752		513.621	2.14082e-05		513.621	0.00051002		513.621	0.00192175
	513.469	0.000232052		513.469	0.000326985		513.469	5.62021e-05		513.469	0.000824396		513.469	0.00227558
	513.318	2.86677e-05		513.318	0.000335249		513.318	-0.00012439		513.318	0.000543013		513.318	0.00186733
	513.167	-9.30312e-05		513.167	0.000359912		513.167	-0.000278599		513.167	0.000576889		513.167	0.00171392
	513.015	5.58742e-05		513.015	0.000340353		513.015	1.13123e-05		513.015	0.000558227		513.015	0.00197875
	512.864	8.11661e-05		512.864	0.000442228		512.864	0.000147782		512.864	0.000525518		512.864	0.00191572
	512.713	0.000116497		512.713	0.000112152		512.713	-2.84745e-06		512.713	0.000459512		512.713	0.0020195
	512.561	3.58973e-05		512.561	0.000278078		512.561	-9.18337e-05		512.561	0.000410227		512.561	0.00188639
	512.41	0.00014589		512.41	0.000118082		512.41	-3.26669e-05		512.41	0.000301443		512.41	0.0017383
	512.258	-0.000145547		512.258	0.00012932		512.258	-0.000195188		512.258	0.000316001		512.258	0.00180271
	512.107	3.63746e-05		512.107	0.000331778		512.107	1.50918e-05		512.107	0.000194577		512.107	0.00197248
	511.956	-2.00184e-05		511.956	0.000321156		511.956	3.53099e-05		511.956	0.000310328		511.956	0.00194596
	511.804	4.60874e-05		511.804	0.00035613		511.804	-0.000131947		511.804	0.000435024		511.804	0.00216152
	511.653	7.83823e-06		511.653	0.000129656		511.653	-0.000221113		511.653	0.000147782		511.653	0.0017854
	511.502	0.000222623		511.502	0.000551359		511.502	-1.403e-05		511.502	0.000414503		511.502	0.00212915
	511.35	0.000214101		511.35	0.000424919		511.35	0.000126756		511.35	0.000442409		511.35	0.00202121
	511.199	7.04245e-05		511.199	0.000310121		511.199	-9.26619e-05		511.199	0.000425308		511.199	0.00196561
	511.047	0.000153348		511.047	0.000111402		511.047	0.0001548		511.047	0.000183881		511.047	0.00191028
	510.896	2.21261e-05		510.896	0.000390018		510.896	-4.63852e-05		510.896	0.000350249		510.896	0.00209568
	510.745	0.000208587		510.745	0.000114535		510.745	-0.000179456		510.745	0.000210219		510.745	0.00188629
	510.593	8.44978e-05		510.593	0.00025298		510.593	0.000119299		510.593	0.000473687		510.593	0.00200704
	510.442	8.94646e-06		510.442	0.000288232		510.442	-6.60042e-05		510.442	0.000404709		510.442	0.00223405
	510.29	-2.03013e-05		510.29	0.000297117		510.29	-7.99803e-05		510.29	0.000432822		510.29	0.00197425
	510.139	0.000129603		510.139	0.00036999		510.139	6.56e-05		510.139	0.000499291		510.139	0.00190542
	509.987	9.69061e-05		509.987	0.000309292		509.987	9.70832e-05		509.987	0.000444767		509.987	0.00198689
	509.836	0.000218382		509.836	0.00045946		509.836	0.000219879		509.836	0.000670342		509.836	0.00198912
	509.684	4.51329e-05		509.684	0.00035828		509.684	-0.00015446		509.684	0.000494393		509.684	0.00202384
	509.571	4.54607e-05		509.571	0.000545605		509.571	-0.000147991		509.571	0.00026075		509.571	0.00181802
	509.419	0.000177702		509.419	0.000467467		509.419	-5.64795e-05		509.419	0.000440725		509.419	0.00187266
	509.268	7.07704e-05		509.268	0.000361985		509.268	0.000121319		509.268	0.000412015		509.268	0.0021458
	509.116	0.000176172		509.116	0.000529872		509.116	1.39786e-05		509.116	0.000492915		509.116	0.00219794
	508.965	0.000145634		508.965	0.000455443		508.965	-0.000118386		508.965	0.000427743		508.965	0.00192313
	508.814	0.000121432		508.814	0.000395744		508.814	8.47589e-05		508.814	0.000333462		508.814	0.00217007
	508.662	-1.95388e-05		508.662	0.000282948		508.662	-0.000168795		508.662	0.000134576		508.662	0.00164748
	508.51	4.58722e-05		508.51	0.00035657		508.51	-0.000153321		508.51	0.00023402		508.51	0.00199505
	508.359	7.01195e-05		508.359	0.000344783		508.359	-0.000299449		508.359	0.000292714		508.359	0.0020177
	508.208	0.00012111		508.208	0.000340638		508.208	-0.000120094		508.208	0.000398646		508.208	0.00225705
	508.056	0.000154244		508.056	0.000513933		508.056	5.60467e-05		508.056	0.000507843		508.056	0.00207222
	507.905	-1.15776e-05		507.905	0.000301132		507.905	-0.00023229		507.905	0.00033341		507.905	0.00203203
	507.753	1.73243e-05		507.753	0.000196545		507.753	-9.6958e-05		507.753	0.000426733		507.753	0.001905
	507.601	0.000399599		507.601	0.000464461		507.601	0.000117952		507.601	0.000492449		507.601	0.00211831
	507.45	0.000105427		507.45	0.000401599		507.45	0.000122044		507.45	0.000434377		507.45	0.00213509
	507.298	-4.97205e-06		507.298	0.000243707		507.298	-8.80034e-05		507.298	0.000289372		507.298	0.00186367
	507.147	5.92765e-05		507.147	0.000457154		507.147	-0.000104929		507.147	0.000540447		507.147	0.0020479
	506.995	6.71981e-05		506.995	0.000244199		506.995	9.21638e-05		506.995	0.000387064		506.995	0.0020654
	506.844	0.000120734		506.844	0.000329809		506.844	7.44026e-05		506.844	0.000225707		506.844	0.00196543
	506.692	0.000352931		506.692	0.000601048		506.692	5.16974e-05		506.692	0.000849865		506.692	0.00222903
	506.541	0.000134099		506.541	0.000308334		506.541	-4.65405e-05		506.541	0.000224049		506.541	0.00209261
	506.389	0.000165033		506.389	0.000448499		506.389	5.37167e-05		506.389	0.000386028		506.389	0.00208413
	506.238	7.62247e-05		506.238	0.00052627		506.238	-4.91288e-05		506.238	0.000465135		506.238	0.00210782
	506.086	9.64109e-05		506.086	0.00032183		506.086	7.09333e-05		506.086	0.000296211		506.086	0.00216875
	505.972	9.27931e-05		505.972	0.000174455		505.972	0.00013411		505.972	0.000403854		505.972	0.00208751
	505.821	1.00428e-05		505.821	0.000305381		505.821	-9.09538e-05		505.821	0.000297998		505.821	0.00184214
	505.669	5.75762e-05		505.669	0.00035885		505.669	3.8829e-07		505.669	0.000418286		505.669	0.00195435
	505.518	0.000376137		505.518	0.000630678		505.518	0.000278363		505.518	0.000559134		505.518	0.00221136
	505.366	8.12616e-05		505.366	0.000415332		505.366	-0.000119577		505.366	0.000433547		505.366	0.00197217
	505.214	0.000241171		505.214	0.000412352		505.214	-4.72652e-05		505.214	0.0004854		505.214	0.00204784
	505.063	0.000483383		505.063	0.000555039		505.063	0.000251451		505.063	0.000700625		505.063	0.00221589
	504.911	0.000169233		504.911	0.000498047		504.911	5.43609e-06		504.911	0.000492112		504.911	0.00219086
	504.759	-2.96891e-05		504.759	0.000445571		504.759	5.79108e-05		504.759	0.00034986		504.759	0.00207006
	504.608	0.000195913		504.608	0.000601929		504.608	0.000242179		504.608	0.00045933		504.608	0.00215324
	504.456	-2.88835e-05		504.456	0.000442047		504.456	-8.22061e-05		504.456	0.000414062		504.456	0.0019853
	504.305	9.19866e-05		504.305	0.000557087		504.305	-0.000103066		504.305	0.000318929		504.305	0.00204306
	504.153	3.58171e-05		504.153	0.000599363		504.153	-9.84591e-05		504.153	0.000639518		504.153	0.00212588
	504.001	0.000157854		504.001	0.000488873		504.001	4.76304e-06		504.001	0.000598352		504.001	0.00213789
	503.85	0.000103436		503.85	0.000221356		503.85	0.000137554		503.85	0.000518002		503.85	0.00228695
	503.698	0.000171191		503.698	0.000661009		503.698	0.000325509		503.698	0.000617794		503.698	0.00208886
	503.546	-8.48763e-05		503.546	0.00029577		503.546	-0.000145662		503.546	0.000139082		503.546	0.0018737
	503.395	-2.0799e-05		503.395	0.000358306		503.395	-0.000157048		503.395	0.000332943		503.395	0.00174844
	503.243	0.000186415		503.243	0.000807097		503.243	-7.40276e-05		503.243	0.000605247		503.243	0.0020989
	503.091	0.000299188		503.091	0.000509735		503.091	0.00010946		503.091	0.000737055		503.091	0.00215056
	502.94	6.62559e-05		502.94	0.000158244		502.94	-2.62993e-05		502.94	0.000273597		502.94	0.00221881
	502.788	0.000273923		502.788	0.000603407		502.788	0.000216046		502.788	0.000580622		502.788	0.00212572
	502.636	0.00024026		502.636	0.000551229		502.636	6.0914e-05		502.636	0.000400667		502.636	0.00216466
	502.485	0.000165242		502.485	0.000227986		502.485	8.32314e-05		502.485	0.00064955		502.485	0.00212494
	502.371	0.000185544		502.371	0.000460315		502.371	0.000153376		502.371	0.000590835		502.371	0.00213061
	502.219	0.000388521		502.219	0.000474412		502.219	-4.54016e-05		502.219	0.000720227		502.219	0.00216011
	502.068	0.000145767		502.068	0.000497788		502.068	-0.00010555		502.068	0.000474931		502.068	0.00211594
	501.916	0.000346794		501.916	0.000555868		501.916	0.000101563		501.916	0.000561078		501.916	0.00240964
	501.764	-6.14196e-06		501.764	0.000322348		501.764	-0.000146386		501.764	0.000519609		501.764	0.0019847
	501.612	0.000175579		501.612	0.000396495		501.612	-3.82578e-05		501.612	0.000629926		501.612	0.00215943
	501.461	0.000200361		501.461	0.000384965		501.461	-7.50687e-06		501.461	0.00046669		501.461	0.00215077
	501.309	0.000324372		501.309	0.000578289		501.309	5.96195e-05		501.309	0.000777923		501.309	0.00219432
	501.157	0.000192025		501.157	0.000495637		501.157	-4.82488e-05		501.157	0.000628085		501.157	0.00212434
	501.005	0.000256889		501.005	0.000561234		501.005	6.1147e-05		501.005	0.000541769		501.005	0.00219581
	500.854	9.05577e-05		500.854	0.000401833		500.854	-2.96125e-05		500.854	0.000678457		500.854	0.0022002
	500.702	0.000276248		500.702	0.000611002		500.702	0.000193903		500.702	0.000640166		500.702	0.00231758
	500.55	0.000195146		500.55	0.000341907		500.55	-0.000113883		500.55	0.000420773		500.55	0.00208675
	500.399	0.000442844		500.399	0.000475993		500.399	0.000237258		500.399	0.000766486		500.399	0.00232529
	500.247	0.000235885		500.247	0.000410461		500.247	0.000117357		500.247	0.000517614		500.247	0.00219466
[truncated: 2,002 more rows]

## Sheet: 2d
1a	Potential vs SCE	Current I 10^-5	1b	Potential vs SCE	Current I 10^-5	1l	Potential vs SCE	Current I 10^-5	1s	Potential vs SCE	Current I 10^-5	1o	Potential vs SCE	Current I 10^-5
	-0.183189	0.939026		-0.190509	0.911865		-0.230794	0.643311		-0.184404	0.648499		-0.181969	0.646973
	-0.180747	0.933533		-0.188067	0.911255		-0.228352	0.643921		-0.181962	0.649109		-0.179527	0.648193
	-0.178306	0.936279		-0.185626	0.909729		-0.225911	0.645447		-0.179521	0.653381		-0.177086	0.646362
	-0.175864	0.936279		-0.183184	0.905457		-0.223469	0.641785		-0.177079	0.648499		-0.174644	0.646667
	-0.173423	0.932007		-0.180743	0.909729		-0.221028	0.643616		-0.174638	0.645142		-0.172203	0.646057
	-0.170982	0.933228		-0.178302	0.91095		-0.218587	0.643616		-0.172197	0.648499		-0.169762	0.646362
	-0.16854	0.932007		-0.17586	0.909424		-0.216145	0.640869		-0.169755	0.647888		-0.16732	0.647888
	-0.166099	0.931702		-0.173419	0.91156		-0.213704	0.645752		-0.167314	0.647888		-0.164879	0.645752
	-0.163657	0.930786		-0.170977	0.907898		-0.211262	0.645447		-0.164872	0.648499		-0.162437	0.647278
	-0.161216	0.932617		-0.168536	0.905457		-0.208821	0.644226		-0.162431	0.647583		-0.159996	0.647583
	-0.158775	0.934448		-0.166095	0.905457		-0.20638	0.645447		-0.15999	0.645447		-0.157555	0.645447
	-0.156333	0.931091		-0.163653	0.908203		-0.203938	0.64209		-0.157548	0.648804		-0.155113	0.648499
	-0.153892	0.931396		-0.161212	0.906372		-0.201497	0.646057		-0.155107	0.647278		-0.152672	0.645447
	-0.15145	0.927429		-0.15877	0.905151		-0.199055	0.646362		-0.152665	0.647278		-0.15023	0.646362
	-0.149009	0.930481		-0.156329	0.905151		-0.196614	0.646362		-0.150224	0.647583		-0.147789	0.646362
	-0.146567	0.927124		-0.153887	0.903015		-0.194172	0.646973		-0.147783	0.648193		-0.145347	0.646362
	-0.144126	0.928345		-0.151446	0.9021		-0.191731	0.647583		-0.145341	0.647888		-0.142906	0.646667
	-0.141685	0.926514		-0.149005	0.903015		-0.18929	0.649109		-0.1429	0.649719		-0.140465	0.644836
	-0.139243	0.926514		-0.146563	0.900879		-0.186848	0.647278		-0.140458	0.647278		-0.138023	0.643921
	-0.136802	0.929565		-0.144122	0.901184		-0.184407	0.649109		-0.138017	0.649414		-0.135582	0.646362
	-0.13436	0.927734		-0.14168	0.899658		-0.181965	0.649414		-0.135575	0.648804		-0.13314	0.645447
	-0.131919	0.927734		-0.139239	0.903015		-0.179524	0.644531		-0.133134	0.646667		-0.130699	0.648193
	-0.129478	0.926208		-0.136798	0.899963		-0.177083	0.649109		-0.130693	0.646057		-0.128258	0.643311
	-0.127036	0.921631		-0.134356	0.900879		-0.174641	0.648804		-0.128251	0.646973		-0.125816	0.648804
	-0.124595	0.921326		-0.131915	0.898438		-0.1722	0.653992		-0.12581	0.649109		-0.123375	0.646362
	-0.122153	0.924072		-0.129473	0.897217		-0.169758	0.649719		-0.123368	0.647583		-0.120933	0.644531
	-0.119712	0.922241		-0.127032	0.897522		-0.167317	0.65033		-0.120927	0.649414		-0.118492	0.650635
	-0.117271	0.921631		-0.124591	0.895996		-0.164876	0.652161		-0.118486	0.647278		-0.116051	0.649109
	-0.114829	0.923462		-0.122149	0.896301		-0.162434	0.652771		-0.116044	0.649414		-0.113609	0.646057
	-0.112388	0.918579		-0.119708	0.89386		-0.159993	0.655823		-0.113603	0.646973		-0.111168	0.646057
	-0.109946	0.9198		-0.117266	0.897522		-0.157551	0.655518		-0.111161	0.646667		-0.108726	0.649109
	-0.107505	0.917969		-0.114825	0.897217		-0.15511	0.654602		-0.10872	0.650635		-0.106285	0.648499
	-0.105064	0.917664		-0.112384	0.89447		-0.152669	0.656128		-0.106279	0.645752		-0.103844	0.646362
	-0.102622	0.916748		-0.109942	0.893555		-0.150227	0.656738		-0.103837	0.648499		-0.101402	0.649109
	-0.100181	0.916443		-0.107501	0.89386		-0.147786	0.656738		-0.101396	0.646362		-0.0989608	0.643921
	-0.0977394	0.917358		-0.105059	0.892029		-0.145344	0.657654		-0.0989544	0.646667		-0.0965194	0.647278
	-0.095298	0.918884		-0.102618	0.89325		-0.142903	0.658264		-0.096513	0.645752		-0.094078	0.644226
	-0.0928566	0.921631		-0.100177	0.891113		-0.140462	0.658264		-0.0940716	0.646667		-0.0916366	0.646362
	-0.0904152	0.915833		-0.0977352	0.890808		-0.13802	0.65918		-0.0916302	0.649719		-0.0891952	0.646667
	-0.0879737	0.913391		-0.0952937	0.892029		-0.135579	0.661926		-0.0891888	0.646057		-0.0867537	0.647888
	-0.0855323	0.913696		-0.0928523	0.887451		-0.133137	0.663757		-0.0867473	0.65155		-0.0843123	0.646667
	-0.0830909	0.913391		-0.0904109	0.887756		-0.130696	0.665283		-0.0843059	0.65033		-0.0818709	0.647583
	-0.0806495	0.914307		-0.0879695	0.885925		-0.128255	0.664673		-0.0818645	0.65033		-0.0794295	0.647888
	-0.0782081	0.914307		-0.0855281	0.886536		-0.125813	0.664368		-0.0794231	0.656128		-0.0769881	0.646973
	-0.0757667	0.915222		-0.0830867	0.881653		-0.123372	0.666199		-0.0769817	0.649719		-0.0745467	0.647278
	-0.0733253	0.910645		-0.0806453	0.884399		-0.12093	0.667419		-0.0745403	0.650635		-0.0721053	0.645752
	-0.0708839	0.91217		-0.0782039	0.88562		-0.118489	0.670776		-0.0720989	0.649109		-0.0696639	0.646362
	-0.0684425	0.911255		-0.0757625	0.884094		-0.116047	0.671387		-0.0696575	0.653381		-0.0672225	0.646057
	-0.0660011	0.908203		-0.0733211	0.886536		-0.113606	0.674438		-0.0672161	0.65094		-0.0647811	0.646667
	-0.0635597	0.906067		-0.0708797	0.882874		-0.111165	0.672302		-0.0647747	0.650635		-0.0623397	0.648499
	-0.0611183	0.907898		-0.0684383	0.882874		-0.108723	0.675049		-0.0623333	0.65094		-0.0598983	0.649109
	-0.0586769	0.909424		-0.0659969	0.879211		-0.106282	0.675964		-0.0598919	0.649109		-0.0574569	0.646057
	-0.0562355	0.908813		-0.0635555	0.88501		-0.10384	0.678101		-0.0574505	0.65155		-0.0550155	0.647888
	-0.0537941	0.908813		-0.0611141	0.883179		-0.101399	0.679932		-0.0550091	0.65094		-0.0525741	0.646057
	-0.0513527	0.904541		-0.0586727	0.879822		-0.0989577	0.679626		-0.0525677	0.65155		-0.0501327	0.646667
	-0.0489112	0.906982		-0.0562312	0.882263		-0.0965162	0.684509		-0.0501263	0.652771		-0.0476912	0.646973
	-0.0464698	0.903625		-0.0537898	0.878601		-0.0940748	0.683594		-0.0476848	0.651245		-0.0452498	0.649719
	-0.0440284	0.900574		-0.0513484	0.879517		-0.0916334	0.686951		-0.0452434	0.653076		-0.0428084	0.649414
	-0.041587	0.901184		-0.048907	0.87738		-0.089192	0.684814		-0.042802	0.654907		-0.040367	0.649109
	-0.0391456	0.904541		-0.0464656	0.876465		-0.0867506	0.690002		-0.0403606	0.654602		-0.0379256	0.647888
	-0.0367042	0.901794		-0.0440242	0.87677		-0.0843092	0.691528		-0.0379192	0.653992		-0.0354842	0.650635
	-0.0342628	0.901794		-0.0415828	0.877075		-0.0818678	0.691833		-0.0354778	0.654297		-0.0330428	0.649414
	-0.0318214	0.900879		-0.0391414	0.87677		-0.0794264	0.690613		-0.0330364	0.655212		-0.0306014	0.649414
	-0.02938	0.900269		-0.0367	0.87677		-0.076985	0.693665		-0.030595	0.656128		-0.02816	0.646973
	-0.0269386	0.899658		-0.0342586	0.87738		-0.0745436	0.698547		-0.0281536	0.657654		-0.0257186	0.65033
	-0.0244972	0.897522		-0.0318172	0.875549		-0.0721022	0.700684		-0.0257122	0.657349		-0.0232772	0.65094
	-0.0220558	0.895996		-0.0293758	0.871887		-0.0696608	0.704346		-0.0232708	0.658569		-0.0208358	0.651245
	-0.0196144	0.898132		-0.0269344	0.870361		-0.0672194	0.703125		-0.0208294	0.658569		-0.0183944	0.655823
	-0.017173	0.897827		-0.024493	0.872803		-0.064778	0.700989		-0.018388	0.658875		-0.015953	0.650635
	-0.0147316	0.896912		-0.0220516	0.870667		-0.0623366	0.705872		-0.0159466	0.656738		-0.0135116	0.650635
	-0.0122902	0.89386		-0.0196102	0.870667		-0.0598952	0.710754		-0.0135052	0.65918		-0.0110702	0.652771
	-0.00984875	0.894775		-0.0171687	0.871887		-0.0574537	0.710449		-0.0110638	0.660706		-0.00862875	0.652466
	-0.00740734	0.89447		-0.0147273	0.871887		-0.0550123	0.712585		-0.00862234	0.662231		-0.00618734	0.652771
	-0.00496594	0.891724		-0.0122859	0.870972		-0.0525709	0.713806		-0.00618094	0.664673		-0.00374594	0.653992
	-0.00252453	0.892334		-0.00984453	0.870056		-0.0501295	0.712891		-0.00373953	0.664673		-0.00130453	0.653992
	-8.3125e-05	0.89386		-0.00740312	0.869446		-0.0476881	0.715942		-0.00129813	0.667725		0.00113688	0.652466
	0.00235828	0.891418		-0.00496172	0.867615		-0.0452467	0.72052		0.00114328	0.665894		0.00357828	0.656433
	0.00479969	0.890198		-0.00252031	0.868835		-0.0428053	0.72113		0.00358469	0.670166		0.00601969	0.655823
	0.00724109	0.895996		-7.89062e-05	0.86731		-0.0403639	0.722656		0.00602609	0.669556		0.00846109	0.656128
	0.0096825	0.891113		0.0023625	0.870667		-0.0379225	0.726013		0.0084675	0.672607		0.0109025	0.65918
	0.0121239	0.890503		0.00480391	0.869446		-0.0354811	0.727234		0.0109089	0.675049		0.0133439	0.656433
	0.0145653	0.889282		0.00724531	0.864258		-0.0330397	0.731506		0.0133503	0.67749		0.0157853	0.65918
	0.0170067	0.890198		0.00968672	0.869446		-0.0305983	0.731812		0.0157917	0.678101		0.0182267	0.664062
	0.0194481	0.888367		0.0121281	0.866699		-0.0281569	0.733643		0.0182331	0.681763		0.0206681	0.664978
	0.0218895	0.890503		0.0145695	0.865173		-0.0257155	0.737915		0.0206745	0.691528		0.0231095	0.662842
	0.0243309	0.891113		0.0170109	0.864258		-0.0232741	0.736084		0.0231159	0.686646		0.0255509	0.663147
	0.0267723	0.886841		0.0194523	0.867615		-0.0208327	0.738525		0.0255573	0.688477		0.0279923	0.662537
	0.0292138	0.884705		0.0218938	0.866089		-0.0183912	0.741577		0.0279987	0.692444		0.0304338	0.66803
	0.0316552	0.884399		0.0243352	0.864868		-0.0159498	0.742798		0.0304402	0.693359		0.0328752	0.669556
	0.0340966	0.883484		0.0267766	0.873413		-0.0135084	0.742798		0.0328816	0.696106		0.0353166	0.671692
	0.036538	0.883484		0.029218	0.869446		-0.011067	0.746765		0.035323	0.702209		0.037758	0.671387
	0.0389794	0.88562		0.0316594	0.868835		-0.00862562	0.750122		0.0377644	0.707397		0.0401994	0.672913
	0.0414208	0.88562		0.0341008	0.868225		-0.00618422	0.751648		0.0402058	0.708008		0.0426408	0.674438
	0.0438622	0.887451		0.0365422	0.870361		-0.00374281	0.751953		0.0426472	0.715637		0.0450822	0.679321
	0.0463036	0.887146		0.0389836	0.873718		-0.00130141	0.75531		0.0450886	0.717773		0.0475236	0.679321
	0.048745	0.88501		0.041425	0.872498		0.00114	0.759583		0.04753	0.724792		0.049965	0.682983
	0.0511864	0.886536		0.0438664	0.874023		0.00358141	0.761719		0.0499714	0.729065		0.0524064	0.686035
	0.0536278	0.88562		0.0463078	0.872498		0.00602281	0.765381		0.0524128	0.736389		0.0548478	0.686951
	0.0560692	0.88501		0.0487492	0.875244		0.00846422	0.767212		0.0548542	0.744629		0.0572892	0.690613
	0.0585106	0.885315		0.0511906	0.873718		0.0109056	0.769348		0.0572956	0.752258		0.0597306	0.69519
	0.060952	0.886536		0.053632	0.875549		0.013347	0.769958		0.059737	0.758362		0.062172	0.696716
	0.0633934	0.886841		0.0560734	0.878296		0.0157884	0.776672		0.0621784	0.764771		0.0646134	0.700989
	0.0658348	0.887146		0.0585148	0.877686		0.0182298	0.778809		0.0646198	0.775146		0.0670548	0.704041
	0.0682763	0.88623		0.0609563	0.881958		0.0206713	0.782166		0.0670612	0.78186		0.0694963	0.708008
	0.0707177	0.891113		0.0633977	0.88562		0.0231127	0.788269		0.0695027	0.792847		0.0719377	0.718689
	0.0731591	0.887146		0.0658391	0.887146		0.0255541	0.794678		0.0719441	0.802002		0.0743791	0.721436
	0.0756005	0.888367		0.0682805	0.889587		0.0279955	0.794678		0.0743855	0.811768		0.0768205	0.727234
	0.0780419	0.89325		0.0707219	0.892029		0.0304369	0.806274		0.0768269	0.823059		0.0792619	0.731506
	0.0804833	0.891724		0.0731633	0.893555		0.0328783	0.806885		0.0792683	0.835571		0.0817033	0.746765
	0.0829247	0.896301		0.0756047	0.898438		0.0353197	0.810852		0.0817097	0.846558		0.0841447	0.744934
	0.0853661	0.895996		0.0780461	0.903931		0.0377611	0.815735		0.0841511	0.861206		0.0865861	0.751648
	0.0878075	0.895691		0.0804875	0.907898		0.0402025	0.820923		0.0865925	0.876465		0.0890275	0.760803
	0.0902489	0.899048		0.0829289	0.91095		0.0426439	0.826416		0.0890339	0.883484		0.0914689	0.764771
	0.0926903	0.898743		0.0853703	0.916138		0.0450853	0.832825		0.0914753	0.900269		0.0939103	0.777893
	0.0951317	0.905151		0.0878117	0.922546		0.0475267	0.838928		0.0939167	0.917053		0.0963517	0.788574
	0.0975731	0.904846		0.0902531	0.924683		0.0499681	0.843811		0.0963581	0.930786		0.0987931	0.797119
	0.100015	0.910339		0.0926945	0.933228		0.0524095	0.852661		0.0987995	0.94696		0.101235	0.804138
	0.102456	0.91217		0.0951359	0.935669		0.0548509	0.85907		0.101241	0.960083		0.103676	0.815735
	0.104897	0.915527		0.0975773	0.944214		0.0572923	0.867615		0.103682	0.975952		0.106117	0.828857
	0.107339	0.925903		0.100019	0.952454		0.0597338	0.872498		0.106124	0.991516		0.108559	0.839844
	0.10978	0.92041		0.10246	0.960999		0.0621752	0.882568		0.108565	1.008		0.111	0.853271
	0.112222	0.925598		0.104902	0.965576		0.0646166	0.891418		0.111007	1.02539		0.113442	0.86731
	0.114663	0.930176		0.107343	0.975647		0.067058	0.898743		0.113448	1.03851		0.115883	0.881042
	0.117104	0.932617		0.109784	0.981445		0.0694994	0.906372		0.115889	1.0556		0.118324	0.895996
	0.119546	0.942688		0.112226	0.994568		0.0719408	0.914612		0.118331	1.06842		0.120766	0.910339
	0.121987	0.948792		0.114667	1.00464		0.0743822	0.924072		0.120772	1.08917		0.123207	0.928345
	0.124429	0.954285		0.117109	1.01288		0.0768236	0.931396		0.123214	1.09802		0.125649	0.939331
	0.12687	0.960388		0.11955	1.02448		0.079265	0.945435		0.125655	1.11176		0.12809	0.95459
	0.129311	0.968018		0.121991	1.0376		0.0817064	0.95459		0.128096	1.12549		0.130531	0.975342
	0.131753	0.976868		0.124433	1.05011		0.0841478	0.96344		0.130538	1.1377		0.132973	0.993042
	0.134194	0.98175		0.126874	1.06873		0.0865892	0.973816		0.132979	1.15356		0.135414	1.01166
	0.136636	0.994568		0.129316	1.07391		0.0890306	0.984802		0.135421	1.16516		0.137856	1.02661
	0.139077	1.00189		0.131757	1.08765		0.091472	0.992432		0.137862	1.17828		0.140297	1.04645
	0.141518	1.01379		0.134198	1.10229		0.0939134	1.00525		0.140303	1.18744		0.142738	1.06415
	0.14396	1.026		0.13664	1.11481		0.0963548	1.01471		0.142745	1.2027		0.14518	1.08276
	0.146401	1.03607		0.139081	1.13617		0.0987963	1.0257		0.145186	1.2146		0.147621	1.09985
	0.148843	1.04858		0.141523	1.15082		0.101238	1.03546		0.147628	1.22101		0.150063	1.11755
	0.151284	1.05713		0.143964	1.16669		0.103679	1.04614		0.150069	1.23322		0.152504	1.13922
	0.153725	1.07178		0.146405	1.18317		0.10612	1.05682		0.15251	1.24268		0.154945	1.1557
	0.156167	1.08521		0.148847	1.20178		0.108562	1.06812		0.154952	1.25122		0.157387	1.17401
	0.158608	1.10168		0.151288	1.2204		0.111003	1.0791		0.157393	1.26099		0.159828	1.18774
	0.16105	1.11511		0.15373	1.23444		0.113445	1.08673		0.159835	1.26709		0.16227	1.20239
	0.163491	1.13129		0.156171	1.25488		0.115886	1.09833		0.162276	1.27411		0.164711	1.21857
	0.165933	1.14838		0.158613	1.27563		0.118328	1.10931		0.164717	1.28143		0.167153	1.23047
	0.168374	1.16516		0.161054	1.29578		0.120769	1.12122		0.167159	1.28448		0.169594	1.24359
	0.170815	1.18408		0.163495	1.31378		0.12321	1.12732		0.1696	1.29181		0.172035	1.26099
	0.173257	1.19934		0.165937	1.33514		0.125652	1.13892		0.172042	1.29761		0.174477	1.26801
	0.175698	1.2207		0.168378	1.35071		0.128093	1.14624		0.174483	1.3031		0.176918	1.27747
	0.17814	1.2384		0.17082	1.37146		0.130535	1.16302		0.176925	1.30829		0.17936	1.28754
	0.180581	1.26007		0.173261	1.39008		0.132976	1.16486		0.179366	1.31439		0.181801	1.29883
	0.183022	1.28174		0.175702	1.41113		0.135417	1.17371		0.181807	1.31805		0.184242	1.29883
	0.185464	1.3031		0.178144	1.42975		0.137859	1.18622		0.184249	1.32233		0.186684	1.30829
	0.187905	1.32538		0.180585	1.4502		0.1403	1.18835		0.18669	1.3266		0.189125	1.30829
	0.190347	1.34674		0.183027	1.46973		0.142742	1.2027		0.189132	1.33392		0.191567	1.31226
	0.192788	1.36963		0.185468	1.49139		0.145183	1.21094		0.191573	1.34155		0.194008	1.31866
	0.195229	1.39282		0.187909	1.50574		0.147624	1.22253		0.194014	1.34827		0.196449	1.3208
	0.197671	1.41205		0.190351	1.52435		0.150066	1.23138		0.196456	1.35529		0.198891	1.32507
	0.200112	1.43829		0.192792	1.54053		0.152507	1.24146		0.198897	1.36566		0.201332	1.32294
	0.202554	1.46271		0.195234	1.55823		0.154949	1.24878		0.201339	1.37451		0.203774	1.32874
	0.204995	1.48682		0.197675	1.56982		0.15739	1.2616		0.20378	1.3855		0.206215	1.32965
	0.207436	1.51367		0.200116	1.586		0.159831	1.2738		0.206221	1.39526		0.208656	1.33362
	0.209878	1.52679		0.202558	1.6037		0.162273	1.28296		0.208663	1.40961		0.211098	1.33545
	0.212319	1.54785		0.204999	1.61774		0.164714	1.2973		0.211104	1.42639		0.213539	1.33942
	0.214761	1.57074		0.207441	1.62994		0.167156	1.30981		0.213546	1.44012		0.215981	1.34033
	0.217202	1.59332		0.209882	1.64276		0.169597	1.32538		0.215987	1.45874		0.218422	1.34918
	0.219643	1.61133		0.212323	1.65741		0.172038	1.33881		0.218428	1.48102		0.220863	1.35193
	0.222085	1.63025		0.214765	1.6687		0.17448	1.3559		0.22087	1.50085		0.223305	1.35864
	0.224526	1.64948		0.217206	1.68549		0.176921	1.37024		0.223311	1.52191		0.225746	1.36627
	0.226968	1.66168		0.219648	1.69556		0.179363	1.39282		0.225753	1.55182		0.228188	1.37115
	0.229409	1.68427		0.222089	1.70868		0.181804	1.41052		0.228194	1.57471		0.230629	1.38672
	0.23185	1.69342		0.22453	1.72272		0.184245	1.43402		0.230635	1.60339		0.23307	1.39618
	0.234292	1.70746		0.226972	1.74347		0.186687	1.45844		0.233077	1.63849		0.235512	1.40961
	0.236733	1.72302		0.229413	1.75293		0.189128	1.47919		0.235518	1.67542		0.237953	1.42242
	0.239175	1.73279		0.231855	1.77094		0.19157	1.50787		0.23796	1.71265		0.240395	1.43738
	0.241616	1.7453		0.234296	1.78802		0.194011	1.5332		0.240401	1.74713		0.242836	1.45813
	0.244058	1.7514		0.236738	1.81061		0.196453	1.56311		0.242842	1.7981		0.245278	1.47797
	0.246499	1.76086		0.239179	1.82922		0.198894	1.59454		0.245284	1.84052		0.247719	1.49567
	0.24894	1.76758		0.24162	1.85516		0.201335	1.63269		0.247725	1.88934		0.25016	1.51703
	0.251382	1.77521		0.244062	1.88171		0.203777	1.66779		0.250167	1.94427		0.252602	1.54755
	0.253823	1.78101		0.246503	1.9104		0.206218	1.70807		0.252608	2.00409		0.255043	1.5744
	0.256265	1.78619		0.248945	1.95007		0.20866	1.75201		0.25505	2.06512		0.257485	1.60522
	0.258706	1.79565		0.251386	1.98059		0.211101	1.79474		0.257491	2.1283		0.259926	1.63727
	0.261147	1.8045		0.253827	2.01996		0.213542	1.84296		0.259932	2.19727		0.262367	1.67389
	0.263589	1.81427		0.256269	2.0639		0.215984	1.89331		0.262374	2.27173		0.264809	1.71143
	0.26603	1.828		0.25871	2.10876		0.218425	1.94611		0.264815	2.35138		0.26725	1.75446
	0.268472	1.83807		0.261152	2.16461		0.220867	2.00287		0.267257	2.43958		0.269692	1.79413
	0.270913	1.85577		0.263593	2.21619		0.223308	2.06329		0.269698	2.5293		0.272133	1.8457
	0.273354	1.87012		0.266034	2.27814		0.225749	2.12646		0.272139	2.62939		0.274574	1.8985
	0.275796	1.88995		0.268476	2.34039		0.228191	2.19727		0.274581	2.73254		0.277016	1.9519
	0.278237	1.91254		0.270917	2.41119		0.230632	2.26501		0.277022	2.8479		0.279457	2.01172
	0.280679	1.94214		0.273359	2.48596		0.233074	2.34009		0.279464	2.96295		0.281899	2.08008
	0.28312	1.97083		0.2758	2.57111		0.235515	2.42035		0.281905	3.09174		0.28434	2.14508
	0.285561	1.99951		0.278241	2.65839		0.237956	2.50122		0.284346	3.22266		0.286781	2.22015
	0.288003	2.03613		0.280683	2.74811		0.240398	2.58728		0.286788	3.36304		0.289223	2.29889
	0.290444	2.07703		0.283124	2.85156		0.242839	2.68341		0.289229	3.51379		0.291664	2.37885
	0.292886	2.11914		0.285566	2.95715		0.245281	2.78229		0.291671	3.67767		0.294106	2.47772
	0.295327	2.16675		0.288007	3.07159		0.247722	2.88361		0.294112	3.84552		0.296547	2.57233
	0.297768	2.21924		0.290448	3.19855		0.250163	2.98828		0.296553	4.01459		0.298988	2.6767
	0.30021	2.27844		0.29289	3.32672		0.252605	3.09784		0.298995	4.2041		0.30143	2.77924
	0.302651	2.33612		0.295331	3.45917		0.255046	3.21259		0.301436	4.40399		0.303871	2.90558
	0.305093	2.40784		0.297773	3.61664		0.257488	3.33191		0.303878	4.60754		0.306313	3.03528
	0.307534	2.48505		0.300214	3.76556		0.259929	3.46497		0.306319	4.82452		0.308754	3.16681
	0.309975	2.55341		0.302655	3.93616		0.26237	3.58795		0.30876	5.03845		0.311195	3.3136
	0.312417	2.63824		0.305097	4.09882		0.264812	3.71948		0.311202	5.27344		0.313637	3.46497
	0.314858	2.73132		0.307538	4.2865		0.267253	3.86505		0.313643	5.52368		0.316078	3.62396
	0.3173	2.82593		0.30998	4.47937		0.269695	3.9917		0.316085	5.77698		0.31852	3.79089
	0.319741	2.92999		0.312421	4.67438		0.272136	4.14093		0.318526	6.03638		0.320961	3.97247
	0.322183	3.03925		0.314863	4.88953		0.274578	4.30481		0.320967	6.32324		0.323403	4.15894
	0.324624	3.15002		0.317304	5.09338		0.277019	4.4455		0.323409	6.5979		0.325844	4.35486
	0.327065	3.26294		0.319745	5.32227		0.27946	4.60754		0.32585	6.88477		0.328285	4.56726
	0.329507	3.39905		0.322187	5.5542		0.281902	4.76898		0.328292	7.18384		0.330727	4.78668
	0.331948	3.53546		0.324628	5.79834		0.284343	4.93286		0.330733	7.48901		0.333168	5.00183
	0.33439	3.67584		0.32707	6.05774		0.286785	5.09338		0.333175	7.81555		0.33561	5.23987
	0.336831	3.81836		0.329511	6.30798		0.289226	5.26123		0.335616	8.12683		0.338051	5.48706
	0.339272	3.97247		0.331952	6.57043		0.291667	5.43213		0.338057	8.45947		0.340492	5.74951
	0.341714	4.13208		0.334394	6.84814		0.294109	5.60608		0.340499	8.78906		0.342934	6.01196
	0.344155	4.30115		0.336835	7.13196		0.29655	5.78308		0.34294	9.14001		0.345375	6.28967
	0.346597	4.47266		0.339277	7.41577		0.298992	5.96008		0.345382	9.48486		0.347817	6.57654
	0.349038	4.64722		0.341718	7.70874		0.301433	6.14014		0.347823	9.83582		0.350258	6.86951
	0.351479	4.82666		0.344159	8.00476		0.303874	6.32019		0.350264	10.1959		0.352699	7.17468
	0.353921	5.00793		0.346601	8.30383		0.306316	6.5033		0.352706	10.5499		0.355141	7.47986
	0.356362	5.19714		0.349042	8.61206		0.308757	6.6864		0.355147	10.91		0.357582	7.80029
	0.358804	5.3894		0.351484	8.92334		0.311199	6.86951		0.357589	11.2732		0.360024	8.12378
	0.361245	5.59082		0.353925	9.23157		0.31364	7.05261		0.36003	11.6394		0.362465	8.44727
	0.363686	5.78308		0.356366	9.53979		0.316081	7.22656		0.362471	11.9965		0.364906	8.77686
	0.366128	5.98755		0.358808	9.85413		0.318523	7.40662		0.364913	12.3627		0.367348	9.1217
	0.368569	6.18896		0.361249	10.1685		0.320964	7.58667		0.367354	12.7289		0.369789	9.46655
	0.371011	6.39343		0.363691	10.4858		0.323406	7.77893		0.369796	13.089		0.372231	9.82056
	0.373452	6.5918		0.366132	10.8032		0.325847	7.95898		0.372237	13.446		0.374672	10.1624
	0.375893	6.79321		0.368573	11.1176		0.328288	8.13599		0.374678	13.8		0.377113	10.5103
	0.378335	6.99158		0.371015	11.4288		0.33073	8.31909		0.37712	14.151		0.379555	10.8673
	0.380776	7.18689		0.373456	11.7371		0.333171	8.49609		0.379561	14.4989		0.381996	11.2213
	0.383218	7.3761		0.375898	12.0422		0.335613	8.67615		0.382003	14.8407		0.384438	11.5631
	0.385659	7.56531		0.378339	12.3383		0.338054	8.84705		0.384444	15.1794		0.386879	11.908
	0.3881	7.74841		0.38078	12.6343		0.340495	9.01489		0.386885	15.4968		0.38932	12.2528
	0.390542	7.91626		0.383222	12.9242		0.342937	9.18884		0.389327	15.8173		0.391762	12.5824
	0.392983	8.08411		0.385663	13.205		0.345378	9.35669		0.391768	16.1194		0.394203	12.9242
	0.395425	8.23975		0.388105	13.4827		0.34782	9.52454		0.39421	16.4185		0.396645	13.2446
	0.397866	8.39233		0.390546	13.7421		0.350261	9.69543		0.396651	16.6992		0.399086	13.5712
	0.400308	8.53271		0.392988	14.0045		0.352703	9.85413		0.399092	16.98		0.401528	13.8763
	0.402749	8.65173		0.395429	14.2334		0.355144	9.99451		0.401534	17.2241		0.403969	14.1663
	0.40519	8.77075		0.39787	14.4653		0.357585	10.1532		0.403975	17.4622		0.40641	14.4592
	0.407632	8.87756		0.400312	14.6759		0.360027	10.3058		0.406417	17.7002		0.408852	14.7278
	0.410073	8.96301		0.402753	14.8773		0.362468	10.4523		0.408858	17.9108		0.411293	14.9872
	0.412515	9.03625		0.405195	15.0635		0.36491	10.5988		0.4113	18.103		0.413735	15.2222
	0.414956	9.10034		0.407636	15.2313		0.367351	10.7452		0.413741	18.28		0.416176	15.4449
	0.417397	9.14917		0.410077	15.3778		0.369792	10.8765		0.416182	18.4448		0.418617	15.6525
	0.419839	9.19495		0.412519	15.5121		0.372234	11.0168		0.418624	18.5822		0.421059	15.8386
	0.42228	9.21326		0.41496	15.625		0.374675	11.1511		0.421065	18.7134		0.4235	16.0034
	0.424722	9.22546		0.417402	15.7196		0.377117	11.2762		0.423507	18.808		0.425942	16.1469
	0.427163	9.21631		0.419843	15.799		0.379558	11.3922		0.425948	18.8934		0.428383	16.275
	0.429604	9.2041		0.422284	15.8569		0.381999	11.5112		0.428389	18.9484		0.430824	16.3757
	0.432046	9.17664		0.424726	15.8966		0.384441	11.615		0.430831	18.9758		0.433266	16.449
	0.434487	9.13696		0.427167	15.9271		0.386882	11.7065		0.433272	18.9941		0.435707	16.51
	0.436929	9.09119		0.429609	15.921		0.389324	11.7889		0.435714	18.9789		0.438149	16.5375
	0.43937	9.04236		0.43205	15.921		0.391765	11.8866		0.438155	18.9636		0.44059	16.5649
	0.441811	8.96606		0.434491	15.8783		0.394206	11.9537		0.440596	18.8965		0.443031	16.5375
	0.444253	8.89282		0.436933	15.8295		0.396648	12.0087		0.443038	18.8232		0.445473	16.4978
	0.446694	8.81042		0.439374	15.7684		0.399089	12.0636		0.445479	18.7317		0.447914	16.4368
	0.449136	8.72192		0.441816	15.686		0.401531	12.1094		0.447921	18.6249		0.450356	16.3544
	0.451577	8.63342		0.444257	15.5945		0.403972	12.146		0.450362	18.5059		0.452797	16.2537
	0.454018	8.53577		0.446698	15.4785		0.406413	12.1704		0.452803	18.3563		0.455238	16.1377
	0.45646	8.44116		0.44914	15.3564		0.408855	12.1979		0.455245	18.2007		0.45768	16.0034
	0.458901	8.34045		0.451581	15.2252		0.411296	12.2101		0.457686	18.0359		0.460121	15.863
	0.461343	8.23975		0.454023	15.0848		0.413738	12.2223		0.460128	17.8619		0.462563	15.7013
	0.463784	8.13599		0.456464	14.9414		0.416179	12.2223		0.462569	17.6758		0.465004	15.5334
	0.466225	8.03223		0.458905	14.7827		0.41862	12.2162		0.46501	17.4774		0.467445	15.3564
	0.468667	7.92847		0.461347	14.621		0.421062	12.207		0.467452	17.2821		0.469887	15.1733
	0.471108	7.82776		0.463788	14.4531		0.423503	12.1918		0.469893	17.0837		0.472328	14.9811
	0.47355	7.72705		0.46623	14.2822		0.425945	12.1674		0.472335	16.8762		0.47477	14.7919
	0.475991	7.62634		0.468671	14.1083		0.428386	12.1429		0.474776	16.6656		0.477211	14.5966
	0.478433	7.52869		0.471113	13.9374		0.430828	12.0972		0.477217	16.4551		0.479653	14.3951
	0.480874	7.42798		0.473554	13.7604		0.433269	12.0605		0.479659	16.2506		0.482094	14.1968
	0.483315	7.33643		0.475995	13.5895		0.43571	12.0239		0.4821	16.04		0.484535	14.0106
	0.485757	7.23877		0.478437	13.4186		0.438152	11.9751		0.484542	15.8356		0.486977	13.8184
	0.488198	7.15332		0.480878	13.2507		0.440593	11.9232		0.486983	15.6311		0.489418	13.6292
	0.49064	7.06177		0.48332	13.0829		0.443035	11.8713		0.489425	15.4358		0.49186	13.4399
	0.493081	6.97327		0.485761	12.915		0.445476	11.8134		0.491866	15.2374		0.494301	13.2629
	0.495522	6.89087		0.488202	12.7533		0.447917	11.7462		0.494307	15.0482		0.496742	13.0859
	0.497964	6.81152		0.490644	12.5916		0.450359	11.6882		0.496749	14.8621		0.499184	12.912
	0.500405	6.72913		0.493085	12.4359		0.4528	11.615		0.49919	14.679		0.501625	12.7441
	0.502847	6.64978		0.495527	12.2803		0.455242	11.5448		0.501632	14.4928		0.504067	12.5793
	0.505288	6.57654		0.497968	12.1368		0.457683	11.4685		0.504073	14.325		0.506508	12.4176
	0.507729	6.50635		0.500409	11.9873		0.460124	11.3892		0.506514	14.151		0.508949	12.262
	0.510171	6.43311		0.502851	11.8469		0.462566	11.3159		0.508956	13.9862		0.511391	12.1185
	0.512612	6.36597		0.505292	11.7096		0.465007	11.2335		0.511397	13.8306		0.513832	11.969
	0.515054	6.29272		0.507734	11.5753		0.467449	11.1511		0.513839	13.6688		0.516274	11.8256
	0.517495	6.22864		0.510175	11.4441		0.46989	11.0687		0.51628	13.5162		0.518715	11.6913
	0.519936	6.1676		0.512616	11.319		0.472331	10.9802		0.518721	13.3698		0.521156	11.557
	0.522378	6.11267		0.515058	11.1938		0.474773	10.8917		0.521163	13.2202		0.523598	11.4258
	0.524819	6.05164		0.517499	11.0779		0.477214	10.8063		0.523604	13.0829		0.526039	11.2976
	0.527261	5.9906		0.519941	10.9619		0.479656	10.7239		0.526046	12.9486		0.528481	11.1786
	0.529702	5.93567		0.522382	10.849		0.482097	10.6323		0.528487	12.8143		0.530922	11.0626
	0.532143	5.88379		0.524823	10.7391		0.484538	10.5438		0.530928	12.6892		0.533363	10.9497
	0.534585	5.82886		0.527265	10.6354		0.48698	10.4553		0.53337	12.5702		0.535805	10.8459
	0.537026	5.78003		0.529706	10.5286		0.489421	10.3699		0.535811	12.4481		0.538246	10.7391
	0.539468	5.7312		0.532148	10.4248		0.491863	10.2844		0.538253	12.3291		0.540688	10.6323
	0.541909	5.68542		0.534589	10.3302		0.494304	10.1959		0.540694	12.2192		0.543129	10.5377
	0.54435	5.63965		0.53703	10.2295		0.496745	10.1074		0.543135	12.1094		0.54557	10.437
	0.546792	5.59692		0.539472	10.144		0.499187	10.0281		0.545577	12.0026		0.548012	10.3424
	0.549233	5.55115		0.541913	10.0586		0.501628	9.94568		0.548018	11.8988		0.550453	10.2509
	0.551675	5.50232		0.544355	9.97009		0.50407	9.85718		0.55046	11.8011		0.552895	10.1654
	0.554116	5.4657		0.546796	9.8877		0.506511	9.78088		0.552901	11.7004		0.555336	10.083
	0.556558	5.42603		0.549238	9.8053		0.508953	9.69543		0.555342	11.6058		0.557778	10.0037
	0.558999	5.38635		0.551679	9.72595		0.511394	9.61304		0.557784	11.5143		0.560219	9.92126
	0.56144	5.34668		0.55412	9.64355		0.513835	9.53674		0.560225	11.4258		0.56266	9.84497
	0.563882	5.31006		0.556562	9.57336		0.516277	9.45435		0.562667	11.3342		0.565102	9.76562
	0.566323	5.27954		0.559003	9.49707		0.518718	9.3811		0.565108	11.2488		0.567543	9.69543
	0.568765	5.24292		0.561445	9.42993		0.52116	9.30786		0.56755	11.1694		0.569985	9.62219
	0.571206	5.20935		0.563886	9.35974		0.523601	9.23157		0.569991	11.087		0.572426	9.55505
	0.573647	5.17578		0.566327	9.2926		0.526042	9.16138		0.572432	11.0138		0.574867	9.48792
	0.576089	5.14526		0.568769	9.22546		0.528484	9.09119		0.574874	10.9375		0.577309	9.42383
	0.57853	5.11169		0.57121	9.15833		0.530925	9.01794		0.577315	10.8612		0.57975	9.35974
	0.580972	5.08118		0.573652	9.09729		0.533367	8.95386		0.579757	10.788		0.582192	9.29565
	0.583413	5.05371		0.576093	9.03931		0.535808	8.88672		0.582198	10.7208		0.584633	9.23767
	0.585854	5.02625		0.578534	8.97522		0.538249	8.82263		0.584639	10.6537		0.587074	9.17969
	0.588296	4.99878		0.580976	8.92029		0.540691	8.75549		0.587081	10.5865		0.589516	9.12476
	0.590737	4.97864		0.583417	8.86536		0.543132	8.69446		0.589522	10.5164		0.591957	9.06372
	0.593179	4.95239		0.585859	8.81042		0.545574	8.63647		0.591964	10.4553		0.594399	9.01489
	0.59562	4.92523		0.5883	8.75244		0.548015	8.57544		0.594405	10.3973		0.59684	8.96301
	0.598061	4.90021		0.590741	8.70361		0.550456	8.51135		0.596846	10.3363		0.599281	8.90808
	0.600503	4.87488		0.593183	8.64563		0.552898	8.45337		0.599288	10.2722		0.601723	8.86536
	0.602944	4.84863		0.595624	8.5968		0.555339	8.39539		0.601729	10.2173		0.604164	8.81348
	0.605386	4.82941		0.598066	8.55103		0.557781	8.34045		0.604171	10.1593		0.606606	8.76465
	0.607827	4.80255		0.600507	8.49915		0.560222	8.28552		0.606612	10.1013		0.609047	8.71887
	0.610268	4.7818		0.602948	8.45642		0.562663	8.23364		0.609053	10.0464		0.611488	8.67615
	0.61271	4.7583		0.60539	8.40759		0.565105	8.18481		0.611495	9.99756		0.61393	8.63037
	0.615151	4.73602		0.607831	8.36182		0.567546	8.13293		0.613936	9.94873		0.616371	8.58459
	0.61271	4.56635		0.60539	8.17261		0.565105	7.901		0.611495	9.74121		0.61393	8.39539
	0.610268	4.46289		0.602948	8.03833		0.562663	7.724		0.609053	9.59167		0.611488	8.24585
	0.607827	4.37622		0.600507	7.92847		0.560222	7.57751		0.606612	9.46045		0.609047	8.12988
	0.605386	4.30267		0.598066	7.82776		0.557781	7.44629		0.604171	9.35364		0.606606	8.02307
	0.602944	4.23737		0.595624	7.73926		0.555339	7.33032		0.601729	9.24988		0.604164	7.92236
	0.600503	4.17877		0.593183	7.65381		0.552898	7.2052		0.599288	9.15222		0.601723	7.83081
	0.598061	4.11957		0.590741	7.57751		0.550456	7.09839		0.596846	9.05762		0.599281	7.74841
	0.59562	4.0686		0.5883	7.50122		0.548015	6.98853		0.594405	8.97522		0.59684	7.66602
	0.593179	4.02008		0.585859	7.43408		0.545574	6.88171		0.591964	8.89282		0.594399	7.59277
	0.590737	3.97491		0.583417	7.36694		0.543132	6.7749		0.589522	8.81653		0.591957	7.52258
	0.588296	3.92944		0.580976	7.29675		0.540691	6.66809		0.587081	8.74634		0.589516	7.45239
	0.585854	3.88885		0.578534	7.22656		0.538249	6.55823		0.584639	8.66699		0.587074	7.3822
	0.583413	3.84796		0.576093	7.17468		0.535808	6.44836		0.582198	8.5968		0.584633	7.31506
	0.580972	3.81042		0.573652	7.1167		0.533367	6.3446		0.579757	8.52661		0.582192	7.25403
	0.57853	3.77136		0.57121	7.05566		0.530925	6.23474		0.577315	8.46252		0.57975	7.19299
	0.576089	3.73444		0.568769	7.00073		0.528484	6.11877		0.574874	8.39844		0.577309	7.13806
	0.573647	3.70087		0.566327	6.9458		0.526042	6.00586		0.572432	8.3313		0.574867	7.07703
	0.571206	3.6673		0.563886	6.88782		0.523601	5.88074		0.569991	8.26721		0.572426	7.02209
	0.568765	3.63586		0.561445	6.83289		0.52116	5.75256		0.56755	8.20312		0.569985	6.96716
	0.566323	3.6026		0.559003	6.78406		0.518718	5.62134		0.565108	8.14514		0.567543	6.91223
	0.563882	3.573		0.556562	6.72913		0.516277	5.48706		0.562667	8.08716		0.565102	6.8634
	0.56144	3.54034		0.55412	6.67725		0.513835	5.34363		0.560225	8.02307		0.56266	6.80847
	0.558999	3.51379		0.551679	6.62537		0.511394	5.2002		0.557784	7.96204		0.560219	6.75964
	0.556558	3.48175		0.549238	6.57349		0.508953	5.05066		0.555342	7.90405		0.557778	6.70776
	0.554116	3.45276		0.546796	6.52161		0.506511	4.88983		0.552901	7.84912		0.555336	6.65894
	0.551675	3.42224		0.544355	6.46973		0.50407	4.72443		0.55046	7.79114		0.552895	6.61011
	0.549233	3.39508		0.541913	6.41479		0.501628	4.5459		0.548018	7.73315		0.550453	6.55823
	0.546792	3.36823		0.539472	6.36292		0.499187	4.36157		0.545577	7.67822		0.548012	6.5155
	0.54435	3.34167		0.53703	6.30798		0.496745	4.16931		0.543135	7.61414		0.54557	6.46667
	0.541909	3.31085		0.534589	6.25916		0.494304	3.9679		0.540694	7.55615		0.543129	6.41479
	0.539468	3.28247		0.532148	6.20117		0.491863	3.76587		0.538253	7.49817		0.540688	6.36902
	0.537026	3.255		0.529706	6.14929		0.489421	3.54584		0.535811	7.44019		0.538246	6.32324
	0.534585	3.22876		0.527265	6.09436		0.48698	3.32306		0.53337	7.37305		0.535805	6.27441
	0.532143	3.20465		0.524823	6.03333		0.484538	3.09174		0.530928	7.31506		0.533363	6.23169
	0.529702	3.17352		0.522382	5.97229		0.482097	2.85431		0.528487	7.25098		0.530922	6.18591
	0.527261	3.14819		0.519941	5.91125		0.479656	2.61047		0.526046	7.18689		0.528481	6.13403
	0.524819	3.12073		0.517499	5.85022		0.477214	2.35199		0.523604	7.11975		0.526039	6.08521
	0.522378	3.09326		0.515058	5.78308		0.474773	2.09961		0.521163	7.04956		0.523598	6.03638
	0.519936	3.06122		0.512616	5.71594		0.472331	1.82922		0.518721	6.98242		0.521156	5.9845
	0.517495	3.03131		0.510175	5.6488		0.46989	1.56921		0.51628	6.90918		0.518715	5.93262
	0.515054	3.00354		0.507734	5.56946		0.467449	1.28662		0.513839	6.83289		0.516274	5.88074
	0.512612	2.96509		0.505292	5.49316		0.465007	1.01196		0.511397	6.75354		0.513832	5.82886
	0.510171	2.94281		0.502851	5.41077		0.462566	0.724182		0.508956	6.67114		0.511391	5.77393
	0.507729	2.90802		0.500409	5.33447		0.460124	0.430695		0.506514	6.58569		0.508949	5.71899
	0.505288	2.87537		0.497968	5.24292		0.457683	0.144592		0.504073	6.49414		0.506508	5.66101
	0.502847	2.84088		0.495527	5.14526		0.455242	-0.139587		0.501632	6.40259		0.504067	5.59998
	0.500405	2.80518		0.493085	5.05066		0.4528	-0.429199		0.49919	6.30188		0.501625	5.54199
	0.497964	2.771		0.490644	4.9527		0.450359	-0.709839		0.496749	6.19507		0.499184	5.47485
	0.495522	2.72827		0.488202	4.84375		0.447917	-0.993042		0.494307	6.09131		0.496742	5.40771
	0.493081	2.69409		0.485761	4.72473		0.445476	-1.28204		0.491866	5.97229		0.494301	5.33752
	0.49064	2.64832		0.48332	4.60449		0.443035	-1.55518		0.489425	5.85327		0.49186	5.26428
	0.488198	2.60376		0.480878	4.47113		0.440593	-1.83502		0.486983	5.7312		0.489418	5.19104
	0.485757	2.55768		0.478437	4.32983		0.438152	-2.10876		0.484542	5.59082		0.486977	5.10864
	0.483315	2.50916		0.475995	4.19006		0.43571	-2.37732		0.4821	5.44739		0.484535	5.02625
	0.480874	2.45514		0.473554	4.03748		0.433269	-2.63885		0.479659	5.2948		0.482094	4.93744
	0.478433	2.40417		0.471113	3.87848		0.430828	-2.89276		0.477217	5.13916		0.479653	4.84741
	0.475991	2.34619		0.468671	3.70911		0.428386	-3.13324		0.474776	4.97833		0.477211	4.74731
	0.47355	2.28546		0.46623	3.52692		0.425945	-3.38531		0.472335	4.79675		0.47477	4.64294
	0.471108	2.22015		0.463788	3.33618		0.423503	-3.61847		0.469893	4.6106		0.472328	4.53217
	0.468667	2.14966		0.461347	3.13629		0.421062	-3.85223		0.467452	4.40735		0.469887	4.41528
	0.466225	2.08008		0.458905	2.93396		0.41862	-4.08539		0.46501	4.20715		0.467445	4.2923
	0.463784	2.0047		0.456464	2.70874		0.416179	-4.29413		0.462569	3.97888		0.465004	4.16077
	0.461343	1.92413		0.454023	2.47681		0.413738	-4.50317		0.460128	3.75519		0.462563	4.01917
	0.458901	1.83777		0.451581	2.23694		0.411296	-4.70795		0.457686	3.51471		0.460121	3.8797
	0.45646	1.74469		0.44914	1.98853		0.408855	-4.89105		0.455245	3.26385		0.45768	3.7204
	0.454018	1.64612		0.446698	1.72699		0.406413	-5.06897		0.452803	2.99835		0.455238	3.55499
	0.451577	1.54541		0.444257	1.45966		0.403972	-5.23987		0.450362	2.72522		0.452797	3.38806
	0.449136	1.4386		0.441816	1.17249		0.401531	-5.40466		0.447921	2.44171		0.450356	3.20221
	0.446694	1.32294		0.439374	0.885925		0.399089	-5.56641		0.445479	2.1463		0.447914	3.00842
	0.444253	1.19965		0.436933	0.585938		0.396648	-5.71289		0.443038	1.83685		0.445473	2.81219
	0.441811	1.07147		0.434491	0.273773		0.394206	-5.85327		0.440596	1.51642		0.443031	2.60406
	0.43937	0.937805		0.43205	-0.034668		0.391765	-5.97534		0.438155	1.1972		0.44059	2.38281
	0.436929	0.787048		0.429609	-0.373596		0.389324	-6.11267		0.435714	0.843811		0.438149	2.14447
	0.434487	0.64209		0.427167	-0.701599		0.386882	-6.22559		0.433272	0.491333		0.435707	1.90613
	0.432046	0.482178		0.424726	-1.03516		0.384441	-6.32629		0.430831	0.140594		0.433266	1.65466
	0.429604	0.322693		0.422284	-1.37726		0.381999	-6.42395		0.428389	-0.222321		0.430824	1.40198
	0.427163	0.154694		0.419843	-1.72394		0.379558	-6.50635		0.425948	-0.595093		0.428383	1.11847
	0.424722	-0.0195312		0.417402	-2.07306		0.377117	-6.58264		0.423507	-0.967102		0.425942	0.840149
	0.42228	-0.198883		0.41496	-2.43408		0.374675	-6.64978		0.421065	-1.35681		0.4235	0.545654
	0.419839	-0.389496		0.412519	-2.78351		0.372234	-6.71997		0.418624	-1.74713		0.421059	0.248779
	0.417397	-0.577393		0.410077	-3.14484		0.369792	-6.7688		0.416182	-2.14661		0.418617	-0.0643616
	0.414956	-0.775452		0.407636	-3.5141		0.367351	-6.81763		0.413741	-2.54578		0.416176	-0.384094
	0.412515	-0.985413		0.405195	-3.87329		0.36491	-6.84814		0.4113	-2.94922		0.413735	-0.704346
	0.410073	-1.17981		0.402753	-4.23859		0.362468	-6.88171		0.408858	-3.35358		0.411293	-1.0434
	0.407632	-1.39435		0.400312	-4.59625		0.360027	-6.90308		0.406417	-3.76801		0.408852	-1.37695
	0.40519	-1.60522		0.39787	-4.94385		0.357585	-6.92139		0.403975	-4.17328		0.40641	-1.72791
	0.402749	-1.82312		0.395429	-5.29785		0.355144	-6.93665		0.401534	-4.58435		0.403969	-2.07581
	0.400308	-2.03156		0.392988	-5.6366		0.352703	-6.92139		0.399092	-4.97742		0.401528	-2.42218
	0.397866	-2.2583		0.390546	-5.9906		0.350261	-6.92749		0.396651	-5.39246		0.399086	-2.79083
	0.395425	-2.47467		0.388105	-6.32629		0.34782	-6.91223		0.39421	-5.79224		0.396645	-3.15857
	0.392983	-2.68555		0.385663	-6.65588		0.345378	-6.89087		0.391768	-6.19507		0.394203	-3.52478
	0.390542	-2.90131		0.383222	-6.97327		0.342937	-6.86646		0.389327	-6.5918		0.391762	-3.89435
	0.3881	-3.11401		0.38078	-7.28455		0.340495	-6.83594		0.386885	-6.97327		0.38932	-4.26025
	0.385659	-3.32031		0.378339	-7.58667		0.338054	-6.79932		0.384444	-7.36694		0.386879	-4.62494
	0.383218	-3.52234		0.375898	-7.86438		0.335613	-6.75354		0.382003	-7.73926		0.384438	-4.98657
	0.380776	-3.72864		0.373456	-8.14209		0.333171	-6.71387		0.379561	-8.09937		0.381996	-5.35583
	0.378335	-3.91296		0.371015	-8.40759		0.33073	-6.66199		0.37712	-8.45032		0.379555	-5.70679
	0.375893	-4.09729		0.368573	-8.65479		0.328288	-6.60095		0.374678	-8.80432		0.377113	-6.06995
	0.373452	-4.27368		0.366132	-8.88977		0.325847	-6.54297		0.372237	-9.14001		0.374672	-6.41174
	0.371011	-4.44122		0.363691	-9.11255		0.323406	-6.48499		0.369796	-9.4574		0.372231	-6.7688
	0.368569	-4.59473		0.361249	-9.31091		0.320964	-6.41479		0.367354	-9.76562		0.369789	-7.09839
	0.366128	-4.73602		0.358808	-9.48181		0.318523	-6.35071		0.364913	-10.0464		0.367348	-7.42188
	0.363686	-4.87671		0.356366	-9.65271		0.316081	-6.28052		0.362471	-10.3119		0.364906	-7.73621
	0.361245	-4.98352		0.353925	-9.79004		0.31364	-6.20117		0.36003	-10.5713		0.362465	-8.02917
	0.358804	-5.09033		0.351484	-9.92126		0.311199	-6.12488		0.357589	-10.8124		0.360024	-8.31909
	0.356362	-5.19104		0.349042	-10.0281		0.308757	-6.04858		0.355147	-11.0229		0.357582	-8.5968
	0.353921	-5.27039		0.346601	-10.1105		0.306316	-5.97534		0.352706	-11.2274		0.355141	-8.8562
	0.351479	-5.34058		0.344159	-10.1868		0.303874	-5.89294		0.350264	-11.4014		0.352699	-9.10339
	0.349038	-5.39856		0.341718	-10.2295		0.301433	-5.80444		0.347823	-11.5601		0.350258	-9.32922
	0.346597	-5.43518		0.339277	-10.257		0.298992	-5.7312		0.345382	-11.7004		0.347817	-9.53064
	0.344155	-5.4657		0.336835	-10.2692		0.29655	-5.6488		0.34294	-11.8103		0.345375	-9.71375
	0.341714	-5.48096		0.334394	-10.2478		0.294109	-5.56335		0.340499	-11.9019		0.342934	-9.88159
	0.339272	-5.49011		0.331952	-10.2173		0.291667	-5.48096		0.338057	-11.9659		0.340492	-10.0189
	0.336831	-5.48096		0.329511	-10.1746		0.289226	-5.39551		0.335616	-12.0087		0.338051	-10.1379
	0.33439	-5.46265		0.32707	-10.1105		0.286785	-5.31616		0.333175	-12.0331		0.33561	-10.2356
	0.331948	-5.43213		0.324628	-10.0281		0.284343	-5.23376		0.330733	-12.027		0.333168	-10.3058
	0.329507	-5.3894		0.322187	-9.93652		0.281902	-5.15137		0.328292	-12.0056		0.330727	-10.3424
	0.327065	-5.34058		0.319745	-9.82971		0.27946	-5.06897		0.32585	-11.9598		0.328285	-10.3821
	0.324624	-5.28564		0.317304	-9.71069		0.277019	-4.98962		0.323409	-11.8835		0.325844	-10.3821
	0.322183	-5.22156		0.314863	-9.57947		0.274578	-4.91882		0.320967	-11.795		0.323403	-10.3577
	0.319741	-5.15747		0.312421	-9.45129		0.272136	-4.84222		0.318526	-11.6974		0.320961	-10.3271
	0.3173	-5.08728		0.30998	-9.30176		0.269695	-4.76105		0.316085	-11.5784		0.31852	-10.26
	0.314858	-5.00793		0.307538	-9.15527		0.267253	-4.68964		0.313643	-11.438		0.316078	-10.1807
	0.312417	-4.94049		0.305097	-8.99963		0.264812	-4.61456		0.311202	-11.2885		0.313637	-10.08
	0.309975	-4.85657		0.302655	-8.84094		0.26237	-4.53796		0.30876	-11.1267		0.311195	-9.97314
	0.307534	-4.76837		0.300214	-8.6853		0.259929	-4.46808		0.306319	-10.9589		0.308754	-9.84192
	0.305093	-4.68048		0.297773	-8.52051		0.257488	-4.39606		0.303878	-10.7727		0.306313	-9.70154
	0.302651	-4.59534		0.295331	-8.35876		0.255046	-4.32739		0.301436	-10.5927		0.303871	-9.5459
	0.30021	-4.50958		0.29289	-8.20007		0.252605	-4.2572		0.298995	-10.3973		0.30143	-9.39026
	0.297768	-4.42108		0.290448	-8.03528		0.250163	-4.19037		0.296553	-10.2051		0.298988	-9.21936
	0.295327	-4.33746		0.288007	-7.87964		0.247722	-4.12201		0.294112	-10.0098		0.296547	-9.05151
	0.292886	-4.24591		0.285566	-7.7301		0.245281	-4.05121		0.291671	-9.81445		0.294106	-8.87451
	0.290444	-4.16595		0.283124	-7.57446		0.242839	-3.99628		0.289229	-9.62219		0.291664	-8.69751
	0.288003	-4.08356		0.280683	-7.42493		0.240398	-3.93677		0.286788	-9.42078		0.289223	-8.52356
	0.285561	-4.00116		0.278241	-7.28149		0.237956	-3.8739		0.284346	-9.23767		0.286781	-8.34351
	0.28312	-3.92273		0.2758	-7.12891		0.235515	-3.81195		0.281905	-9.04846		0.28434	-8.1665
	0.280679	-3.84705		0.273359	-6.99158		0.233074	-3.75488		0.279464	-8.8623		0.281899	-7.99866
	0.278237	-3.77106		0.270917	-6.84814		0.230632	-3.70239		0.277022	-8.68225		0.279457	-7.82776
	0.275796	-3.69781		0.268476	-6.71692		0.228191	-3.64502		0.274581	-8.50525		0.277016	-7.66296
	0.273354	-3.62518		0.266034	-6.58875		0.225749	-3.59528		0.272139	-8.3313		0.274574	-7.49817
	0.270913	-3.55377		0.263593	-6.46362		0.223308	-3.53485		0.269698	-8.1604		0.272133	-7.33948
	0.268472	-3.48541		0.261152	-6.34155		0.220867	-3.48816		0.267257	-8.00476		0.269692	-7.18689
	0.26603	-3.41766		0.25871	-6.22253		0.218425	-3.4375		0.264815	-7.83997		0.26725	-7.0343
	0.263589	-3.35571		0.256269	-6.10352		0.215984	-3.38837		0.262374	-7.68433		0.264809	-6.88782
	0.261147	-3.29254		0.253827	-5.9906		0.213542	-3.34106		0.259932	-7.53479		0.262367	-6.74438
	0.258706	-3.23334		0.251386	-5.88074		0.211101	-3.29254		0.257491	-7.39136		0.259926	-6.60706
	0.256265	-3.17291		0.248945	-5.78003		0.20866	-3.24493		0.25505	-7.24792		0.257485	-6.47278
	0.253823	-3.11768		0.246503	-5.67322		0.206218	-3.2019		0.252608	-7.10754		0.255043	-6.34155
	0.251382	-3.06244		0.244062	-5.57556		0.203777	-3.15582		0.250167	-6.97632		0.252602	-6.21643
	0.24894	-3.00598		0.24162	-5.47791		0.201335	-3.1134		0.247725	-6.84509		0.25016	-6.09741
	0.246499	-2.95654		0.239179	-5.3833		0.198894	-3.0722		0.245284	-6.72302		0.247719	-5.98145
	0.244058	-2.90619		0.236738	-5.2948		0.196453	-3.03497		0.242842	-6.5979		0.245278	-5.86243
	0.241616	-2.85828		0.234296	-5.20935		0.194011	-2.99469		0.240401	-6.48499		0.242836	-5.75256
	0.239175	-2.80884		0.231855	-5.1239		0.19157	-2.95563		0.23796	-6.36597		0.240395	-5.64575
	0.236733	-2.76825		0.229413	-5.03845		0.189128	-2.91504		0.235518	-6.2561		0.237953	-5.54504
	0.234292	-2.71881		0.226972	-4.9646		0.186687	-2.87964		0.233077	-6.15234		0.235512	-5.44739
	0.23185	-2.6767		0.22453	-4.88495		0.184245	-2.84546		0.230635	-6.04248		0.23307	-5.34668
	0.229409	-2.63611		0.222089	-4.81323		0.181804	-2.81006		0.228194	-5.94177		0.230629	-5.24902
	0.226968	-2.59552		0.219648	-4.73785		0.179363	-2.77435		0.225753	-5.84106		0.228188	-5.16357
	0.224526	-2.55615		0.217206	-4.66461		0.176921	-2.74292		0.223311	-5.74951		0.225746	-5.07507
	0.222085	-2.52136		0.214765	-4.59747		0.17448	-2.70844		0.22087	-5.66101		0.223305	-4.98962
	0.219643	-2.48199		0.212323	-4.52698		0.172038	-2.67517		0.218428	-5.56946		0.220863	-4.91608
	0.217202	-2.44476		0.209882	-4.46259		0.169597	-2.64587		0.215987	-5.48401		0.218422	-4.8349
	0.214761	-2.40936		0.207441	-4.39758		0.167156	-2.61353		0.213546	-5.39856		0.215981	-4.75525
	0.212319	-2.38281		0.204999	-4.33807		0.164714	-2.58484		0.211104	-5.31616		0.213539	-4.68323
	0.209878	-2.34467		0.202558	-4.27887		0.162273	-2.55371		0.208663	-5.23682		0.211098	-4.61212
	0.207436	-2.31354		0.200116	-4.21997		0.159831	-2.52594		0.206221	-5.16052		0.208656	-4.53674
	0.204995	-2.27966		0.197675	-4.16382		0.15739	-2.49847		0.20378	-5.08728		0.206215	-4.47021
	0.202554	-2.25037		0.195234	-4.10583		0.154949	-2.4704		0.201339	-5.01404		0.203774	-4.4046
	0.200112	-2.22076		0.192792	-4.05304		0.152507	-2.44537		0.198897	-4.94934		0.201332	-4.3399
	0.197671	-2.19482		0.190351	-3.99811		0.150066	-2.41821		0.196456	-4.87823		0.198891	-4.27551
	0.195229	-2.16553		0.187909	-3.94897		0.147624	-2.39349		0.194014	-4.81049		0.196449	-4.21326
	0.192788	-2.13898		0.185468	-3.89862		0.145183	-2.36359		0.191573	-4.74731		0.194008	-4.15466
	0.190347	-2.11273		0.183027	-3.85193		0.142742	-2.34222		0.189132	-4.6817		0.191567	-4.09668
	0.187905	-2.0871		0.180585	-3.80615		0.1403	-2.31903		0.18669	-4.61853		0.189125	-4.04358
	0.185464	-2.06482		0.178144	-3.76129		0.137859	-2.29553		0.184249	-4.55963		0.186684	-3.98651
	0.183022	-2.03979		0.175702	-3.71338		0.135417	-2.27356		0.181807	-4.50165		0.184242	-3.93433
	0.180581	-2.01447		0.173261	-3.66913		0.132976	-2.25067		0.179366	-4.44427		0.181801	-3.88123
	0.17814	-1.9928		0.17082	-3.62701		0.130535	-2.22778		0.176925	-4.39301		0.17936	-3.82996
	0.175698	-1.97083		0.168378	-3.57971		0.128093	-2.20276		0.174483	-4.33594		0.176918	-3.7796
	0.173257	-1.94763		0.165937	-3.5434		0.125652	-2.18506		0.172042	-4.28101		0.174477	-3.73291
	0.170815	-1.92719		0.163495	-3.50433		0.12321	-2.164		0.1696	-4.22882		0.172035	-3.68958
	0.168374	-1.9043		0.161054	-3.46527		0.120769	-2.14417		0.167159	-4.1806		0.169594	-3.64197
	0.165933	-1.88507		0.158613	-3.42773		0.118328	-2.12189		0.164717	-4.12811		0.167153	-3.5965
	0.163491	-1.8634		0.156171	-3.3905		0.115886	-2.10083		0.162276	-4.08173		0.164711	-3.55804
	0.16105	-1.84784		0.15373	-3.35602		0.113445	-2.08466		0.159835	-4.03412		0.16227	-3.51166
	0.158608	-1.82953		0.151288	-3.31909		0.111003	-2.0639		0.157393	-3.98651		0.159828	-3.47168
	0.156167	-1.80878		0.148847	-3.2901		0.108562	-2.04651		0.154952	-3.94409		0.157387	-3.43231
	0.153725	-1.79321		0.146405	-3.25317		0.10612	-2.02637		0.15251	-3.89923		0.154945	-3.39417
	0.151284	-1.77368		0.143964	-3.21747		0.103679	-2.0108		0.150069	-3.85437		0.152504	-3.35083
	0.148843	-1.75537		0.141523	-3.18787		0.101238	-1.99249		0.147628	-3.81287		0.150063	-3.31787
	0.146401	-1.73889		0.139081	-3.15491		0.0987963	-1.97632		0.145186	-3.77319		0.147621	-3.27942
	0.14396	-1.72394		0.13664	-3.12134		0.0963548	-1.95923		0.142745	-3.73535		0.14518	-3.24554
	0.141518	-1.70624		0.134198	-3.09113		0.0939134	-1.94244		0.140303	-3.69507		0.142738	-3.21106
	0.139077	-1.69189		0.131757	-3.0603		0.091472	-1.9223		0.137862	-3.65692		0.140297	-3.17474
	0.136636	-1.67755		0.129316	-3.03375		0.0890306	-1.90979		0.135421	-3.61664		0.137856	-3.14117
	0.134194	-1.66382		0.126874	-3.00476		0.0865892	-1.89392		0.132979	-3.58185		0.135414	-3.10974
	0.131753	-1.64642		0.124433	-2.97729		0.0841478	-1.87775		0.130538	-3.54401		0.132973	-3.07678
	0.129311	-1.633		0.121991	-2.95105		0.0817064	-1.8631		0.128096	-3.51105		0.130531	-3.04474
	0.12687	-1.61682		0.11955	-2.92389		0.079265	-1.85242		0.125655	-3.47443		0.12809	-3.01483
	0.124429	-1.604		0.117109	-2.89764		0.0768236	-1.83319		0.123214	-3.43964		0.125649	-2.98737
	0.121987	-1.59088		0.114667	-2.8714		0.0743822	-1.82098		0.120772	-3.41003		0.123207	-2.95624
	0.119546	-1.57654		0.112226	-2.84546		0.0719408	-1.80664		0.118331	-3.37799		0.120766	-2.93243
	0.117104	-1.56677		0.109784	-2.81891		0.0694994	-1.79016		0.115889	-3.34229		0.118324	-2.89886
	0.114663	-1.55304		0.107343	-2.79449		0.067058	-1.77612		0.113448	-3.31177		0.115883	-2.87354
	0.112222	-1.54388		0.104902	-2.77191		0.0646166	-1.7627		0.111007	-3.28247		0.113442	-2.84332
	0.10978	-1.52832		0.10246	-2.74994		0.0621752	-1.74866		0.108565	-3.25104		0.111	-2.82013
	0.107339	-1.51367		0.100019	-2.72827		0.0597338	-1.73737		0.106124	-3.22205		0.108559	-2.79388
	0.104897	-1.50543		0.0975773	-2.70355		0.0572923	-1.72455		0.103682	-3.19275		0.106117	-2.76703
	0.102456	-1.48987		0.0951359	-2.68097		0.0548509	-1.7099		0.101241	-3.1665		0.103676	-2.74231
	0.100015	-1.47949		0.0926945	-2.6593		0.0524095	-1.70074		0.0987995	-3.13782		0.101235	-2.71606
	0.0975731	-1.47125		0.0902531	-2.6355		0.0499681	-1.68762		0.0963581	-3.10974		0.0987931	-2.69501
	0.0951317	-1.45874		0.0878117	-2.61505		0.0475267	-1.67633		0.0939167	-3.08502		0.0963517	-2.67029
	0.0926903	-1.44745		0.0853703	-2.59705		0.0450853	-1.66443		0.0914753	-3.05695		0.0939103	-2.64771
	0.0902489	-1.43646		0.0829289	-2.57629		0.0426439	-1.65131		0.0890339	-3.02826		0.0914689	-2.62207
	0.0878075	-1.42792		0.0804875	-2.55768		0.0402025	-1.64063		0.0865925	-3.00201		0.0890275	-2.60254
	0.0853661	-1.41449		0.0780461	-2.53723		0.0377611	-1.62994		0.0841511	-2.98004		0.0865861	-2.58118
	0.0829247	-1.40778		0.0756047	-2.5177		0.0353197	-1.62354		0.0817097	-2.9541		0.0841447	-2.55829
	0.0804833	-1.3974		0.0731633	-2.49817		0.0328783	-1.60767		0.0792683	-2.93274		0.0817033	-2.53479
	0.0780419	-1.38824		0.0707219	-2.47833		0.0304369	-1.59546		0.0768269	-2.91138		0.0792619	-2.5177
	0.0756005	-1.38031		0.0682805	-2.45605		0.0279955	-1.58722		0.0743855	-2.88269		0.0768205	-2.49603
	0.0731591	-1.37146		0.0658391	-2.44263		0.0255541	-1.57166		0.0719441	-2.86072		0.0743791	-2.47437
	0.0707177	-1.36108		0.0633977	-2.42676		0.0231127	-1.56708		0.0695027	-2.83966		0.0719377	-2.45483
	0.0682763	-1.35315		0.0609563	-2.40784		0.0206713	-1.55518		0.0670612	-2.81464		0.0694963	-2.43652
	0.0658348	-1.34094		0.0585148	-2.39319		0.0182298	-1.54846		0.0646198	-2.7951		0.0670548	-2.41669
	0.0633934	-1.3324		0.0560734	-2.37671		0.0157884	-1.53259		0.0621784	-2.77161		0.0646134	-2.39899
	0.060952	-1.3266		0.053632	-2.35474		0.013347	-1.5271		0.059737	-2.75116		0.062172	-2.37976
	0.0585106	-1.31805		0.0511906	-2.33978		0.0109056	-1.51794		0.0572956	-2.72766		0.0597306	-2.36115
	0.0560692	-1.30951		0.0487492	-2.32666		0.00846422	-1.50726		0.0548542	-2.71027		0.0572892	-2.34467
	0.0536278	-1.30341		0.0463078	-2.3111		0.00602281	-1.49994		0.0524128	-2.6889		0.0548478	-2.32513
	0.0511864	-1.29425		0.0438664	-2.29248		0.00358141	-1.49078		0.0499714	-2.66754		0.0524064	-2.30896
	0.048745	-1.2854		0.041425	-2.27844		0.00114	-1.48132		0.04753	-2.64923		0.049965	-2.29156
	0.0463036	-1.27869		0.0389836	-2.26379		-0.00130141	-1.47095		0.0450886	-2.63031		0.0475236	-2.2757
	0.0438622	-1.27045		0.0365422	-2.24915		-0.00374281	-1.46301		0.0426472	-2.61169		0.0450822	-2.26105
	0.0414208	-1.26312		0.0341008	-2.2348		-0.00618422	-1.45264		0.0402058	-2.59674		0.0426408	-2.24274
	0.0389794	-1.25763		0.0316594	-2.21954		-0.00862562	-1.4447		0.0377644	-2.57446		0.0401994	-2.22473
	0.036538	-1.24939		0.029218	-2.20306		-0.011067	-1.43555		0.035323	-2.55676		0.037758	-2.20978
	0.0340966	-1.2439		0.0267766	-2.19238		-0.0135084	-1.427		0.0328816	-2.53784		0.0353166	-2.19513
	0.0316552	-1.23718		0.0243352	-2.17773		-0.0159498	-1.41998		0.0304402	-2.52197		0.0328752	-2.18109
	0.0292138	-1.22894		0.0218938	-2.16339		-0.0183912	-1.41022		0.0279987	-2.50214		0.0304338	-2.1637
	0.0267723	-1.22284		0.0194523	-2.15271		-0.0208327	-1.40472		0.0255573	-2.48383		0.0279923	-2.14966
	0.0243309	-1.2149		0.0170109	-2.13867		-0.0232741	-1.39832		0.0231159	-2.46887		0.0255509	-2.13684
	0.0218895	-1.21033		0.0145695	-2.12402		-0.0257155	-1.38947		0.0206745	-2.45239		0.0231095	-2.11945
	0.0194481	-1.2027		0.0121281	-2.11121		-0.0281569	-1.38092		0.0182331	-2.43835		0.0206681	-2.11182
	0.0170067	-1.19843		0.00968672	-2.0993		-0.0305983	-1.37268		0.0157917	-2.42035		0.0182267	-2.0929
	0.0145653	-1.19324		0.00724531	-2.08466		-0.0330397	-1.36322		0.0133503	-2.40326		0.0157853	-2.07764
	0.0121239	-1.18652		0.00480391	-2.07489		-0.0354811	-1.35712		0.0109089	-2.3877		0.0133439	-2.06512
	0.0096825	-1.17859		0.0023625	-2.0639		-0.0379225	-1.35162		0.0084675	-2.37366		0.0109025	-2.05231
	0.00724109	-1.17249		-7.89062e-05	-2.0517		-0.0403639	-1.3446		0.00602609	-2.35748		0.00846109	-2.03918
	0.00479969	-1.16394		-0.00252031	-2.03766		-0.0428053	-1.33698		0.00358469	-2.34589		0.00601969	-2.02606
	0.00235828	-1.15601		-0.00496172	-2.03064		-0.0452467	-1.32996		0.00114328	-2.32788		0.00357828	-2.01355
	-8.3125e-05	-1.15631		-0.00740312	-2.01599		-0.0476881	-1.31989		-0.00129813	-2.31445		0.00113688	-1.99615
	-0.00252453	-1.15479		-0.00984453	-2.00439		-0.0501295	-1.31683		-0.00373953	-2.30225		-0.00130453	-1.98761
	-0.00496594	-1.14624		-0.0122859	-1.99463		-0.0525709	-1.30737		-0.00618094	-2.28485		-0.00374594	-1.97418
	-0.00740734	-1.14075		-0.0147273	-1.98425		-0.0550123	-1.30432		-0.00862234	-2.27051		-0.00618734	-1.96381
	-0.00984875	-1.13556		-0.0171687	-1.97174		-0.0574537	-1.29669		-0.0110638	-2.25708		-0.00862875	-1.95068
	-0.0122902	-1.13068		-0.0196102	-1.96045		-0.0598952	-1.28815		-0.0135052	-2.24274		-0.0110702	-1.94092
	-0.0147316	-1.1264		-0.0220516	-1.95099		-0.0623366	-1.28296		-0.0159466	-2.23358		-0.0135116	-1.92902
	-0.017173	-1.12183		-0.024493	-1.94031		-0.064778	-1.27838		-0.018388	-2.2171		-0.015953	-1.91925
	-0.0196144	-1.11603		-0.0269344	-1.92993		-0.0672194	-1.27167		-0.0208294	-2.2049		-0.0183944	-1.90582
	-0.0220558	-1.10962		-0.0293758	-1.92017		-0.0696608	-1.26556		-0.0232708	-2.19574		-0.0208358	-1.89697
	-0.0244972	-1.10718		-0.0318172	-1.90918		-0.0721022	-1.26038		-0.0257122	-2.17712		-0.0232772	-1.88202
	-0.0269386	-1.1026		-0.0342586	-1.90063		-0.0745436	-1.24664		-0.0281536	-2.164		-0.0257186	-1.87256
	-0.02938	-1.09833		-0.0367	-1.89056		-0.076985	-1.24481		-0.030595	-2.1524		-0.02816	-1.86188
	-0.0318214	-1.08948		-0.0391414	-1.88049		-0.0794264	-1.24268		-0.0330364	-2.13776		-0.0306014	-1.85425
	-0.0342628	-1.08795		-0.0415828	-1.87531		-0.0818678	-1.23566		-0.0354778	-2.12799		-0.0330428	-1.8396
	-0.0367042	-1.08368		-0.0440242	-1.86218		-0.0843092	-1.22986		-0.0379192	-2.11609		-0.0354842	-1.83075
	-0.0391456	-1.0788		-0.0464656	-1.8515		-0.0867506	-1.22467		-0.0403606	-2.10388		-0.0379256	-1.82251
	-0.041587	-1.07666		-0.048907	-1.84387		-0.089192	-1.21674		-0.042802	-2.08923		-0.040367	-1.81152
	-0.0440284	-1.07117		-0.0513484	-1.84021		-0.0916334	-1.21368		-0.0452434	-2.07977		-0.0428084	-1.79962
	-0.0464698	-1.06781		-0.0537898	-1.828		-0.0940748	-1.2085		-0.0476848	-2.0697		-0.0452498	-1.79108
	-0.0489112	-1.06659		-0.0562312	-1.82068		-0.0965162	-1.20056		-0.0501263	-2.05658		-0.0476912	-1.78162
	-0.0513527	-1.05957		-0.0586727	-1.8103		-0.0989577	-1.19751		-0.0525677	-2.04681		-0.0501327	-1.77307
	-0.0537941	-1.0556		-0.0611141	-1.80145		-0.101399	-1.18988		-0.0550091	-2.03918		-0.0525741	-1.76453
	-0.0562355	-1.0495		-0.0635555	-1.79474		-0.10384	-1.18683		-0.0574505	-2.02667		-0.0550155	-1.75201
	-0.0586769	-1.04828		-0.0659969	-1.78497		-0.106282	-1.18011		-0.0598919	-2.01508		-0.0574569	-1.7453
	-0.0611183	-1.04523		-0.0684383	-1.77643		-0.108723	-1.17493		-0.0623333	-2.00562		-0.0598983	-1.73431
	-0.0635597	-1.04156		-0.0708797	-1.76788		-0.111165	-1.17004		-0.0647747	-1.99341		-0.0623397	-1.72699
	-0.0660011	-1.03729		-0.0733211	-1.75934		-0.113606	-1.16394		-0.0672161	-1.98364		-0.0647811	-1.71783
	-0.0684425	-1.03394		-0.0757625	-1.75446		-0.116047	-1.15906		-0.0696575	-1.97357		-0.0672225	-1.70898
	-0.0708839	-1.02844		-0.0782039	-1.74683		-0.118489	-1.15601		-0.0720989	-1.9632		-0.0696639	-1.70105
	-0.0733253	-1.02478		-0.0806453	-1.73798		-0.12093	-1.15112		-0.0745403	-1.95465		-0.0721053	-1.6925
	-0.0757667	-1.02142		-0.0830867	-1.73096		-0.123372	-1.14594		-0.0769817	-1.94275		-0.0745467	-1.68365
	-0.0782081	-1.02325		-0.0855281	-1.72485		-0.125813	-1.14258		-0.0794231	-1.9342		-0.0769881	-1.67786
	-0.0806495	-1.01563		-0.0879695	-1.71509		-0.128255	-1.13861		-0.0818645	-1.92474		-0.0794295	-1.67053
	-0.0830909	-1.01379		-0.0904109	-1.71051		-0.130696	-1.1319		-0.0843059	-1.91437		-0.0818709	-1.65924
	-0.0855323	-1.01349		-0.0928523	-1.70013		-0.133137	-1.12762		-0.0867473	-1.90552		-0.0843123	-1.64948
	-0.0879737	-1.00769		-0.0952937	-1.69556		-0.135579	-1.12488		-0.0891888	-1.89514		-0.0867537	-1.64154
	-0.0904152	-1.00525		-0.0977352	-1.68732		-0.13802	-1.11938		-0.0916302	-1.88843		-0.0891952	-1.63361
	-0.0928566	-1.00037		-0.100177	-1.68365		-0.140462	-1.11633		-0.0940716	-1.87897		-0.0916366	-1.62964
	-0.095298	-0.997925		-0.102618	-1.67542		-0.142903	-1.11206		-0.096513	-1.87012		-0.094078	-1.61865
	-0.0977394	-0.990906		-0.105059	-1.66779		-0.145344	-1.10565		-0.0989544	-1.86066		-0.0965194	-1.61072
	-0.100181	-0.992126		-0.107501	-1.66046		-0.147786	-1.10321		-0.101396	-1.8512		-0.0989608	-1.60492
	-0.102622	-0.990295		-0.109942	-1.65344		-0.150227	-1.10016		-0.103837	-1.84265		-0.101402	-1.59637
	-0.105064	-0.988464		-0.112384	-1.64795		-0.152669	-1.09558		-0.106279	-1.83441		-0.103844	-1.59058
	-0.107505	-0.984497		-0.114825	-1.64154		-0.15511	-1.09009		-0.10872	-1.82281		-0.106285	-1.58112
	-0.109946	-0.982056		-0.117266	-1.63605		-0.157551	-1.08521		-0.111161	-1.81519		-0.108726	-1.5741
	-0.112388	-0.979309		-0.119708	-1.63177		-0.159993	-1.08368		-0.113603	-1.81305		-0.111168	-1.56982
	-0.114829	-0.975342		-0.122149	-1.6214		-0.162434	-1.07971		-0.116044	-1.80054		-0.113609	-1.56372
	-0.117271	-0.976562		-0.124591	-1.61774		-0.164876	-1.07361		-0.118486	-1.7923		-0.116051	-1.55609
	-0.119712	-0.972595		-0.127032	-1.6098		-0.167317	-1.06903		-0.120927	-1.78619		-0.118492	-1.55029
	-0.122153	-0.968323		-0.129473	-1.6037		-0.169758	-1.06567		-0.123368	-1.7807		-0.120933	-1.54266
	-0.124595	-0.969849		-0.131915	-1.59668		-0.1722	-1.06232		-0.12581	-1.76941		-0.123375	-1.53442
	-0.127036	-0.966492		-0.134356	-1.59424		-0.174641	-1.05591		-0.128251	-1.75903		-0.125816	-1.52802
	-0.129478	-0.962219		-0.136798	-1.58936		-0.177083	-1.0553		-0.130693	-1.75385		-0.128258	-1.52222
	-0.131919	-0.960388		-0.139239	-1.58478		-0.179524	-1.05377		-0.133134	-1.74438		-0.130699	-1.51642
	-0.13436	-0.956726		-0.14168	-1.58264		-0.181965	-1.04675		-0.135575	-1.7392		-0.13314	-1.51154
	-0.136802	-0.956116		-0.144122	-1.57379		-0.184407	-1.04889		-0.138017	-1.73126		-0.135582	-1.50421
	-0.139243	-0.952759		-0.146563	-1.56616		-0.186848	-1.04248		-0.140458	-1.72699		-0.138023	-1.49841
	-0.141685	-0.951538		-0.149005	-1.55975		-0.18929	-1.03668		-0.1429	-1.71356		-0.140465	-1.48987
	-0.144126	-0.949402		-0.151446	-1.55579		-0.191731	-1.03149		-0.145341	-1.70837		-0.142906	-1.48499
	-0.146567	-0.949402		-0.153887	-1.5506		-0.194172	-1.03271		-0.147783	-1.70227		-0.145347	-1.47949
	-0.149009	-0.946045		-0.156329	-1.54724		-0.196614	-1.026		-0.150224	-1.69556		-0.147789	-1.47125
	-0.15145	-0.943298		-0.15877	-1.54266		-0.199055	-1.02722		-0.152665	-1.68945		-0.15023	-1.46942
	-0.153892	-0.940552		-0.161212	-1.53473		-0.201497	-1.02203		-0.155107	-1.68274		-0.152672	-1.46149
	-0.156333	-0.93811		-0.163653	-1.53107		-0.203938	-1.01685		-0.157548	-1.67572		-0.155113	-1.45691
	-0.158775	-0.93811		-0.166095	-1.52802		-0.20638	-1.01563		-0.15999	-1.6684		-0.157555	-1.44989
	-0.161216	-0.934753		-0.168536	-1.52374		-0.208821	-1.01196		-0.162431	-1.66138		-0.159996	-1.44623
	-0.163657	-0.93689		-0.170977	-1.51611		-0.211262	-1.00616		-0.164872	-1.65741		-0.162437	-1.43982
	-0.166099	-0.934753		-0.173419	-1.51245		-0.213704	-1.00342		-0.167314	-1.64917		-0.164879	-1.43158
	-0.16854	-0.932617		-0.17586	-1.5097		-0.216145	-1.00098		-0.169755	-1.64246		-0.16732	-1.42822
	-0.170982	-0.928955		-0.178302	-1.50513		-0.218587	-1.00037		-0.172197	-1.63422		-0.169762	-1.42395
	-0.173423	-0.926208		-0.180743	-1.49933		-0.221028	-0.997314		-0.174638	-1.63177		-0.172203	-1.41693
	-0.175864	-0.927124		-0.183184	-1.49475		-0.223469	-0.995789		-0.177079	-1.62323		-0.174644	-1.41449
	-0.178306	-0.924988		-0.185626	-1.49048		-0.225911	-0.992126		-0.179521	-1.61804		-0.177086	-1.40869
	-0.180747	-0.924377		-0.188067	-1.48529		-0.228352	-0.98877		-0.181962	-1.61255		-0.179527	-1.40472
	-0.183189	-0.921326		-0.190509	-1.4798		-0.230794	-0.984192		-0.184404	-1.60553		-0.181969	-1.39801
	-0.18563	-0.924072		-0.19295	-1.47705		-0.233235	-0.98175		-0.186845	-1.5979		-0.18441	-1.39282
	-0.188071	-0.918579		-0.195391	-1.4743		-0.235676	-0.98114		-0.189286	-1.59607		-0.186851	-1.38672
	-0.190513	-0.918884		-0.197833	-1.47278		-0.238118	-0.975647		-0.191728	-1.58813		-0.189293	-1.38092
	-0.192954	-0.916443		-0.200274	-1.4682		-0.240559	-0.975037		-0.194169	-1.58264		-0.191734	-1.37909
	-0.195396	-0.914917		-0.202716	-1.46332		-0.243001	-0.973511		-0.196611	-1.57867		-0.194176	-1.37512
	-0.197837	-0.91095		-0.205157	-1.4563		-0.245442	-0.967712		-0.199052	-1.57135		-0.196617	-1.36963
	-0.200278	-0.914307		-0.207598	-1.45325		-0.247883	-0.967102		-0.201493	-1.56708		-0.199058	-1.36383
	-0.20272	-0.915527		-0.21004	-1.4502		-0.250325	-0.962219		-0.203935	-1.56067		-0.2015	-1.35925
	-0.205161	-0.913696		-0.212481	-1.44592		-0.252766	-0.961304		-0.206376	-1.55487		-0.203941	-1.35712
	-0.207603	-0.912476		-0.214923	-1.44287		-0.255208	-0.959167		-0.208818	-1.54602		-0.206383	-1.3504
	-0.210044	-0.907898		-0.217364	-1.43982		-0.257649	-0.955505		-0.211259	-1.54236		-0.208824	-1.34827
	-0.212485	-0.909119		-0.219805	-1.43555		-0.26009	-0.9552		-0.2137	-1.54083		-0.211265	-1.34247
	-0.214927	-0.904846		-0.222247	-1.43127		-0.262532	-0.951233		-0.216142	-1.53229		-0.213707	-1.33942
	-0.217368	-0.907898		-0.224688	-1.42914		-0.264973	-0.947266		-0.218583	-1.52832		-0.216148	-1.33362
	-0.21981	-0.904541		-0.22713	-1.42609		-0.267415	-0.944519		-0.221025	-1.52344		-0.21859	-1.32935
	-0.222251	-0.903625		-0.229571	-1.42181		-0.269856	-0.944214		-0.223466	-1.52008		-0.221031	-1.32568
	-0.224692	-0.905151		-0.232012	-1.41754		-0.272297	-0.942993		-0.225908	-1.51276		-0.223472	-1.32233
	-0.227134	-0.90271		-0.234454	-1.41663		-0.274739	-0.939941		-0.228349	-1.50818		-0.225914	-1.31439
	-0.229575	-0.9021		-0.236895	-1.41235		-0.27718	-0.93811		-0.23079	-1.50024		-0.228355	-1.31226
	-0.232017	-0.901184		-0.239337	-1.41052		-0.279622	-0.935669		-0.233232	-1.49384		-0.230797	-1.30798
	-0.234458	-0.896912		-0.241778	-1.41144		-0.282063	-0.932922		-0.235673	-1.49445		-0.233238	-1.30737
	-0.2369	-0.896912		-0.24422	-1.4032		-0.284505	-0.935364		-0.238115	-1.49109		-0.23568	-1.30249
	-0.239341	-0.897827		-0.246661	-1.39984		-0.286946	-0.928345		-0.240556	-1.48499		-0.238121	-1.29822
	-0.241782	-0.895996		-0.249102	-1.39465		-0.289387	-0.924683		-0.242997	-1.47644		-0.240562	-1.29395
	-0.244224	-0.897522		-0.251544	-1.39343		-0.291829	-0.923157		-0.245439	-1.47522		-0.243004	-1.28693
	-0.246665	-0.896301		-0.253985	-1.39038		-0.29427	-0.920715		-0.24788	-1.47278		-0.245445	-1.28601
	-0.249107	-0.893555		-0.256427	-1.38794		-0.296712	-0.919495		-0.250322	-1.46667		-0.247887	-1.28113
	-0.251548	-0.894165		-0.258868	-1.3855		-0.299153	-0.9198		-0.252763	-1.46179		-0.250328	-1.27869
	-0.253989	-0.892029		-0.261309	-1.38062		-0.301594	-0.917358		-0.255204	-1.45844		-0.252769	-1.27625
	-0.256431	-0.890808		-0.263751	-1.38062		-0.304036	-0.910034		-0.257646	-1.45447		-0.255211	-1.27014
	-0.258872	-0.89325		-0.266192	-1.37665		-0.306477	-0.910645		-0.260087	-1.4502		-0.257652	-1.26831
	-0.261314	-0.891113		-0.268634	-1.3739		-0.308919	-0.910645		-0.262529	-1.44409		-0.260094	-1.26373
	-0.263755	-0.892944		-0.271075	-1.36932		-0.31136	-0.907593		-0.26497	-1.44226		-0.262535	-1.26068
	-0.266196	-0.891418		-0.273516	-1.36566		-0.313801	-0.905762		-0.267411	-1.43707		-0.264976	-1.25732
	-0.268638	-0.892639		-0.275958	-1.36566		-0.316243	-0.903931		-0.269853	-1.43127		-0.267418	-1.25305
	-0.271079	-0.890503		-0.278399	-1.36597		-0.318684	-0.903931		-0.272294	-1.42731		-0.269859	-1.25366
	-0.273521	-0.889893		-0.280841	-1.35925		-0.321126	-0.901794		-0.274736	-1.42548		-0.272301	-1.24664
	-0.275962	-0.890503		-0.283282	-1.35956		-0.323567	-0.898438		-0.277177	-1.41998		-0.274742	-1.24329
	-0.278403	-0.886841		-0.285723	-1.35529		-0.326008	-0.894775		-0.279618	-1.41632		-0.277183	-1.24023
	-0.280845	-0.888367		-0.288165	-1.35223		-0.32845	-0.896301		-0.28206	-1.41449		-0.279625	-1.24084
	-0.283286	-0.889893		-0.290606	-1.35101		-0.330891	-0.892639		-0.284501	-1.40778		-0.282066	-1.23291
	-0.285728	-0.888062		-0.293048	-1.34766		-0.333333	-0.890503		-0.286943	-1.4035		-0.284508	-1.22955
	-0.288169	-0.888977		-0.295489	-1.3446		-0.335774	-0.891418		-0.289384	-1.40076		-0.286949	-1.22772
	-0.29061	-0.886536		-0.29793	-1.34552		-0.338215	-0.888367		-0.291825	-1.39771		-0.28939	-1.22009
	-0.293052	-0.884705		-0.300372	-1.34277		-0.340657	-0.887146		-0.294267	-1.39435		-0.291832	-1.22345
	-0.295493	-0.88501		-0.302813	-1.34094		-0.343098	-0.885315		-0.296708	-1.39038		-0.294273	-1.22009
	-0.297935	-0.879211		-0.305255	-1.3385		-0.34554	-0.884094		-0.29915	-1.38641		-0.296715	-1.21704
	-0.300376	-0.885925		-0.307696	-1.33423		-0.347981	-0.884094		-0.301591	-1.38306		-0.299156	-1.21063
	-0.302817	-0.883789		-0.310137	-1.33209		-0.350422	-0.880432		-0.304033	-1.37817		-0.301597	-1.21033
	-0.305259	-0.88623		-0.312579	-1.32965		-0.352864	-0.877075		-0.306474	-1.37634		-0.304039	-1.20911
	-0.3077	-0.886536		-0.31502	-1.32935		-0.355305	-0.878906		-0.308915	-1.37146		-0.30648	-1.20575
	-0.310142	-0.884094		-0.317462	-1.32843		-0.357747	-0.877686		-0.311357	-1.36658		-0.308922	-1.20361
	-0.312583	-0.883484		-0.319903	-1.32599		-0.360188	-0.87616		-0.313798	-1.36475		-0.311363	-1.19965
	-0.315025	-0.88501		-0.322345	-1.32202		-0.36263	-0.875549		-0.31624	-1.36108		-0.313805	-1.19843
	-0.317466	-0.88562		-0.324786	-1.32141		-0.365071	-0.873413		-0.318681	-1.35925		-0.316246	-1.19537
	-0.319907	-0.884705		-0.327227	-1.31866		-0.367512	-0.870361		-0.321122	-1.35681		-0.318687	-1.19263
	-0.322349	-0.884705		-0.329669	-1.31592		-0.369954	-0.866699		-0.323564	-1.35529		-0.321129	-1.18927
	-0.32479	-0.885315		-0.33211	-1.31409		-0.372395	-0.866699		-0.326005	-1.34949		-0.32357	-1.18378
	-0.327232	-0.885315		-0.334552	-1.31226		-0.374837	-0.867004		-0.328447	-1.34674		-0.326012	-1.18195
	-0.329673	-0.883484		-0.336993	-1.31256		-0.377278	-0.860596		-0.330888	-1.34155		-0.328453	-1.18103
	-0.332114	-0.885315		-0.339434	-1.31012		-0.379719	-0.865173		-0.333329	-1.33423		-0.330894	-1.1795
	-0.334556	-0.882263		-0.341876	-1.31287		-0.382161	-0.863342		-0.335771	-1.33667		-0.333336	-1.17523
	-0.336997	-0.880127		-0.344317	-1.30554		-0.384602	-0.862122		-0.338212	-1.33392		-0.335777	-1.17249
	-0.339439	-0.883789		-0.346759	-1.3031		-0.387044	-0.860596		-0.340654	-1.33118		-0.338219	-1.17126
	-0.34188	-0.885315		-0.3492	-1.30219		-0.389485	-0.858459		-0.343095	-1.32721		-0.34066	-1.16913
	-0.344321	-0.884094		-0.351641	-1.30035		-0.391926	-0.856323		-0.345536	-1.32538		-0.343101	-1.16638
	-0.346763	-0.884094		-0.354083	-1.30066		-0.394368	-0.847778		-0.347978	-1.32263		-0.345543	-1.16119
	-0.349204	-0.88623		-0.356524	-1.29913		-0.396809	-0.856323		-0.350419	-1.31897		-0.347984	-1.15967
	-0.351646	-0.884705		-0.358966	-1.29669		-0.399251	-0.855713		-0.352861	-1.31683		-0.350426	-1.16028
	-0.354087	-0.882874		-0.361407	-1.29303		-0.401692	-0.852661		-0.355302	-1.31348		-0.352867	-1.15723
	-0.356528	-0.884094		-0.363848	-1.29517		-0.404133	-0.85083		-0.357743	-1.31073		-0.355308	-1.15448
	-0.35897	-0.885315		-0.36629	-1.2912		-0.406575	-0.849609		-0.360185	-1.30859		-0.35775	-1.15265
	-0.361411	-0.883484		-0.368731	-1.28906		-0.409016	-0.85083		-0.362626	-1.30646		-0.360191	-1.15021
	-0.363853	-0.886536		-0.371173	-1.28815		-0.411458	-0.844727		-0.365068	-1.30249		-0.362633	-1.14716
	-0.366294	-0.884399		-0.373614	-1.28815		-0.413899	-0.848694		-0.367509	-1.29883		-0.365074	-1.14624
	-0.368735	-0.885925		-0.376055	-1.28723		-0.41634	-0.847168		-0.36995	-1.29639		-0.367515	-1.14471
	-0.371177	-0.88501		-0.378497	-1.28571		-0.418782	-0.845337		-0.372392	-1.29608		-0.369957	-1.14319
	-0.373618	-0.883179		-0.380938	-1.2851		-0.421223	-0.845337		-0.374833	-1.29181		-0.372398	-1.14044
	-0.37606	-0.884399		-0.38338	-1.28052		-0.423665	-0.843811		-0.377275	-1.29089		-0.37484	-1.13495
	-0.378501	-0.88623		-0.385821	-1.28387		-0.426106	-0.841064		-0.379716	-1.28998		-0.377281	-1.13647
	-0.380942	-0.88562		-0.388262	-1.2796		-0.428547	-0.840454		-0.382158	-1.28387		-0.379722	-1.13281
	-0.383384	-0.887451		-0.390704	-1.28052		-0.430989	-0.840454		-0.384599	-1.28265		-0.382164	-1.13007
	-0.385825	-0.888367		-0.393145	-1.27655		-0.43343	-0.838623		-0.38704	-1.2796		-0.384605	-1.12823
	-0.388267	-0.88623		-0.395587	-1.27808		-0.435872	-0.835571		-0.389482	-1.27563		-0.387047	-1.12793
	-0.390708	-0.887756		-0.398028	-1.27563		-0.438313	-0.836182		-0.391923	-1.27563		-0.389488	-1.1203
	-0.39315	-0.888062		-0.40047	-1.27747		-0.440755	-0.835876		-0.394365	-1.27258		-0.39193	-1.12152
	-0.395591	-0.889587		-0.402911	-1.27258		-0.443196	-0.836182		-0.396806	-1.27045		-0.394371	-1.12152
	-0.398032	-0.885925		-0.405352	-1.27258		-0.445637	-0.83252		-0.399247	-1.26953		-0.396812	-1.12213
	-0.400474	-0.888977		-0.407794	-1.27075		-0.448079	-0.83374		-0.401689	-1.26648		-0.399254	-1.11847
	-0.402915	-0.890808		-0.410235	-1.27106		-0.45052	-0.831909		-0.40413	-1.26282		-0.401695	-1.11694
	-0.405357	-0.891113		-0.412677	-1.27045		-0.452962	-0.831909		-0.406572	-1.26068		-0.404137	-1.1142
	-0.407798	-0.894775		-0.415118	-1.2677		-0.455403	-0.830078		-0.409013	-1.26099		-0.406578	-1.1142
	-0.410239	-0.891418		-0.417559	-1.26953		-0.457844	-0.830383		-0.411454	-1.25854		-0.409019	-1.11481
	-0.412681	-0.890503		-0.420001	-1.26709		-0.460286	-0.828247		-0.413896	-1.25671		-0.411461	-1.11145
	-0.415122	-0.891724		-0.422442	-1.26617		-0.462727	-0.828857		-0.416337	-1.25214		-0.413902	-1.1084
	-0.417564	-0.894165		-0.424884	-1.26434		-0.465169	-0.826111		-0.418779	-1.25122		-0.416344	-1.1087
	-0.420005	-0.892334		-0.427325	-1.26373		-0.46761	-0.82428		-0.42122	-1.25061		-0.418785	-1.10596
	-0.422446	-0.894775		-0.429766	-1.26251		-0.470051	-0.823669		-0.423661	-1.24817		-0.421226	-1.10291
	-0.424888	-0.897217		-0.432208	-1.26099		-0.472493	-0.824585		-0.426103	-1.24542		-0.423668	-1.10107
	-0.427329	-0.896301		-0.434649	-1.2619		-0.474934	-0.823975		-0.428544	-1.24359		-0.426109	-1.09894
	-0.429771	-0.895691		-0.437091	-1.26129		-0.477376	-0.827332		-0.430986	-1.24359		-0.428551	-1.09863
	-0.432212	-0.896301		-0.439532	-1.25946		-0.479817	-0.821228		-0.433427	-1.23199		-0.430992	-1.09741
	-0.434653	-0.895691		-0.441973	-1.26495		-0.482258	-0.821838		-0.435868	-1.2381		-0.433433	-1.09497
	-0.437095	-0.895996		-0.444415	-1.25763		-0.4847	-0.819092		-0.43831	-1.23566		-0.435875	-1.09589
	-0.439536	-0.895691		-0.446856	-1.25763		-0.487141	-0.821228		-0.440751	-1.23322		-0.438316	-1.09283
	-0.441978	-0.899963		-0.449298	-1.2561		-0.489583	-0.819397		-0.443193	-1.23138		-0.440758	-1.09192
	-0.444419	-0.901794		-0.451739	-1.25427		-0.492024	-0.817566		-0.445634	-1.23016		-0.443199	-1.08856
	-0.44686	-0.898132		-0.45418	-1.25488		-0.494465	-0.814514		-0.448075	-1.22589		-0.44564	-1.08765
	-0.449302	-0.901489		-0.456622	-1.2561		-0.496907	-0.819397		-0.450517	-1.22711		-0.448082	-1.08551
	-0.451743	-0.903015		-0.459063	-1.25519		-0.499348	-0.818787		-0.452958	-1.22711		-0.450523	-1.08673
	-0.454185	-0.899048		-0.461505	-1.25092		-0.50179	-0.817871		-0.4554	-1.22284		-0.452965	-1.08551
	-0.456626	-0.9021		-0.463946	-1.25153		-0.504231	-0.821533		-0.457841	-1.22223		-0.455406	-1.08429
	-0.459067	-0.900879		-0.466387	-1.24969		-0.506672	-0.816956		-0.460283	-1.22314		-0.457847	-1.08185
	-0.461509	-0.903015		-0.468829	-1.25122		-0.509114	-0.813904		-0.462724	-1.21796		-0.460289	-1.07971
	-0.46395	-0.903625		-0.47127	-1.24939		-0.511555	-0.814514		-0.465165	-1.21857		-0.46273	-1.07849
	-0.466392	-0.908508		-0.473712	-1.25031		-0.513997	-0.818176		-0.467607	-1.2146		-0.465172	-1.07727
	-0.468833	-0.90332		-0.476153	-1.24908		-0.516438	-0.815125		-0.470048	-1.21368		-0.467613	-1.07666
	-0.471275	-0.904541		-0.478595	-1.24725		-0.51888	-0.814209		-0.47249	-1.21185		-0.470055	-1.07574
	-0.473716	-0.906372		-0.481036	-1.24939		-0.521321	-0.813599		-0.474931	-1.21002		-0.472496	-1.07666
	-0.476157	-0.905151		-0.483477	-1.24817		-0.523762	-0.810547		-0.477372	-1.20911		-0.474937	-1.07544
	-0.478599	-0.906982		-0.485919	-1.24664		-0.526204	-0.812988		-0.479814	-1.20728		-0.477379	-1.07147
	-0.48104	-0.907898		-0.48836	-1.2442		-0.528645	-0.811768		-0.482255	-1.20728		-0.47982	-1.07239
	-0.483482	-0.912781		-0.490802	-1.2439		-0.531087	-0.809326		-0.484697	-1.20331		-0.482262	-1.073
	-0.485923	-0.910034		-0.493243	-1.24512		-0.533528	-0.812073		-0.487138	-1.20483		-0.484703	-1.06812
	-0.488364	-0.909119		-0.495684	-1.24481		-0.535969	-0.811768		-0.489579	-1.20056		-0.487144	-1.07025
	-0.490806	-0.91095		-0.498126	-1.24359		-0.538411	-0.811462		-0.492021	-1.19995		-0.489586	-1.0614
	-0.493247	-0.910339		-0.500567	-1.24298		-0.540852	-0.811462		-0.494462	-1.19934		-0.492027	-1.06812
	-0.495689	-0.913391		-0.503009	-1.24268		-0.543294	-0.810547		-0.496904	-1.19812		-0.494469	-1.06873
	-0.49813	-0.909119		-0.50545	-1.2439		-0.545735	-0.810547		-0.499345	-1.19476		-0.49691	-1.06567
	-0.500571	-0.917664		-0.507891	-1.24268		-0.548176	-0.809937		-0.501786	-1.19904		-0.499351	-1.06354
	-0.503013	-0.916138		-0.510333	-1.24359		-0.550618	-0.809326		-0.504228	-1.19354		-0.501793	-1.06476
	-0.505454	-0.913696		-0.512774	-1.24268		-0.553059	-0.809021		-0.506669	-1.19415		-0.504234	-1.05927
	-0.507896	-0.920105		-0.515216	-1.24146		-0.555501	-0.808716		-0.509111	-1.19415		-0.506676	-1.06201
	-0.510337	-0.918579		-0.517657	-1.24207		-0.557942	-0.807495		-0.511552	-1.19202		-0.509117	-1.06323
	-0.512778	-0.918274		-0.520098	-1.24237		-0.560383	-0.808105		-0.513993	-1.18988		-0.511558	-1.0611
	-0.51522	-0.918579		-0.52254	-1.23962		-0.562825	-0.810242		-0.516435	-1.18744		-0.514	-1.06079
	-0.517661	-0.92041		-0.524981	-1.23993		-0.565266	-0.809631		-0.518876	-1.18805		-0.516441	-1.05927
	-0.520103	-0.918579		-0.527423	-1.24054		-0.567708	-0.811462		-0.521318	-1.18622		-0.518883	-1.05927
	-0.522544	-0.921326		-0.529864	-1.23779		-0.570149	-0.808716		-0.523759	-1.18347		-0.521324	-1.05713
	-0.524985	-0.923767		-0.532305	-1.23993		-0.57259	-0.808716		-0.5262	-1.18439		-0.523765	-1.0553
	-0.527427	-0.921021		-0.534747	-1.23993		-0.575032	-0.807495		-0.528642	-1.18286		-0.526207	-1.05377
	-0.529868	-0.923157		-0.537188	-1.23901		-0.577473	-0.809937		-0.531083	-1.18225		-0.528648	-1.05408
	-0.53231	-0.924988		-0.53963	-1.23962		-0.579915	-0.807495		-0.533525	-1.17737		-0.53109	-1.05499
	-0.534751	-0.923462		-0.542071	-1.24115		-0.582356	-0.809021		-0.535966	-1.17828		-0.533531	-1.05255
	-0.537192	-0.924377		-0.544512	-1.23535		-0.584797	-0.807495		-0.538408	-1.17981		-0.535972	-1.05286
	-0.539634	-0.924988		-0.546954	-1.23657		-0.587239	-0.805969		-0.540849	-1.17981		-0.538414	-1.05225
	-0.542075	-0.92865		-0.549395	-1.23657		-0.58968	-0.807495		-0.54329	-1.1792		-0.540855	-1.05255
	-0.544517	-0.930481		-0.551837	-1.23413		-0.592122	-0.807495		-0.545732	-1.17554		-0.543297	-1.05072
	-0.546958	-0.930786		-0.554278	-1.23749		-0.594563	-0.807495		-0.548173	-1.17462		-0.545738	-1.04614
	-0.5494	-0.930786		-0.55672	-1.23718		-0.597005	-0.809021		-0.550615	-1.17432		-0.54818	-1.04706
	-0.551841	-0.92926		-0.559161	-1.23779		-0.599446	-0.80719		-0.553056	-1.17676		-0.550621	-1.04828
	-0.554282	-0.931091		-0.561602	-1.23474		-0.601887	-0.8078		-0.555497	-1.17249		-0.553062	-1.04706
	-0.556724	-0.931091		-0.564044	-1.23505		-0.604329	-0.812683		-0.557939	-1.17157		-0.555504	-1.04828
	-0.559165	-0.931702		-0.566485	-1.23535		-0.60677	-0.809021		-0.56038	-1.17157		-0.557945	-1.04767
	-0.561607	-0.930786		-0.568927	-1.2326		-0.609212	-0.809021		-0.562822	-1.16791		-0.560387	-1.04553
	-0.564048	-0.933533		-0.571368	-1.23596		-0.611653	-0.803833		-0.565263	-1.17004		-0.562828	-1.04401
	-0.566489	-0.937805		-0.573809	-1.23352		-0.614094	-0.805359		-0.567704	-1.1676		-0.565269	-1.0434
	-0.568931	-0.93689		-0.576251	-1.23383		-0.616536	-0.806274		-0.570146	-1.16638		-0.567711	-1.04279
	-0.571372	-0.935974		-0.578692	-1.23535		-0.618977	-0.806885		-0.572587	-1.16791		-0.570152	-1.04584
	-0.573814	-0.936584		-0.581134	-1.23352		-0.621419	-0.806885		-0.575029	-1.1676		-0.572594	-1.04584
	-0.576255	-0.937805		-0.583575	-1.23535		-0.62386	-0.803833		-0.57747	-1.16394		-0.575035	-1.04248
	-0.578696	-0.939026		-0.586016	-1.23291		-0.626301	-0.805664		-0.579911	-1.16547		-0.577476	-1.04492
	-0.581138	-0.940247		-0.588458	-1.2326		-0.628743	-0.808411		-0.582353	-1.16272		-0.579918	-1.03943
	-0.583579	-0.942078		-0.590899	-1.23474		-0.631184	-0.804749		-0.584794	-1.16119		-0.582359	-1.04218
	-0.586021	-0.941467		-0.593341	-1.23138		-0.633626	-0.808716		-0.587236	-1.16119		-0.584801	-1.04187
	-0.588462	-0.941162		-0.595782	-1.23108		-0.636067	-0.808716		-0.589677	-1.15906		-0.587242	-1.04126
	-0.590903	-0.941467		-0.598223	-1.23596		-0.638508	-0.808411		-0.592118	-1.15997		-0.589683	-1.03546
	-0.593345	-0.942688		-0.600665	-1.23291		-0.64095	-0.807495		-0.59456	-1.15845		-0.592125	-1.04004
	-0.595786	-0.944519		-0.603106	-1.23291		-0.643391	-0.809021		-0.597001	-1.16028		-0.594566	-1.04004
	-0.598228	-0.942078		-0.605548	-1.23383		-0.645833	-0.810852		-0.599443	-1.15875		-0.597008	-1.04279
	-0.600669	-0.946655		-0.607989	-1.23138		-0.648274	-0.8078		-0.601884	-1.15631		-0.599449	-1.04248
	-0.60311	-0.947876		-0.61043	-1.2326		-0.650715	-0.805664		-0.604325	-1.15692		-0.60189	-1.04095
	-0.605552	-0.948181		-0.612872	-1.23474		-0.653157	-0.808411		-0.606767	-1.1554		-0.604332	-1.04004
	-0.607993	-0.957336		-0.615313	-1.23383		-0.655598	-0.809631		-0.609208	-1.1557		-0.606773	-1.03729
	-0.610435	-0.948181		-0.617755	-1.2323		-0.65804	-0.80719		-0.61165	-1.15509		-0.609215	-1.04462
	-0.612876	-0.948486		-0.620196	-1.23596		-0.660481	-0.809937		-0.614091	-1.15143		-0.611656	-1.04095
	-0.615317	-0.951233		-0.622637	-1.23322		-0.662922	-0.808105		-0.616533	-1.15356		-0.614097	-1.04004
	-0.617759	-0.954285		-0.625079	-1.23352		-0.665364	-0.809021		-0.618974	-1.15234		-0.616539	-1.03821
	-0.6202	-0.9552		-0.62752	-1.23535		-0.667805	-0.80719		-0.621415	-1.15265		-0.61898	-1.03943
	-0.622642	-0.953064		-0.629962	-1.23199		-0.670247	-0.80719		-0.623857	-1.1499		-0.621422	-1.03638
	-0.625083	-0.955505		-0.632403	-1.23352		-0.672688	-0.805054		-0.626298	-1.15204		-0.623863	-1.03851
	-0.627525	-0.954285		-0.634845	-1.23505		-0.67513	-0.810242		-0.62874	-1.15112		-0.626305	-1.03424
	-0.629966	-0.958252		-0.637286	-1.23566		-0.677571	-0.809937		-0.631181	-1.15021		-0.628746	-1.03729
	-0.632407	-0.957336		-0.639727	-1.23505		-0.680012	-0.810852		-0.633622	-1.14746		-0.631187	-1.03882
	-0.634849	-0.957336		-0.642169	-1.2384		-0.682454	-0.811157		-0.636064	-1.14716		-0.633629	-1.03882
	-0.63729	-0.957031		-0.64461	-1.23108		-0.684895	-0.811157		-0.638505	-1.14807		-0.63607	-1.0379
	-0.639732	-0.961609		-0.647052	-1.2326		-0.687337	-0.809326		-0.640947	-1.1496		-0.638512	-1.03699
	-0.642173	-0.964355		-0.649493	-1.23352		-0.689778	-0.810852		-0.643388	-1.15234		-0.640953	-1.03851
	-0.644614	-0.964355		-0.651934	-1.22955		-0.692219	-0.810242		-0.645829	-1.14807		-0.643394	-1.04156
	-0.647056	-0.96344		-0.654376	-1.23291		-0.694661	-0.812988		-0.648271	-1.14594		-0.645836	-1.0379
	-0.649497	-0.961609		-0.656817	-1.23108		-0.697102	-0.811768		-0.650712	-1.14624		-0.648277	-1.04004
	-0.651939	-0.966187		-0.659259	-1.23596		-0.699544	-0.812378		-0.653154	-1.14777		-0.650719	-1.03882
	-0.65438	-0.962219		-0.6617	-1.23291		-0.701985	-0.812378		-0.655595	-1.14624		-0.65316	-1.03851
	-0.656821	-0.965576		-0.664141	-1.23535		-0.704426	-0.814514		-0.658036	-1.14655		-0.655601	-1.03882
	-0.659263	-0.964355		-0.666583	-1.23444		-0.706868	-0.812683		-0.660478	-1.14624		-0.658043	-1.04126
	-0.661704	-0.968628		-0.669024	-1.2326		-0.709309	-0.812073		-0.662919	-1.14502		-0.660484	-1.03882
	-0.664146	-0.970154		-0.671466	-1.23718		-0.711751	-0.812378		-0.665361	-1.14502		-0.662926	-1.03729
	-0.666587	-0.97229		-0.673907	-1.2326		-0.714192	-0.807495		-0.667802	-1.14441		-0.665367	-1.0376
	-0.669028	-0.970459		-0.676348	-1.23566		-0.716633	-0.811768		-0.670243	-1.14685		-0.667808	-1.03943
	-0.67147	-0.971375		-0.67879	-1.23444		-0.719075	-0.81543		-0.672685	-1.14532		-0.67025	-1.04126
	-0.673911	-0.9729		-0.681231	-1.23749		-0.721516	-0.814209		-0.675126	-1.14502		-0.672691	-1.04034
	-0.676353	-0.971375		-0.683673	-1.23535		-0.723958	-0.814819		-0.677568	-1.14288		-0.675133	-1.04126
	-0.678794	-0.975037		-0.686114	-1.23535		-0.726399	-0.814819		-0.680009	-1.1438		-0.677574	-1.0437
	-0.681235	-0.976562		-0.688555	-1.23322		-0.72884	-0.81604		-0.68245	-1.1441		-0.680015	-1.03821
	-0.683677	-0.977783		-0.690997	-1.23444		-0.731282	-0.813904		-0.684892	-1.14288		-0.682457	-1.04279
	-0.686118	-0.978699		-0.693438	-1.23352		-0.733723	-0.815125		-0.687333	-1.14349		-0.684898	-1.04279
	-0.68856	-0.975647		-0.69588	-1.23535		-0.736165	-0.813904		-0.689775	-1.14227		-0.68734	-1.0434
	-0.691001	-0.976868		-0.698321	-1.2381		-0.738606	-0.817261		-0.692216	-1.14197		-0.689781	-1.04095
	-0.693442	-0.978088		-0.700762	-1.23657		-0.741047	-0.817566		-0.694658	-1.14288		-0.692222	-1.04431
	-0.695884	-0.978699		-0.703204	-1.23657		-0.743489	-0.817871		-0.697099	-1.14197		-0.694664	-1.04401
	-0.698325	-0.976868		-0.705645	-1.2384		-0.74593	-0.81543		-0.69954	-1.14197		-0.697105	-1.04553
	-0.700767	-0.98175		-0.708087	-1.23352		-0.748372	-0.819702		-0.701982	-1.14532		-0.699547	-1.04797
	-0.703208	-0.983887		-0.710528	-1.23596		-0.750813	-0.816956		-0.704423	-1.14441		-0.701988	-1.04889
	-0.70565	-0.984192		-0.71297	-1.23474		-0.753255	-0.819397		-0.706865	-1.14288		-0.70443	-1.04584
	-0.708091	-0.986938		-0.715411	-1.23627		-0.755696	-0.817261		-0.709306	-1.14319		-0.706871	-1.04523
	-0.710532	-0.987549		-0.717852	-1.23688		-0.758137	-0.819702		-0.711747	-1.14288		-0.709312	-1.05133
	-0.712974	-0.983887		-0.720294	-1.23688		-0.760579	-0.819702		-0.714189	-1.14227		-0.711754	-1.0495
	-0.715415	-0.986328		-0.722735	-1.23688		-0.76302	-0.818176		-0.71663	-1.14563		-0.714195	-1.05225
	-0.717857	-0.986328		-0.725177	-1.23535		-0.765462	-0.820313		-0.719072	-1.1438		-0.716637	-1.05072
	-0.720298	-0.986633		-0.727618	-1.23657		-0.767903	-0.821838		-0.721513	-1.14502		-0.719078	-1.0495
	-0.722739	-0.98877		-0.730059	-1.23474		-0.770344	-0.819092		-0.723954	-1.14166		-0.721519	-1.05042
	-0.725181	-0.988159		-0.732501	-1.2384		-0.772786	-0.821228		-0.726396	-1.14227		-0.723961	-1.05042
	-0.727622	-0.986023		-0.734942	-1.23535		-0.775227	-0.820923		-0.728837	-1.14258		-0.726402	-1.05194
	-0.730064	-0.990601		-0.737384	-1.23566		-0.777669	-0.820007		-0.731279	-1.14075		-0.728844	-1.05103
	-0.732505	-0.986938		-0.739825	-1.2381		-0.78011	-0.820007		-0.73372	-1.14288		-0.731285	-1.05194
	-0.734946	-0.990295		-0.742266	-1.23779		-0.782551	-0.82428		-0.736161	-1.1438		-0.733726	-1.05316
	-0.737388	-0.989685		-0.744708	-1.23779		-0.784993	-0.822449		-0.738603	-1.14532		-0.736168	-1.05682
	-0.739829	-0.990295		-0.747149	-1.23566		-0.787434	-0.821533		-0.741044	-1.14441		-0.738609	-1.05469
	-0.742271	-0.991516		-0.749591	-1.23566		-0.789876	-0.822144		-0.743486	-1.14929		-0.741051	-1.05774
	-0.744712	-0.992126		-0.752032	-1.22925		-0.792317	-0.825195		-0.745927	-1.14349		-0.743492	-1.05713
	-0.747153	-0.994263		-0.754473	-1.23688		-0.794758	-0.826111		-0.748368	-1.14471		-0.745933	-1.05713
	-0.749595	-0.995178		-0.756915	-1.23749		-0.7972	-0.825195		-0.75081	-1.14349		-0.748375	-1.05652
	-0.752036	-0.997009		-0.759356	-1.2384		-0.799641	-0.82428		-0.753251	-1.14471		-0.750816	-1.0611
	-0.754478	-0.996094		-0.761798	-1.23718		-0.802083	-0.827637		-0.755693	-1.14288		-0.753258	-1.05652
	-0.756919	-0.995178		-0.764239	-1.23505		-0.804524	-0.825195		-0.758134	-1.14471		-0.755699	-1.0614
	-0.75936	-0.996399		-0.76668	-1.23383		-0.806965	-0.827026		-0.760575	-1.14532		-0.75814	-1.0614
	-0.761802	-0.996704		-0.769122	-1.23505		-0.809407	-0.827637		-0.763017	-1.1441		-0.760582	-1.06323
	-0.764243	-0.997314		-0.771563	-1.23932		-0.811848	-0.824585		-0.765458	-1.14594		-0.763023	-1.06201
	-0.766685	-0.997925		-0.774005	-1.23718		-0.81429	-0.826416		-0.7679	-1.14349		-0.765465	-1.06293
	-0.769126	-0.999756		-0.776446	-1.23474		-0.816731	-0.83252		-0.770341	-1.14227		-0.767906	-1.06262
	-0.771567	-0.997314		-0.778887	-1.2381		-0.819172	-0.828857		-0.772783	-1.14441		-0.770347	-1.06445
	-0.774009	-0.999451		-0.781329	-1.23779		-0.821614	-0.829163		-0.775224	-1.14258		-0.772789	-1.06384
	-0.77645	-0.999756		-0.78377	-1.23505		-0.824055	-0.83313		-0.777665	-1.1441		-0.77523	-1.06659
	-0.778892	-1.00098		-0.786212	-1.23596		-0.826497	-0.830383		-0.780107	-1.14624		-0.777672	-1.06964
	-0.781333	-1.00281		-0.788653	-1.23596		-0.828938	-0.829163		-0.782548	-1.14441		-0.780113	-1.06628
	-0.783775	-1.00372		-0.791095	-1.23352		-0.83138	-0.831604		-0.78499	-1.1441		-0.782555	-1.06781
	-0.786216	-1.00372		-0.793536	-1.23627		-0.833821	-0.831604		-0.787431	-1.14471		-0.784996	-1.07147
	-0.788657	-1.00372		-0.795977	-1.23688		-0.836262	-0.831299		-0.789872	-1.14288		-0.787437	-1.07086
	-0.791099	-1.00342		-0.798419	-1.23688		-0.838704	-0.83313		-0.792314	-1.14441		-0.789879	-1.06812
	-0.79354	-1.00311		-0.80086	-1.23657		-0.841145	-0.834351		-0.794755	-1.14288		-0.79232	-1.07239
	-0.795982	-1.00464		-0.803302	-1.23718		-0.843587	-0.832214		-0.797197	-1.14563		-0.794762	-1.07697
	-0.798423	-1.00189		-0.805743	-1.2381		-0.846028	-0.836182		-0.799638	-1.14563		-0.797203	-1.07849
	-0.800864	-1.0025		-0.808184	-1.23474		-0.848469	-0.834351		-0.802079	-1.14319		-0.799644	-1.08459
	-0.803306	-1.00739		-0.810626	-1.23413		-0.850911	-0.837097		-0.804521	-1.1438		-0.802086	-1.07971
	-0.805747	-1.00647		-0.813067	-1.23535		-0.853352	-0.834961		-0.806962	-1.14136		-0.804527	-1.0791
	-0.808189	-1.01379		-0.815509	-1.23566		-0.855794	-0.840149		-0.809404	-1.14594		-0.806969	-1.08337
	-0.81063	-1.00861		-0.81795	-1.23627		-0.858235	-0.838928		-0.811845	-1.14136		-0.80941	-1.08398
	-0.813071	-1.00739		-0.820391	-1.23657		-0.860676	-0.838318		-0.814286	-1.14349		-0.811851	-1.08337
	-0.815513	-1.008		-0.822833	-1.23535		-0.863118	-0.838318		-0.816728	-1.14471		-0.814293	-1.08185
	-0.817954	-1.00769		-0.825274	-1.23505		-0.865559	-0.840759		-0.819169	-1.14441		-0.816734	-1.08643
	-0.820396	-1.00891		-0.827716	-1.23444		-0.868001	-0.839844		-0.821611	-1.14532		-0.819176	-1.08521
	-0.822837	-1.01013		-0.830157	-1.23444		-0.870442	-0.84198		-0.824052	-1.1438		-0.821617	-1.09009
	-0.825278	-1.01166		-0.832598	-1.23779		-0.872883	-0.84198		-0.826493	-1.14471		-0.824058	-1.08673
	-0.82772	-1.00922		-0.83504	-1.23566		-0.875325	-0.843201		-0.828935	-1.14105		-0.8265	-1.09314
	-0.830161	-1.01166		-0.837481	-1.23474		-0.877766	-0.843201		-0.831376	-1.14471		-0.828941	-1.09467
	-0.832603	-1.01257		-0.839923	-1.23596		-0.880208	-0.846558		-0.833818	-1.14319		-0.831383	-1.09589
	-0.835044	-1.01074		-0.842364	-1.2384		-0.882649	-0.845947		-0.836259	-1.14624		-0.833824	-1.09711
	-0.837485	-1.01349		-0.844805	-1.23505		-0.88509	-0.845947		-0.8387	-1.14502		-0.836265	-1.10016
	-0.839927	-1.01501		-0.847247	-1.23627		-0.887532	-0.845947		-0.841142	-1.1438		-0.838707	-1.09985
	-0.842368	-1.01471		-0.849688	-1.23505		-0.889973	-0.845032		-0.843583	-1.15082		-0.841148	-1.10229
	-0.84481	-1.01654		-0.85213	-1.22986		-0.892415	-0.847168		-0.846025	-1.1438		-0.84359	-1.10352
	-0.847251	-1.01807		-0.854571	-1.23688		-0.894856	-0.847778		-0.848466	-1.14594		-0.846031	-1.1026
	-0.849692	-1.01593		-0.857012	-1.2384		-0.897297	-0.847168		-0.850908	-1.1438		-0.848472	-1.10474
	-0.852134	-1.01624		-0.859454	-1.23749		-0.899739	-0.851746		-0.853349	-1.14655		-0.850914	-1.10748
	-0.854575	-1.01654		-0.861895	-1.23749		-0.90218	-0.852051		-0.85579	-1.14655		-0.853355	-1.11145
	-0.857017	-1.01471		-0.864337	-1.2384		-0.904622	-0.852356		-0.858232	-1.14563		-0.855797	-1.11267
	-0.859458	-1.01807		-0.866778	-1.23596		-0.907063	-0.852356		-0.860673	-1.14685		-0.858238	-1.11359
	-0.8619	-1.01746		-0.86922	-1.23596		-0.909505	-0.855408		-0.863115	-1.14288		-0.86068	-1.11694
	-0.864341	-1.02203		-0.871661	-1.2384		-0.911946	-0.852966		-0.865556	-1.1441		-0.863121	-1.11938
	-0.866782	-1.02112		-0.874102	-1.23718		-0.914387	-0.856018		-0.867997	-1.14532		-0.865562	-1.11969
	-0.869224	-1.02142		-0.876544	-1.23535		-0.916829	-0.854492		-0.870439	-1.14624		-0.868004	-1.12396
	-0.871665	-1.01837		-0.878985	-1.23871		-0.91927	-0.857849		-0.87288	-1.14471		-0.870445	-1.12701
	-0.874107	-1.02081		-0.881427	-1.23688		-0.921712	-0.85907		-0.875322	-1.14838		-0.872887	-1.12823
	-0.876548	-1.0202		-0.883868	-1.2381		-0.924153	-0.863342		-0.877763	-1.15082		-0.875328	-1.13464
	-0.878989	-1.02112		-0.886309	-1.23505		-0.926594	-0.85907		-0.880204	-1.14807		-0.877769	-1.13495
	-0.881431	-1.01776		-0.888751	-1.23535		-0.929036	-0.861511		-0.882646	-1.14868		-0.880211	-1.13647
	-0.883872	-1.02448		-0.891192	-1.23505		-0.931477	-0.858154		-0.885087	-1.14807		-0.882652	-1.14105
	-0.886314	-1.02539		-0.893634	-1.23657		-0.933919	-0.861511		-0.887529	-1.15051		-0.885094	-1.14319
	-0.888755	-1.02234		-0.896075	-1.2381		-0.93636	-0.866699		-0.88997	-1.14838		-0.887535	-1.14319
	-0.891196	-1.02448		-0.898516	-1.23627		-0.938801	-0.866089		-0.892411	-1.14838		-0.889976	-1.14655
	-0.893638	-1.02295		-0.900958	-1.24054		-0.941243	-0.866699		-0.894853	-1.1496		-0.892418	-1.1499
	-0.896079	-1.02203		-0.903399	-1.23657		-0.943684	-0.86792		-0.897294	-1.15082		-0.894859	-1.15448
	-0.898521	-1.02631		-0.905841	-1.23901		-0.946126	-0.868225		-0.899736	-1.15112		-0.897301	-1.1554
	-0.900962	-1.02234		-0.908282	-1.2384		-0.948567	-0.872192		-0.902177	-1.1499		-0.899742	-1.16791
	-0.903403	-1.026		-0.910723	-1.23688		-0.951008	-0.871277		-0.904618	-1.15112		-0.902183	-1.16364
	-0.905845	-1.02875		-0.913165	-1.2384		-0.95345	-0.875549		-0.90706	-1.15326		-0.904625	-1.16882
	-0.908286	-1.03088		-0.915606	-1.2384		-0.955891	-0.874329		-0.909501	-1.15051		-0.907066	-1.16943
	-0.910728	-1.026		-0.918048	-1.23901		-0.958333	-0.875244		-0.911943	-1.15143		-0.909508	-1.17371
	-0.913169	-1.02661		-0.920489	-1.24115		-0.960774	-0.875549		-0.914384	-1.15417		-0.911949	-1.17798
	-0.91561	-1.02692		-0.92293	-1.2384		-0.963215	-0.881042		-0.916825	-1.15265		-0.91439	-1.18103
	-0.918052	-1.02509		-0.925372	-1.24115		-0.965657	-0.882263		-0.919267	-1.15387		-0.916832	-1.18652
	-0.920493	-1.03119		-0.927813	-1.23779		-0.968098	-0.881958		-0.921708	-1.15601		-0.919273	-1.18622
	-0.922935	-1.03027		-0.930255	-1.2381		-0.97054	-0.882874		-0.92415	-1.15631		-0.921715	-1.19263
	-0.925376	-1.03088		-0.932696	-1.24054		-0.972981	-0.883484		-0.926591	-1.15631		-0.924156	-1.1969
	-0.927817	-1.02722		-0.935137	-1.23718		-0.975422	-0.88501		-0.929033	-1.15356		-0.926597	-1.20026
	-0.930259	-1.02875		-0.937579	-1.23718		-0.977864	-0.888977		-0.931474	-1.1554		-0.929039	-1.20575
	-0.9327	-1.02997		-0.94002	-1.24298		-0.980305	-0.890808		-0.933915	-1.1615		-0.93148	-1.21002
	-0.935142	-1.02692		-0.942462	-1.24115		-0.982747	-0.89325		-0.936357	-1.15784		-0.933922	-1.21552
	-0.937583	-1.02905		-0.944903	-1.24023		-0.985188	-0.89325		-0.938798	-1.15936		-0.936363	-1.21857
	-0.940025	-1.02966		-0.947345	-1.2381		-0.98763	-0.898438		-0.94124	-1.15906		-0.938805	-1.22253
	-0.942466	-1.03333		-0.949786	-1.23779		-0.990071	-0.898132		-0.943681	-1.16425		-0.941246	-1.22467
	-0.944907	-1.0318		-0.952227	-1.23352		-0.992512	-0.900269		-0.946122	-1.15875		-0.943687	-1.23047
	-0.947349	-1.0321		-0.954669	-1.24237		-0.994954	-0.90332		-0.948564	-1.16058		-0.946129	-1.23627
	-0.94979	-1.03149		-0.95711	-1.23932		-0.997395	-0.903015		-0.951005	-1.16302		-0.94857	-1.2384
	-0.952232	-1.03149		-0.959552	-1.24451		-0.999837	-0.908203		-0.953447	-1.15997		-0.951012	-1.24481
	-0.954673	-1.03149		-0.961993	-1.2439		-1.00228	-0.906372		-0.955888	-1.16486		-0.953453	-1.24939
	-0.957114	-1.0321		-0.964434	-1.24207		-1.00472	-0.910645		-0.958329	-1.16486		-0.955894	-1.25549
	-0.959556	-1.03149		-0.966876	-1.24023		-1.00716	-0.914612		-0.960771	-1.16455		-0.958336	-1.26282
	-0.961997	-1.03516		-0.969317	-1.23962		-1.0096	-0.914307		-0.963212	-1.16394		-0.960777	-1.2674
	-0.964439	-1.0321		-0.971759	-1.2442		-1.01204	-0.917969		-0.965654	-1.16791		-0.963219	-1.27411
	-0.96688	-1.0321		-0.9742	-1.24268		-1.01449	-0.919189		-0.968095	-1.16791		-0.96566	-1.27258
	-0.969321	-1.03424		-0.976641	-1.24176		-1.01693	-0.922852		-0.970536	-1.1676		-0.968101	-1.28174
	-0.971763	-1.03333		-0.979083	-1.24329		-1.01937	-0.922546		-0.972978	-1.17218		-0.970543	-1.28998
	-0.974204	-1.03241		-0.981524	-1.24084		-1.02181	-0.927124		-0.975419	-1.16821		-0.972984	-1.29517
	-0.976646	-1.03271		-0.983966	-1.24512		-1.02425	-0.929565		-0.977861	-1.16974		-0.975426	-1.3028
	-0.979087	-1.03302		-0.986407	-1.24146		-1.02669	-0.933228		-0.980302	-1.1734		-0.977867	-1.30829
	-0.981528	-1.03424		-0.988848	-1.24084		-1.02913	-0.935974		-0.982743	-1.17371		-0.980308	-1.31561
	-0.98397	-1.0376		-0.99129	-1.24176		-1.03157	-0.938416		-0.985185	-1.1734		-0.98275	-1.31683
	-0.986411	-1.03485		-0.993731	-1.24268		-1.03402	-0.938416		-0.987626	-1.17523		-0.985191	-1.32446
	-0.988853	-1.03455		-0.996173	-1.24176		-1.03646	-0.945129		-0.990068	-1.17523		-0.987633	-1.33301
	-0.991294	-1.03668		-0.998614	-1.24298		-1.0389	-0.947876		-0.992509	-1.17676		-0.990074	-1.34247
	-0.993735	-1.03546		-1.00106	-1.24359		-1.04134	-0.953674		-0.99495	-1.17889		-0.992515	-1.3443
	-0.996177	-1.03516		-1.0035	-1.24359		-1.04378	-0.953674		-0.997392	-1.17859		-0.994957	-1.35193
	-0.998618	-1.0376		-1.00594	-1.24237		-1.04622	-0.958862		-0.999833	-1.17889		-0.997398	-1.35406
	-1.00106	-1.03394		-1.00838	-1.24084		-1.04866	-0.959167		-1.00227	-1.18011		-0.99984	-1.36993
	-1.0035	-1.03668		-1.01082	-1.24023		-1.05111	-0.962524		-1.00472	-1.18286		-1.00228	-1.37115
	-1.00594	-1.03577		-1.01326	-1.24298		-1.05355	-0.971985		-1.00716	-1.18103		-1.00472	-1.37695
	-1.00838	-1.04095		-1.0157	-1.24268		-1.05599	-0.97229		-1.0096	-1.18195		-1.00716	-1.38489
	-1.01083	-1.03424		-1.01815	-1.24451		-1.05843	-0.974121		-1.01204	-1.18256		-1.00961	-1.38885
	-1.01327	-1.03607		-1.02059	-1.24573		-1.06087	-0.977783		-1.01448	-1.18713		-1.01205	-1.39893
	-1.01571	-1.03485		-1.02303	-1.24634		-1.06331	-0.986328		-1.01692	-1.18744		-1.01449	-1.40411
	-1.01815	-1.03119		-1.02547	-1.24268		-1.06575	-0.985413		-1.01936	-1.18866		-1.01693	-1.41205
	-1.02059	-1.03455		-1.02791	-1.24237		-1.0682	-0.989075		-1.02181	-1.18927		-1.01937	-1.41571
	-1.02303	-1.03821		-1.03035	-1.2442		-1.07064	-0.994263		-1.02425	-1.18713		-1.02181	-1.42365
	-1.02547	-1.03363		-1.03279	-1.24268		-1.07308	-0.99762		-1.02669	-1.1908		-1.02425	-1.4328
	-1.02792	-1.03485		-1.03524	-1.24573		-1.07552	-1.00067		-1.02913	-1.19171		-1.0267	-1.43524
	-1.03036	-1.03607		-1.03768	-1.24359		-1.07796	-1.00433		-1.03157	-1.19324		-1.02914	-1.44257
	-1.0328	-1.03271		-1.04012	-1.24329		-1.0804	-1.01074		-1.03401	-1.1969		-1.03158	-1.44562
	-1.03524	-1.03638		-1.04256	-1.24207		-1.08284	-1.01379		-1.03645	-1.19385		-1.03402	-1.45447
	-1.03768	-1.03455		-1.045	-1.24451		-1.08529	-1.01959		-1.0389	-1.19507		-1.03646	-1.46027
	-1.04012	-1.0318		-1.04744	-1.24298		-1.08773	-1.02173		-1.04134	-1.19659		-1.0389	-1.46362
	-1.04256	-1.03577		-1.04988	-1.24237		-1.09017	-1.02509		-1.04378	-1.19965		-1.04134	-1.4682
	-1.045	-1.0376		-1.05232	-1.23932		-1.09261	-1.02844		-1.04622	-1.19751		-1.04378	-1.474
	-1.04745	-1.03485		-1.05477	-1.23993		-1.09505	-1.03577		-1.04866	-1.19965		-1.04623	-1.48102
	-1.04989	-1.03394		-1.05721	-1.24359		-1.09749	-1.04218		-1.0511	-1.19873		-1.04867	-1.48376
	-1.05233	-1.03546		-1.05965	-1.24146		-1.09993	-1.04279		-1.05354	-1.19598		-1.05111	-1.48865
	-1.05477	-1.03149		-1.06209	-1.24542		-1.10238	-1.05164		-1.05599	-1.20148		-1.05355	-1.49231
	-1.05721	-1.03302		-1.06453	-1.24054		-1.10482	-1.05194		-1.05843	-1.20514		-1.05599	-1.49963
	-1.05965	-1.03302		-1.06697	-1.24084		-1.10726	-1.0614		-1.06087	-1.20667		-1.05843	-1.50269
	-1.06209	-1.03302		-1.06941	-1.24115		-1.1097	-1.06323		-1.06331	-1.20544		-1.06087	-1.50604
	-1.06454	-1.03333		-1.07186	-1.24329		-1.11214	-1.06506		-1.06575	-1.20941		-1.06332	-1.50879
	-1.06698	-1.03455		-1.0743	-1.24115		-1.11458	-1.06903		-1.06819	-1.20789		-1.06576	-1.50818
	-1.06942	-1.03027		-1.07674	-1.24084		-1.11702	-1.07422		-1.07063	-1.21033		-1.0682	-1.51794
	-1.07186	-1.03302		-1.07918	-1.24054		-1.11947	-1.08185		-1.07308	-1.21277		-1.07064	-1.51855
	-1.0743	-1.03241		-1.08162	-1.2381		-1.12191	-1.08521		-1.07552	-1.21063		-1.07308	-1.52191
	-1.07674	-1.02905		-1.08406	-1.24146		-1.12435	-1.08856		-1.07796	-1.21155		-1.07552	-1.5213
	-1.07918	-1.02997		-1.0865	-1.2384		-1.12679	-1.09619		-1.0804	-1.2146		-1.07796	-1.52557
	-1.08163	-1.02966		-1.08895	-1.23901		-1.12923	-1.09344		-1.08284	-1.21521		-1.08041	-1.52618
	-1.08407	-1.0318		-1.09139	-1.23871		-1.13167	-1.09833		-1.08528	-1.21521		-1.08285	-1.52802
	-1.08651	-1.02875		-1.09383	-1.23962		-1.13411	-1.10046		-1.08772	-1.21643		-1.08529	-1.52924
	-1.08895	-1.03058		-1.09627	-1.24023		-1.13656	-1.10565		-1.09017	-1.21918		-1.08773	-1.53107
	-1.09139	-1.03058		-1.09871	-1.23993		-1.139	-1.11023		-1.09261	-1.21948		-1.09017	-1.53687
	-1.09383	-1.02661		-1.10115	-1.2381		-1.14144	-1.11481		-1.09505	-1.22009		-1.09261	-1.53595
	-1.09627	-1.02661		-1.10359	-1.23566		-1.14388	-1.12244		-1.09749	-1.22009		-1.09505	-1.53656
	-1.09872	-1.02966		-1.10604	-1.23688		-1.14632	-1.12061		-1.09993	-1.21887		-1.0975	-1.53381
	-1.10116	-1.02997		-1.10848	-1.23474		-1.14876	-1.12274		-1.10237	-1.22345		-1.09994	-1.53809
	-1.1036	-1.03088		-1.11092	-1.23383		-1.1512	-1.1261		-1.10481	-1.22437		-1.10238	-1.53717
	-1.10604	-1.02997		-1.11336	-1.23596		-1.15365	-1.12762		-1.10726	-1.22528		-1.10482	-1.53931
	-1.10848	-1.0321		-1.1158	-1.23535		-1.15609	-1.13434		-1.1097	-1.2262		-1.10726	-1.5332
	-1.11092	-1.02966		-1.11824	-1.23596		-1.15853	-1.13525		-1.11214	-1.22894		-1.1097	-1.53381
	-1.11336	-1.02814		-1.12068	-1.23535		-1.16097	-1.14105		-1.11458	-1.23047		-1.11214	-1.5387
	-1.11581	-1.02539		-1.12313	-1.23291		-1.16341	-1.13678		-1.11702	-1.23077		-1.11459	-1.53839
	-1.11825	-1.02295		-1.12557	-1.23413		-1.16585	-1.14532		-1.11946	-1.23444		-1.11703	-1.53717
	-1.12069	-1.02722		-1.12801	-1.23291		-1.16829	-1.14319		-1.1219	-1.23505		-1.11947	-1.53595
	-1.12313	-1.02661		-1.13045	-1.23047		-1.17074	-1.1441		-1.12434	-1.2326		-1.12191	-1.53473
	-1.12557	-1.02905		-1.13289	-1.23291		-1.17318	-1.14716		-1.12679	-1.23291		-1.12435	-1.53931
	-1.12801	-1.02386		-1.13533	-1.23047		-1.17562	-1.15295		-1.12923	-1.23505		-1.12679	-1.53534
	-1.13045	-1.02356		-1.13777	-1.2326		-1.17806	-1.15326		-1.13167	-1.23688		-1.12923	-1.53809
	-1.1329	-1.02325		-1.14022	-1.23444		-1.1805	-1.15448		-1.13411	-1.23901		-1.13168	-1.53503
	-1.13534	-1.0257		-1.14266	-1.22955		-1.18294	-1.15601		-1.13655	-1.23932		-1.13412	-1.53229
	-1.13778	-1.02692		-1.1451	-1.23291		-1.18538	-1.15753		-1.13899	-1.24176		-1.13656	-1.53381
	-1.14022	-1.0257		-1.14754	-1.2326		-1.18782	-1.15967		-1.14143	-1.24329		-1.139	-1.53107
	-1.14266	-1.02478		-1.14998	-1.22955		-1.19027	-1.15753		-1.14388	-1.24451		-1.14144	-1.52954
	-1.1451	-1.026		-1.15242	-1.22681		-1.19271	-1.16089		-1.14632	-1.24359		-1.14388	-1.53168
	-1.14754	-1.02264		-1.15486	-1.22864		-1.19515	-1.16119		-1.14876	-1.24207		-1.14632	-1.53107
	-1.14999	-1.02356		-1.15731	-1.22894		-1.19759	-1.16211		-1.1512	-1.24634		-1.14877	-1.52557
	-1.15243	-1.02509		-1.15975	-1.22925		-1.20003	-1.1618		-1.15364	-1.24207		-1.15121	-1.52588
	-1.15487	-1.02081		-1.16219	-1.23199		-1.20247	-1.16516		-1.15608	-1.24725		-1.15365	-1.52588
	-1.15731	-1.01959		-1.16463	-1.22742		-1.20491	-1.16577		-1.15852	-1.25061		-1.15609	-1.5274
	-1.15975	-1.02386		-1.16707	-1.22467		-1.20736	-1.16608		-1.16097	-1.25153		-1.15853	-1.52466
	-1.16219	-1.02142		-1.16951	-1.22498		-1.2098	-1.16669		-1.16341	-1.25061		-1.16097	-1.52283
	-1.16463	-1.02539		-1.17195	-1.22681		-1.21224	-1.16516		-1.16585	-1.25183		-1.16341	-1.52039
	-1.16708	-1.02295		-1.1744	-1.22498		-1.21468	-1.16913		-1.16829	-1.24878		-1.16586	-1.51917
	-1.16952	-1.02081		-1.17684	-1.22528		-1.21712	-1.16913		-1.17073	-1.25458		-1.1683	-1.51672
	-1.17196	-1.02203		-1.17928	-1.2265		-1.21956	-1.16882		-1.17317	-1.25641		-1.17074	-1.51855
	-1.1744	-1.02173		-1.18172	-1.22284		-1.222	-1.17035		-1.17561	-1.25549		-1.17318	-1.51459
	-1.17684	-1.02081		-1.18416	-1.22314		-1.22445	-1.17065		-1.17806	-1.25885		-1.17562	-1.51489
	-1.17928	-1.0199		-1.1866	-1.21979		-1.22689	-1.17035		-1.1805	-1.25854		-1.17806	-1.51611
	-1.18172	-1.02051		-1.18904	-1.22253		-1.22933	-1.17004		-1.18294	-1.25977		-1.1805	-1.51031
	-1.18417	-1.02203		-1.19149	-1.22009		-1.23177	-1.1731		-1.18538	-1.26007		-1.18295	-1.50787
	-1.18661	-1.02142		-1.19393	-1.22253		-1.23421	-1.17401		-1.18782	-1.26038		-1.18539	-1.50696
	-1.18905	-1.01929		-1.19637	-1.22284		-1.23665	-1.17615		-1.19026	-1.26068		-1.18783	-1.50665
	-1.19149	-1.02051		-1.19881	-1.22009		-1.23909	-1.1731		-1.1927	-1.26495		-1.19027	-1.50848
	-1.19393	-1.02081		-1.20125	-1.21979		-1.24154	-1.17371		-1.19515	-1.26373		-1.19271	-1.50696
	-1.19637	-1.02173		-1.20369	-1.21918		-1.24398	-1.17706		-1.19759	-1.26465		-1.19515	-1.50574
	-1.19881	-1.02081		-1.20613	-1.21979		-1.24642	-1.1734		-1.20003	-1.2674		-1.19759	-1.50269
	-1.20125	-1.02081		-1.20857	-1.21613		-1.24886	-1.17279		-1.20247	-1.26587		-1.20003	-1.50146
	-1.2037	-1.01837		-1.21102	-1.21613		-1.2513	-1.17523		-1.20491	-1.2674		-1.20248	-1.49811
	-1.20614	-1.02173		-1.21346	-1.21613		-1.25374	-1.16882		-1.20735	-1.27228		-1.20492	-1.49994
	-1.20858	-1.02203		-1.2159	-1.21704		-1.25618	-1.17706		-1.20979	-1.26801		-1.20736	-1.49841
	-1.21102	-1.01959		-1.21834	-1.21674		-1.25863	-1.17889		-1.21224	-1.27014		-1.2098	-1.49109
	-1.21346	-1.01715		-1.22078	-1.21613		-1.26107	-1.17767		-1.21468	-1.27106		-1.21224	-1.49567
	-1.2159	-1.01501		-1.22322	-1.21399		-1.26351	-1.17645		-1.21712	-1.27411		-1.21468	-1.49292
	-1.21834	-1.01379		-1.22566	-1.2149		-1.26595	-1.17889		-1.21956	-1.27411		-1.21712	-1.49475
	-1.22079	-1.01868		-1.22811	-1.21368		-1.26839	-1.1795		-1.222	-1.27319		-1.21957	-1.49078
	-1.22323	-1.01807		-1.23055	-1.21307		-1.27083	-1.18011		-1.22444	-1.27533		-1.22201	-1.48987
	-1.22567	-1.01837		-1.23299	-1.21185		-1.27327	-1.185		-1.22688	-1.27686		-1.22445	-1.48804
	-1.22811	-1.01379		-1.23543	-1.21033		-1.27572	-1.18164		-1.22933	-1.27869		-1.22689	-1.4856
	-1.23055	-1.01532		-1.23787	-1.20972		-1.27816	-1.18378		-1.23177	-1.27716		-1.22933	-1.49078
	-1.23299	-1.01685		-1.24031	-1.21002		-1.2806	-1.18408		-1.23421	-1.27899		-1.23177	-1.48712
	-1.23543	-1.01593		-1.24275	-1.2085		-1.28304	-1.1853		-1.23665	-1.2796		-1.23421	-1.48529
	-1.23788	-1.01807		-1.2452	-1.20911		-1.28548	-1.18652		-1.23909	-1.28174		-1.23666	-1.4859
	-1.24032	-1.01593		-1.24764	-1.20697		-1.28792	-1.18561		-1.24153	-1.28387		-1.2391	-1.48346
	-1.24276	-1.01593		-1.25008	-1.21063		-1.29036	-1.18866		-1.24397	-1.28479		-1.24154	-1.48163
	-1.2452	-1.01746		-1.25252	-1.20636		-1.29281	-1.19049		-1.24642	-1.28357		-1.24398	-1.48163
	-1.24764	-1.0199		-1.25496	-1.20972		-1.29525	-1.18988		-1.24886	-1.28632		-1.24642	-1.48163
	-1.25008	-1.01654		-1.2574	-1.20667		-1.29769	-1.19171		-1.2513	-1.28754		-1.24886	-1.47949
	-1.25252	-1.01349		-1.25984	-1.20972		-1.30013	-1.19324		-1.25374	-1.28387		-1.2513	-1.47919
	-1.25497	-1.01227		-1.26229	-1.21185		-1.30257	-1.19446		-1.25618	-1.28937		-1.25375	-1.47827
	-1.25741	-1.0141		-1.26473	-1.20514		-1.30501	-1.19629		-1.25862	-1.2915		-1.25619	-1.47858
	-1.25985	-1.01593		-1.26717	-1.20758		-1.30745	-1.20056		-1.26106	-1.29059		-1.25863	-1.47858
	-1.26229	-1.01532		-1.26961	-1.20361		-1.3099	-1.19751		-1.26351	-1.29578		-1.26107	-1.47583
	-1.26473	-1.01379		-1.27205	-1.20422		-1.31234	-1.20026		-1.26595	-1.29333		-1.26351	-1.47461
	-1.26717	-1.01624		-1.27449	-1.20544		-1.31478	-1.20117		-1.26839	-1.29272		-1.26595	-1.47369
	-1.26961	-1.01563		-1.27693	-1.20331		-1.31722	-1.20331		-1.27083	-1.297		-1.26839	-1.47339
	-1.27206	-1.01501		-1.27938	-1.20392		-1.31966	-1.20697		-1.27327	-1.30188		-1.27084	-1.47278
	-1.2745	-1.01349		-1.28182	-1.19995		-1.3221	-1.21185		-1.27571	-1.29791		-1.27328	-1.47156
	-1.27694	-1.01135		-1.28426	-1.20178		-1.32454	-1.21155		-1.27815	-1.29822		-1.27572	-1.47156
	-1.27938	-1.01318		-1.2867	-1.19843		-1.32699	-1.21246		-1.28059	-1.29822		-1.27816	-1.47156
	-1.28182	-1.01074		-1.28914	-1.19781		-1.32943	-1.21124		-1.28304	-1.30127		-1.2806	-1.46942
	-1.28426	-1.01318		-1.29158	-1.19812		-1.33187	-1.21124		-1.28548	-1.30188		-1.28304	-1.46698
	-1.2867	-1.01501		-1.29402	-1.20026		-1.33431	-1.22253		-1.28792	-1.30096		-1.28548	-1.46484
	-1.28915	-1.01715		-1.29647	-1.19995		-1.33675	-1.2207		-1.29036	-1.30341		-1.28793	-1.46881
	-1.29159	-1.01196		-1.29891	-1.20239		-1.33919	-1.22009		-1.2928	-1.30402		-1.29037	-1.46637
	-1.29403	-1.01044		-1.30135	-1.203		-1.34163	-1.22711		-1.29524	-1.30646		-1.29281	-1.46698
	-1.29647	-1.01166		-1.30379	-1.19781		-1.34407	-1.22101		-1.29768	-1.31012		-1.29525	-1.46545
	-1.29891	-1.01379		-1.30623	-1.19629		-1.34652	-1.22864		-1.30013	-1.31134		-1.29769	-1.46637
	-1.30135	-1.00952		-1.30867	-1.1972		-1.34896	-1.23108		-1.30257	-1.31073		-1.30013	-1.46637
	-1.30379	-1.01196		-1.31111	-1.19659		-1.3514	-1.23413		-1.30501	-1.31165		-1.30257	-1.46484
	-1.30624	-1.01318		-1.31356	-1.19568		-1.35384	-1.23077		-1.30745	-1.31134		-1.30502	-1.46667
	-1.30868	-1.01318		-1.316	-1.19385		-1.35628	-1.23535		-1.30989	-1.31409		-1.30746	-1.46332
	-1.31112	-1.01349		-1.31844	-1.19537		-1.35872	-1.24115		-1.31233	-1.315		-1.3099	-1.45966
	-1.31356	-1.01074		-1.32088	-1.1969		-1.36116	-1.24329		-1.31477	-1.31744		-1.31234	-1.46423
	-1.316	-1.01166		-1.32332	-1.19751		-1.36361	-1.24664		-1.31722	-1.31775		-1.31478	-1.46484
	-1.31844	-1.00555		-1.32576	-1.19476		-1.36605	-1.2439		-1.31966	-1.31866		-1.31722	-1.46332
	-1.32088	-1.01227		-1.3282	-1.19415		-1.36849	-1.24664		-1.3221	-1.31866		-1.31966	-1.46667
	-1.32333	-1.01257		-1.33065	-1.19354		-1.37093	-1.25153		-1.32454	-1.32202		-1.32211	-1.46393
	-1.32577	-1.01624		-1.33309	-1.19171		-1.37337	-1.25671		-1.32698	-1.32385		-1.32455	-1.46088
	-1.32821	-1.01318		-1.33553	-1.19507		-1.37581	-1.25702		-1.32942	-1.32599		-1.32699	-1.4624
	-1.33065	-1.01013		-1.33797	-1.19324		-1.37825	-1.25671		-1.33186	-1.32385		-1.32943	-1.46545
	-1.33309	-1.01013		-1.34041	-1.19415		-1.3807	-1.26099		-1.33431	-1.32599		-1.33187	-1.46362
	-1.33553	-1.01318		-1.34285	-1.19232		-1.38314	-1.25885		-1.33675	-1.32874		-1.33431	-1.46332
	-1.33797	-1.01349		-1.34529	-1.19324		-1.38558	-1.26251		-1.33919	-1.32843		-1.33675	-1.46576
	-1.34042	-1.01166		-1.34774	-1.1908		-1.38802	-1.26709		-1.34163	-1.33148		-1.3392	-1.46362
	-1.34286	-1.01318		-1.35018	-1.18805		-1.39046	-1.26984		-1.34407	-1.32812		-1.34164	-1.4621
	-1.3453	-1.0141		-1.35262	-1.19202		-1.3929	-1.27106		-1.34651	-1.33545		-1.34408	-1.4624
	-1.34774	-1.01379		-1.35506	-1.19049		-1.39534	-1.27258		-1.34895	-1.33484		-1.34652	-1.45935
	-1.35018	-1.01501		-1.3575	-1.19263		-1.39779	-1.27625		-1.3514	-1.33545		-1.34896	-1.46271
	-1.35262	-1.01166		-1.35994	-1.19263		-1.40023	-1.27258		-1.35384	-1.33453		-1.3514	-1.46393
	-1.35506	-1.0083		-1.36238	-1.19415		-1.40267	-1.27991		-1.35628	-1.34216		-1.35384	-1.46576
	-1.3575	-1.01288		-1.36482	-1.1911		-1.40511	-1.28265		-1.35872	-1.34155		-1.35628	-1.46545
	-1.35995	-1.01288		-1.36727	-1.18805		-1.40755	-1.28052		-1.36116	-1.34857		-1.35873	-1.46545
	-1.36239	-1.01563		-1.36971	-1.18622		-1.40999	-1.28448		-1.3636	-1.34796		-1.36117	-1.46545
	-1.36483	-1.0144		-1.37215	-1.18561		-1.41243	-1.28387		-1.36604	-1.34613		-1.36361	-1.46698
	-1.36727	-1.01532		-1.37459	-1.18988		-1.41488	-1.28693		-1.36849	-1.34644		-1.36605	-1.46637
	-1.36971	-1.01563		-1.37703	-1.19049		-1.41732	-1.28906		-1.37093	-1.3501		-1.36849	-1.46301
	-1.37215	-1.01471		-1.37947	-1.1908		-1.41976	-1.29333		-1.37337	-1.35651		-1.37093	-1.46515
	-1.37459	-1.01379		-1.38191	-1.18805		-1.4222	-1.29242		-1.37581	-1.35529		-1.37337	-1.46515
	-1.37704	-1.01318		-1.38436	-1.18469		-1.42464	-1.29639		-1.37825	-1.35406		-1.37582	-1.46515
	-1.37948	-1.01501		-1.3868	-1.18713		-1.42708	-1.29669		-1.38069	-1.36169		-1.37826	-1.46698
	-1.38192	-1.01532		-1.38924	-1.1853		-1.42952	-1.29913		-1.38313	-1.35986		-1.3807	-1.46606
	-1.38436	-1.01654		-1.39168	-1.18988		-1.43197	-1.30035		-1.38558	-1.36292		-1.38314	-1.4679
	-1.3868	-1.01532		-1.39412	-1.18774		-1.43441	-1.30402		-1.38802	-1.36353		-1.38558	-1.46576
	-1.38924	-1.01685		-1.39656	-1.18927		-1.43685	-1.30371		-1.39046	-1.36383		-1.38802	-1.46606
	-1.39168	-1.01715		-1.399	-1.18896		-1.43929	-1.30798		-1.3929	-1.36475		-1.39046	-1.4679
	-1.39413	-1.01349		-1.40145	-1.18652		-1.44173	-1.3092		-1.39534	-1.36749		-1.39291	-1.46942
	-1.39657	-1.01379		-1.40389	-1.18561		-1.44417	-1.30737		-1.39778	-1.37299		-1.39535	-1.47064
	-1.39901	-1.01807		-1.40633	-1.18591		-1.44661	-1.30859		-1.40022	-1.37604		-1.39779	-1.47064
	-1.40145	-1.01959		-1.40877	-1.1853		-1.44906	-1.31256		-1.40267	-1.37756		-1.40023	-1.46729
	-1.40389	-1.01807		-1.41121	-1.18652		-1.4515	-1.315		-1.40511	-1.37787		-1.40267	-1.47003
	-1.40633	-1.01898		-1.41365	-1.18774		-1.45394	-1.31165		-1.40755	-1.37848		-1.40511	-1.46912
	-1.40877	-1.01837		-1.41609	-1.18561		-1.45638	-1.31805		-1.40999	-1.38184		-1.40755	-1.46942
	-1.41122	-1.01898		-1.41854	-1.18591		-1.45882	-1.31836		-1.41243	-1.3858		-1.41	-1.46667
	-1.41366	-1.01746		-1.42098	-1.18408		-1.46126	-1.31866		-1.41487	-1.38611		-1.41244	-1.47308
	-1.4161	-1.01776		-1.42342	-1.18469		-1.4637	-1.33057		-1.41731	-1.38916		-1.41488	-1.47125
	-1.41854	-1.01318		-1.42586	-1.18622		-1.46615	-1.32202		-1.41976	-1.3913		-1.41732	-1.47522
	-1.42098	-1.02051		-1.4283	-1.18195		-1.46859	-1.32416		-1.4222	-1.39526		-1.41976	-1.47491
	-1.42342	-1.02112		-1.43074	-1.18256		-1.47103	-1.32538		-1.42464	-1.39618		-1.4222	-1.47369
	-1.42586	-1.02081		-1.43318	-1.18561		-1.47347	-1.32355		-1.42708	-1.39984		-1.42464	-1.47339
	-1.42831	-1.02234		-1.43563	-1.18622		-1.47591	-1.33087		-1.42952	-1.39923		-1.42709	-1.47644
	-1.43075	-1.02325		-1.43807	-1.18713		-1.47835	-1.33179		-1.43196	-1.40167		-1.42953	-1.48041
	-1.43319	-1.02173		-1.44051	-1.18744		-1.48079	-1.3324		-1.4344	-1.4093		-1.43197	-1.47675
	-1.43563	-1.02234		-1.44295	-1.18469		-1.48324	-1.32874		-1.43684	-1.40839		-1.43441	-1.47644
	-1.43807	-1.02417		-1.44539	-1.18408		-1.48568	-1.33728		-1.43929	-1.41296		-1.43685	-1.48163
	-1.44051	-1.02539		-1.44783	-1.18713		-1.48812	-1.33606		-1.44173	-1.41144		-1.43929	-1.48193
	-1.44295	-1.02722		-1.45027	-1.18347		-1.49056	-1.33545		-1.44417	-1.41479		-1.44173	-1.48193
	-1.4454	-1.0257		-1.45272	-1.18835		-1.493	-1.33698		-1.44661	-1.41815		-1.44418	-1.48041
	-1.44784	-1.02631		-1.45516	-1.18378		-1.49544	-1.34094		-1.44905	-1.42181		-1.44662	-1.48132
	-1.45028	-1.02722		-1.4576	-1.18408		-1.49788	-1.33972		-1.45149	-1.42151		-1.44906	-1.48438
	-1.45272	-1.02417		-1.46004	-1.18683		-1.50032	-1.3443		-1.45393	-1.42365		-1.4515	-1.48163
	-1.45516	-1.0257		-1.46248	-1.18958		-1.50277	-1.34521		-1.45638	-1.43188		-1.45394	-1.48407
	-1.4576	-1.0257		-1.46492	-1.18896		-1.50521	-1.34613		-1.45882	-1.43066		-1.45638	-1.48682
	-1.46004	-1.02692		-1.46736	-1.18683		-1.50765	-1.34857		-1.46126	-1.43372		-1.45882	-1.48682
	-1.46249	-1.02844		-1.46981	-1.18439		-1.51009	-1.34644		-1.4637	-1.43738		-1.46127	-1.48499
	-1.46493	-1.02966		-1.47225	-1.18225		-1.51253	-1.34735		-1.46614	-1.44012		-1.46371	-1.48804
	-1.46737	-1.03271		-1.47469	-1.1853		-1.51497	-1.35132		-1.46858	-1.44348		-1.46615	-1.49017
	-1.46981	-1.02783		-1.47713	-1.1911		-1.51741	-1.34918		-1.47102	-1.44501		-1.46859	-1.48926
	-1.47225	-1.02936		-1.47957	-1.18561		-1.51986	-1.35132		-1.47347	-1.44836		-1.47103	-1.48987
	-1.47469	-1.02753		-1.48201	-1.185		-1.5223	-1.35468		-1.47591	-1.4505		-1.47347	-1.49261
	-1.47713	-1.02814		-1.48445	-1.185		-1.52474	-1.35773		-1.47835	-1.45233		-1.47591	-1.49048
	-1.47958	-1.02936		-1.4869	-1.185		-1.52718	-1.35559		-1.48079	-1.45844		-1.47836	-1.4975
	-1.48202	-1.03149		-1.48934	-1.18591		-1.52962	-1.35773		-1.48323	-1.45844		-1.4808	-1.49567
	-1.48446	-1.0318		-1.49178	-1.18958		-1.53206	-1.36078		-1.48567	-1.46088		-1.48324	-1.49719
	-1.4869	-1.03333		-1.49422	-1.19202		-1.5345	-1.36108		-1.48811	-1.46484		-1.48568	-1.49902
	-1.48934	-1.03546		-1.49666	-1.18805		-1.53695	-1.36261		-1.49056	-1.47003		-1.48812	-1.49353
	-1.49178	-1.03333		-1.4991	-1.19232		-1.53939	-1.36261		-1.493	-1.47156		-1.49056	-1.49963
	-1.49422	-1.03516		-1.50154	-1.18988		-1.54183	-1.36597		-1.49544	-1.47583		-1.493	-1.49994
	-1.49667	-1.03149		-1.50399	-1.18713		-1.54427	-1.362		-1.49788	-1.48224		-1.49545	-1.50055
	-1.49911	-1.03485		-1.50643	-1.18652		-1.54671	-1.36322		-1.50032	-1.48315		-1.49789	-1.5033
	-1.50155	-1.0379		-1.50887	-1.1853		-1.54915	-1.36963		-1.50276	-1.48743		-1.50033	-1.50269
	-1.50399	-1.04034		-1.51131	-1.18835		-1.55159	-1.36993		-1.5052	-1.48773		-1.50277	-1.50452
	-1.50643	-1.03882		-1.51375	-1.18958		-1.55404	-1.36902		-1.50765	-1.49109		-1.50521	-1.50635
	-1.50887	-1.04004		-1.51619	-1.18469		-1.55648	-1.37268		-1.51009	-1.49445		-1.50765	-1.50787
	-1.51131	-1.04218		-1.51863	-1.1908		-1.55892	-1.37085		-1.51253	-1.49872		-1.51009	-1.50299
	-1.51375	-1.03973		-1.52107	-1.18805		-1.56136	-1.37604		-1.51497	-1.50391		-1.51253	-1.51215
	-1.5162	-1.04156		-1.52352	-1.19141		-1.5638	-1.37665		-1.51741	-1.50482		-1.51498	-1.51093
	-1.51864	-1.03577		-1.52596	-1.18805		-1.56624	-1.37512		-1.51985	-1.50879		-1.51742	-1.51367
	-1.52108	-1.04584		-1.5284	-1.18866		-1.56868	-1.37909		-1.52229	-1.51093		-1.51986	-1.51855
	-1.52352	-1.04675		-1.53084	-1.1908		-1.57113	-1.37848		-1.52474	-1.51764		-1.5223	-1.51306
	-1.52596	-1.04828		-1.53328	-1.19049		-1.57357	-1.37207		-1.52718	-1.51886		-1.52474	-1.51855
	-1.5284	-1.04797		-1.53572	-1.19263		-1.57601	-1.38245		-1.52962	-1.51978		-1.52718	-1.51886
	-1.53084	-1.04523		-1.53816	-1.19019		-1.57845	-1.38184		-1.53206	-1.52863		-1.52962	-1.52252
	-1.53329	-1.04797		-1.54061	-1.19324		-1.58089	-1.38336		-1.5345	-1.52893		-1.53207	-1.51978
	-1.53573	-1.04614		-1.54305	-1.1911		-1.58333	-1.38367		-1.53694	-1.53351		-1.53451	-1.52527
	-1.53817	-1.05255		-1.54549	-1.19171		-1.58577	-1.38519		-1.53938	-1.539		-1.53695	-1.52618
	-1.54061	-1.05042		-1.54793	-1.19415		-1.58822	-1.3855		-1.54183	-1.54327		-1.53939	-1.52832
	-1.54305	-1.05164		-1.55037	-1.19354		-1.59066	-1.38855		-1.54427	-1.5448		-1.54183	-1.53107
	-1.54549	-1.05103		-1.55281	-1.19568		-1.5931	-1.38947		-1.54671	-1.54755		-1.54427	-1.52649
	-1.54793	-1.05255		-1.55525	-1.19659		-1.59554	-1.39008		-1.54915	-1.55212		-1.54671	-1.53076
	-1.55038	-1.05377		-1.5577	-1.19751		-1.59798	-1.39252		-1.55159	-1.55823		-1.54916	-1.52954
	-1.55282	-1.05133		-1.56014	-1.19995		-1.60042	-1.39557		-1.55403	-1.55975		-1.5516	-1.53168
	-1.55526	-1.0553		-1.56258	-1.19904		-1.60286	-1.39648		-1.55647	-1.56555		-1.55404	-1.53625
	-1.5577	-1.05499		-1.56502	-1.19507		-1.60531	-1.39618		-1.55892	-1.57349		-1.55648	-1.53564
	-1.56014	-1.05621		-1.56746	-1.19659		-1.60775	-1.39709		-1.56136	-1.5741		-1.55892	-1.54327
	-1.56258	-1.05835		-1.5699	-1.19568		-1.61019	-1.39618		-1.5638	-1.58539		-1.56136	-1.53809
	-1.56502	-1.05927		-1.57234	-1.19324		-1.61263	-1.39862		-1.56624	-1.58417		-1.5638	-1.54266
	-1.56747	-1.06171		-1.57479	-1.19995		-1.61507	-1.39954		-1.56868	-1.58752		-1.56625	-1.54236
	-1.56991	-1.06018		-1.57723	-1.19812		-1.61751	-1.40106		-1.57112	-1.59271		-1.56869	-1.54541
	-1.57235	-1.05896		-1.57967	-1.19965		-1.61995	-1.4035		-1.57356	-1.5976		-1.57113	-1.55121
	-1.57479	-1.05774		-1.58211	-1.19843		-1.6224	-1.4035		-1.57601	-1.60675		-1.57357	-1.5506
	-1.57723	-1.06201		-1.58455	-1.19934		-1.62484	-1.40472		-1.57845	-1.61072		-1.57601	-1.55182
	-1.57967	-1.06598		-1.58699	-1.20087		-1.62728	-1.40625		-1.58089	-1.6153		-1.57845	-1.55304
	-1.58211	-1.06567		-1.58943	-1.19965		-1.62972	-1.40656		-1.58333	-1.61957		-1.58089	-1.55426
	-1.58456	-1.06873		-1.59188	-1.20392		-1.63216	-1.40717		-1.58577	-1.62384		-1.58334	-1.55701
	-1.587	-1.06934		-1.59432	-1.20178		-1.6346	-1.40991		-1.58821	-1.63055		-1.58578	-1.55731
	-1.58944	-1.06934		-1.59676	-1.20056		-1.63704	-1.40778		-1.59065	-1.63239		-1.58822	-1.56128
	-1.59188	-1.07056		-1.5992	-1.20392		-1.63949	-1.40991		-1.59309	-1.6449		-1.59066	-1.56036
	-1.59432	-1.06903		-1.60164	-1.20544		-1.64193	-1.41602		-1.59554	-1.64856		-1.5931	-1.56647
	-1.59676	-1.07117		-1.60408	-1.20453		-1.64437	-1.41113		-1.59798	-1.65619		-1.59554	-1.56708
	-1.5992	-1.07269		-1.60652	-1.20575		-1.64681	-1.41388		-1.60042	-1.6626		-1.59798	-1.56982
	-1.60165	-1.07208		-1.60897	-1.20178		-1.64925	-1.41357		-1.60286	-1.66901		-1.60043	-1.56738
	-1.60409	-1.07544		-1.61141	-1.20422		-1.65169	-1.41693		-1.6053	-1.67603		-1.60287	-1.57135
	-1.60653	-1.07697		-1.61385	-1.20758		-1.65413	-1.41785		-1.60774	-1.6803		-1.60531	-1.57623
	-1.60897	-1.07483		-1.61629	-1.20697		-1.65657	-1.41815		-1.61018	-1.6861		-1.60775	-1.57684
	-1.61141	-1.07697		-1.61873	-1.20819		-1.65902	-1.42029		-1.61263	-1.69739		-1.61019	-1.57928
	-1.61385	-1.07849		-1.62117	-1.21063		-1.66146	-1.4209		-1.61507	-1.70166		-1.61263	-1.58142
	-1.61629	-1.07819		-1.62361	-1.21124		-1.6639	-1.41632		-1.61751	-1.7099		-1.61507	-1.58112
	-1.61874	-1.07758		-1.62606	-1.21094		-1.66634	-1.42242		-1.61995	-1.71997		-1.61752	-1.58356
	-1.62118	-1.08154		-1.6285	-1.20941		-1.66878	-1.42426		-1.62239	-1.71967		-1.61996	-1.59332
	-1.62362	-1.0849		-1.63094	-1.20941		-1.67122	-1.42487		-1.62483	-1.72913		-1.6224	-1.58875
	-1.62606	-1.08398		-1.63338	-1.20789		-1.67366	-1.42029		-1.62727	-1.74042		-1.62484	-1.58478
	-1.6285	-1.08643		-1.63582	-1.21216		-1.67611	-1.42578		-1.62972	-1.7395		-1.62728	-1.58905
	-1.63094	-1.08978		-1.63826	-1.2146		-1.67855	-1.42517		-1.63216	-1.7511		-1.62972	-1.59393
	-1.63338	-1.08856		-1.6407	-1.21399		-1.68099	-1.42731		-1.6346	-1.76361		-1.63216	-1.59576
	-1.63583	-1.08917		-1.64315	-1.2146		-1.68343	-1.427		-1.63704	-1.76697		-1.63461	-1.59851
	-1.63827	-1.09131		-1.64559	-1.21155		-1.68587	-1.43036		-1.63948	-1.77521		-1.63705	-1.59943
	-1.64071	-1.08673		-1.64803	-1.21246		-1.68831	-1.427		-1.64192	-1.78131		-1.63949	-1.60034
	-1.64315	-1.0907		-1.65047	-1.21429		-1.69075	-1.42914		-1.64436	-1.7865		-1.64193	-1.604
	-1.64559	-1.09253		-1.65291	-1.21613		-1.6932	-1.43372		-1.64681	-1.79443		-1.64437	-1.60339
	-1.64803	-1.09161		-1.65535	-1.21765		-1.69564	-1.43311		-1.64925	-1.80328		-1.64681	-1.60736
	-1.65047	-1.09589		-1.65779	-1.21735		-1.69808	-1.43463		-1.65169	-1.80908		-1.64925	-1.60675
	-1.65292	-1.09467		-1.66024	-1.2204		-1.70052	-1.43494		-1.65413	-1.81915		-1.6517	-1.61285
	-1.65536	-1.09406		-1.66268	-1.21887		-1.70296	-1.43463		-1.65657	-1.82495		-1.65414	-1.61194
	-1.6578	-1.0968		-1.66512	-1.21979		-1.7054	-1.43707		-1.65901	-1.83472		-1.65658	-1.61407
	-1.66024	-1.09985		-1.66756	-1.21613		-1.70784	-1.43646		-1.66145	-1.84265		-1.65902	-1.61896
	-1.66268	-1.09802		-1.67	-1.21704		-1.71029	-1.44104		-1.6639	-1.85059		-1.66146	-1.61682
	-1.66512	-1.10107		-1.67244	-1.21582		-1.71273	-1.43829		-1.66634	-1.85852		-1.6639	-1.61682
	-1.66756	-1.10168		-1.67488	-1.22284		-1.71517	-1.43951		-1.66878	-1.86157		-1.66634	-1.62292
	-1.67	-1.10413		-1.67732	-1.21796		-1.71761	-1.44135		-1.67122	-1.86951		-1.66878	-1.62231
	-1.67245	-1.10504		-1.67977	-1.22528		-1.72005	-1.4389		-1.67366	-1.87927		-1.67123	-1.62445
	-1.67489	-1.10565		-1.68221	-1.22437		-1.72249	-1.44318		-1.6761	-1.88629		-1.67367	-1.62781
	-1.67733	-1.10535		-1.68465	-1.22589		-1.72493	-1.44257		-1.67854	-1.89453		-1.67611	-1.63025
	-1.67977	-1.10901		-1.68709	-1.22437		-1.72738	-1.44135		-1.68099	-1.90399		-1.67855	-1.6333
	-1.68221	-1.10779		-1.68953	-1.2262		-1.72982	-1.44257		-1.68343	-1.90918		-1.68099	-1.63483
	-1.68465	-1.10992		-1.69197	-1.22772		-1.73226	-1.44714		-1.68587	-1.91803		-1.68343	-1.63483
	-1.68709	-1.1142		-1.69441	-1.22742		-1.7347	-1.44623		-1.68831	-1.92719		-1.68587	-1.63483
	-1.68954	-1.11145		-1.69686	-1.22894		-1.73714	-1.44653		-1.69075	-1.9339		-1.68832	-1.63605
	-1.69198	-1.11267		-1.6993	-1.22986		-1.73958	-1.44714		-1.69319	-1.94366		-1.69076	-1.64093
	-1.69442	-1.11328		-1.70174	-1.22955		-1.74202	-1.44775		-1.69563	-1.95129		-1.6932	-1.64307
	-1.69686	-1.11176		-1.70418	-1.23138		-1.74447	-1.44958		-1.69808	-1.96045		-1.69564	-1.64459
	-1.6993	-1.1145		-1.70662	-1.22955		-1.74691	-1.44836		-1.70052	-1.96808		-1.69808	-1.64459
	-1.70174	-1.11694		-1.70906	-1.23077		-1.74935	-1.44928		-1.70296	-1.9751		-1.70052	-1.6452
	-1.70418	-1.12152		-1.7115	-1.22986		-1.75179	-1.44836		-1.7054	-1.98242		-1.70296	-1.64825
	-1.70663	-1.12244		-1.71395	-1.23322		-1.75423	-1.45172		-1.70784	-1.99005		-1.70541	-1.6507
	-1.70907	-1.12061		-1.71639	-1.23413		-1.75667	-1.45264		-1.71028	-1.99371		-1.70785	-1.64886
	-1.71151	-1.12335		-1.71883	-1.2323		-1.75911	-1.45264		-1.71272	-2.00409		-1.71029	-1.65253
	-1.71395	-1.12366		-1.72127	-1.23566		-1.76156	-1.4563		-1.71517	-2.01202		-1.71273	-1.65588
	-1.71639	-1.12762		-1.72371	-1.23932		-1.764	-1.44897		-1.71761	-2.02057		-1.71517	-1.65955
	-1.71883	-1.12427		-1.72615	-1.24054		-1.76644	-1.4566		-1.72005	-2.02576		-1.71761	-1.66107
	-1.72127	-1.12793		-1.72859	-1.2384		-1.76888	-1.45508		-1.72249	-2.03491		-1.72005	-1.66595
	-1.72372	-1.13007		-1.73104	-1.23657		-1.77132	-1.45416		-1.72493	-2.03857		-1.7225	-1.66443
	-1.72616	-1.12915		-1.73348	-1.24023		-1.77376	-1.45355		-1.72737	-2.04987		-1.72494	-1.66412
	-1.7286	-1.1377		-1.73592	-1.24329		-1.7762	-1.45691		-1.72981	-2.05078		-1.72738	-1.66718
	-1.73104	-1.13342		-1.73836	-1.2439		-1.77865	-1.45844		-1.73226	-2.06055		-1.72982	-1.66504
	-1.73348	-1.1319		-1.7408	-1.24451		-1.78109	-1.45935		-1.7347	-2.06879		-1.73226	-1.67114
	-1.73592	-1.13464		-1.74324	-1.24329		-1.78353	-1.46393		-1.73714	-2.07306		-1.7347	-1.67206
	-1.73836	-1.138		-1.74568	-1.24573		-1.78597	-1.4563		-1.73958	-2.07794		-1.73714	-1.67297
	-1.74081	-1.14044		-1.74813	-1.24451		-1.78841	-1.45905		-1.74202	-2.08191		-1.73959	-1.6745
	-1.74325	-1.13739		-1.75057	-1.24451		-1.79085	-1.45752		-1.74446	-2.08923		-1.74203	-1.67664
	-1.74569	-1.14105		-1.75301	-1.24634		-1.79329	-1.46149		-1.7469	-2.09167		-1.74447	-1.67908
	-1.74813	-1.14349		-1.75545	-1.24664		-1.79574	-1.45935		-1.74934	-2.09869		-1.74691	-1.68304
	-1.75057	-1.14532		-1.75789	-1.25031		-1.79818	-1.46454		-1.75179	-2.10327		-1.74935	-1.68182
	-1.75301	-1.14227		-1.76033	-1.25153		-1.80062	-1.46362		-1.75423	-2.10968		-1.75179	-1.68304
	-1.75545	-1.14105		-1.76277	-1.25275		-1.80306	-1.46088		-1.75667	-2.11304		-1.75423	-1.68579
	-1.7579	-1.14685		-1.76522	-1.25183		-1.8055	-1.46484		-1.75911	-2.12219		-1.75668	-1.6864
	-1.76034	-1.14868		-1.76766	-1.25244		-1.80794	-1.46606		-1.76155	-2.12341		-1.75912	-1.68823
	-1.76278	-1.1496		-1.7701	-1.25519		-1.81038	-1.46698		-1.76399	-2.12494		-1.76156	-1.68701
	-1.76522	-1.15265		-1.77254	-1.24573		-1.81282	-1.46423		-1.76643	-2.12982		-1.764	-1.69098
	-1.76766	-1.15234		-1.77498	-1.25824		-1.81527	-1.46759		-1.76888	-2.13104		-1.76644	-1.69189
	-1.7701	-1.1496		-1.77742	-1.25671		-1.81771	-1.46576		-1.77132	-2.13226		-1.76888	-1.69586
	-1.77254	-1.15387		-1.77986	-1.25946		-1.82015	-1.46515		-1.77376	-2.1347		-1.77132	-1.69342
	-1.77499	-1.15356		-1.78231	-1.26312		-1.82259	-1.46729		-1.7762	-2.14386		-1.77377	-1.69556
	-1.77743	-1.15692		-1.78475	-1.25671		-1.82503	-1.46759		-1.77864	-2.14203		-1.77621	-1.69739
	-1.77987	-1.15417		-1.78719	-1.25977		-1.82747	-1.46851		-1.78108	-2.14783		-1.77865	-1.69769
	-1.78231	-1.15997		-1.78963	-1.26129		-1.82991	-1.46851		-1.78352	-2.14417		-1.78109	-1.70227
	-1.78475	-1.1615		-1.79207	-1.26495		-1.83236	-1.46759		-1.78597	-2.15118		-1.78353	-1.70319
	-1.78719	-1.16211		-1.79451	-1.26434		-1.8348	-1.47095		-1.78841	-2.15332		-1.78597	-1.70197
	-1.78963	-1.1615		-1.79695	-1.26526		-1.83724	-1.47034		-1.79085	-2.15546		-1.78841	-1.70471
	-1.79208	-1.16302		-1.7994	-1.26434		-1.83968	-1.47186		-1.79329	-2.15942		-1.79086	-1.70776
	-1.79452	-1.16211		-1.80184	-1.26526		-1.84212	-1.47003		-1.79573	-2.16156		-1.7933	-1.70715
	-1.79696	-1.16394		-1.80428	-1.2674		-1.84456	-1.47186		-1.79817	-2.16797		-1.79574	-1.71143
	-1.7994	-1.16943		-1.80672	-1.26587		-1.847	-1.47217		-1.80061	-2.16858		-1.79818	-1.71326
	-1.80184	-1.16638		-1.80916	-1.26801		-1.84945	-1.4743		-1.80306	-2.17102		-1.80062	-1.71051
	-1.80428	-1.17676		-1.8116	-1.26953		-1.85189	-1.47339		-1.8055	-2.16736		-1.80306	-1.71112
	-1.80672	-1.17279		-1.81404	-1.27167		-1.85433	-1.47644		-1.80794	-2.16949		-1.8055	-1.71509
	-1.80917	-1.17188		-1.81649	-1.27228		-1.85677	-1.47766		-1.81038	-2.17194		-1.80795	-1.71143
	-1.81161	-1.17706		-1.81893	-1.27228		-1.85921	-1.47522		-1.81282	-2.16919		-1.81039	-1.71753
	-1.81405	-1.17828		-1.82137	-1.27594		-1.86165	-1.47247		-1.81526	-2.17407		-1.81283	-1.71478
	-1.81649	-1.1792		-1.82381	-1.27655		-1.86409	-1.47522		-1.8177	-2.17651		-1.81527	-1.71692
	-1.81893	-1.17767		-1.82625	-1.27258		-1.86654	-1.47369		-1.82015	-2.17957		-1.81771	-1.72363
	-1.82137	-1.17706		-1.82869	-1.27594		-1.86898	-1.47675		-1.82259	-2.18079		-1.82015	-1.72699
	-1.82381	-1.18134		-1.83113	-1.27808		-1.87142	-1.47522		-1.82503	-2.17773		-1.82259	-1.72455
	-1.82625	-1.18652		-1.83357	-1.27747		-1.87386	-1.47827		-1.82747	-2.17957		-1.82503	-1.72028
	-1.8287	-1.19141		-1.83602	-1.27625		-1.8763	-1.47766		-1.82991	-2.1817		-1.82748	-1.72791
	-1.83114	-1.18927		-1.83846	-1.28265		-1.87874	-1.47705		-1.83235	-2.17896		-1.82992	-1.72546
	-1.83358	-1.18988		-1.8409	-1.28357		-1.88118	-1.47736		-1.83479	-2.18323		-1.83236	-1.72913
	-1.83602	-1.19263		-1.84334	-1.28479		-1.88363	-1.48376		-1.83724	-2.18781		-1.8348	-1.72852
	-1.83846	-1.19537		-1.84578	-1.28418		-1.88607	-1.4798		-1.83968	-2.18445		-1.83724	-1.73065
	-1.8409	-1.19781		-1.84822	-1.2851		-1.88851	-1.47888		-1.84212	-2.18262		-1.83968	-1.72882
	-1.84334	-1.19293		-1.85066	-1.28723		-1.89095	-1.47766		-1.84456	-2.18231		-1.84212	-1.73004
	-1.84579	-1.1969		-1.85311	-1.28876		-1.89339	-1.47705		-1.847	-2.18414		-1.84457	-1.73553
	-1.84823	-1.19812		-1.85555	-1.28784		-1.89583	-1.4801		-1.84944	-2.18628		-1.84701	-1.73401
	-1.85067	-1.20239		-1.85799	-1.29089		-1.89827	-1.48438		-1.85188	-2.18506		-1.84945	-1.73737
	-1.85311	-1.20392		-1.86043	-1.2915		-1.90072	-1.48407		-1.85433	-2.18658		-1.85189	-1.73553
	-1.85555	-1.20453		-1.86287	-1.29181		-1.90316	-1.48071		-1.85677	-2.18079		-1.85433	-1.7395
	-1.85799	-1.20331		-1.86531	-1.2973		-1.9056	-1.48499		-1.85921	-2.18689		-1.85677	-1.73737
	-1.86043	-1.20697		-1.86775	-1.29303		-1.90804	-1.48407		-1.86165	-2.18567		-1.85921	-1.74194
	-1.86288	-1.20697		-1.8702	-1.29364		-1.91048	-1.48346		-1.86409	-2.18567		-1.86166	-1.74347
	-1.86532	-1.21155		-1.87264	-1.29089		-1.91292	-1.48865		-1.86653	-2.18628		-1.8641	-1.74255
	-1.86776	-1.21521		-1.87508	-1.2973		-1.91536	-1.48621		-1.86897	-2.18719		-1.86654	-1.74347
	-1.8702	-1.21307		-1.87752	-1.29974		-1.91781	-1.48376		-1.87142	-2.18872		-1.86898	-1.745
	-1.87264	-1.21094		-1.87996	-1.30402		-1.92025	-1.49261		-1.87386	-2.17773		-1.87142	-1.74561
	-1.87508	-1.21277		-1.8824	-1.30432		-1.92269	-1.49078		-1.8763	-2.18475		-1.87386	-1.74438
	-1.87752	-1.21704		-1.88484	-1.30402		-1.92513	-1.48834		-1.87874	-2.18201		-1.8763	-1.74316
	-1.87997	-1.21948		-1.88729	-1.30432		-1.92757	-1.492		-1.88118	-2.18475		-1.87875	-1.75232
	-1.88241	-1.22253		-1.88973	-1.30096		-1.93001	-1.49139		-1.88362	-2.18079		-1.88119	-1.74774
	-1.88485	-1.22192		-1.89217	-1.3089		-1.93245	-1.49017		-1.88606	-2.18323		-1.88363	-1.7511
	-1.88729	-1.22986		-1.89461	-1.30646		-1.9349	-1.4917		-1.88851	-2.18262		-1.88607	-1.74957
	-1.88973	-1.22955		-1.89705	-1.31012		-1.93734	-1.49689		-1.89095	-2.18048		-1.88851	-1.74988
	-1.89217	-1.23108		-1.89949	-1.31378		-1.93978	-1.4975		-1.89339	-2.1814		-1.89095	-1.75171
	-1.89461	-1.23291		-1.90193	-1.31012		-1.94222	-1.4975		-1.89583	-2.17957		-1.89339	-1.75415
	-1.89706	-1.23291		-1.90438	-1.315		-1.94466	-1.49628		-1.89827	-2.17957		-1.89584	-1.75507
	-1.8995	-1.23566		-1.90682	-1.31561		-1.9471	-1.49811		-1.90071	-2.17804		-1.89828	-1.75446
	-1.90194	-1.23718		-1.90926	-1.3205		-1.94954	-1.49475		-1.90315	-2.17743		-1.90072	-1.75323
	-1.90438	-1.23901		-1.9117	-1.31836		-1.95199	-1.49933		-1.90559	-2.17682		-1.90316	-1.75751
	-1.90682	-1.24084		-1.91414	-1.32202		-1.95443	-1.4978		-1.90804	-2.17621		-1.9056	-1.75598
	-1.90926	-1.24573		-1.91658	-1.32263		-1.95687	-1.50085		-1.91048	-2.17102		-1.90804	-1.7572
	-1.9117	-1.2439		-1.91902	-1.32324		-1.95931	-1.50024		-1.91292	-2.17407		-1.91048	-1.75995
	-1.91415	-1.24329		-1.92147	-1.3205		-1.96175	-1.50299		-1.91536	-2.17377		-1.91293	-1.76025
	-1.91659	-1.24847		-1.92391	-1.32843		-1.96419	-1.5033		-1.9178	-2.17438		-1.91537	-1.75842
	-1.91903	-1.25031		-1.92635	-1.32477		-1.96663	-1.50421		-1.92024	-2.17285		-1.91781	-1.76239
	-1.92147	-1.25336		-1.92879	-1.32904		-1.96907	-1.50604		-1.92268	-2.17255		-1.92025	-1.763
	-1.92391	-1.25397		-1.93123	-1.33026		-1.97152	-1.50787		-1.92513	-2.1698		-1.92269	-1.76178
	-1.92635	-1.25763		-1.93367	-1.33423		-1.97396	-1.50787		-1.92757	-2.16919		-1.92513	-1.76636
	-1.92879	-1.26495		-1.93611	-1.33545		-1.9764	-1.5094		-1.93001	-2.16736		-1.92757	-1.76392
	-1.93124	-1.26068		-1.93856	-1.33728		-1.97884	-1.51306		-1.93245	-2.16431		-1.93002	-1.76056
	-1.93368	-1.26587		-1.941	-1.33942		-1.98128	-1.51245		-1.93489	-2.16553		-1.93246	-1.76483
	-1.93612	-1.26373		-1.94344	-1.34064		-1.98372	-1.51367		-1.93733	-2.16766		-1.9349	-1.76727
	-1.93856	-1.26984		-1.94588	-1.33728		-1.98616	-1.5152		-1.93977	-2.16705		-1.93734	-1.7691
	-1.941	-1.26648		-1.94832	-1.3382		-1.98861	-1.51459		-1.94222	-2.16583		-1.93978	-1.76575
	-1.94344	-1.27136		-1.95076	-1.34155		-1.99105	-1.51825		-1.94466	-2.1637		-1.94222	-1.76605
	-1.94588	-1.27594		-1.9532	-1.34613		-1.99349	-1.51367		-1.9471	-2.16431		-1.94466	-1.76758
	-1.94833	-1.27258		-1.95565	-1.34583		-1.99593	-1.51855		-1.94954	-2.16125		-1.94711	-1.77185
	-1.95077	-1.27533		-1.95809	-1.35101		-1.99837	-1.52283		-1.95198	-2.16095		-1.94955	-1.77673
	-1.95321	-1.27838		-1.96053	-1.35071		-2.00081	-1.52283		-1.95442	-2.16156		-1.95199	-1.7749
	-1.95565	-1.28052		-1.96297	-1.34857		-2.00325	-1.52466		-1.95686	-2.16125		-1.95443	-1.77704
	-1.95809	-1.28662		-1.96541	-1.35376		-2.0057	-1.52588		-1.95931	-2.16187		-1.95687	-1.77673
	-1.96053	-1.28601		-1.96785	-1.35376		-2.00814	-1.52588		-1.96175	-2.16309		-1.95931	-1.77795
	-1.96297	-1.28815		-1.97029	-1.35986		-2.01058	-1.52405		-1.96419	-2.15881		-1.96175	-1.78101
	-1.96542	-1.2915		-1.97274	-1.35742		-2.01302	-1.53076		-1.96663	-2.15668		-1.9642	-1.7807
	-1.96786	-1.29517		-1.97518	-1.36169		-2.01546	-1.52985		-1.96907	-2.15942		-1.96664	-1.77887
	-1.9703	-1.29669		-1.97762	-1.36566		-2.0179	-1.53198		-1.97151	-2.15607		-1.96908	-1.78284
	-1.97274	-1.29669		-1.98006	-1.3678		-2.02034	-1.52985		-1.97395	-2.1521		-1.97152	-1.78436
	-1.97518	-1.29578		-1.9825	-1.3678		-2.02279	-1.53168		-1.9764	-2.15607		-1.97396	-1.79077
	-1.97762	-1.30127		-1.98494	-1.37268		-2.02523	-1.53473		-1.97884	-2.15576		-1.9764	-1.78986
	-1.98006	-1.3028		-1.98738	-1.3678		-2.02767	-1.53564		-1.98128	-2.16095		-1.97884	-1.79108
	-1.9825	-1.30524		-1.98982	-1.37054		-2.03011	-1.53381		-1.98372	-2.15668		-1.98128	-1.79321
	-1.98495	-1.31073		-1.99227	-1.37604		-2.03255	-1.53534		-1.98616	-2.15515		-1.98373	-1.79291
	-1.98739	-1.3147		-1.99471	-1.37726		-2.03499	-1.53839		-1.9886	-2.15668		-1.98617	-1.79443
	-1.98983	-1.31226		-1.99715	-1.38184		-2.03743	-1.53961		-1.99104	-2.15698		-1.98861	-1.79657
	-1.99227	-1.31653		-1.99959	-1.38489		-2.03988	-1.53961		-1.99349	-2.15881		-1.99105	-1.79993
	-1.99471	-1.31683		-2.00203	-1.38763		-2.04232	-1.54022		-1.99593	-2.15759		-1.99349	-1.80328
	-1.99715	-1.32141		-2.00447	-1.38763		-2.04476	-1.54236		-1.99837	-2.15393		-1.99593	-1.80664
	-1.99959	-1.32385		-2.00691	-1.38733		-2.0472	-1.54266		-2.00081	-2.15759		-1.99837	-1.80878
	-2.00204	-1.32538		-2.00936	-1.38947		-2.04964	-1.54205		-2.00325	-2.15942		-2.00082	-1.81122
	-2.00448	-1.32782		-2.0118	-1.38458		-2.05208	-1.54755		-2.00569	-2.16064		-2.00326	-1.81152
	-2.00692	-1.32751		-2.01424	-1.39008		-2.05452	-1.54388		-2.00813	-2.15729		-2.0057	-1.81641
	-2.00936	-1.33301		-2.01668	-1.39343		-2.05697	-1.5506		-2.01058	-2.16064		-2.00814	-1.81946
	-2.0118	-1.33636		-2.01912	-1.39801		-2.05941	-1.54724		-2.01302	-2.16125		-2.01058	-1.82281
	-2.01424	-1.34216		-2.02156	-1.39832		-2.06185	-1.54816		-2.01546	-2.16125		-2.01302	-1.82556
	-2.01668	-1.34308		-2.024	-1.4032		-2.06429	-1.55029		-2.0179	-2.16553		-2.01546	-1.82831
	-2.01913	-1.34827		-2.02645	-1.4032		-2.06673	-1.54907		-2.02034	-2.16156		-2.01791	-1.83716
	-2.02157	-1.3504		-2.02889	-1.40289		-2.06917	-1.55273		-2.02278	-2.1637		-2.02035	-1.83563
	-2.02401	-1.35315		-2.03133	-1.4032		-2.07161	-1.55121		-2.02522	-2.16431		-2.02279	-1.84021
	-2.02645	-1.35284		-2.03377	-1.409		-2.07406	-1.55151		-2.02767	-2.16736		-2.02523	-1.84387
	-2.02889	-1.36261		-2.03621	-1.41357		-2.0765	-1.55548		-2.03011	-2.16614		-2.02767	-1.84174
	-2.03133	-1.362		-2.03865	-1.41754		-2.07894	-1.5567		-2.03255	-2.16858		-2.03011	-1.84204
	-2.03377	-1.36169		-2.04109	-1.41968		-2.08138	-1.55701		-2.03499	-2.17194		-2.03255	-1.85028
	-2.03622	-1.36688		-2.04354	-1.42334		-2.08382	-1.55853		-2.03743	-2.17133		-2.035	-1.85638
	-2.03866	-1.37299		-2.04598	-1.42334		-2.08626	-1.56158		-2.03987	-2.17529		-2.03744	-1.85822
	-2.0411	-1.37054		-2.04842	-1.42792		-2.0887	-1.55731		-2.04231	-2.17712		-2.03988	-1.85883
	-2.04354	-1.3797		-2.05086	-1.42731		-2.09115	-1.56097		-2.04476	-2.17834		-2.04232	-1.8692
	-2.04598	-1.38336		-2.0533	-1.43494		-2.09359	-1.56189		-2.0472	-2.17834		-2.04476	-1.87103
	-2.04842	-1.38031		-2.05574	-1.43555		-2.09603	-1.5625		-2.04964	-2.17865		-2.0472	-1.87775
	-2.05086	-1.38702		-2.05818	-1.43616		-2.09847	-1.56494		-2.05208	-2.18201		-2.04964	-1.8866
	-2.05331	-1.39191		-2.06063	-1.43921		-2.10091	-1.56616		-2.05452	-2.18353		-2.05209	-1.88629
	-2.05575	-1.39465		-2.06307	-1.44073		-2.10335	-1.5744		-2.05696	-2.18658		-2.05453	-1.8924
	-2.05819	-1.39832		-2.06551	-1.44409		-2.10579	-1.56677		-2.0594	-2.18903		-2.05697	-1.89697
	-2.06063	-1.4032		-2.06795	-1.45386		-2.10824	-1.56769		-2.06184	-2.19025		-2.05941	-1.9043
	-2.06307	-1.40686		-2.07039	-1.45325		-2.11068	-1.57043		-2.06429	-2.18933		-2.06185	-1.9046
	-2.06551	-1.41266		-2.07283	-1.45111		-2.11312	-1.56891		-2.06673	-2.19452		-2.06429	-1.90704
	-2.06795	-1.41754		-2.07527	-1.45905		-2.11556	-1.5744		-2.06917	-2.19818		-2.06673	-1.91071
	-2.0704	-1.41388		-2.07772	-1.46271		-2.118	-1.5744		-2.07161	-2.19666		-2.06918	-1.91742
	-2.07284	-1.41968		-2.08016	-1.46484		-2.12044	-1.57684		-2.07405	-2.19635		-2.07162	-1.92047
	-2.07528	-1.42731		-2.0826	-1.47064		-2.12288	-1.57227		-2.07649	-2.20459		-2.07406	-1.92291
	-2.07772	-1.42548		-2.08504	-1.46912		-2.12532	-1.57623		-2.07893	-2.2052		-2.0765	-1.93268
	-2.08016	-1.43494		-2.08748	-1.47278		-2.12777	-1.57715		-2.08138	-2.211		-2.07894	-1.93237
	-2.0826	-1.43738		-2.08992	-1.47491		-2.13021	-1.58203		-2.08382	-2.21527		-2.08138	-1.93756
	-2.08504	-1.44196		-2.09236	-1.47949		-2.13265	-1.57745		-2.08626	-2.21588		-2.08382	-1.94183
	-2.08749	-1.44775		-2.09481	-1.48468		-2.13509	-1.58875		-2.0887	-2.21741		-2.08627	-1.94519
	-2.08993	-1.44623		-2.09725	-1.48712		-2.13753	-1.5863		-2.09114	-2.21741		-2.08871	-1.95312
	-2.09237	-1.45264		-2.09969	-1.49109		-2.13997	-1.58447		-2.09358	-2.22382		-2.09115	-1.95496
	-2.09481	-1.45447		-2.10213	-1.49475		-2.14241	-1.58691		-2.09602	-2.22656		-2.09359	-1.95709
	-2.09725	-1.45905		-2.10457	-1.49597		-2.14486	-1.59119		-2.09847	-2.229		-2.09603	-1.96503
	-2.09969	-1.46332		-2.10701	-1.50055		-2.1473	-1.59149		-2.10091	-2.22992		-2.09847	-1.96625
	-2.10213	-1.46729		-2.10945	-1.50726		-2.14974	-1.59302		-2.10335	-2.23358		-2.10091	-1.97235
	-2.10458	-1.47156		-2.1119	-1.50757		-2.15218	-1.59576		-2.10579	-2.23419		-2.10336	-1.97693
	-2.10702	-1.474		-2.11434	-1.51276		-2.15462	-1.59729		-2.10823	-2.23907		-2.1058	-1.98517
	-2.10946	-1.47705		-2.11678	-1.51703		-2.15706	-1.59821		-2.11067	-2.2406		-2.10824	-1.9873
	-2.1119	-1.48346		-2.11922	-1.51855		-2.1595	-1.60522		-2.11311	-2.24396		-2.11068	-1.99036
	-2.11434	-1.48132		-2.12166	-1.52283		-2.16195	-1.60461		-2.11556	-2.24854		-2.11312	-1.99341
	-2.11678	-1.48743		-2.1241	-1.52588		-2.16439	-1.60858		-2.118	-2.25159		-2.11556	-1.99799
	-2.11922	-1.49261		-2.12654	-1.52771		-2.16683	-1.60126		-2.12044	-2.25342		-2.118	-2.00378
	-2.12167	-1.49658		-2.12899	-1.53137		-2.16927	-1.60767		-2.12288	-2.25769		-2.12045	-2.00531
	-2.12411	-1.50269		-2.13143	-1.53656		-2.17171	-1.60767		-2.12532	-2.25525		-2.12289	-2.00897
	-2.12655	-1.50452		-2.13387	-1.53442		-2.17415	-1.61316		-2.12776	-2.25861		-2.12533	-2.01569
	-2.12899	-1.51337		-2.13631	-1.54266		-2.17659	-1.61499		-2.1302	-2.26349		-2.12777	-2.02179
	-2.13143	-1.50757		-2.13875	-1.54572		-2.17904	-1.61987		-2.13265	-2.26654		-2.13021	-2.01752
	-2.13387	-1.51123		-2.14119	-1.55029		-2.18148	-1.61896		-2.13509	-2.2699		-2.13265	-2.02942
	-2.13631	-1.51703		-2.14363	-1.55029		-2.18392	-1.6214		-2.13753	-2.27081		-2.13509	-2.03522
	-2.13875	-1.51764		-2.14607	-1.55701		-2.18636	-1.6217		-2.13997	-2.27509		-2.13753	-2.03522
	-2.1412	-1.52313		-2.14852	-1.55518		-2.1888	-1.62384		-2.14241	-2.27966		-2.13998	-2.03796
	-2.14364	-1.52893		-2.15096	-1.56128		-2.19124	-1.62994		-2.14485	-2.28058		-2.14242	-2.04224
	-2.14608	-1.53137		-2.1534	-1.56494		-2.19368	-1.63574		-2.14729	-2.28149		-2.14486	-2.04773
	-2.14852	-1.53259		-2.15584	-1.56982		-2.19613	-1.63635		-2.14974	-2.28668		-2.1473	-2.05139
	-2.15096	-1.53473		-2.15828	-1.57043		-2.19857	-1.63666		-2.15218	-2.2879		-2.14974	-2.06177
	-2.1534	-1.54327		-2.16072	-1.57257		-2.20101	-1.63971		-2.15462	-2.29187		-2.15218	-2.06055
	-2.15584	-1.54175		-2.16316	-1.57776		-2.20345	-1.64429		-2.15706	-2.2937		-2.15462	-2.06421
	-2.15829	-1.54663		-2.16561	-1.57867		-2.20589	-1.64795		-2.1595	-2.29889		-2.15707	-2.07062
	-2.16073	-1.55212		-2.16805	-1.58142		-2.20833	-1.64856		-2.16194	-2.30133		-2.15951	-2.07458
	-2.16317	-1.55701		-2.17049	-1.58386		-2.21077	-1.65283		-2.16438	-2.30255		-2.16195	-2.07947
	-2.16561	-1.55914		-2.17293	-1.58539		-2.21322	-1.64856		-2.16683	-2.30133		-2.16439	-2.08221
	-2.16805	-1.56372		-2.17537	-1.59271		-2.21566	-1.65833		-2.16927	-2.30896		-2.16683	-2.0871
	-2.17049	-1.56799		-2.17781	-1.59882		-2.2181	-1.65863		-2.17171	-2.30957		-2.16927	-2.08679
	-2.17293	-1.56891		-2.18025	-1.59943		-2.22054	-1.66077		-2.17415	-2.30682		-2.17171	-2.09564
	-2.17538	-1.57318		-2.1827	-1.60797		-2.22298	-1.66748		-2.17659	-2.31567		-2.17416	-2.099
	-2.17782	-1.57471		-2.18514	-1.604		-2.22542	-1.66962		-2.17903	-2.3172		-2.1766	-2.10602
	-2.18026	-1.58051		-2.18758	-1.60736		-2.22786	-1.67236		-2.18147	-2.31995		-2.17904	-2.10999
	-2.1827	-1.58417		-2.19002	-1.61316		-2.23031	-1.67572		-2.18392	-2.32758		-2.18148	-2.11548
	-2.18514	-1.58844		-2.19246	-1.61591		-2.23275	-1.68182		-2.18636	-2.32452		-2.18392	-2.11395
	-2.18758	-1.59637		-2.1949	-1.62018		-2.23519	-1.6806		-2.1888	-2.33032		-2.18636	-2.1167
	-2.19002	-1.5976		-2.19734	-1.62231		-2.23763	-1.68549		-2.19124	-2.33246		-2.1888	-2.12616
	-2.19247	-1.60095		-2.19979	-1.62354		-2.24007	-1.68884		-2.19368	-2.33826		-2.19125	-2.12463
	-2.19491	-1.5976		-2.20223	-1.63025		-2.24251	-1.69098		-2.19612	-2.33521		-2.19369	-2.1347
	-2.19735	-1.60645		-2.20467	-1.63116		-2.24495	-1.69098		-2.19856	-2.34039		-2.19613	-2.14264
	-2.19979	-1.61194		-2.20711	-1.63696		-2.2474	-1.69769		-2.20101	-2.34406		-2.19857	-2.14142
	-2.20223	-1.61621		-2.20955	-1.6394		-2.24984	-1.69525		-2.20345	-2.34406		-2.20101	-2.14752
	-2.20467	-1.61926		-2.21199	-1.64581		-2.25228	-1.70441		-2.20589	-2.35138		-2.20345	-2.15057
	-2.20711	-1.62445		-2.21443	-1.64948		-2.25472	-1.70746		-2.20833	-2.35229		-2.20589	-2.15363
	-2.20956	-1.62537		-2.21688	-1.65588		-2.25716	-1.71051		-2.21077	-2.35748		-2.20834	-2.16095
	-2.212	-1.62872		-2.21932	-1.65955		-2.2596	-1.7157		-2.21321	-2.35596		-2.21078	-2.16278
	-2.21444	-1.63086		-2.22176	-1.66016		-2.26204	-1.71539		-2.21565	-2.3642		-2.21322	-2.16705
	-2.21688	-1.64001		-2.2242	-1.66077		-2.26449	-1.71875		-2.21809	-2.37		-2.21566	-2.17377
	-2.21932	-1.64368		-2.22664	-1.66382		-2.26693	-1.72241		-2.22054	-2.36786		-2.2181	-2.18292
	-2.22176	-1.64276		-2.22908	-1.67084		-2.26937	-1.72577		-2.22298	-2.3703		-2.22054	-2.17865
	-2.2242	-1.65466		-2.23152	-1.67206		-2.27181	-1.72668		-2.22542	-2.37518		-2.22298	-2.18933
	-2.22665	-1.65894		-2.23397	-1.67999		-2.27425	-1.73187		-2.22786	-2.37823		-2.22543	-2.1936
	-2.22909	-1.66443		-2.23641	-1.68488		-2.27669	-1.73492		-2.2303	-2.37915		-2.22787	-2.19574
	-2.23153	-1.66779		-2.23885	-1.68854		-2.27913	-1.73981		-2.23274	-2.38434		-2.23031	-2.19513
	-2.23397	-1.66962		-2.24129	-1.6925		-2.28157	-1.73981		-2.23518	-2.38678		-2.23275	-2.20734
	-2.23641	-1.67328		-2.24373	-1.70135		-2.28402	-1.74408		-2.23763	-2.38831		-2.23519	-2.21344
	-2.23885	-1.67511		-2.24617	-1.70288		-2.28646	-1.74927		-2.24007	-2.39624		-2.23763	-2.2171
	-2.24129	-1.68732		-2.24861	-1.70898		-2.2889	-1.75262		-2.24251	-2.39594		-2.24007	-2.22137
	-2.24374	-1.69006		-2.25106	-1.71387		-2.29134	-1.75476		-2.24495	-2.40204		-2.24252	-2.229
	-2.24618	-1.69708		-2.2535	-1.72028		-2.29378	-1.76147		-2.24739	-2.40417		-2.24496	-2.23145
	-2.24862	-1.69739		-2.25594	-1.72089		-2.29622	-1.76025		-2.24983	-2.40753		-2.2474	-2.23389
	-2.25106	-1.70929		-2.25838	-1.73126		-2.29866	-1.76514		-2.25227	-2.41089		-2.24984	-2.24426
	-2.2535	-1.70746		-2.26082	-1.73187		-2.30111	-1.77307		-2.25472	-2.41211		-2.25228	-2.25006
	-2.25594	-1.716		-2.26326	-1.73523		-2.30355	-1.77094		-2.25716	-2.41638		-2.25472	-2.25403
	-2.25838	-1.72668		-2.2657	-1.745		-2.30599	-1.77643		-2.2596	-2.42096		-2.25716	-2.25983
	-2.26083	-1.7276		-2.26815	-1.75232		-2.30843	-1.7807		-2.26204	-2.42493		-2.25961	-2.26868
	-2.26327	-1.73737		-2.27059	-1.75201		-2.31087	-1.78558		-2.26448	-2.42584		-2.26205	-2.26807
	-2.26571	-1.74316		-2.27303	-1.76178		-2.31331	-1.78406		-2.26692	-2.4295		-2.26449	-2.27539
	-2.26815	-1.7453		-2.27547	-1.76575		-2.31575	-1.78772		-2.26936	-2.43195		-2.26693	-2.28027
	-2.27059	-1.75262		-2.27791	-1.77307		-2.3182	-1.79749		-2.27181	-2.43591		-2.26937	-2.29095
	-2.27303	-1.76147		-2.28035	-1.78406		-2.32064	-1.80267		-2.27425	-2.43958		-2.27181	-2.29675
	-2.27547	-1.76422		-2.28279	-1.79047		-2.32308	-1.80237		-2.27669	-2.44263		-2.27425	-2.30499
	-2.27792	-1.77063		-2.28524	-1.7926		-2.32552	-1.80695		-2.27913	-2.4527		-2.2767	-2.30927
	-2.28036	-1.78375		-2.28768	-1.7984		-2.32796	-1.81183		-2.28157	-2.44995		-2.27914	-2.31354
	-2.2828	-1.79016		-2.29012	-1.80756		-2.3304	-1.81488		-2.28401	-2.46338		-2.28158	-2.31995
	-2.28524	-1.79718		-2.29256	-1.81213		-2.33284	-1.82251		-2.28645	-2.46307		-2.28402	-2.3288
	-2.28768	-1.80328		-2.295	-1.82068		-2.33529	-1.82343		-2.2889	-2.46399		-2.28646	-2.3349
	-2.29012	-1.81152		-2.29744	-1.82861		-2.33773	-1.83197		-2.29134	-2.46796		-2.2889	-2.34131
	-2.29256	-1.8222		-2.29988	-1.83838		-2.34017	-1.828		-2.29378	-2.47589		-2.29134	-2.35199
	-2.295	-1.82922		-2.30232	-1.84235		-2.34261	-1.83289		-2.29622	-2.47955		-2.29378	-2.36145
	-2.29745	-1.83685		-2.30477	-1.84967		-2.34505	-1.84082		-2.29866	-2.48505		-2.29623	-2.36542
	-2.29989	-1.85181		-2.30721	-1.86005		-2.34749	-1.84418		-2.3011	-2.48718		-2.29867	-2.37701
	-2.30233	-1.85852		-2.30965	-1.86798		-2.34993	-1.84692		-2.30354	-2.49268		-2.30111	-2.38495
	-2.30477	-1.86707		-2.31209	-1.88171		-2.35238	-1.85272		-2.30599	-2.49512		-2.30355	-2.38831
	-2.30721	-1.87592		-2.31453	-1.8869		-2.35482	-1.85089		-2.30843	-2.50397		-2.30599	-2.39746
	-2.30965	-1.88477		-2.31697	-1.89941		-2.35726	-1.86401		-2.31087	-2.5061		-2.30843	-2.40997
	-2.31209	-1.89484		-2.31941	-1.90979		-2.3597	-1.86737		-2.31331	-2.50977		-2.31087	-2.41882
	-2.31454	-1.90796		-2.32186	-1.91803		-2.36214	-1.87317		-2.31575	-2.51984		-2.31332	-2.42615
	-2.31698	-1.91528		-2.3243	-1.93207		-2.36458	-1.87866		-2.31819	-2.52167		-2.31576	-2.43347
	-2.31942	-1.93237		-2.32674	-1.93787		-2.36702	-1.88324		-2.32063	-2.52777		-2.3182	-2.44781
	-2.32186	-1.94183		-2.32918	-1.95435		-2.36947	-1.88141		-2.32308	-2.53296		-2.32064	-2.45117
	-2.3243	-1.95587		-2.33162	-1.96503		-2.37191	-1.88812		-2.32552	-2.53601		-2.32308	-2.4588
	-2.32674	-1.97266		-2.33406	-1.9812		-2.37435	-1.89301		-2.32796	-2.53937		-2.32552	-2.4762
	-2.32918	-1.98914		-2.3365	-1.99005		-2.37679	-1.89178		-2.3304	-2.54578		-2.32796	-2.48199
	-2.33163	-1.99951		-2.33895	-2.00592		-2.37923	-1.90033		-2.33284	-2.55493		-2.33041	-2.48718
	-2.33407	-2.01202		-2.34139	-2.01691		-2.38167	-1.90521		-2.33528	-2.56165		-2.33285	-2.50275
	-2.33651	-2.02179		-2.34383	-2.03278		-2.38411	-1.90948		-2.33772	-2.56897		-2.33529	-2.51221
	-2.33895	-2.04376		-2.34627	-2.04742		-2.38656	-1.91376		-2.34017	-2.57721		-2.33773	-2.52533
	-2.34139	-2.06146		-2.34871	-2.06299		-2.389	-1.91833		-2.34261	-2.58362		-2.34017	-2.54028
	-2.34383	-2.08008		-2.35115	-2.07642		-2.39144	-1.92169		-2.34505	-2.58667		-2.34261	-2.55005
	-2.34627	-2.09076		-2.35359	-2.09717		-2.39388	-1.92841		-2.34749	-2.59369		-2.34505	-2.56165
	-2.34872	-2.10876		-2.35604	-2.10999		-2.39632	-1.93665		-2.34993	-2.60406		-2.3475	-2.57416
	-2.35116	-2.13043		-2.35848	-2.12799		-2.39876	-1.93878		-2.35237	-2.60498		-2.34994	-2.59186
	-2.3536	-2.15332		-2.36092	-2.14569		-2.4012	-1.94489		-2.35481	-2.61353		-2.35238	-2.60284
	-2.35604	-2.16919		-2.36336	-2.16431		-2.40365	-1.94733		-2.35726	-2.62268		-2.35482	-2.61475
	-2.35848	-2.19513		-2.3658	-2.18109		-2.40609	-1.9574		-2.3597	-2.62878		-2.35726	-2.63397
	-2.36092	-2.21436		-2.36824	-2.20154		-2.40853	-1.9635		-2.36214	-2.6416		-2.3597	-2.64709
	-2.36336	-2.24152		-2.37068	-2.22229		-2.41097	-1.96503		-2.36458	-2.64954		-2.36214	-2.66571
	-2.36581	-2.26318		-2.37313	-2.24609		-2.41341	-1.96991		-2.36702	-2.65717		-2.36459	-2.67792
	-2.36825	-2.28546		-2.37557	-2.26532		-2.41585	-1.97876		-2.36946	-2.66541		-2.36703	-2.69409
	-2.37069	-2.31323		-2.37801	-2.29126		-2.41829	-1.98669		-2.3719	-2.67334		-2.36947	-2.71454
	-2.37313	-2.34436		-2.38045	-2.31476		-2.42074	-1.99341		-2.37434	-2.68158		-2.37191	-2.73224
	-2.37557	-2.37213		-2.38289	-2.33917		-2.42318	-1.99921		-2.37679	-2.69165		-2.37435	-2.75116
	-2.37801	-2.39899		-2.38533	-2.36694		-2.42562	-2.00623		-2.37923	-2.70538		-2.37679	-2.77008
	-2.38045	-2.43103		-2.38777	-2.388		-2.42806	-2.00684		-2.38167	-2.70905		-2.37923	-2.79114
	-2.3829	-2.4646		-2.39022	-2.41425		-2.4305	-2.01569		-2.38411	-2.72003		-2.38168	-2.80914
	-2.38534	-2.49939		-2.39266	-2.4469		-2.43294	-2.01782		-2.38655	-2.73071		-2.38412	-2.83203
	-2.38778	-2.53174		-2.3951	-2.47681		-2.43538	-2.03156		-2.38899	-2.74048		-2.38656	-2.85309
	-2.38534	-2.38129		-2.39266	-2.32788		-2.43294	-1.90643		-2.38655	-2.59033		-2.38412	-2.69257
	-2.3829	-2.27264		-2.39022	-2.22046		-2.4305	-1.82129		-2.38411	-2.4881		-2.38168	-2.5647
	-2.38045	-2.17285		-2.38777	-2.12158		-2.42806	-1.74683		-2.38167	-2.39624		-2.37923	-2.46918
	-2.37801	-2.09076		-2.38533	-2.03888		-2.42562	-1.69495		-2.37923	-2.32361		-2.37679	-2.37671
	-2.37557	-2.01355		-2.38289	-1.96991		-2.42318	-1.63818		-2.37679	-2.25708		-2.37435	-2.2934
	-2.37313	-1.93665		-2.38045	-1.89606		-2.42074	-1.59515		-2.37434	-2.18781		-2.37191	-2.21649
	-2.37069	-1.87286		-2.37801	-1.83502		-2.41829	-1.54816		-2.3719	-2.13531		-2.36947	-2.14386
	-2.36825	-1.81213		-2.37557	-1.77734		-2.41585	-1.50574		-2.36946	-2.0813		-2.36703	-2.08099
	-2.36581	-1.74957		-2.37313	-1.72394		-2.41341	-1.46851		-2.36702	-2.02545		-2.36459	-2.02179
	-2.36336	-1.69556		-2.37068	-1.67236		-2.41097	-1.43341		-2.36458	-1.98242		-2.36214	-1.95923
	-2.36092	-1.6452		-2.36824	-1.62018		-2.40853	-1.39984		-2.36214	-1.93634		-2.3597	-1.9046
	-2.35848	-1.59637		-2.3658	-1.57166		-2.40609	-1.37115		-2.3597	-1.8924		-2.35726	-1.85455
	-2.35604	-1.54785		-2.36336	-1.52863		-2.40365	-1.33453		-2.35726	-1.8573		-2.35482	-1.80267
	-2.3536	-1.5036		-2.36092	-1.48865		-2.4012	-1.30707		-2.35481	-1.81458		-2.35238	-1.75903
	-2.35116	-1.45844		-2.35848	-1.4447		-2.39876	-1.28052		-2.35237	-1.77917		-2.34994	-1.71356
	-2.34872	-1.42548		-2.35604	-1.40778		-2.39632	-1.25275		-2.34993	-1.74286		-2.3475	-1.66595
	-2.34627	-1.37848		-2.35359	-1.37024		-2.39388	-1.22742		-2.34749	-1.70685		-2.34505	-1.62659
	-2.34383	-1.33759		-2.35115	-1.3385		-2.39144	-1.203		-2.34505	-1.67633		-2.34261	-1.58478
	-2.34139	-1.30463		-2.34871	-1.30341		-2.389	-1.17737		-2.34261	-1.64429		-2.34017	-1.55212
	-2.33895	-1.27289		-2.34627	-1.27136		-2.38656	-1.15417		-2.34017	-1.6156		-2.33773	-1.51764
	-2.33651	-1.23505		-2.34383	-1.24207		-2.38411	-1.13342		-2.33772	-1.58905		-2.33529	-1.47766
	-2.33407	-1.20667		-2.34139	-1.21002		-2.38167	-1.11115		-2.33528	-1.55731		-2.33285	-1.4505
	-2.33163	-1.17889		-2.33895	-1.1853		-2.37923	-1.08826		-2.33284	-1.53381		-2.33041	-1.41541
	-2.32918	-1.15387		-2.3365	-1.15723		-2.37679	-1.06934		-2.3304	-1.5094		-2.32796	-1.38885
	-2.32674	-1.12183		-2.33406	-1.13281		-2.37435	-1.05072		-2.32796	-1.48041		-2.32552	-1.3559
	-2.3243	-1.09467		-2.33162	-1.10565		-2.37191	-1.03699		-2.32552	-1.46118		-2.32308	-1.32996
	-2.32186	-1.0675		-2.32918	-1.08337		-2.36947	-1.01898		-2.32308	-1.43677		-2.32064	-1.30371
	-2.31942	-1.04279		-2.32674	-1.06171		-2.36702	-0.99823		-2.32063	-1.41235		-2.3182	-1.2735
	-2.31698	-1.02112		-2.3243	-1.03577		-2.36458	-0.983887		-2.31819	-1.39404		-2.31576	-1.24878
	-2.31454	-0.995178		-2.32186	-1.01257		-2.36214	-0.962524		-2.31575	-1.37115		-2.31332	-1.22711
	-2.31209	-0.973816		-2.31941	-0.993958		-2.3597	-0.950928		-2.31331	-1.34827		-2.31087	-1.20087
	-2.30965	-0.951843		-2.31697	-0.974426		-2.35726	-0.936584		-2.31087	-1.33057		-2.30843	-1.18103
	-2.30721	-0.932007		-2.31453	-0.950623		-2.35482	-0.916748		-2.30843	-1.30981		-2.30599	-1.16058
	-2.30477	-0.909424		-2.31209	-0.935059		-2.35238	-0.90332		-2.30599	-1.2915		-2.30355	-1.13922
	-2.30233	-0.891113		-2.30965	-0.919189		-2.34993	-0.889282		-2.30354	-1.27594		-2.30111	-1.11725
	-2.29989	-0.875244		-2.30721	-0.901489		-2.34749	-0.877686		-2.3011	-1.25336		-2.29867	-1.09436
	-2.29745	-0.853577		-2.30477	-0.878601		-2.34505	-0.862122		-2.29866	-1.24237		-2.29623	-1.07788
	-2.295	-0.831299		-2.30232	-0.863342		-2.34261	-0.848083		-2.29622	-1.22314		-2.29378	-1.05835
	-2.29256	-0.819397		-2.29988	-0.847473		-2.34017	-0.836487		-2.29378	-1.20697		-2.29134	-1.03912
	-2.29012	-0.800476		-2.29744	-0.828247		-2.33773	-0.820923		-2.29134	-1.1911		-2.2889	-1.01959
	-2.28768	-0.783691		-2.295	-0.815125		-2.33529	-0.810547		-2.2889	-1.17462		-2.28646	-1.00311
	-2.28524	-0.769043		-2.29256	-0.802612		-2.33284	-0.796509		-2.28645	-1.15967		-2.28402	-0.988159
	-2.2828	-0.752258		-2.29012	-0.791626		-2.3304	-0.787048		-2.28401	-1.14532		-2.28158	-0.971069
	-2.28036	-0.735168		-2.28768	-0.770874		-2.32796	-0.771179		-2.28157	-1.13159		-2.27914	-0.95459
	-2.27792	-0.722961		-2.28524	-0.760498		-2.32552	-0.761719		-2.27913	-1.11969		-2.2767	-0.936584
	-2.27547	-0.707397		-2.28279	-0.743103		-2.32308	-0.749512		-2.27669	-1.10046		-2.27425	-0.924377
	-2.27303	-0.693359		-2.28035	-0.72998		-2.32064	-0.742188		-2.27425	-1.08551		-2.27181	-0.909424
	-2.27059	-0.681152		-2.27791	-0.715942		-2.3182	-0.72937		-2.27181	-1.07941		-2.26937	-0.895691
	-2.26815	-0.66864		-2.27547	-0.704041		-2.31575	-0.718079		-2.26936	-1.06537		-2.26693	-0.881348
	-2.26571	-0.657959		-2.27303	-0.69397		-2.31331	-0.71167		-2.26692	-1.04706		-2.26449	-0.863342
	-2.26327	-0.641785		-2.27059	-0.687256		-2.31087	-0.698853		-2.26448	-1.03638		-2.26205	-0.852661
	-2.26083	-0.628662		-2.26815	-0.670776		-2.30843	-0.692444		-2.26204	-1.02692		-2.25961	-0.84198
	-2.25838	-0.617065		-2.2657	-0.6604		-2.30599	-0.679626		-2.2596	-1.01532		-2.25716	-0.8255
	-2.25594	-0.609131		-2.26326	-0.647888		-2.30355	-0.671997		-2.25716	-1.00433		-2.25472	-0.816956
	-2.2535	-0.591736		-2.26082	-0.635376		-2.30111	-0.662231		-2.25472	-0.992126		-2.25228	-0.799255
	-2.25106	-0.582886		-2.25838	-0.62439		-2.29866	-0.652771		-2.25227	-0.980835		-2.24984	-0.78949
	-2.24862	-0.571594		-2.25594	-0.61615		-2.29622	-0.643616		-2.24983	-0.968628		-2.2474	-0.777588
	-2.24618	-0.562744		-2.2535	-0.606689		-2.29378	-0.635376		-2.24739	-0.958252		-2.24496	-0.767517
	-2.24374	-0.549622		-2.25106	-0.598145		-2.29134	-0.626831		-2.24495	-0.943604		-2.24252	-0.75531
	-2.24129	-0.53894		-2.24861	-0.585632		-2.2889	-0.618286		-2.24251	-0.939331		-2.24007	-0.745544
	-2.23885	-0.528564		-2.24617	-0.581055		-2.28646	-0.607605		-2.24007	-0.927429		-2.23763	-0.735168
	-2.23641	-0.515747		-2.24373	-0.569153		-2.28402	-0.603638		-2.23763	-0.913391		-2.23519	-0.725708
	-2.23397	-0.509644		-2.24129	-0.557251		-2.28157	-0.591431		-2.23518	-0.906677		-2.23275	-0.719299
	-2.23153	-0.500793		-2.23885	-0.549316		-2.27913	-0.587158		-2.23274	-0.899353		-2.23031	-0.704346
	-2.22909	-0.493469		-2.23641	-0.539246		-2.27669	-0.577393		-2.2303	-0.892944		-2.22787	-0.693665
	-2.22665	-0.47937		-2.23397	-0.532227		-2.27425	-0.568542		-2.22786	-0.877991		-2.22543	-0.680237
	-2.2242	-0.473022		-2.23152	-0.527039		-2.27181	-0.566101		-2.22542	-0.871582		-2.22298	-0.67688
	-2.22176	-0.460266		-2.22908	-0.515442		-2.26937	-0.554504		-2.22298	-0.862427		-2.22054	-0.664368
	-2.21932	-0.452454		-2.22664	-0.508728		-2.26693	-0.549011		-2.22054	-0.855408		-2.2181	-0.655518
	-2.21688	-0.446533		-2.2242	-0.496521		-2.26449	-0.544739		-2.21809	-0.844421		-2.21566	-0.649414
	-2.21444	-0.43927		-2.22176	-0.490417		-2.26204	-0.533142		-2.21565	-0.837708		-2.21322	-0.631409
	-2.212	-0.432556		-2.21932	-0.480347		-2.2596	-0.52948		-2.21321	-0.830688		-2.21078	-0.629883
	-2.20956	-0.423553		-2.21688	-0.47879		-2.25716	-0.523376		-2.21077	-0.822449		-2.20834	-0.619507
	-2.20711	-0.415344		-2.21443	-0.468231		-2.25472	-0.516663		-2.20833	-0.812683		-2.20589	-0.615234
	-2.20467	-0.406403		-2.21199	-0.462372		-2.25228	-0.507507		-2.20589	-0.803223		-2.20345	-0.602722
	-2.20223	-0.400055		-2.20955	-0.452545		-2.24984	-0.505371		-2.20345	-0.795288		-2.20101	-0.592041
	-2.19979	-0.389465		-2.20711	-0.447418		-2.2474	-0.496521		-2.20101	-0.788574		-2.19857	-0.588379
	-2.19735	-0.381989		-2.20467	-0.440063		-2.24495	-0.489502		-2.19856	-0.782776		-2.19613	-0.580444
	-2.19491	-0.376984		-2.20223	-0.433441		-2.24251	-0.482178		-2.19612	-0.773621		-2.19369	-0.572205
	-2.19247	-0.370087		-2.19979	-0.425598		-2.24007	-0.480164		-2.19368	-0.766602		-2.19125	-0.565491
	-2.19002	-0.36441		-2.19734	-0.414276		-2.23763	-0.466797		-2.19124	-0.758972		-2.1888	-0.55603
	-2.18758	-0.358643		-2.1949	-0.414825		-2.23519	-0.461853		-2.1888	-0.751038		-2.18636	-0.547791
	-2.18514	-0.350281		-2.19246	-0.408722		-2.23275	-0.460114		-2.18636	-0.740967		-2.18392	-0.540771
	-2.1827	-0.344513		-2.19002	-0.402374		-2.23031	-0.454071		-2.18392	-0.729675		-2.18148	-0.536499
	-2.18026	-0.334167		-2.18758	-0.396149		-2.22786	-0.453827		-2.18147	-0.731201		-2.17904	-0.530701
	-2.17782	-0.33075		-2.18514	-0.388458		-2.22542	-0.442108		-2.17903	-0.72113		-2.1766	-0.523682
	-2.17538	-0.323212		-2.1827	-0.380981		-2.22298	-0.436646		-2.17659	-0.716858		-2.17416	-0.517883
	-2.17293	-0.319336		-2.18025	-0.376404		-2.22054	-0.432068		-2.17415	-0.709534		-2.17171	-0.508118
	-2.17049	-0.31073		-2.17781	-0.376007		-2.2181	-0.428497		-2.17171	-0.702515		-2.16927	-0.502625
	-2.16805	-0.306854		-2.17537	-0.362915		-2.21566	-0.420441		-2.16927	-0.692749		-2.16683	-0.49408
	-2.16561	-0.300842		-2.17293	-0.358917		-2.21322	-0.415039		-2.16683	-0.687866		-2.16439	-0.486145
	-2.16317	-0.294586		-2.17049	-0.353668		-2.21077	-0.409119		-2.16438	-0.679626		-2.16195	-0.480957
	-2.16073	-0.289093		-2.16805	-0.351105		-2.20833	-0.402405		-2.16194	-0.677185		-2.15951	-0.47644
	-2.15829	-0.284027		-2.16561	-0.344727		-2.20589	-0.397919		-2.1595	-0.66925		-2.15707	-0.472473
	-2.15584	-0.279114		-2.16316	-0.337067		-2.20345	-0.397064		-2.15706	-0.664673		-2.15462	-0.462036
	-2.1534	-0.272614		-2.16072	-0.330383		-2.20101	-0.387268		-2.15462	-0.654297		-2.15218	-0.45932
	-2.15096	-0.271301		-2.15828	-0.327332		-2.19857	-0.381226		-2.15218	-0.649109		-2.14974	-0.452698
	-2.14852	-0.263794		-2.15584	-0.322296		-2.19613	-0.379517		-2.14974	-0.640564		-2.1473	-0.44751
	-2.14608	-0.261353		-2.1534	-0.317169		-2.19368	-0.375275		-2.14729	-0.635071		-2.14486	-0.43985
	-2.14364	-0.254791		-2.15096	-0.312592		-2.19124	-0.369324		-2.14485	-0.628967		-2.14242	-0.437561
	-2.1412	-0.246582		-2.14852	-0.307617		-2.1888	-0.365112		-2.14241	-0.624695		-2.13998	-0.431549
	-2.13875	-0.24408		-2.14607	-0.30423		-2.18636	-0.36145		-2.13997	-0.619202		-2.13753	-0.423737
	-2.13631	-0.233093		-2.14363	-0.29892		-2.18392	-0.355988		-2.13753	-0.614319		-2.13509	-0.422791
	-2.13387	-0.231598		-2.14119	-0.292938		-2.18148	-0.350555		-2.13509	-0.608521		-2.13265	-0.419006
	-2.13143	-0.230011		-2.13875	-0.288605		-2.17904	-0.34671		-2.13265	-0.599365		-2.13021	-0.409271
	-2.12899	-0.225677		-2.13631	-0.283539		-2.17659	-0.341522		-2.1302	-0.594788		-2.12777	-0.403412
	-2.12655	-0.221741		-2.13387	-0.277832		-2.17415	-0.338593		-2.12776	-0.585938		-2.12533	-0.399658
	-2.12411	-0.214691		-2.13143	-0.27356		-2.17171	-0.333069		-2.12532	-0.582886		-2.12289	-0.391968
	-2.12167	-0.208252		-2.12899	-0.269257		-2.16927	-0.329071		-2.12288	-0.574646		-2.12045	-0.387604
	-2.11922	-0.201813		-2.12654	-0.264313		-2.16683	-0.327637		-2.12044	-0.567017		-2.118	-0.378784
	-2.11678	-0.203125		-2.1241	-0.26004		-2.16439	-0.321106		-2.118	-0.563354		-2.11556	-0.376495
	-2.11434	-0.19519		-2.12166	-0.256134		-2.16195	-0.318176		-2.11556	-0.558777		-2.11312	-0.371307
	-2.1119	-0.193054		-2.11922	-0.247284		-2.1595	-0.312622		-2.11311	-0.551758		-2.11068	-0.366516
	-2.10946	-0.187927		-2.11678	-0.247803		-2.15706	-0.309235		-2.11067	-0.545044		-2.10824	-0.360352
	-2.10702	-0.184998		-2.11434	-0.24173		-2.15462	-0.305328		-2.10823	-0.539856		-2.1058	-0.356903
	-2.10458	-0.176697		-2.1119	-0.238556		-2.15218	-0.302887		-2.10579	-0.533447		-2.10336	-0.352539
	-2.10213	-0.17453		-2.10945	-0.231293		-2.14974	-0.300049		-2.10335	-0.52948		-2.10091	-0.347687
[truncated: 785 more rows]
